# Supplementary material for: Deep multiomics profiling of brain tumors identifies signaling networks downstream of cancer driver genes
Source: Nat Commun. 2019 Aug 16;10:3718. doi: 10.1038/s41467-019-11661-4 (PMC6697699; doi:10.1038/s41467-019-11661-4)
Supplement: Supplementary file 4 — Supplementary Data 1 [file 41467_2019_11661_MOESM4_ESM.xlsx]

## Sheet: Supp data 1
Coexpresion Clusters	Gene Names	Swissprot Protein Accession	#PSM	#Peptides	Cortex			PDGFRA HGG				NTRK HGG			Pairwise Comparisons (Log2ratio)			ANOVA p Values
					1	2	3	4	5	6	7	8	9	10	NTRK/PDGFRA	NTRK/Cortex	PDGFRA/Cortex
WP-C5	2010300C02Rik	tr|F7B0R9|F7B0R9_MOUSE	83	36	650485	648197	663336	359160	308977	291202	403715	291803	265740	321504	-0.29	-1.23	-0.94	0
WP-C5	2310035C23Rik	tr|A0A087WSS1|A0A087WSS1_MOUSE	175	67	1.35244e+06	1.34481e+06	1.36661e+06	1.07224e+06	1.09209e+06	1.08763e+06	1.08446e+06	803865	812596	889747	-0.42	-0.75	-0.32	0
WP-C5	2310061I04Rik	tr|B8JJ69|B8JJ69_MOUSE	51	8	580245	534022	514812	334153	373625	278332	325797	271517	292433	307186	-0.22	-0.95	-0.73	0.01
WP-C5	3110043O21Rik	tr|Q3U3D8|Q3U3D8_MOUSE	20	9	152463	147652	154734	120030	122727	121152	134404	93916.1	94650.5	103127	-0.4	-0.69	-0.28	0
WP-C5	4932411E22Rik	tr|Q8CDJ6|Q8CDJ6_MOUSE	1	1	30906	29657.8	38102.8	22235.2	21971.8	18597.9	23864.5	20264	18170.9	19668.6	-0.17	-0.78	-0.6	0.02
WP-C5	4932438A13Rik	tr|F6YAT5|F6YAT5_MOUSE	63	41	391058	395814	400383	266090	276950	268316	277398	228747	228700	249205	-0.25	-0.79	-0.54	0
WP-C5	4933434E20Rik	tr|H7BX33|H7BX33_MOUSE	22	8	235221	223827	235064	165587	169095	172861	184521	151202	151388	165651	-0.19	-0.61	-0.42	0
WP-C5	6330403A02Rik	tr|J3QP43|J3QP43_MOUSE	21	2	241336	244766	260765	150919	134367	148911	171796	152511	118270	150339	-0.16	-0.88	-0.72	0.01
WP-C5	6430548M08Rik	tr|Q3TA40|Q3TA40_MOUSE	87	15	1.93288e+06	1.66848e+06	1.95636e+06	940468	997104	846524	1.01638e+06	716662	772149	883382	-0.35	-1.32	-0.96	0
WP-C5	8030462N17Rik	tr|Q0VAW6|Q0VAW6_MOUSE	17	7	541600	517343	513059	370459	395096	352138	336180	347936	336795	346843	-0.09	-0.61	-0.53	0
WP-C5	9030617O03Rik	tr|E9QMK9|E9QMK9_MOUSE	36	17	299990	282183	282016	225233	255014	195078	203244	158855	150436	193977	-0.51	-0.9	-0.39	0.01
WP-C5	A830010M20Rik	tr|G3X9V7|G3X9V7_MOUSE	82	31	2.68245e+06	2.55122e+06	2.67133e+06	1.01667e+06	1.16656e+06	1.19265e+06	1.24415e+06	864943	914959	977339	-0.38	-1.57	-1.19	0
WP-C5	A830018L16Rik	tr|B2RQF6|B2RQF6_MOUSE	7	6	130765	97380.9	120277	71212.9	85189.9	65535.2	86699.7	57874.7	57947.2	62133.6	-0.41	-1	-0.59	0.02
WP-C5	Aak1	sp|Q3UHJ0|AAK1_MOUSE	244	44	4.48963e+06	4.34657e+06	4.44138e+06	2.79633e+06	2.71224e+06	2.71734e+06	3.02498e+06	2.35277e+06	2.37108e+06	2.56612e+06	-0.25	-0.91	-0.65	0
WP-C5	Aass	sp|Q99K67|AASS_MOUSE	43	28	267033	226107	234904	154909	159680	149103	153406	140683	130886	134470	-0.18	-0.84	-0.65	0
WP-C5	Aatk	sp|Q80YE4|LMTK1_MOUSE	47	24	171653	168656	175142	141704	143768	149730	141733	104556	107367	119103	-0.44	-0.7	-0.25	0
WP-C5	Abat	sp|P61922|GABT_MOUSE	411	48	2.77972e+07	2.86337e+07	2.51622e+07	1.81661e+07	2.06683e+07	1.72462e+07	1.88881e+07	1.2677e+07	1.4482e+07	1.77967e+07	-0.46	-1	-0.54	0.01
WP-C5	Abca5	sp|Q8K448|ABCA5_MOUSE	78	33	691956	675459	669630	508183	508243	429991	414846	368278	387581	398353	-0.3	-0.85	-0.55	0.01
WP-C5	Abcb10	sp|Q9JI39|ABCBA_MOUSE	38	17	247595	244239	280078	231515	234293	228570	231885	148489	157045	185582	-0.6	-0.75	-0.15	0.01
WP-C5	Abcb8	sp|Q9CXJ4|ABCB8_MOUSE	51	24	420116	431110	433010	300377	320865	274326	296254	272416	257223	298952	-0.17	-0.69	-0.52	0
WP-C5	Abcb9	sp|Q9JJ59|ABCB9_MOUSE	41	18	423107	429731	399918	323039	316000	305283	251658	181767	188348	254268	-0.69	-1.17	-0.48	0
WP-C5	Abcc8	tr|B2RUS7|B2RUS7_MOUSE	57	35	469903	451828	442857	246064	243558	235672	256834	177598	186364	210790	-0.43	-1.32	-0.89	0
WP-C5	Abcg4	tr|Q91WA9|Q91WA9_MOUSE	14	8	96764.2	98365.6	95687.3	70797.1	74087.1	67255.9	68965.6	56510	56838.6	68825.8	-0.31	-0.77	-0.46	0
WP-C5	Abhd14b	sp|Q8VCR7|ABHEB_MOUSE	19	8	207212	212028	213845	159190	187264	138094	159337	128174	136223	133372	-0.28	-0.67	-0.39	0.02
WP-C5	Abhd16a	sp|Q9Z1Q2|ABHGA_MOUSE	78	30	570623	574606	555387	439621	426186	406939	406757	353930	333906	390834	-0.29	-0.72	-0.43	0
WP-C5	Abhd16b	sp|Q80YU0|ABHGB_MOUSE	7	3	126302	113706	112795	92570.9	93051.2	92459.2	82730.7	86262.3	67036.3	84084.8	-0.23	-0.62	-0.38	0.02
WP-C5	Abhd8	sp|Q8R0P8|ABHD8_MOUSE	5	4	143530	167045	146769	108615	114462	106674	112868	90959.3	86107.3	107344	-0.32	-0.78	-0.46	0.01
WP-C5	Abi1	sp|Q8CBW3-2|ABI1_MOUSE	156	22	4.83249e+06	4.6308e+06	4.77978e+06	3.13541e+06	2.98561e+06	3.22226e+06	3.72625e+06	3.21141e+06	2.98992e+06	3.39023e+06	-0.08	-0.61	-0.54	0.01
WP-C5	Abi2	sp|P62484|ABI2_MOUSE	92	20	5.70958e+06	5.41389e+06	5.43981e+06	3.20928e+06	3.22084e+06	3.54215e+06	3.85029e+06	3.20761e+06	3.26635e+06	3.37913e+06	-0.09	-0.77	-0.68	0
WP-C5	Ablim1	tr|E9Q9C4|E9Q9C4_MOUSE	69	30	1.09829e+06	983552	1.05551e+06	597815	576301	546484	619922	455866	474213	512023	-0.33	-1.17	-0.84	0
WP-C5	Ablim2	sp|Q8BL65-2|ABLM2_MOUSE	86	24	1.14334e+06	1.09465e+06	1.10634e+06	662775	651894	589518	650957	429409	420612	552764	-0.59	-1.39	-0.8	0
WP-C5	Ablim3	sp|Q69ZX8|ABLM3_MOUSE	31	13	970766	939422	946450	570271	587402	492710	561732	368972	364139	481479	-0.59	-1.38	-0.78	0
WP-C5	Abr	sp|Q5SSL4|ABR_MOUSE	198	52	2.5666e+06	2.44319e+06	2.58621e+06	1.46055e+06	1.41342e+06	1.43024e+06	1.69325e+06	1.27001e+06	1.24398e+06	1.49913e+06	-0.25	-1.01	-0.76	0
WP-C5	Acan	sp|Q61282|PGCA_MOUSE	38	21	517741	525812	522251	406891	374836	253305	317290	228806	231850	307562	-0.55	-1.18	-0.63	0.01
WP-C5	Acat1	sp|Q8QZT1|THIL_MOUSE	354	24	1.62995e+07	1.66413e+07	1.65264e+07	1.20301e+07	1.28013e+07	1.14656e+07	1.27362e+07	1.06336e+07	1.08275e+07	1.15309e+07	-0.19	-0.62	-0.43	0
WP-C5	Acbd6	sp|Q9D061|ACBD6_MOUSE	46	12	656524	615018	650063	385496	390714	392540	454215	360095	368585	400827	-0.16	-0.81	-0.66	0
WP-C5	Ache	sp|P21836|ACES_MOUSE	35	16	302310	369723	263032	170079	208925	145004	169572	126583	128028	144388	-0.45	-1.29	-0.85	0.02
WP-C5	Aco2	sp|Q99KI0|ACON_MOUSE	1233	65	3.8854e+07	3.81534e+07	3.70913e+07	2.41912e+07	2.4797e+07	2.24271e+07	2.52089e+07	1.91723e+07	1.92581e+07	2.27722e+07	-0.33	-0.98	-0.65	0
WP-C5	Acot10	sp|Q32MW3|ACO10_MOUSE	70	21	1.70618e+06	1.81546e+06	1.71002e+06	1.10054e+06	1.12118e+06	1.03231e+06	1.08994e+06	913199	820644	1.03806e+06	-0.33	-1.01	-0.68	0
WP-C5	Acot13	sp|Q9CQR4|ACO13_MOUSE	196	7	3.514e+06	3.45674e+06	3.28802e+06	2.4184e+06	2.28697e+06	2.15729e+06	2.48287e+06	2.03936e+06	1.82776e+06	2.27701e+06	-0.27	-0.82	-0.55	0
WP-C5	Acot7	sp|Q91V12|BACH_MOUSE	416	22	9.09941e+06	9.53481e+06	9.28486e+06	7.32166e+06	6.72969e+06	6.69123e+06	6.6889e+06	3.96371e+06	4.01062e+06	5.80603e+06	-0.78	-1.22	-0.44	0
WP-C5	Acot9	sp|Q9R0X4|ACOT9_MOUSE	124	37	1.71645e+06	1.799e+06	1.66851e+06	1.10143e+06	1.13033e+06	1.04123e+06	1.13167e+06	892956	837099	1.0238e+06	-0.35	-1	-0.65	0
WP-C5	Acsl1	sp|P41216|ACSL1_MOUSE	100	28	1.48743e+06	1.48999e+06	1.47715e+06	1.02485e+06	1.09815e+06	987592	1.00223e+06	722528	743543	847207	-0.49	-1.02	-0.53	0
WP-C5	Acsl6	sp|Q91WC3|ACSL6_MOUSE	313	42	2.50001e+06	2.32747e+06	2.3044e+06	1.58764e+06	1.65596e+06	1.50576e+06	1.62189e+06	1.11804e+06	1.20392e+06	1.44526e+06	-0.46	-1.03	-0.58	0
WP-C5	Actl6b	sp|Q99MR0|ACL6B_MOUSE	44	18	643119	621074	643954	417533	425704	389545	461891	369948	388439	396237	-0.16	-0.75	-0.59	0
WP-C5	Actn1	tr|A1BN54|A1BN54_MOUSE	539	78	1.04456e+07	1.04465e+07	8.87763e+06	3.99709e+06	4.58048e+06	4.06774e+06	4.45735e+06	4.20111e+06	3.72627e+06	4.27413e+06	-0.11	-1.32	-1.21	0
WP-C5	Actn2	sp|Q9JI91|ACTN2_MOUSE	198	64	2.26088e+06	2.59176e+06	1.7087e+06	752947	1.13136e+06	835435	770119	753892	620504	839082	-0.34	-1.67	-1.33	0.01
WP-C5	Actn4	tr|D3Z0L8|D3Z0L8_MOUSE	116	16	7.22453e+06	7.21202e+06	6.65825e+06	4.4771e+06	4.5651e+06	4.80907e+06	4.83725e+06	4.55456e+06	4.1518e+06	4.53195e+06	-0.1	-0.69	-0.59	0
WP-C5	Actr10	sp|Q9QZB7|ARP10_MOUSE	65	19	1.0194e+06	1.02821e+06	997470	769043	789698	757312	768360	664149	658678	700904	-0.22	-0.62	-0.4	0
WP-C5	Actr3b	sp|Q641P0|ARP3B_MOUSE	221	21	2.93272e+06	2.87397e+06	2.82638e+06	2.02234e+06	1.78567e+06	1.89185e+06	2.27352e+06	1.89871e+06	1.65835e+06	1.97002e+06	-0.16	-0.69	-0.53	0.01
WP-C5	Acvr1b	sp|Q61271|ACV1B_MOUSE	16	7	248891	290683	259888	170538	168439	163159	171750	144987	136268	163726	-0.26	-0.92	-0.66	0
WP-C5	Acvr1c	sp|Q8K348|ACV1C_MOUSE	7	2	116763	151594	118773	88836.5	73459.8	88189.7	69456.7	62458.9	55925.8	73072.4	-0.43	-1.12	-0.69	0.02
WP-C5	Acyp1	sp|P56376|ACYP1_MOUSE	48	8	4.97329e+06	4.9227e+06	4.98689e+06	3.87376e+06	3.33792e+06	3.2057e+06	3.78255e+06	2.63919e+06	2.67691e+06	3.27273e+06	-0.42	-0.9	-0.48	0
WP-C5	Acyp2	sp|P56375|ACYP2_MOUSE	28	8	808386	994254	848835	829747	699687	535109	574833	479925	446735	604944	-0.51	-0.93	-0.42	0.03
WP-C5	Adam11	sp|Q9R1V4|ADA11_MOUSE	36	11	1.16362e+06	1.19343e+06	1.24983e+06	673348	645754	716005	773371	526443	514453	738416	-0.43	-1.21	-0.78	0
WP-C5	Adam22	sp|Q9R1V6|ADA22_MOUSE	139	30	3.24698e+06	3.35991e+06	3.25771e+06	1.66565e+06	1.77441e+06	1.72817e+06	1.75336e+06	1.27056e+06	1.3356e+06	1.52865e+06	-0.41	-1.34	-0.93	0
WP-C5	Adam23	sp|Q9R1V7|ADA23_MOUSE	71	20	922620	895611	859078	571718	612196	581219	535416	377428	389366	478519	-0.59	-1.22	-0.63	0
WP-C5	Adap1	tr|E9PY16|E9PY16_MOUSE	99	22	3.1936e+06	3.08294e+06	3.02356e+06	1.79868e+06	1.72006e+06	1.63215e+06	1.75495e+06	1.16962e+06	1.11516e+06	1.46501e+06	-0.6	-1.44	-0.84	0
WP-C5	Adck3	sp|Q60936|ADCK3_MOUSE	46	19	169845	165286	163954	128750	120383	114571	126424	102378	93188	116721	-0.33	-0.77	-0.44	0
WP-C5	Adck5	sp|Q80V03|ADCK5_MOUSE	40	20	311645	322804	307082	244585	248954	234035	242720	208342	209358	227540	-0.22	-0.59	-0.37	0
WP-C5	Adcy1	sp|O88444|ADCY1_MOUSE	50	25	211628	216012	211359	130119	129219	123143	134799	106673	102945	119587	-0.3	-1.02	-0.72	0
WP-C5	Adcy2	sp|Q80TL1|ADCY2_MOUSE	78	37	355380	337647	378919	165379	157221	151408	193055	148452	143556	161247	-0.19	-1.29	-1.1	0
WP-C5	Adcy3	sp|Q8VHH7|ADCY3_MOUSE	53	28	292241	301338	282980	178770	204901	183337	192224	205541	200916	199620	0.1	-0.52	-0.62	0
WP-C5	Adcy5	sp|P84309|ADCY5_MOUSE	80	30	1.77223e+06	2.35492e+06	1.11311e+06	577431	1.23399e+06	644021	481248	405560	407569	464398	-0.85	-2.1	-1.25	0.04
WP-C5	Adcy6	sp|Q01341|ADCY6_MOUSE	40	22	333744	370800	266021	179728	265903	193928	167596	156741	161112	155377	-0.34	-1.03	-0.68	0.03
WP-C5	Adcy8	sp|P97490|ADCY8_MOUSE	53	26	525876	502941	562699	388382	428077	353047	430450	244627	293745	340456	-0.57	-0.98	-0.41	0.01
WP-C5	Adcy9	sp|P51830|ADCY9_MOUSE	102	47	1.35652e+06	1.31874e+06	1.28113e+06	640330	642626	770998	816676	546486	497807	677224	-0.46	-1.34	-0.88	0
WP-C5	Add1	sp|Q9QYC0|ADDA_MOUSE	285	42	4.70363e+06	4.54061e+06	4.68091e+06	2.96255e+06	2.98897e+06	2.98377e+06	3.35033e+06	2.71624e+06	2.75e+06	2.97806e+06	-0.17	-0.76	-0.6	0
WP-C5	Add2	sp|Q9QYB8|ADDB_MOUSE	302	81	3.95875e+06	3.86786e+06	3.94946e+06	2.09024e+06	2.06335e+06	2.00742e+06	2.40981e+06	1.73515e+06	1.65235e+06	1.96769e+06	-0.34	-1.21	-0.87	0
WP-C5	Adora2a	sp|Q60613|AA2AR_MOUSE	1	1	33386.6	38291.2	26746.7	19919	25899	18988	22766.9	19282	20441.2	21064.5	-0.14	-0.72	-0.58	0.04
WP-C5	Adra1b	sp|P97717|ADA1B_MOUSE	5	4	48459.4	51009.3	54747.2	30281.9	25260.3	32714.9	30173.8	18533	20147.5	33257.7	-0.61	-1.41	-0.8	0
WP-C5	Adrb1	sp|P34971|ADRB1_MOUSE	1	1	50363.5	46083.2	48542.8	29885.8	25026.8	27599.8	28624.9	36544.4	34903.5	34343.3	0.36	-0.44	-0.8	0
WP-C5	Adrbk1	sp|Q99MK8|ARBK1_MOUSE	89	32	1.08319e+06	1.03564e+06	1.10814e+06	708979	713705	707997	729228	655086	647166	714631	-0.13	-0.72	-0.59	0
WP-C5	Adrbk2	sp|Q3UYH7|ARBK2_MOUSE	54	22	355757	336752	373195	219011	225756	224854	243937	207840	204349	226913	-0.15	-0.79	-0.64	0
WP-C5	Adssl1	sp|P28650|PURA1_MOUSE	177	29	673078	705129	655734	745009	678588	656854	568379	431698	424476	481247	-0.63	-0.66	-0.03	0.02
WP-C5	Afg3l2	sp|Q8JZQ2|AFG32_MOUSE	190	49	7.77626e+06	7.83403e+06	7.67496e+06	4.64726e+06	5.24582e+06	4.43413e+06	4.87074e+06	4.21049e+06	4.16046e+06	4.60449e+06	-0.2	-0.89	-0.69	0
WP-C5	Agap2	sp|Q3UHD9|AGAP2_MOUSE	112	44	934742	881700	927529	469197	465986	461719	539125	433439	426783	468981	-0.17	-1.09	-0.92	0
WP-C5	Agap3	sp|Q8VHH5-2|AGAP3_MOUSE	46	13	1.95856e+06	1.86158e+06	1.796e+06	1.14904e+06	1.08211e+06	1.07199e+06	1.35586e+06	948789	899304	1.13772e+06	-0.33	-1.02	-0.68	0
WP-C5	Agbl4	sp|Q09LZ8|CBPC6_MOUSE	18	11	244513	232375	253614	107199	131920	112591	127361	90116.9	90360.4	108977	-0.41	-1.43	-1.02	0
WP-C5	Agfg2	sp|Q80WC7|AGFG2_MOUSE	32	13	382210	369619	367328	248145	258628	212203	264486	228269	214939	230466	-0.15	-0.75	-0.6	0
WP-C5	Agk	sp|Q9ESW4|AGK_MOUSE	100	24	2.62018e+06	2.5612e+06	2.43351e+06	1.62685e+06	1.67257e+06	1.59725e+06	1.82168e+06	1.51735e+06	1.56604e+06	1.63483e+06	-0.12	-0.72	-0.6	0
WP-C5	Agpat1	sp|O35083|PLCA_MOUSE	38	13	201895	186522	191213	145954	142546	143659	153992	128818	128638	131371	-0.19	-0.59	-0.4	0
WP-C5	Agtpbp1	sp|Q641K1|CBPC1_MOUSE	68	41	427297	419370	405669	282297	275476	276358	266315	215881	210115	227488	-0.37	-0.97	-0.6	0
WP-C5	Aifm3	sp|Q3TY86|AIFM3_MOUSE	59	27	540492	580029	507517	282975	296904	262449	278104	213126	223627	279083	-0.36	-1.31	-0.95	0
WP-C5	Ajap1	sp|A2ALI5|AJAP1_MOUSE	4	3	70904.3	61206.6	70207.7	38072.5	41888.1	35517.7	43562.4	35152.8	29964.3	34325.4	-0.29	-1.05	-0.76	0.01
WP-C5	Ak1	sp|Q9R0Y5|KAD1_MOUSE	225	19	1.27309e+07	1.18796e+07	1.25284e+07	8.11485e+06	8.35126e+06	7.79817e+06	8.52099e+06	5.6342e+06	5.71572e+06	6.70898e+06	-0.53	-1.13	-0.59	0
WP-C5	Ak4	sp|Q9WUR9|KAD4_MOUSE	87	13	1.85216e+06	1.69976e+06	1.98367e+06	1.28284e+06	1.15609e+06	1.21779e+06	1.3824e+06	1.09032e+06	1.05629e+06	1.24891e+06	-0.23	-0.78	-0.55	0.01
WP-C5	Ak5	sp|Q920P5|KAD5_MOUSE	82	29	1.59312e+06	1.41497e+06	1.71701e+06	897616	675561	939202	1.02477e+06	932749	864010	1.0353e+06	0.02	-0.81	-0.83	0.01
WP-C5	Ak7	sp|Q9D2H2|KAD7_MOUSE	2	2	36316	43286	30048.8	35381.1	47257	35043.6	44723.3	20041.1	24613.5	27315.3	-0.86	-0.71	0.15	0.05
WP-C5	Akap10	sp|O88845|AKA10_MOUSE	56	31	512127	491791	482017	364135	363216	360330	387200	316747	321815	333822	-0.21	-0.63	-0.43	0
WP-C5	Akap5	sp|D3YVF0|AKAP5_MOUSE	127	34	1.06771e+06	1.03884e+06	909533	299692	415848	269674	374507	304798	304314	315317	-0.16	-1.72	-1.56	0
WP-C5	Akap6	tr|E9Q9K8|E9Q9K8_MOUSE	55	37	388806	392997	379796	317480	320185	316337	293253	246404	253319	266813	-0.32	-0.63	-0.31	0
WP-C5	Akap7	sp|Q7TN79|AKA7G_MOUSE	35	10	794954	797514	817605	461929	547987	530985	558671	437626	453028	518207	-0.24	-0.85	-0.61	0
WP-C5	Alcam	sp|Q61490|CD166_MOUSE	146	25	2.47379e+06	2.45453e+06	2.71822e+06	1.30041e+06	1.52193e+06	1.23268e+06	1.43191e+06	1.48087e+06	1.41334e+06	1.42237e+06	0.08	-0.82	-0.89	0
WP-C5	Aldh1b1	sp|Q9CZS1|AL1B1_MOUSE	155	30	1.92914e+06	1.94726e+06	1.86565e+06	1.44544e+06	1.48001e+06	1.45877e+06	1.59707e+06	1.25899e+06	1.1011e+06	1.36183e+06	-0.34	-0.7	-0.36	0
WP-C5	Aldh3b1	sp|Q80VQ0|AL3B1_MOUSE	71	23	605361	723554	701400	727621	656832	798254	646368	464882	439605	548910	-0.65	-0.58	0.06	0.02
WP-C5	Aldh5a1	sp|Q8BWF0|SSDH_MOUSE	208	35	7.50955e+06	7.62381e+06	8.02126e+06	5.01912e+06	5.55461e+06	4.48804e+06	5.57477e+06	4.02821e+06	4.23896e+06	4.82216e+06	-0.32	-0.9	-0.58	0
WP-C5	Aldoa	sp|P05064|ALDOA_MOUSE	1180	34	7.39545e+07	7.31597e+07	7.53375e+07	4.93574e+07	4.87277e+07	5.07955e+07	5.68628e+07	4.1346e+07	4.2353e+07	4.74727e+07	-0.3	-0.83	-0.53	0
WP-C5	Aldoart1	tr|A6ZI46|A6ZI46_MOUSE	540	25	7.50942e+07	7.5625e+07	7.82871e+07	5.02128e+07	4.90122e+07	4.86699e+07	5.53901e+07	4.05367e+07	4.06272e+07	4.75113e+07	-0.32	-0.91	-0.59	0
WP-C5	Aldoart2	tr|A6ZI47|A6ZI47_MOUSE	244	17	7.68213e+07	7.52674e+07	7.90785e+07	5.08408e+07	5.07495e+07	4.8577e+07	5.22941e+07	4.10583e+07	4.0215e+07	4.66978e+07	-0.32	-0.92	-0.61	0
WP-C5	Aldob	sp|Q91Y97|ALDOB_MOUSE	43	2	2.00586e+07	1.97526e+07	2.18105e+07	1.27487e+07	1.16134e+07	1.04371e+07	1.31628e+07	9.61614e+06	1.01049e+07	1.36357e+07	-0.28	-1.06	-0.78	0
WP-C5	Alk	sp|P97793|ALK_MOUSE	17	11	162722	164680	189086	114600	146603	108320	122266	96445.2	99895.9	124821	-0.32	-0.81	-0.49	0.02
WP-C5	Amer3	sp|Q6NS69|AMER3_MOUSE	4	4	37730	32845.1	47727.6	27221.4	28394.9	24223.3	29952.2	23439.4	20769.2	23106	-0.31	-0.84	-0.52	0.03
WP-C5	Amigo1	sp|Q80ZD8|AMGO1_MOUSE	26	13	607744	554579	607976	213516	229242	188756	258290	195277	201295	215990	-0.17	-1.57	-1.41	0
WP-C5	Amph	sp|Q7TQF7|AMPH_MOUSE	228	34	2.91676e+07	2.66715e+07	2.85386e+07	1.39975e+07	1.44255e+07	1.35816e+07	1.64541e+07	1.07589e+07	1.12169e+07	1.3694e+07	-0.41	-1.36	-0.94	0
WP-C5	Ank1	tr|D3Z5M4|D3Z5M4_MOUSE	272	85	1.32348e+06	1.23829e+06	1.19349e+06	1.18058e+06	1.28389e+06	804909	884543	639043	730226	831335	-0.6	-0.87	-0.27	0.05
WP-C5	Ank2	sp|Q8C8R3-2|ANK2_MOUSE	1258	205	8.06331e+06	8.09281e+06	8.61812e+06	4.91026e+06	5.03497e+06	4.91745e+06	5.44887e+06	4.10499e+06	4.28591e+06	4.87579e+06	-0.28	-0.98	-0.7	0
WP-C5	Ank3	tr|A0A087WNU5|A0A087WNU5_MOUSE	286	120	3.8563e+06	3.75436e+06	3.61312e+06	2.60912e+06	2.65823e+06	2.56771e+06	2.47979e+06	1.71863e+06	1.76152e+06	2.01652e+06	-0.57	-1.1	-0.54	0
WP-C5	Ankdd1a	tr|F8VQ39|F8VQ39_MOUSE	7	3	76276.1	74465.7	71333.6	54768.9	63594.1	56881.4	54279.2	47500.3	46636	54961.6	-0.29	-0.65	-0.37	0.01
WP-C5	Ankmy2	sp|Q3TPE9|ANKY2_MOUSE	26	13	2.57629e+06	2.77775e+06	2.77953e+06	1.70616e+06	1.72826e+06	1.73447e+06	1.76328e+06	1.75997e+06	1.69038e+06	1.77224e+06	-0.01	-0.65	-0.65	0
WP-C5	Ankrd13d	sp|Q6PD24|AN13D_MOUSE	40	20	424135	378951	436285	283009	301560	293925	272852	219463	227200	253688	-0.37	-0.89	-0.52	0
WP-C5	Ankrd29	tr|D3YVV3|D3YVV3_MOUSE	49	17	506869	499543	480658	421043	387407	398270	387691	271078	297465	357185	-0.49	-0.8	-0.31	0
WP-C5	Ankrd33b	sp|Q3U0L2|AN33B_MOUSE	9	7	95506.2	86364.3	89259.1	48860.3	48557.4	42844	53544.6	53093.2	57063.9	47107.1	0.18	-0.71	-0.9	0
WP-C5	Ankrd34a	tr|B2RW11|B2RW11_MOUSE	18	9	105850	99865.9	103475	47858.8	51238.1	50137.8	61601.1	44692.6	45184	48650.9	-0.23	-1.2	-0.97	0
WP-C5	Ankrd34b	sp|Q3UUF8|AN34B_MOUSE	29	17	260275	255334	273631	169619	194277	138031	170104	101459	118252	150648	-0.61	-1.26	-0.65	0.01
WP-C5	Ankrd34c	sp|Q8BLB8|AN34C_MOUSE	12	6	178862	146549	157243	80896.5	103148	89719.7	95872.6	146654	147992	93899.5	0.67	-0.13	-0.8	0.01
WP-C5	Ankrd55	sp|Q8BLD6|ANR55_MOUSE	4	3	53654.2	71367	57446.1	55938	45577	44441.1	36950.7	37059.7	32400.7	40488.4	-0.4	-0.81	-0.41	0.04
WP-C5	Ankrd63	sp|A2ARS0|ANR63_MOUSE	31	12	311693	384198	207248	98832.7	204399	90608.5	83594.7	83955.6	72324.1	81055.7	-0.61	-1.95	-1.33	0.03
WP-C5	Anks1b	sp|Q8BIZ1|ANS1B_MOUSE	125	48	1.68271e+06	1.60824e+06	1.56061e+06	799359	733048	790750	976086	758036	636840	819070	-0.24	-1.21	-0.97	0
WP-C5	Anln	sp|Q8K298|ANLN_MOUSE	116	38	981233	1.07436e+06	954099	1.33459e+06	1.07236e+06	1.06671e+06	899600	632462	617628	724499	-0.81	-0.68	0.12	0.03
WP-C5	Ano3	sp|A2AHL1|ANO3_MOUSE	24	12	285963	337525	238808	143330	152622	165715	151817	107705	100432	135432	-0.56	-1.47	-0.91	0.01
WP-C5	Ano4	sp|Q8C5H1|ANO4_MOUSE	10	8	159622	189821	174813	120686	130882	120886	114919	69622	78735	101606	-0.72	-1.24	-0.52	0
WP-C5	Anxa11	sp|P97384|ANX11_MOUSE	59	21	553322	508103	414995	395729	351704	362967	408545	326324	316574	356114	-0.24	-0.61	-0.37	0.03
WP-C5	Anxa7	sp|Q07076|ANXA7_MOUSE	64	21	1.25259e+06	1.25694e+06	1.19431e+06	791392	742589	766078	837303	622643	644024	716132	-0.31	-0.96	-0.65	0
WP-C5	Ap1b1	sp|O35643|AP1B1_MOUSE	686	65	1.87274e+07	1.83277e+07	1.81221e+07	1.15638e+07	1.22238e+07	1.19808e+07	1.30957e+07	9.88078e+06	1.00157e+07	1.1613e+07	-0.3	-0.89	-0.59	0
WP-C5	Ap1s2	sp|Q9DB50|AP1S2_MOUSE	10	4	460322	419182	418527	365878	434557	288536	339304	202729	275726	332594	-0.58	-0.85	-0.28	0.03
WP-C5	Ap2a1	sp|P17426|AP2A1_MOUSE	501	63	2.01141e+07	1.92104e+07	1.9529e+07	9.93178e+06	1.08538e+07	1.02249e+07	1.18119e+07	8.31077e+06	8.73734e+06	1.01539e+07	-0.33	-1.2	-0.87	0
WP-C5	Ap2a2	sp|P17427|AP2A2_MOUSE	480	60	1.67706e+07	1.6003e+07	1.68072e+07	9.60165e+06	1.00578e+07	9.84699e+06	1.15392e+07	8.10758e+06	8.41529e+06	9.95344e+06	-0.31	-1	-0.69	0
WP-C5	Ap2b1	sp|Q9DBG3|AP2B1_MOUSE	1128	74	2.18569e+07	2.08917e+07	2.16604e+07	1.20242e+07	1.25185e+07	1.269e+07	1.45212e+07	1.06572e+07	1.09246e+07	1.2239e+07	-0.26	-0.99	-0.73	0
WP-C5	Ap2m1	sp|P84091|AP2M1_MOUSE	288	40	1.60443e+07	1.51212e+07	1.55133e+07	8.02004e+06	8.59484e+06	8.39003e+06	9.87296e+06	6.78572e+06	7.31398e+06	8.23508e+06	-0.31	-1.14	-0.84	0
WP-C5	Ap2s1	sp|P62743|AP2S1_MOUSE	179	10	1.89936e+06	1.82474e+06	1.8454e+06	1.16857e+06	1.23422e+06	1.16475e+06	1.34356e+06	1.03959e+06	1.06853e+06	1.16095e+06	-0.22	-0.82	-0.6	0
WP-C5	Ap3b2	sp|Q9JME5|AP3B2_MOUSE	329	77	3.38944e+06	3.34045e+06	3.3801e+06	1.83265e+06	1.90984e+06	1.77825e+06	2.10746e+06	1.5981e+06	1.53628e+06	1.83619e+06	-0.28	-1.1	-0.82	0
WP-C5	Ap3d1	sp|O54774|AP3D1_MOUSE	219	54	2.22427e+06	2.2228e+06	2.21187e+06	1.58565e+06	1.63041e+06	1.61351e+06	1.69972e+06	1.36869e+06	1.42075e+06	1.5662e+06	-0.23	-0.67	-0.44	0
WP-C5	Ap3m2	sp|Q8R2R9|AP3M2_MOUSE	144	23	3.32136e+06	3.14949e+06	3.15768e+06	1.82652e+06	1.87072e+06	1.8977e+06	2.21519e+06	1.65522e+06	1.70177e+06	1.92854e+06	-0.22	-0.94	-0.72	0
WP-C5	Ap3s2	sp|Q8BSZ2|AP3S2_MOUSE	36	10	590007	567227	588862	417457	421519	410208	416821	369350	335221	402181	-0.24	-0.72	-0.48	0
WP-C5	Apba1	sp|B2RUJ5|APBA1_MOUSE	69	28	1.44099e+06	1.43234e+06	1.42836e+06	1.09361e+06	1.08543e+06	1.07073e+06	1.12214e+06	842884	866164	947216	-0.36	-0.75	-0.39	0
WP-C5	Aplp1	sp|Q03157|APLP1_MOUSE	77	23	504169	480505	537936	514829	504179	571048	502709	323022	289454	364647	-0.77	-0.73	0.04	0.01
WP-C5	Apol8	tr|A2VDH7|A2VDH7_MOUSE	7	6	96649.1	100675	98998.7	70915.4	69275.4	71115.9	75962.4	60445.2	59861.2	63286	-0.26	-0.72	-0.46	0
WP-C5	Apoo	sp|Q9DCZ4|APOO_MOUSE	37	9	2.94689e+06	3.07188e+06	2.95286e+06	1.56504e+06	1.54269e+06	1.38247e+06	1.56154e+06	1.26842e+06	1.2883e+06	1.52197e+06	-0.24	-1.23	-0.98	0
WP-C5	App	sp|P12023-2|A4_MOUSE	155	36	3.05709e+06	3.09267e+06	3.17419e+06	2.75166e+06	2.9475e+06	2.89558e+06	2.57383e+06	1.88117e+06	1.71317e+06	2.08177e+06	-0.64	-0.79	-0.15	0
WP-C5	Araf	tr|Q8CAD1|Q8CAD1_MOUSE	24	7	216920	209376	228927	159466	176010	156288	172126	136971	141683	154471	-0.25	-0.65	-0.4	0
WP-C5	Arc	sp|Q9WV31|ARC_MOUSE	25	11	133978	117750	111634	43809.7	46829.3	45183.4	59400.6	43354.4	44926.3	43550.7	-0.14	-1.46	-1.31	0
WP-C5	Arf1	sp|P84078|ARF1_MOUSE	730	26	3.12991e+07	3.14087e+07	3.09819e+07	2.15715e+07	2.12822e+07	2.16987e+07	2.33136e+07	1.90066e+07	1.92766e+07	2.1112e+07	-0.2	-0.71	-0.51	0
WP-C5	Arf2	sp|Q8BSL7|ARF2_MOUSE	622	20	9.63267e+06	9.74986e+06	9.61692e+06	6.78481e+06	6.72332e+06	6.85177e+06	7.2537e+06	5.9013e+06	6.1608e+06	6.63219e+06	-0.19	-0.68	-0.49	0
WP-C5	Arf5	sp|P84084|ARF5_MOUSE	432	20	1.0477e+07	1.03352e+07	1.02966e+07	7.42918e+06	7.38652e+06	7.61022e+06	8.04286e+06	6.49848e+06	6.88562e+06	7.12272e+06	-0.19	-0.63	-0.45	0
WP-C5	Arf6	sp|P62331|ARF6_MOUSE	42	11	768737	776998	747658	526328	550799	491293	522041	499263	510923	512056	-0.05	-0.6	-0.55	0
WP-C5	Arfgap1	tr|V9GXM1|V9GXM1_MOUSE	174	24	2.42359e+06	2.33195e+06	2.46538e+06	1.33659e+06	1.46894e+06	1.41819e+06	1.70749e+06	1.10694e+06	1.15488e+06	1.3167e+06	-0.39	-1.09	-0.7	0
WP-C5	Arfgef1	sp|G3X9K3|BIG1_MOUSE	135	57	500294	485790	481164	364088	370256	358329	361162	325376	323543	353490	-0.16	-0.59	-0.43	0
WP-C5	Arfgef2	sp|A2A5R2|BIG2_MOUSE	155	69	666509	689825	668643	513856	533464	514516	509277	407929	407438	458166	-0.34	-0.73	-0.38	0
WP-C5	Arfgef3	sp|Q3UGY8|BIG3_MOUSE	145	64	661369	618691	624633	356720	407521	367920	382160	264592	265203	323541	-0.52	-1.26	-0.75	0
WP-C5	Arfip2	sp|Q8K221|ARFP2_MOUSE	50	17	2.00313e+06	1.94046e+06	1.92739e+06	1.294e+06	1.31353e+06	1.27545e+06	1.37621e+06	1.0516e+06	1.00718e+06	1.14336e+06	-0.35	-0.93	-0.57	0
WP-C5	Arhgap20	sp|Q6IFT4|RHG20_MOUSE	12	10	115042	112824	100380	64959.6	70356.6	56948	60238.6	53432	50716.1	56045.4	-0.28	-1.07	-0.79	0
WP-C5	Arhgap21	tr|G3UX38|G3UX38_MOUSE	48	22	849802	782181	830340	489470	507384	495977	545234	596454	611935	582048	0.25	-0.44	-0.69	0
WP-C5	Arhgap23	sp|Q69ZH9|RHG23_MOUSE	83	45	455710	447208	471633	374798	373419	378712	371825	275748	264705	321603	-0.47	-0.76	-0.29	0
WP-C5	Arhgap26	sp|Q6ZQ82|RHG26_MOUSE	78	31	666441	662794	695624	366526	391012	317506	383032	297211	308949	333873	-0.27	-1.16	-0.89	0
WP-C5	Arhgap32	sp|Q811P8|RHG32_MOUSE	190	67	675869	621625	641164	316133	336304	324610	353106	321232	325751	334448	-0.04	-1	-0.96	0
WP-C5	Arhgap33	sp|Q80YF9|RHG33_MOUSE	53	23	233596	218747	237828	131584	134623	124676	143912	120890	115888	120921	-0.18	-0.96	-0.78	0
WP-C5	Arhgap39	sp|P59281|RHG39_MOUSE	81	39	1.11502e+06	1.11146e+06	1.07006e+06	831454	716924	790987	889392	723448	649474	767669	-0.23	-0.68	-0.45	0.01
WP-C5	Arhgap44	sp|Q5SSM3|RHG44_MOUSE	62	25	727995	680029	714341	433707	450423	411524	458504	343513	331949	404713	-0.38	-1.07	-0.69	0
WP-C5	Arhgef11	tr|Q68FM7|Q68FM7_MOUSE	145	60	910283	902033	922852	748830	758185	709368	768694	606470	597219	649890	-0.31	-0.6	-0.29	0
WP-C5	Arhgef9	sp|Q3UTH8|ARHG9_MOUSE	42	17	335220	331074	310449	178939	204880	180607	199863	156765	154909	173573	-0.29	-1.06	-0.77	0
WP-C5	Armc1	sp|Q9D7A8|ARMC1_MOUSE	58	17	577178	589269	559866	389844	400746	377152	385494	325599	346100	364736	-0.21	-0.78	-0.57	0
WP-C5	Armc10	sp|Q9D0L7|ARM10_MOUSE	51	8	1.15759e+06	1.12218e+06	1.19636e+06	850092	905758	900538	920548	730279	732351	793025	-0.29	-0.66	-0.37	0
WP-C5	Arpc1a	sp|Q9R0Q6|ARC1A_MOUSE	127	22	5.41601e+06	5.08983e+06	4.96528e+06	2.95046e+06	2.79077e+06	2.9242e+06	4.04443e+06	2.4805e+06	2.51502e+06	2.80104e+06	-0.35	-1.05	-0.7	0.01
WP-C5	Arpc5l	sp|Q9D898|ARP5L_MOUSE	65	10	2.95375e+06	2.88623e+06	2.76959e+06	1.72917e+06	1.65574e+06	1.54018e+06	1.76443e+06	1.73657e+06	1.62946e+06	1.7372e+06	0.01	-0.77	-0.78	0
WP-C5	Arpp19	sp|P56212|ARP19_MOUSE	33	8	1.05322e+06	1.05625e+06	992397	650066	769759	675324	605420	632848	580030	534400	-0.15	-0.77	-0.61	0.01
WP-C5	Arpp21	sp|Q9DCB4|ARP21_MOUSE	12	6	226052	238836	218175	95319.1	135500	100255	119751	86074.1	90896.6	95178.5	-0.35	-1.36	-1.01	0
WP-C5	Arr3	sp|Q9EQP6|ARRC_MOUSE	6	1	112388	138118	129169	89145.5	88599.6	93118	82547.2	70926.7	74946.3	81956.8	-0.28	-0.8	-0.52	0.01
WP-C5	Arrb1	sp|Q8BWG8|ARRB1_MOUSE	75	21	1.89597e+06	1.82729e+06	1.96279e+06	1.41038e+06	1.55998e+06	1.37596e+06	1.51567e+06	1.0667e+06	1.12743e+06	1.20195e+06	-0.42	-0.79	-0.37	0
WP-C5	Arrdc1	tr|F7ANZ2|F7ANZ2_MOUSE	6	4	84117.1	82064.9	85287.3	89125.2	85934.6	78518.9	74603.7	48973.4	54922.6	58818.3	-0.66	-0.69	-0.03	0.01
WP-C5	Arrdc3	tr|E0CZE1|E0CZE1_MOUSE	1	1	19879.4	20840.8	21199.4	16946.8	14973	19670.7	14902.2	13612.5	11612	14446.7	-0.4	-0.71	-0.31	0.02
WP-C5	Arsg	sp|Q3TYD4|ARSG_MOUSE	10	7	191479	206515	160904	196587	177303	170622	142150	119122	115709	128451	-0.55	-0.67	-0.12	0.05
WP-C5	Arsj	sp|Q8BM89|ARSJ_MOUSE	4	1	384048	364592	379520	261173	325168	262312	284210	214549	219214	202396	-0.38	-0.79	-0.41	0.01
WP-C5	Arvcf	sp|P98203|ARVC_MOUSE	72	37	200800	195693	195279	158010	165384	162396	171370	127551	124802	147130	-0.38	-0.64	-0.26	0
WP-C5	Arx	sp|O35085|ARX_MOUSE	9	5	43703.5	34802.6	43086.5	23468.2	24592.6	25258.6	26323.3	42432.8	35133.4	30357.9	0.64	-0.06	-0.7	0.02
WP-C5	Asah2	sp|Q9JHE3|ASAH2_MOUSE	22	14	148644	149533	140796	135423	141610	116014	117699	84430	94707.9	106627	-0.51	-0.71	-0.2	0.01
WP-C5	Asap1	sp|Q9QWY8|ASAP1_MOUSE	161	49	2.79087e+06	2.64787e+06	2.7145e+06	1.36902e+06	1.36336e+06	1.40812e+06	1.68667e+06	1.24524e+06	1.29688e+06	1.34094e+06	-0.2	-1.1	-0.9	0
WP-C5	Asb13	sp|Q8VBX0|ASB13_MOUSE	4	3	71959.1	76743.2	69431.3	50999.1	54347.8	47999.2	38454	63177.1	49751	43633.7	0.24	-0.36	-0.6	0.02
WP-C5	Asic1	sp|Q6NXK8|ASIC1_MOUSE	18	9	113959	109010	111271	71148.1	87573.4	69015.8	75813.5	58493.7	68945.1	66999.8	-0.25	-0.81	-0.55	0.01
WP-C5	Asic2	sp|Q925H0|ASIC2_MOUSE	6	3	58505.9	58301.9	78565	36842.2	39933.7	37079.1	42490.7	37223.5	37440	39188.9	-0.07	-0.8	-0.74	0.02
WP-C5	Aspa	sp|Q8R3P0|ACY2_MOUSE	61	14	2.4101e+06	2.55918e+06	2.37567e+06	2.82076e+06	2.50297e+06	2.63977e+06	2.04479e+06	1.46186e+06	1.48655e+06	1.90963e+06	-0.76	-0.73	0.03	0.02
WP-C5	Asphd1	sp|Q2TA57|ASPH1_MOUSE	17	8	46787.4	49429.4	49862	28977.6	28981.4	27050.3	27326.2	23274.3	23224.7	25131.7	-0.27	-1.07	-0.79	0
WP-C5	Asphd2	sp|Q80VP9|ASPH2_MOUSE	17	8	293649	242612	248983	131395	133489	131649	168517	119634	103321	144161	-0.34	-1.23	-0.89	0.01
WP-C5	Asprv1	sp|Q09PK2|APRV1_MOUSE	3	3	88721.5	83932.7	65679	41383.7	36143.1	59071	44341.3	31535.5	32625.1	40567.6	-0.5	-1.31	-0.81	0.02
WP-C5	Ass1	sp|P16460|ASSY_MOUSE	118	29	2.98828e+06	3.13036e+06	2.95998e+06	2.41689e+06	3.06448e+06	2.6594e+06	2.4826e+06	1.741e+06	1.93501e+06	2.03189e+06	-0.53	-0.72	-0.19	0.02
WP-C5	Astn1	sp|Q61137|ASTN1_MOUSE	94	34	1.40527e+06	1.33054e+06	1.45399e+06	755721	771715	762126	865918	823642	825368	816644	0.06	-0.76	-0.82	0
WP-C5	Astn2	sp|Q80Z10|ASTN2_MOUSE	57	28	302097	298074	279052	192288	204929	188873	198911	155574	157806	157848	-0.32	-0.9	-0.58	0
WP-C5	Atcay	sp|Q8BHE3|ATCAY_MOUSE	51	19	1.51085e+06	1.39387e+06	1.5032e+06	868857	1.00965e+06	868312	1.02798e+06	640242	665193	807336	-0.53	-1.17	-0.64	0
WP-C5	Atg13	sp|Q91YI1|ATG13_MOUSE	23	12	144176	145499	145838	107572	113030	110536	112046	94058.4	98197.3	98200.1	-0.2	-0.59	-0.39	0
WP-C5	Atg2b	sp|Q80XK6|ATG2B_MOUSE	151	74	604176	622253	603206	491463	494089	472437	480070	395913	419235	445541	-0.25	-0.58	-0.33	0
WP-C5	Atg4c	sp|Q811C2|ATG4C_MOUSE	24	15	204656	199479	199389	146559	145876	141856	135132	119522	117250	130826	-0.27	-0.76	-0.5	0
WP-C5	Atg9a	tr|A0A087WP33|A0A087WP33_MOUSE	60	23	210942	206453	208635	153206	164349	169750	166797	129340	133963	144213	-0.31	-0.66	-0.35	0
WP-C5	Atl1	sp|Q8BH66|ATLA1_MOUSE	187	39	1.71659e+06	1.68665e+06	1.67269e+06	926462	1.00605e+06	949421	1.02934e+06	652583	670335	813762	-0.56	-1.35	-0.79	0
WP-C5	Atl2	tr|E9QND8|E9QND8_MOUSE	46	16	344019	344652	354659	229650	249135	216802	228606	202789	209724	212698	-0.16	-0.75	-0.59	0
WP-C5	Atp12a	sp|Q9Z1W8|AT12A_MOUSE	349	10	5.65164e+07	5.41557e+07	5.78694e+07	3.21851e+07	3.2042e+07	2.71868e+07	3.2237e+07	1.98491e+07	2.19897e+07	3.13527e+07	-0.56	-1.43	-0.86	0
WP-C5	Atp1a1	sp|Q8VDN2|AT1A1_MOUSE	1671	72	7.49987e+07	7.17172e+07	7.15107e+07	3.74846e+07	3.73124e+07	3.31489e+07	3.68819e+07	2.61991e+07	2.75126e+07	3.39452e+07	-0.43	-1.44	-1.01	0
WP-C5	Atp1a2	sp|Q6PIE5|AT1A2_MOUSE	1964	81	5.64916e+07	5.61264e+07	5.58687e+07	3.86931e+07	3.821e+07	3.33295e+07	3.67791e+07	2.83387e+07	3.07923e+07	4.09438e+07	-0.31	-0.93	-0.61	0
WP-C5	Atp1a3	sp|Q6PIC6|AT1A3_MOUSE	2595	78	9.77669e+07	9.68046e+07	9.93809e+07	6.16947e+07	6.23431e+07	5.54563e+07	6.42929e+07	3.83632e+07	4.24242e+07	5.73722e+07	-0.59	-1.28	-0.68	0
WP-C5	Atp1a4	sp|Q9WV27|AT1A4_MOUSE	675	19	5.50113e+07	5.43156e+07	5.45393e+07	3.2457e+07	3.1978e+07	2.80714e+07	3.29334e+07	2.04858e+07	2.24205e+07	3.13279e+07	-0.55	-1.35	-0.8	0
WP-C5	Atp1b1	sp|P14094|AT1B1_MOUSE	232	23	4.73172e+07	4.7045e+07	4.70968e+07	2.50648e+07	2.42454e+07	2.14458e+07	2.53134e+07	1.51997e+07	1.58779e+07	2.20892e+07	-0.63	-1.6	-0.97	0
WP-C5	Atp1b2	sp|P14231|AT1B2_MOUSE	83	15	1.12736e+07	1.14489e+07	1.10311e+07	9.21584e+06	9.43274e+06	6.93656e+06	7.23296e+06	6.39471e+06	7.11734e+06	1.00699e+07	-0.28	-0.74	-0.46	0.02
WP-C5	Atp2a1	sp|Q8R429|AT2A1_MOUSE	140	25	5.29477e+06	5.46729e+06	4.8791e+06	3.55927e+06	3.6487e+06	3.81605e+06	3.58596e+06	3.29426e+06	3.38845e+06	3.70578e+06	-0.13	-0.64	-0.51	0
WP-C5	Atp2a2	sp|O55143|AT2A2_MOUSE	839	64	1.21824e+07	1.23644e+07	1.11884e+07	8.25529e+06	8.3597e+06	8.90857e+06	8.33548e+06	7.77917e+06	7.92808e+06	8.7269e+06	-0.11	-0.6	-0.49	0
WP-C5	Atp2b1	sp|G5E829|AT2B1_MOUSE	800	68	1.61161e+07	1.52728e+07	1.46777e+07	7.45965e+06	7.51976e+06	7.19728e+06	9.00308e+06	6.28258e+06	5.74416e+06	7.37082e+06	-0.37	-1.35	-0.98	0
WP-C5	Atp2b2	tr|S4R1C4|S4R1C4_MOUSE	730	69	1.99913e+07	1.82224e+07	1.77989e+07	8.66791e+06	9.24488e+06	7.79072e+06	9.41029e+06	6.18047e+06	6.33903e+06	7.98679e+06	-0.49	-1.58	-1.09	0
WP-C5	Atp2b3	tr|Q0VF55|Q0VF55_MOUSE	645	63	1.89313e+07	1.71457e+07	1.73467e+07	8.76097e+06	9.3935e+06	7.75871e+06	9.90388e+06	6.42305e+06	6.36503e+06	8.30824e+06	-0.49	-1.48	-0.99	0
WP-C5	Atp2b4	tr|E9Q828|E9Q828_MOUSE	494	49	17495899	1.52018e+07	1.68778e+07	7.08881e+06	7.76878e+06	6.7936e+06	8.82445e+06	5.67097e+06	5.9038e+06	7.12968e+06	-0.4	-1.51	-1.12	0
WP-C5	Atp4a	sp|Q64436|ATP4A_MOUSE	326	7	5.04394e+07	4.8373e+07	5.1127e+07	2.91393e+07	2.91017e+07	2.43869e+07	2.85371e+07	1.78742e+07	1.96604e+07	2.75935e+07	-0.57	-1.41	-0.85	0
WP-C5	Atp5a1	sp|Q03265|ATPA_MOUSE	1992	68	4.64274e+07	4.71169e+07	4.58489e+07	3.13683e+07	3.16159e+07	2.87841e+07	3.15665e+07	2.64265e+07	2.60148e+07	2.99295e+07	-0.23	-0.83	-0.59	0
WP-C5	Atp5b	sp|P56480|ATPB_MOUSE	3226	56	5.64571e+07	5.63864e+07	5.55262e+07	3.82514e+07	3.97659e+07	3.59686e+07	3.98931e+07	3.28055e+07	3.27258e+07	3.63236e+07	-0.23	-0.78	-0.54	0
WP-C5	Atp5c1	sp|Q91VR2|ATPG_MOUSE	319	22	1.91048e+07	1.99738e+07	1.89221e+07	1.33112e+07	1.27945e+07	1.20409e+07	1.30129e+07	10633198	1.07593e+07	1.24117e+07	-0.26	-0.85	-0.6	0
WP-C5	Atp5d	sp|Q9D3D9|ATPD_MOUSE	52	6	3.32271e+07	3.31015e+07	3.45204e+07	2.09389e+07	22837582	1.98757e+07	2.26559e+07	1.77132e+07	1.8033e+07	1.97834e+07	-0.27	-0.91	-0.64	0
WP-C5	Atp5e	sp|P56382|ATP5E_MOUSE	5	1	1.28896e+06	1.9028e+06	1.32484e+06	1.01329e+06	901012	825267	807243	674883	598760	991805	-0.48	-1.24	-0.76	0.02
WP-C5	Atp5f1	sp|Q9CQQ7|AT5F1_MOUSE	421	33	6.38221e+06	6.59397e+06	6.29821e+06	4.29826e+06	4.4821e+06	4.04881e+06	4.39252e+06	3.66598e+06	3.76756e+06	3.98328e+06	-0.21	-0.79	-0.58	0
WP-C5	Atp5h	sp|Q9DCX2|ATP5H_MOUSE	248	18	2.41125e+07	2.37781e+07	2.39278e+07	1.58759e+07	1.65791e+07	1.45792e+07	1.51585e+07	1.33696e+07	1.20474e+07	1.36787e+07	-0.29	-0.91	-0.62	0
WP-C5	Atp5i	sp|Q06185|ATP5I_MOUSE	191	9	2.68078e+06	3.06209e+06	2.79288e+06	1.98669e+06	2.00942e+06	1.87759e+06	1.81123e+06	1.77851e+06	1.64984e+06	2.00966e+06	-0.16	-0.73	-0.57	0
WP-C5	Atp5j	sp|P97450|ATP5J_MOUSE	110	12	1.50859e+07	1.48833e+07	1.45548e+07	9.64321e+06	1.05696e+07	8.59962e+06	9.72473e+06	8.05686e+06	8.16229e+06	9.05974e+06	-0.25	-0.87	-0.62	0
WP-C5	Atp5j2	sp|P56135|ATPK_MOUSE	69	6	6.68885e+06	6.621e+06	6.9275e+06	4.19389e+06	4.41866e+06	3.84911e+06	4.56066e+06	3.85349e+06	3.85791e+06	4.33325e+06	-0.14	-0.81	-0.66	0
WP-C5	Atp5k	tr|Q8BTB6|Q8BTB6_MOUSE	159	5	2.59708e+06	3.08779e+06	2.69835e+06	1.99385e+06	2.02112e+06	1.90642e+06	1.78313e+06	1.80328e+06	1.67501e+06	2.05159e+06	-0.15	-0.68	-0.54	0.01
WP-C5	Atp5l	sp|Q9CPQ8|ATP5L_MOUSE	71	6	8.24505e+06	8.77706e+06	8.24859e+06	5.86041e+06	5.73629e+06	5.16429e+06	5.60624e+06	4.98333e+06	4.65694e+06	5.68097e+06	-0.21	-0.81	-0.59	0
WP-C5	Atp5s	sp|Q9CRA7|ATP5S_MOUSE	22	6	1.34215e+06	1.40537e+06	1.27791e+06	1.01027e+06	971388	843007	888282	775517	692099	948424	-0.34	-0.87	-0.53	0
WP-C5	Atp6ap1	sp|Q9R1Q9|VAS1_MOUSE	38	15	1.03426e+06	917561	1.02614e+06	717790	770932	781388	772320	605183	645680	700444	-0.28	-0.67	-0.38	0.01
WP-C5	Atp6v0a1	sp|Q9Z1G4|VPP1_MOUSE	471	45	1.42848e+07	1.39696e+07	1.44209e+07	7.77204e+06	8.39394e+06	7.56697e+06	9.34113e+06	6.47402e+06	6.55195e+06	7.97642e+06	-0.34	-1.13	-0.78	0
WP-C5	Atp6v0c	sp|P63082|VATL_MOUSE	152	15	998973	968495	931774	557829	566881	567463	633345	503328	509590	571121	-0.2	-0.93	-0.73	0
WP-C5	Atp6v0d1	sp|P51863|VA0D1_MOUSE	131	17	1.40458e+07	1.40861e+07	1.38266e+07	7.05356e+06	7.78918e+06	7.07224e+06	8.57497e+06	5.43457e+06	5.76345e+06	7.2883e+06	-0.45	-1.32	-0.88	0
WP-C5	Atp6v1a	sp|P50516|VATA_MOUSE	1251	79	2.73455e+07	2.67722e+07	2.8065e+07	1.66742e+07	1.67347e+07	1.67363e+07	1.89938e+07	1.33196e+07	1.34103e+07	1.62497e+07	-0.37	-1.04	-0.66	0
WP-C5	Atp6v1b1	tr|Q91YH6|Q91YH6_MOUSE	473	19	2.97394e+06	2.93924e+06	2.98314e+06	2.0837e+06	2.10414e+06	2.00979e+06	2.23121e+06	1.75851e+06	1.724e+06	1.97215e+06	-0.28	-0.77	-0.49	0
WP-C5	Atp6v1b2	sp|P62814|VATB2_MOUSE	974	53	9.83505e+06	9.51924e+06	9.75393e+06	6.26714e+06	6.31792e+06	6.16092e+06	7.03611e+06	5.103e+06	5.10845e+06	5.95306e+06	-0.34	-0.93	-0.59	0
WP-C5	Atp6v1c1	sp|Q9Z1G3|VATC1_MOUSE	372	40	1.07195e+07	1.02449e+07	1.07544e+07	6.19732e+06	6.27011e+06	5.98215e+06	6.71541e+06	4.8417e+06	4.892e+06	5.96259e+06	-0.37	-1.12	-0.75	0
WP-C5	Atp6v1d	sp|P57746|VATD_MOUSE	137	29	4.55572e+06	4.40154e+06	4.61223e+06	2.72796e+06	2539457	2.64525e+06	3.01172e+06	2.05662e+06	2.17021e+06	2.65496e+06	-0.37	-1.1	-0.73	0
WP-C5	Atp6v1e1	sp|P50518|VATE1_MOUSE	791	33	1.42175e+07	1.36001e+07	1.38184e+07	8.56265e+06	8.23764e+06	8.23271e+06	9.55966e+06	6.65016e+06	6.84553e+06	8.20874e+06	-0.36	-1.04	-0.68	0
WP-C5	Atp6v1f	sp|Q9D1K2|VATF_MOUSE	84	12	6.64772e+06	6.49975e+06	6.95085e+06	4.14902e+06	4.20113e+06	3.9047e+06	4.30452e+06	3.08915e+06	3.04003e+06	3.75382e+06	-0.43	-1.13	-0.69	0
WP-C5	Atp6v1g2	sp|Q9WTT4|VATG2_MOUSE	95	14	3.7361e+06	3.92886e+06	3.89132e+06	2.07624e+06	2.2609e+06	1.97258e+06	2.26693e+06	1.5219e+06	1.55697e+06	1.90104e+06	-0.48	-1.32	-0.85	0
WP-C5	Atp6v1h	sp|Q8BVE3|VATH_MOUSE	273	34	1.07716e+07	1.02859e+07	1.07026e+07	6.27829e+06	6.3289e+06	5.97858e+06	7.02554e+06	4.58345e+06	4.73666e+06	5.83965e+06	-0.46	-1.18	-0.73	0
WP-C5	Atp8a1	sp|P70704|AT8A1_MOUSE	181	53	3.23499e+06	3.09956e+06	3.43589e+06	2.49443e+06	2.52571e+06	2.47379e+06	2.6443e+06	1.76846e+06	1.83389e+06	2.36869e+06	-0.49	-0.85	-0.36	0
WP-C5	Atp8a2	sp|P98200|AT8A2_MOUSE	53	27	434366	393870	422649	288906	311375	251230	276859	187845	206185	251112	-0.52	-1.08	-0.56	0
WP-C5	Atp9a	sp|O70228|ATP9A_MOUSE	72	36	448681	457026	460490	393880	405339	401647	379744	285132	298353	322138	-0.44	-0.64	-0.2	0
WP-C5	Atpaf1	sp|Q811I0|ATPF1_MOUSE	32	13	480834	507055	490284	368805	405303	372200	386359	321964	336925	396809	-0.22	-0.58	-0.36	0
WP-C5	Atpif1	tr|E9PV44|E9PV44_MOUSE	67	10	9.56544e+06	1.05843e+07	1.12006e+07	5.8235e+06	6.89051e+06	4.77073e+06	5.59822e+06	4.87392e+06	4.19442e+06	4.24175e+06	-0.35	-1.2	-0.86	0.01
WP-C5	Atrnl1	sp|Q6A051|ATRN1_MOUSE	12	8	161653	155726	175443	97304.5	92846.4	107543	94305.6	121245	122929	108111	0.32	-0.43	-0.75	0
WP-C5	Atxn1	sp|P54254|ATX1_MOUSE	21	12	132062	132132	131431	87039.3	79835.7	84298.8	86848.4	91133.5	82127.4	88321.3	0.04	-0.61	-0.64	0
WP-C5	Auh	sp|Q9JLZ3|AUHM_MOUSE	123	18	3.58559e+06	3.47918e+06	3.30466e+06	2.66438e+06	2.20042e+06	2.07145e+06	2.47345e+06	1.53374e+06	1.61954e+06	1.99812e+06	-0.58	-1.13	-0.56	0
WP-C5	Avl9	sp|Q80U56|AVL9_MOUSE	63	27	769495	775480	804912	559430	573256	569710	584518	485434	489402	546727	-0.23	-0.68	-0.45	0
WP-C5	Azin2	sp|Q8BVM4|AZIN2_MOUSE	2	2	36279.4	38933	33033.9	20229.9	19210.4	21627.7	20434.9	19116.9	19464.9	21079.3	-0.08	-0.9	-0.82	0
WP-C5	B3galt2	sp|O54905|B3GT2_MOUSE	4	3	37350.7	33950.6	36613.6	23076.5	27120.4	28835.2	31580.8	17118	20500.9	15469.2	-0.56	-0.94	-0.38	0.01
WP-C5	B630019K06Rik	tr|Q7TNS5|Q7TNS5_MOUSE	16	7	95784.2	92405.4	103961	81393.6	93268.9	76221.9	80731.2	56453.8	65916.5	70933	-0.44	-0.67	-0.23	0.02
WP-C5	Baalc	sp|Q8VHV1|BAALC_MOUSE	11	6	163793	126353	166994	70160.7	73136.9	70855.2	84688.6	63955.1	70516.3	84777.5	-0.15	-1.18	-1.03	0.01
WP-C5	Bai1	sp|Q3UHD1|BAI1_MOUSE	80	37	1.72222e+06	1.60001e+06	1.65144e+06	869268	903692	908772	1.06195e+06	974391	1.00175e+06	1.02282e+06	0.08	-0.75	-0.82	0
WP-C5	Bai2	sp|Q8CGM1|BAI2_MOUSE	50	27	310082	284305	297193	172124	166074	161899	206154	190822	171433	189817	0.04	-0.71	-0.75	0.01
WP-C5	Bai3	sp|Q80ZF8|BAI3_MOUSE	88	45	448151	406866	415229	253228	251476	233728	283238	256364	233566	253989	-0.06	-0.79	-0.73	0
WP-C5	Baiap2	sp|Q8BKX1-4|BAIP2_MOUSE	274	43	4.39439e+06	4.2564e+06	4.17886e+06	1.85336e+06	1.98293e+06	1.96335e+06	2.3216e+06	1.7009e+06	1.58351e+06	1.85228e+06	-0.31	-1.38	-1.07	0
WP-C5	Basp1	sp|Q91XV3|BASP1_MOUSE	481	25	7.74774e+07	7.74388e+07	8.48131e+07	3.48045e+07	3.87548e+07	3.92734e+07	4.55138e+07	2.99759e+07	3.14426e+07	3.69789e+07	-0.37	-1.38	-1.01	0
WP-C5	BC037034	tr|E9Q2V5|E9Q2V5_MOUSE	48	20	403554	391683	380818	238220	245350	239867	264058	221220	214824	237532	-0.18	-0.85	-0.67	0
WP-C5	Bcam	sp|Q9R069|BCAM_MOUSE	48	16	306357	300780	310910	211612	227250	195135	205039	187200	205872	210521	-0.09	-0.64	-0.54	0
WP-C5	Bcas3	tr|F6VJ09|F6VJ09_MOUSE	2	1	208973	201412	201941	125626	134975	131677	125604	91616	93533.3	119371	-0.48	-1.14	-0.66	0
WP-C5	Bcat1	sp|P24288|BCAT1_MOUSE	131	21	2.30868e+06	2.30202e+06	2.26566e+06	2.35758e+06	2.32391e+06	2.11755e+06	2.14486e+06	1.4825e+06	1.52687e+06	1.85552e+06	-0.57	-0.61	-0.04	0
WP-C5	Bcl11a	sp|Q9QYE3|BC11A_MOUSE	14	9	91711.1	92921.2	97581.8	58587.9	59744.9	57572.1	60461.1	55137.3	54424.4	63034.2	-0.11	-0.78	-0.67	0
WP-C5	Bcl11b	sp|Q99PV8|BC11B_MOUSE	22	16	93327.5	106633	86538.7	65383.6	70007.6	55487.1	72603.6	63302.4	55889.4	62325.1	-0.14	-0.68	-0.54	0.02
WP-C5	Bcl2l2	sp|P70345|B2CL2_MOUSE	8	5	192067	165379	165228	124858	124032	119606	115104	94075	93001.4	114720	-0.37	-0.9	-0.53	0.01
WP-C5	Bcs1l	sp|Q9CZP5|BCS1_MOUSE	99	34	353743	367161	358212	249405	257897	281288	275040	229699	226954	252991	-0.22	-0.66	-0.44	0
WP-C5	Bdh1	sp|Q80XN0|BDH_MOUSE	124	18	2.20979e+06	2.26942e+06	2.08889e+06	1.94822e+06	1.78176e+06	1.87523e+06	1.90759e+06	1.39039e+06	1.4439e+06	1.60811e+06	-0.41	-0.63	-0.22	0
WP-C5	Begain	sp|Q68EF6|BEGIN_MOUSE	47	24	311421	272525	280359	162269	151693	146055	199635	146123	134094	155164	-0.24	-1.04	-0.8	0.01
WP-C5	Bend5	sp|Q8C6D4|BEND5_MOUSE	3	3	61215	62797.4	70940.2	38416.1	38660.1	37312.2	43545.2	49345.2	52772.6	48607.2	0.37	-0.35	-0.72	0.01
WP-C5	Bend6	sp|Q6PFX2|BEND6_MOUSE	10	8	78170.7	78337.4	77521.2	57553.9	58080.8	52676.4	56449.8	46373	44934.4	52681.6	-0.3	-0.77	-0.47	0
WP-C5	Bin1	sp|O08539-2|BIN1_MOUSE	319	25	1.40318e+07	1.39749e+07	1.4409e+07	1.02128e+07	1.02832e+07	1.02386e+07	1.01361e+07	7.54099e+06	7.41862e+06	8.80282e+06	-0.45	-0.92	-0.47	0
WP-C5	Bmp3	sp|Q8BHE5|BMP3_MOUSE	2	2	41784.6	39324.7	46924.3	12909.2	16209.1	14964.4	15148	13066	15707	13820.2	-0.04	-1.57	-1.53	0
WP-C5	Bnip3	sp|O55003|BNIP3_MOUSE	10	6	79639.8	78536.9	72156.8	51817.7	52853.6	47047.9	53806.2	30295.9	35977.3	44316.6	-0.63	-1.21	-0.58	0
WP-C5	Bphl	sp|Q8R164|BPHL_MOUSE	177	20	2.13511e+06	2.21067e+06	2.1007e+06	1.58316e+06	1.64763e+06	1.45675e+06	1.61147e+06	1.36956e+06	1.31093e+06	1.5353e+06	-0.23	-0.68	-0.45	0
WP-C5	Braf	sp|P28028|BRAF_MOUSE	108	32	1.06917e+06	1.03131e+06	1.02245e+06	647817	681260	661929	713165	573574	528923	632204	-0.29	-0.92	-0.62	0
WP-C5	Brinp1	sp|Q920P3|BRNP1_MOUSE	47	20	1.1461e+06	1.11386e+06	1.12552e+06	473342	473612	461341	571589	404342	405580	477956	-0.29	-1.48	-1.19	0
WP-C5	Brinp2	sp|Q6DFY8|BRNP2_MOUSE	39	15	409068	361572	402914	180154	199959	180986	223020	199076	204289	212928	0.04	-0.96	-1	0
WP-C5	Brinp3	sp|Q499E0|BRNP3_MOUSE	25	15	294516	287811	295634	148819	177993	150567	177587	145947	147935	155331	-0.16	-0.99	-0.84	0
WP-C5	Brk1	sp|Q91VR8|BRK1_MOUSE	42	8	4.93125e+06	4.8739e+06	4.85398e+06	3.11196e+06	2.90528e+06	3.1992e+06	3.48507e+06	3.15884e+06	2.87571e+06	3.41469e+06	-0.07	-0.7	-0.62	0
WP-C5	Brsk1	sp|Q5RJI5|BRSK1_MOUSE	155	53	1.2051e+06	1.25551e+06	1.15397e+06	731781	755236	744902	762096	527030	535060	627645	-0.5	-1.18	-0.69	0
WP-C5	Brsk2	sp|Q69Z98|BRSK2_MOUSE	112	44	1.74735e+06	1.7705e+06	1.65707e+06	951068	1.02755e+06	914585	984659	640319	656814	811154	-0.58	-1.41	-0.83	0
WP-C5	Bsn	sp|O88737|BSN_MOUSE	754	194	3.36526e+06	3.18585e+06	3.35071e+06	1.45182e+06	1.48611e+06	1.44077e+06	1.80073e+06	1.10844e+06	1.11443e+06	1.44006e+06	-0.48	-1.57	-1.1	0
WP-C5	Btbd10	sp|Q80X66|BTBDA_MOUSE	6	4	98044.1	97670.8	103808	67027	69186.3	64077.8	66471	61266.7	61480.5	54797.2	-0.12	-0.7	-0.58	0
WP-C5	Btbd11	sp|Q6GQW0|BTBDB_MOUSE	39	19	397232	368149	380341	255648	306224	265671	281761	199711	227835	247387	-0.38	-0.84	-0.46	0.01
WP-C5	Btbd17	sp|Q9DB72|BTBDH_MOUSE	70	20	1020364	994735	978578	541599	566490	575813	543124	604003	577589	687717	0.09	-0.76	-0.84	0
WP-C5	C1ql2	sp|Q8CFR0|C1QL2_MOUSE	3	3	45639.8	51950.6	51872.2	36754.1	35497.1	39638.1	36377.7	33538.1	32931.4	45155.4	-0.16	-0.58	-0.43	0.01
WP-C5	C1ql3	sp|Q9ESN4|C1QL3_MOUSE	15	6	194374	203817	238058	92750	98513.3	86951.4	104649	89401	89649.2	92816.2	-0.1	-1.24	-1.15	0
WP-C5	C1qtnf4	sp|Q8R066|C1QT4_MOUSE	28	11	208756	211404	214151	119636	132157	130702	131260	121818	114595	128488	-0.12	-0.84	-0.72	0
WP-C5	C2cd2l	sp|Q80X80|C2C2L_MOUSE	109	23	597999	612258	596328	377502	402339	374745	384875	309156	309149	330993	-0.32	-0.96	-0.65	0
WP-C5	C2cd4cC2CD4	sp|Q5HZI2|C2C4C_MOUSE	40	19	212375	202008	235281	100311	126402	99785.7	129947	101755	106862	112605	-0.13	-1.05	-0.92	0.01
WP-C5	C2cd5	sp|Q7TPS5-2|C2CD5_MOUSE	63	27	1.05096e+06	989234	1.00035e+06	649811	712617	665873	743025	586576	626410	653313	-0.19	-0.74	-0.55	0
WP-C5	Ca10	sp|P61215|CAH10_MOUSE	28	13	214950	198841	204979	90242.7	107810	96243.6	108063	72131.1	76673.2	88529.5	-0.44	-1.47	-1.04	0
WP-C5	Ca11	sp|O70354|CAH11_MOUSE	9	6	61752.7	62622.2	59170.6	32384.2	40573.8	35760.8	33153.6	33660.7	34330.1	31009.3	-0.06	-0.85	-0.79	0
WP-C5	Ca14	sp|Q9WVT6|CAH14_MOUSE	39	8	226323	272685	225722	304678	267955	247790	202954	141541	167582	190018	-0.73	-0.64	0.08	0.05
WP-C5	Ca2	sp|P00920|CAH2_MOUSE	432	17	1.37053e+07	1.77162e+07	1.52908e+07	1.5462e+07	1.39263e+07	1.39905e+07	1.24599e+07	9.30887e+06	9.09629e+06	1.09778e+07	-0.6	-0.76	-0.16	0.02
WP-C5	Ca4	sp|Q64444|CAH4_MOUSE	23	8	542053	476934	475871	356166	294183	271100	284310	228008	185826	302965	-0.54	-1.27	-0.73	0.01
WP-C5	Cables1	sp|Q9ESJ1|CABL1_MOUSE	13	11	126593	115019	116793	71871.8	74922.1	72863.7	72147.6	81838.3	80279.8	76693.7	0.15	-0.56	-0.71	0
WP-C5	Cabp1	sp|Q9JLK7|CABP1_MOUSE	14	7	107418	91413.8	88563.7	54897.9	50184.5	50021	49544.7	43831.1	44852	47117.7	-0.21	-1.11	-0.9	0
WP-C5	Cacna1a	sp|P97445|CAC1A_MOUSE	111	56	974400	884214	864148	459466	497084	425419	497549	333607	338639	435495	-0.48	-1.43	-0.95	0
WP-C5	Cacna1b	sp|O55017|CAC1B_MOUSE	73	39	647747	596224	574614	290301	316214	276109	316016	263586	254036	281440	-0.21	-1.23	-1.02	0
WP-C5	Cacna1c	tr|A0A087WPP1|A0A087WPP1_MOUSE	51	31	438566	437252	407932	245509	243545	258428	268450	220611	210987	264013	-0.24	-0.99	-0.75	0
WP-C5	Cacna1d	sp|Q99246|CAC1D_MOUSE	20	15	94664.1	98773.9	92716.7	51774.3	54273.4	53250.2	57431	51422.6	47097.6	55951.8	-0.14	-0.95	-0.82	0
WP-C5	Cacna1e	sp|Q61290|CAC1E_MOUSE	90	49	686359	690406	651923	304584	315427	281680	361910	277556	254857	299765	-0.25	-1.34	-1.1	0
WP-C5	Cacna1i	tr|E9Q7P2|E9Q7P2_MOUSE	14	10	152520	154949	141652	86377.7	93032.4	86103.8	88278.4	77836.2	82403.9	85326.9	-0.14	-0.9	-0.76	0
WP-C5	Cacna2d1	sp|O08532|CA2D1_MOUSE	175	49	3.99346e+06	3.58207e+06	3.83641e+06	1.60147e+06	1.94572e+06	1.57577e+06	1.97676e+06	1.47274e+06	1.43557e+06	1.76103e+06	-0.29	-1.39	-1.1	0
WP-C5	Cacna2d2	sp|Q6PHS9|CA2D2_MOUSE	73	39	817150	813587	820277	568770	795317	474287	598653	369176	446735	551392	-0.58	-1	-0.42	0.03
WP-C5	Cacna2d3	sp|Q9Z1L5|CA2D3_MOUSE	115	40	908941	879681	791061	404925	397550	375260	474942	360177	324385	395392	-0.27	-1.33	-1.06	0
WP-C5	Cacnb1	sp|Q8R3Z5-2|CACB1_MOUSE	53	21	986067	970901	930401	442224	437690	418973	521808	391290	349969	460206	-0.3	-1.38	-1.08	0
WP-C5	Cacnb2	sp|Q8CC27|CACB2_MOUSE	42	21	846770	918175	775858	448270	445476	417107	482869	418486	353066	450595	-0.22	-1.13	-0.92	0
WP-C5	Cacnb3	sp|P54285|CACB3_MOUSE	67	29	870075	760074	820933	401143	397632	384289	443062	339391	329665	381961	-0.28	-1.29	-1.01	0
WP-C5	Cacnb4	sp|Q8R0S4|CACB4_MOUSE	80	24	1.80568e+06	1.6856e+06	1.58314e+06	772803	808993	673951	836547	581180	571557	700667	-0.42	-1.55	-1.13	0
WP-C5	Cacng2	sp|O88602|CCG2_MOUSE	15	7	265417	228633	208206	120039	133413	107780	140002	92289.8	94611.9	116604	-0.42	-1.32	-0.9	0.01
WP-C5	Cacng3	sp|Q9JJV5|CCG3_MOUSE	19	7	224076	217979	215231	79356.9	86021.3	73236.4	87756.9	69652.8	66972	71915.3	-0.26	-1.68	-1.43	0
WP-C5	Cacng7	sp|P62956|CCG7_MOUSE	4	3	24480.1	24872.1	24166	19814.1	19515.2	18887.6	16892.8	15131.6	17236	17501.4	-0.21	-0.6	-0.38	0.01
WP-C5	Cadm1	tr|E0CY16|E0CY16_MOUSE	82	16	932261	911518	1.03878e+06	496774	505516	468735	550472	471568	455494	507993	-0.12	-1.05	-0.93	0
WP-C5	Cadm2	sp|Q8BLQ9|CADM2_MOUSE	165	16	8.81411e+06	8.41436e+06	8.39234e+06	4.42418e+06	4.39301e+06	4.33975e+06	5.17351e+06	3.89967e+06	3.95296e+06	4.39087e+06	-0.22	-1.12	-0.9	0
WP-C5	Cadm3	sp|Q99N28|CADM3_MOUSE	233	14	5.07178e+06	5.4424e+06	5.59522e+06	3.35007e+06	3.85857e+06	2.97193e+06	3.29088e+06	2.48311e+06	2.48221e+06	2.9688e+06	-0.44	-1.11	-0.67	0
WP-C5	Cadps	sp|Q80TJ1-4|CAPS1_MOUSE	624	75	5.3297e+06	5.36463e+06	5.03289e+06	2.97042e+06	2.90109e+06	2.75216e+06	3.3903e+06	2.1551e+06	2.21628e+06	2.91859e+06	-0.46	-1.26	-0.8	0
WP-C5	Cadps2	tr|S4R1C6|S4R1C6_MOUSE	160	51	2.57163e+06	2.46414e+06	2.26648e+06	1.25188e+06	1.24407e+06	1.16008e+06	1.2626e+06	884816	838732	1.12851e+06	-0.51	-1.5	-0.99	0
WP-C5	Calb1	sp|P12658|CALB1_MOUSE	138	27	3.90932e+06	3.65307e+06	3.36124e+06	2.7545e+06	1.94227e+06	1.34281e+06	1.57728e+06	1.02158e+06	1.08736e+06	1.43257e+06	-0.85	-1.79	-0.94	0.01
WP-C5	Calcoco1	sp|Q8CGU1|CACO1_MOUSE	72	34	372924	399537	337144	234105	232481	226245	250694	206572	198840	205339	-0.22	-0.87	-0.65	0
WP-C5	Calhm2	sp|Q8VEC4|CAHM2_MOUSE	7	6	78559	75110.9	78649.3	48090	41709.6	43414.2	50582	49951.7	46432.1	53086	0.07	-0.68	-0.75	0
WP-C5	Calm1	sp|P62204|CALM_MOUSE	451	28	4.47844e+07	4.42946e+07	3.71796e+07	2.12084e+07	2.16027e+07	2.43752e+07	2.4681e+07	1.64692e+07	2.17121e+07	2.22576e+07	-0.27	-1.14	-0.87	0.01
WP-C5	Calml3	sp|Q9D6P8|CALL3_MOUSE	179	11	5.26979e+07	5.15721e+07	4.005e+07	2.04884e+07	2.07564e+07	2.32928e+07	2.3659e+07	1.38641e+07	2.27946e+07	2.15754e+07	-0.27	-1.39	-1.13	0.01
WP-C5	Camk1d	sp|Q8BW96|KCC1D_MOUSE	102	21	1.53428e+06	1.39275e+06	1.38795e+06	883210	838502	909905	996590	718037	706337	863141	-0.35	-1.01	-0.67	0
WP-C5	Camk1g	sp|Q91VB2|KCC1G_MOUSE	6	3	107457	104493	103523	51401.2	59879.6	36560.7	54353.6	34574.8	44571.3	44770.2	-0.35	-1.41	-1.06	0
WP-C5	Camk2a	sp|P11798-2|KCC2A_MOUSE	118	13	2.80829e+07	2.47335e+07	2.65004e+07	1.16618e+07	9.07432e+06	1.1331e+07	1.54126e+07	1.04711e+07	7.84868e+06	1.19079e+07	-0.37	-1.53	-1.16	0.01
WP-C5	Camk2b	sp|P28652|KCC2B_MOUSE	871	35	7.25937e+07	6.81072e+07	6.89312e+07	3.50478e+07	3.3651e+07	3.4443e+07	4.23759e+07	3.09244e+07	2.79101e+07	3.64645e+07	-0.31	-1.25	-0.94	0
WP-C5	Camk2d	sp|Q6PHZ2-5|KCC2D_MOUSE	526	32	7.22361e+07	6.40197e+07	7.12611e+07	3.4305e+07	3.31713e+07	3.43176e+07	4.3021e+07	3.07027e+07	3.00367e+07	3.63426e+07	-0.25	-1.19	-0.93	0
WP-C5	Camk2g	sp|Q923T9-3|KCC2G_MOUSE	559	25	7.42122e+07	6.78735e+07	6.9683e+07	3.46412e+07	3.41138e+07	3.40213e+07	4.27413e+07	3.02152e+07	2.8304e+07	3.57009e+07	-0.31	-1.27	-0.96	0
WP-C5	Camk2n1	sp|Q6QWF9|CK2N1_MOUSE	9	3	393816	292786	300169	82792.6	124364	78022.3	114104	83992.5	97194.8	101646	-0.14	-1.86	-1.72	0.01
WP-C5	Camk2n2	sp|Q78WH7|CK2N2_MOUSE	4	3	50404.6	54334.7	43867.1	21248.3	23431.8	19595	21276.5	21578.6	18900.2	23431.7	-0.08	-1.29	-1.21	0
WP-C5	Camk4	sp|P08414|KCC4_MOUSE	118	30	1.39101e+06	1.4443e+06	1.15647e+06	632753	687299	546351	547981	408470	406388	480513	-0.57	-1.71	-1.14	0
WP-C5	Camkk1	sp|Q8VBY2|KKCC1_MOUSE	51	23	1.17103e+06	1.13276e+06	1.05114e+06	649126	614515	557027	674047	480600	424878	605107	-0.46	-1.3	-0.84	0
WP-C5	Camkk2	sp|Q8C078|KKCC2_MOUSE	84	27	2.26762e+06	2.06428e+06	2.02282e+06	825417	925818	852727	939757	762407	785607	797901	-0.19	-1.45	-1.26	0
WP-C5	Camkv	sp|Q3UHL1|CAMKV_MOUSE	101	21	4.21901e+06	3.98854e+06	3.98053e+06	1.66172e+06	1.74239e+06	1.65807e+06	2.49308e+06	1.71548e+06	1.43458e+06	1.86496e+06	-0.26	-1.37	-1.1	0
WP-C5	Camsap1	sp|A2AHC3|CAMP1_MOUSE	111	54	1.00356e+06	977125	1.09018e+06	716984	738096	731305	738091	589604	640667	649167	-0.25	-0.73	-0.49	0
WP-C5	Camsap2	sp|Q8C1B1|CAMP2_MOUSE	142	66	1.38358e+06	1.32052e+06	1.47541e+06	1.29353e+06	1.35625e+06	1.25971e+06	1.28905e+06	899416	930734	924164	-0.51	-0.61	-0.1	0.01
WP-C5	Camsap3	sp|Q80VC9|CAMP3_MOUSE	113	50	663537	654604	677679	401656	429774	400544	443926	315817	320510	375484	-0.4	-1.06	-0.67	0
WP-C5	Camta1	sp|A2A891-3|CMTA1_MOUSE	15	10	145824	141687	140793	88035.8	105268	75927.7	91737.4	68772.3	80887.2	81753.5	-0.27	-0.93	-0.66	0.01
WP-C5	Camta2	sp|Q80Y50|CMTA2_MOUSE	21	16	100828	91569	96229.3	67891	64982.4	64572.7	74014.3	65403.1	60883	68864.3	-0.1	-0.61	-0.5	0.01
WP-C5	Cap2	sp|Q9CYT6|CAP2_MOUSE	219	31	1.30304e+07	1.28994e+07	1.35163e+07	6.48535e+06	6.95199e+06	6.64744e+06	7.27875e+06	5.9745e+06	6.3972e+06	6.69268e+06	-0.15	-1.09	-0.94	0
WP-C5	Capn5	sp|O08688|CAN5_MOUSE	78	29	698723	673888	706718	756333	706034	845608	782369	507853	466727	538255	-0.66	-0.51	0.16	0.01
WP-C5	Car4	tr|F6ST32|F6ST32_MOUSE	12	5	458195	397584	408983	305047	239627	220898	240928	183500	156385	246019	-0.57	-1.31	-0.74	0.01
WP-C5	Car7	tr|G3XA26|G3XA26_MOUSE	9	5	51786	51743.8	45934.3	40876.8	32651.9	32579.7	34623.7	29034.1	22907.4	31634.3	-0.44	-0.94	-0.5	0.01
WP-C5	Carns1	sp|Q6ZPS2|CRNS1_MOUSE	14	11	249621	238822	232533	246089	208890	211250	156016	121615	113961	143607	-0.8	-1.03	-0.23	0.02
WP-C5	Cars2	sp|Q8BYM8|SYCM_MOUSE	35	18	131082	134181	123015	92546.9	91159.2	84529.8	91174.4	77175.1	80212.2	87206.2	-0.19	-0.72	-0.53	0
WP-C5	Cartpt	sp|P56388|CART_MOUSE	5	4	29301.7	31920.2	33379.7	29404.5	32355.4	26500.9	34761	19896.3	22374.5	26864.9	-0.54	-0.58	-0.04	0.03
WP-C5	Caskin1	sp|Q6P9K8-2|CSKI1_MOUSE	217	64	2.77444e+06	2.68071e+06	2.77833e+06	1.58906e+06	1.84303e+06	1.48762e+06	1.76391e+06	1.25894e+06	1.33471e+06	1.58291e+06	-0.37	-1.08	-0.72	0
WP-C5	Casq2	sp|O09161|CASQ2_MOUSE	9	7	150144	93483.8	118811	84292.9	85709.9	74291.9	72292.6	66722.5	63308.9	74780.2	-0.28	-0.89	-0.61	0.04
WP-C5	Cbln2	sp|Q8BGU2|CBLN2_MOUSE	9	7	90200.6	95290.1	85405.7	51043.5	63305.9	57268.8	87695.2	31452.2	36831.8	44136.8	-0.93	-1.4	-0.48	0.02
WP-C5	Cbln4	sp|Q8BME9|CBLN4_MOUSE	3	3	818255	544884	510655	263580	245224	136023	270833	148120	168354	183440	-0.53	-1.98	-1.45	0.02
WP-C5	Cbx7	tr|H3BK45|H3BK45_MOUSE	1	1	175616	163306	175390	132693	125410	84452.4	106640	111231	104813	117402	-0.06	-0.67	-0.61	0.02
WP-C5	Ccdc127	sp|Q3TC33|CC127_MOUSE	31	13	933088	987122	877658	613147	639841	584439	621156	501176	513798	587332	-0.28	-0.88	-0.6	0
WP-C5	Ccdc132	sp|Q8CI71|CC132_MOUSE	143	52	1.03143e+06	1.06041e+06	1.03047e+06	719107	736698	748275	736405	650024	635346	696211	-0.19	-0.7	-0.5	0
WP-C5	Ccdc136	sp|Q3TVA9|CC136_MOUSE	58	20	516071	501333	469244	322983	356639	436094	387823	247597	261028	361610	-0.56	-0.96	-0.4	0.01
WP-C5	Ccdc177	sp|Q3UHB8|CC177_MOUSE	44	23	1.13064e+06	1.05601e+06	1.10532e+06	522069	607443	530296	559390	437171	444615	471824	-0.33	-1.32	-0.98	0
WP-C5	Ccdc28a	tr|Q8CEI3|Q8CEI3_MOUSE	7	4	125690	110080	132823	60821.2	69363.2	56403.1	58330.4	46152.6	39493.4	58589.3	-0.52	-1.52	-1	0
WP-C5	Ccdc32	tr|Q3UHY7|Q3UHY7_MOUSE	8	3	32869.8	34666.9	32174	26829.1	26832.1	25086.2	25650.2	18719.8	20774.3	26071.6	-0.4	-0.75	-0.35	0
WP-C5	Ccdc74a	tr|E9Q9U8|E9Q9U8_MOUSE	7	4	193872	192418	182382	188992	179786	148238	149121	115045	104670	127044	-0.6	-0.79	-0.19	0.02
WP-C5	Ccdc85a	tr|F6TRJ8|F6TRJ8_MOUSE	4	3	53838.7	48448.9	55004.1	27710.7	32217.9	28269.4	39134	26516.7	29663	30224.5	-0.18	-0.9	-0.72	0.01
WP-C5	Ccdc91	sp|Q9D8L5|CCD91_MOUSE	32	17	241800	273797	260353	233845	228493	219174	187594	162234	157059	192639	-0.44	-0.7	-0.25	0.01
WP-C5	Ccdc92	sp|Q8VDN4|CCD92_MOUSE	31	14	275373	248306	243517	173550	175257	164434	176823	130408	136743	141230	-0.37	-0.94	-0.57	0
WP-C5	Cck	sp|P09240|CCKN_MOUSE	5	2	72075.9	63223.5	79208.4	17823.6	22892.8	21978.2	33563.8	21497.9	26755.3	31274.3	0	-1.57	-1.57	0.01
WP-C5	Ccm2	sp|Q8K2Y9|CCM2_MOUSE	40	19	220372	252047	210051	156576	171668	158760	155224	146282	140790	152977	-0.16	-0.66	-0.5	0.01
WP-C5	Ccny	sp|Q8BGU5|CCNY_MOUSE	52	12	2.17795e+06	2.18567e+06	2.17173e+06	1.4627e+06	1.52623e+06	1.49208e+06	1.54e+06	1.41136e+06	1.31323e+06	1.48058e+06	-0.14	-0.68	-0.53	0
WP-C5	Ccnyl1	tr|D3YUJ3|D3YUJ3_MOUSE	17	5	1.80796e+06	1.77614e+06	1.73992e+06	1.16634e+06	1.24553e+06	1.18229e+06	1.28074e+06	1.12644e+06	1.05037e+06	1.19481e+06	-0.16	-0.71	-0.54	0
WP-C5	Ccp110	sp|Q7TSH4|CP110_MOUSE	34	20	202204	208412	225234	168636	173025	181213	161741	135797	136240	146909	-0.33	-0.64	-0.31	0.01
WP-C5	Ccsap	sp|Q8QZT2|CCSAP_MOUSE	27	11	305166	301129	305588	176954	154721	151833	188814	168540	143587	165437	-0.11	-0.96	-0.85	0
WP-C5	Ccser1	sp|Q8C0C4|CCSE1_MOUSE	6	6	80313.4	86792.3	83372.3	47825.8	44235.2	45637.9	53208.2	45546.8	45171.2	41037.9	-0.07	-0.88	-0.81	0
WP-C5	Ccser2	tr|S4R170|S4R170_MOUSE	18	3	156674	160752	147964	102320	114009	89129	89880.1	75650.7	78358.8	98410	-0.36	-1.01	-0.65	0
WP-C5	Cct8l1	tr|Q80YT3|Q80YT3_MOUSE	44	2	1.10108e+08	1.48014e+08	1.14393e+08	1.25372e+08	1.20441e+08	1.2529e+08	6.52314e+07	3.86808e+07	4.11259e+07	4.53039e+07	-1.45	-1.64	-0.19	0.04
WP-C5	Cd200	sp|O54901|OX2G_MOUSE	50	5	1.17731e+06	1.15908e+06	1.33981e+06	769813	927257	737082	914378	613739	677187	752540	-0.38	-0.92	-0.55	0.01
WP-C5	Cd200r1	sp|Q9ES57|MO2R1_MOUSE	1	1	41713.7	51916	37881	32377.3	28586.3	30841.1	29726.6	31214.7	26821.4	32379.4	-0.07	-0.6	-0.53	0.03
WP-C5	Cd34	sp|Q64314-2|CD34_MOUSE	26	8	1.00425e+06	944872	985454	424149	401028	440302	528198	417950	397752	466295	-0.14	-1.26	-1.13	0
WP-C5	Cd47	sp|Q61735|CD47_MOUSE	158	7	4.42591e+06	4.17816e+06	4.55102e+06	2.27237e+06	2.49144e+06	2.37381e+06	2.48353e+06	1.93077e+06	1.99419e+06	2.26775e+06	-0.29	-1.16	-0.87	0
WP-C5	Cd55	sp|Q61475|DAF1_MOUSE	4	3	84744.4	89769.7	78534.8	62691.4	73100.6	46010	54679	43235.9	44426.2	48996.2	-0.43	-0.94	-0.51	0.02
WP-C5	Cd59b	sp|P58019|CD59B_MOUSE	1	1	72066.1	69605.5	69574.4	77465.8	69492.7	55717.7	57997.3	38747.1	34815.1	48045.9	-0.83	-0.94	-0.11	0.02
WP-C5	Cd81	sp|P35762|CD81_MOUSE	123	4	1.1951e+06	1.31877e+06	1.25529e+06	948914	926157	1.00044e+06	866826	589512	607103	788534	-0.64	-1.07	-0.43	0
WP-C5	Cd82	sp|P40237|CD82_MOUSE	13	3	608952	691215	595477	698169	574153	663953	429906	271398	268945	406234	-1.13	-1.23	-0.1	0.03
WP-C5	Cd99l2	sp|Q8BIF0|C99L2_MOUSE	13	4	710999	712529	769781	489969	586301	449215	515047	349594	410426	507151	-0.42	-0.94	-0.52	0.01
WP-C5	Cdc42bpa	tr|E9PVY0|E9PVY0_MOUSE	169	74	3.91132e+06	3.81057e+06	3.86683e+06	3.02511e+06	3.02266e+06	2.90207e+06	2.92312e+06	2.51288e+06	2.5502e+06	2.7354e+06	-0.23	-0.61	-0.38	0
WP-C5	Cdh1	sp|P09803|CADH1_MOUSE	3	2	11942	11478	11258.5	10883.9	9115.75	10591.8	9065.98	7491.2	7782.87	7173.96	-0.38	-0.6	-0.22	0.02
WP-C5	Cdh10	sp|P70408|CAD10_MOUSE	34	17	278601	272628	262996	173720	178856	176808	189084	170935	171108	168008	-0.07	-0.67	-0.6	0
WP-C5	Cdh12	sp|Q5RJH3|CAD12_MOUSE	15	10	244234	194188	201674	73618.5	94455.8	91396.1	101712	73344.9	77038.4	87893.3	-0.26	-1.5	-1.24	0
WP-C5	Cdh18	tr|E9Q9Q6|E9Q9Q6_MOUSE	16	12	118524	112895	110780	70640.6	75646.1	80255.7	77494.8	51127.3	56489.6	68563.7	-0.5	-1.08	-0.59	0
WP-C5	Cdh22	sp|Q9WTP5|CAD22_MOUSE	7	5	88536.3	69558.5	81476.6	40547.2	47703.2	33892.3	41022.5	40489.5	37543.9	36585.4	-0.06	-1.03	-0.97	0.01
WP-C5	Cdh6	sp|P97326|CADH6_MOUSE	36	18	494043	479464	402910	304332	305783	295196	262740	271103	275551	256841	-0.1	-0.75	-0.65	0.01
WP-C5	Cdh7	sp|Q8BM92|CADH7_MOUSE	18	13	190803	140557	163549	99594.5	109136	82442.8	102211	73850	86012.9	91030.2	-0.3	-1.05	-0.75	0.02
WP-C5	Cdh8	sp|P97291|CADH8_MOUSE	22	16	308223	299354	297289	172014	167223	170296	222493	153126	146160	178431	-0.29	-1.01	-0.72	0.01
WP-C5	Cdh9	sp|P70407|CADH9_MOUSE	21	15	107231	116401	98982.6	67420.2	66386.4	68150.4	76243.6	59431	58520.3	67389.2	-0.24	-0.87	-0.63	0.01
WP-C5	Cdipt	sp|Q8VDP6|CDIPT_MOUSE	38	9	511209	493611	514753	338499	353718	342105	349433	305877	323980	310888	-0.14	-0.69	-0.55	0
WP-C5	Cdk14	sp|O35495|CDK14_MOUSE	39	15	764457	719456	771041	494322	443432	452258	536393	380274	381317	459921	-0.34	-0.98	-0.64	0
WP-C5	Cdk16	sp|Q04735|CDK16_MOUSE	59	26	672108	641577	628511	482047	466959	459943	470426	413481	408790	449944	-0.19	-0.66	-0.46	0
WP-C5	Cdk18	sp|Q04899|CDK18_MOUSE	58	19	816646	890488	936009	914605	979156	903411	816407	536532	542739	645708	-0.74	-0.71	0.04	0.01
WP-C5	Cdk5	sp|P49615|CDK5_MOUSE	138	16	3.43888e+06	3.44878e+06	3.31796e+06	2.49867e+06	2.46669e+06	2.46957e+06	2.45521e+06	1.86798e+06	1.83338e+06	2.10312e+06	-0.42	-0.88	-0.46	0
WP-C5	Cdk5r1	sp|P61809|CD5R1_MOUSE	18	12	257711	234750	261495	111802	116345	106222	119743	99216.3	86510	108206	-0.29	-1.44	-1.15	0
WP-C5	Cdk5r2	sp|O35926|CD5R2_MOUSE	14	10	303322	284631	278333	110063	115940	97353	121699	96231.2	94157.9	106314	-0.23	-1.6	-1.38	0
WP-C5	Cdkl5	sp|Q3UTQ8|CDKL5_MOUSE	118	44	1.39923e+06	1.35106e+06	1.31033e+06	572057	566307	606561	716870	526164	508827	571233	-0.25	-1.39	-1.14	0
WP-C5	Cdkn2d	sp|Q60773|CDN2D_MOUSE	7	4	81424.1	78578.7	79047	51483.6	52574.9	49859	57024.9	50619.8	48043.9	46160	-0.1	-0.69	-0.6	0
WP-C5	Cds1	sp|P98191|CDS1_MOUSE	20	7	821492	809574	854427	500628	481166	388896	494820	330263	363380	393225	-0.43	-1.26	-0.83	0
WP-C5	Cds2	sp|Q99L43|CDS2_MOUSE	39	14	1.82078e+06	1.78757e+06	1.98913e+06	1.33849e+06	1.42598e+06	1.22191e+06	1.34625e+06	1.10829e+06	1.19134e+06	1.23299e+06	-0.21	-0.7	-0.48	0.01
WP-C5	Cebpzos	tr|Q8BTE5|Q8BTE5_MOUSE	4	3	311805	329000	315206	222612	202893	168454	189189	241042	209028	210133	0.2	-0.5	-0.7	0.01
WP-C5	Cecr6	sp|Q99MX7|CECR6_MOUSE	28	10	239021	225166	226497	92154	93157.8	92385.8	104673	93532.8	87508.2	95979.3	-0.08	-1.35	-1.27	0
WP-C5	Celf2	sp|Q9Z0H4-11|CELF2_MOUSE	57	15	1.04999e+06	1.03268e+06	1.03723e+06	519063	515607	476607	582424	773985	741120	619511	0.53	-0.46	-0.99	0
WP-C5	Celf3	sp|Q8CIN6|CELF3_MOUSE	13	7	176961	168476	180472	111908	111765	104314	122796	98145.5	95957.1	110712	-0.22	-0.85	-0.64	0
WP-C5	Celf4	sp|Q7TSY6|CELF4_MOUSE	23	7	577718	478747	673658	294933	286982	250146	361466	234375	257698	308862	-0.28	-1.23	-0.95	0.01
WP-C5	Celf5	tr|D3Z4T1|D3Z4T1_MOUSE	10	4	221530	203602	257950	135496	136638	130123	153260	120331	126381	134484	-0.17	-0.88	-0.71	0.01
WP-C5	Celf6	sp|Q7TN33|CELF6_MOUSE	14	7	193362	181701	185572	122313	122064	110287	129822	109708	100689	115058	-0.2	-0.83	-0.63	0
WP-C5	Celsr1	sp|O35161|CELR1_MOUSE	3	3	121212	103566	116978	62386.4	66469.8	56634.5	70956.8	58594.2	65348.1	67022.3	-0.05	-0.88	-0.83	0.01
WP-C5	Celsr2	sp|Q9R0M0|CELR2_MOUSE	50	34	315412	304217	308941	200731	201330	195015	210826	206319	202790	206560	0.02	-0.6	-0.62	0
WP-C5	Cend1	sp|Q9JKC6|CEND_MOUSE	66	9	2.99863e+06	3.4532e+06	3.11682e+06	1.88374e+06	2.34732e+06	1.62175e+06	1.49034e+06	1.08601e+06	1.04447e+06	1.30931e+06	-0.79	-1.58	-0.8	0.01
WP-C5	Cep170b	sp|Q80U49|C170B_MOUSE	165	82	371220	360233	358563	204207	213547	205058	219125	164688	162888	192819	-0.36	-1.15	-0.79	0
WP-C5	Cfi	sp|Q61129|CFAI_MOUSE	4	3	33047.7	29239.5	26757.8	19421.3	17893.7	17367.4	20610.1	14348.2	12813.5	16860.7	-0.47	-1.13	-0.66	0.01
WP-C5	Cgref1	sp|Q8R1U2|CGRE1_MOUSE	13	8	337934	361287	356273	349425	409503	374174	391388	221294	224769	246571	-0.77	-0.66	0.12	0.01
WP-C5	Chat	sp|Q03059|CLAT_MOUSE	30	13	257292	303144	230996	150559	171846	140640	149229	112109	118880	128430	-0.41	-1.19	-0.79	0.01
WP-C5	Chchd4	sp|Q8VEA4|MIA40_MOUSE	2	1	153799	169883	163361	127074	120276	107962	106941	99233.4	95829.8	120610	-0.24	-0.74	-0.49	0.01
WP-C5	Chchd6	tr|E9Q4M4|E9Q4M4_MOUSE	66	19	1.67636e+06	1.70416e+06	1.68727e+06	1.01939e+06	1.10468e+06	976637	1.12772e+06	845416	860075	999710	-0.31	-0.99	-0.68	0
WP-C5	Chga	sp|P26339|CMGA_MOUSE	24	15	221735	236078	246872	183315	208983	172939	168038	140797	159066	179172	-0.29	-0.65	-0.36	0.02
WP-C5	Chgb	sp|P16014|SCG1_MOUSE	67	30	804058	783857	932684	596370	585650	565643	652316	493904	471484	611814	-0.31	-0.8	-0.49	0.01
WP-C5	Chmp6	sp|P0C0A3|CHMP6_MOUSE	11	6	142366	125850	134435	86293.8	94225.7	80440.5	90593.6	84396.8	88085.1	84467.3	-0.03	-0.64	-0.61	0
WP-C5	Chodl	sp|Q9CXM0|CHODL_MOUSE	1	1	81244	96570.1	102088	55550.7	92862.2	47815.7	52249.3	38438.1	39615.3	58353.7	-0.67	-1.26	-0.59	0.04
WP-C5	Chrm1	sp|P12657|ACM1_MOUSE	5	5	63378.7	64678.8	64394.2	34470.5	39079.7	33061.4	40338.7	36218.5	31028.4	37051.5	-0.13	-0.93	-0.8	0
WP-C5	Chrm2	sp|Q9ERZ4|ACM2_MOUSE	6	4	61370.2	54125.6	55030.9	29204.4	45593.6	25341.4	36723	21137.4	29162.4	29973.8	-0.44	-1.18	-0.73	0.02
WP-C5	Chrm3	sp|Q9ERZ3|ACM3_MOUSE	18	7	214663	188960	221371	94100.9	87492.7	85486.4	119545	122975	122650	100148	0.35	-0.76	-1.11	0.01
WP-C5	Chrm4	sp|P32211|ACM4_MOUSE	7	5	55735.7	51420.1	50638.6	24659.3	31793.7	25838.7	25633.8	21738.6	21415.6	24360.1	-0.32	-1.29	-0.96	0
WP-C5	Chrnb2	sp|Q9ERK7|ACHB2_MOUSE	4	4	39435.1	40486.3	37273.5	25629.2	28174.6	31071	30093.7	24999.8	26185.7	33238.9	-0.17	-0.61	-0.44	0.01
WP-C5	Chst1	sp|Q9EQC0|CHST1_MOUSE	4	4	91030.4	85769	86918.9	57899.6	65963.6	64702	68345.9	57287	59532.2	58478.1	-0.14	-0.59	-0.45	0
WP-C5	Chst15	sp|Q91XQ5|CHSTF_MOUSE	3	3	17740	19091.3	14170.2	13291	13260.9	12450.9	11190.5	10738.8	11053.3	11406.1	-0.2	-0.64	-0.44	0.03
WP-C5	Chsy3	sp|Q5DTK1|CHSS3_MOUSE	8	7	73742.7	73881.6	72484	44247.7	46003.4	48168.6	50001.4	40622.1	46809.1	39217.9	-0.11	-0.75	-0.64	0
WP-C5	Cisd1	sp|Q91WS0|CISD1_MOUSE	189	7	6.05505e+06	5.89586e+06	5.91969e+06	3.8304e+06	4.11706e+06	3.49162e+06	3.88758e+06	2.84018e+06	2.95439e+06	3.53933e+06	-0.4	-1.04	-0.64	0
WP-C5	Cisd3	sp|B1AR13|CISD3_MOUSE	15	5	295427	360986	322621	335846	310266	310000	269605	195071	177375	220143	-0.72	-0.81	-0.09	0.02
WP-C5	Cit	sp|P49025|CTRO_MOUSE	220	109	892214	872320	857124	528001	683286	642581	646513	474163	502031	567249	-0.36	-0.84	-0.48	0.01
WP-C5	Ckmt1	sp|P30275|KCRU_MOUSE	465	33	1.54059e+07	1.48954e+07	1.49341e+07	7.91059e+06	8.60104e+06	6.86834e+06	9.00679e+06	6.34208e+06	6.43001e+06	7.49356e+06	-0.34	-1.24	-0.9	0
WP-C5	Cldn11	sp|Q60771|CLD11_MOUSE	48	7	2.10685e+06	3.05117e+06	2.34264e+06	2.04074e+06	2.36159e+06	2.59485e+06	1.70832e+06	894200	1.03256e+06	1.01899e+06	-1.18	-1.38	-0.2	0.03
WP-C5	Cldn12	sp|Q9ET43|CLD12_MOUSE	1	1	115856	116001	106450	75420.5	76649.5	88086.3	82820.7	60959.7	67473.8	78542.2	-0.33	-0.81	-0.48	0
WP-C5	Cldn25	tr|E0CY63|E0CY63_MOUSE	11	4	329567	340987	365495	286270	247528	266550	232815	240989	208535	274080	-0.2	-0.62	-0.42	0.01
WP-C5	Cldnd1	sp|Q9CQX5|CLDN1_MOUSE	12	5	329567	340987	365495	286270	247528	266550	232815	240989	208535	274080	-0.2	-0.62	-0.42	0.01
WP-C5	Clec16a	sp|Q80U30|CL16A_MOUSE	39	19	277444	261497	283346	213919	223654	214347	201160	185161	167880	199360	-0.27	-0.63	-0.36	0
WP-C5	Clec2l	sp|P0C7M9|CLC2L_MOUSE	5	4	55213	58376.8	56626.2	49681.7	41456.9	41355.1	33106.3	27049.5	25661.7	37887.4	-0.65	-1.11	-0.45	0.01
WP-C5	Clip1	tr|D3Z3M7|D3Z3M7_MOUSE	209	86	1.54404e+06	1.46074e+06	1.60249e+06	1.0105e+06	1.00372e+06	988892	1.07377e+06	879837	855209	990686	-0.23	-0.82	-0.59	0
WP-C5	Clip4	sp|Q8CI96|CLIP4_MOUSE	19	12	149738	146522	144251	91120.2	100502	85599.8	93040.5	77050.2	78445.1	89805.4	-0.25	-0.92	-0.67	0
WP-C5	Clmn	sp|Q8C5W0|CLMN_MOUSE	85	41	216003	240373	224893	199101	202514	226237	198388	132053	121642	173156	-0.7	-0.84	-0.14	0.01
WP-C5	Clmp	sp|Q8R373|CLMP_MOUSE	10	8	258620	271204	254173	159539	149268	128412	157297	117119	95594.2	138192	-0.48	-1.3	-0.81	0
WP-C5	Clstn1	sp|Q9EPL2|CSTN1_MOUSE	64	21	524792	524122	532327	279839	295242	283693	293793	274554	258041	279147	-0.11	-0.98	-0.87	0
WP-C5	Clstn2	sp|Q9ER65|CSTN2_MOUSE	5	4	85198.4	92209.7	103682	55026.7	47147.1	55574.1	50482.2	49135.2	44805.5	57372.6	-0.15	-1	-0.85	0.01
WP-C5	Clstn3	sp|Q99JH7|CSTN3_MOUSE	22	15	294202	286654	306367	173046	190840	167550	185728	144942	152594	144468	-0.27	-0.99	-0.72	0
WP-C5	Clta	sp|O08585|CLCA_MOUSE	93	14	1.80859e+07	1.69186e+07	1.71686e+07	8.48591e+06	9.40757e+06	7.93823e+06	9.60275e+06	7.68004e+06	7.60231e+06	8.52566e+06	-0.21	-1.19	-0.97	0
WP-C5	Cltb	sp|Q6IRU5|CLCB_MOUSE	84	13	9.9896e+06	8.84184e+06	9.42343e+06	5.16841e+06	5.49639e+06	4.92087e+06	5.66748e+06	3.98658e+06	4.0827e+06	5.00154e+06	-0.4	-1.22	-0.83	0
WP-C5	Cltc	sp|Q68FD5|CLH1_MOUSE	3010	153	3.54581e+07	3.41356e+07	3.43062e+07	1.98938e+07	2.09553e+07	2.01024e+07	2.27376e+07	1.72753e+07	1.80967e+07	1.98922e+07	-0.24	-0.97	-0.73	0
WP-C5	Clvs1	sp|Q9D4C9|CLVS1_MOUSE	42	16	522341	492318	477387	282395	300197	281984	313941	229547	226013	281789	-0.37	-1.13	-0.76	0
WP-C5	Clvs2	sp|Q8BG92|CLVS2_MOUSE	22	14	465557	444110	462412	287711	296662	286327	338758	243142	244285	289094	-0.31	-0.91	-0.6	0
WP-C5	Cmtm4	sp|Q8CJ61|CKLF4_MOUSE	9	4	229898	242667	251296	133154	162839	136238	150706	148711	152374	127563	0.05	-0.68	-0.73	0
WP-C5	Cnih2	sp|O35089|CNIH2_MOUSE	1	1	42009.4	41042.2	44888.5	30726.8	29848.7	23712.7	40552.7	27223	25824.4	30264.4	-0.23	-0.69	-0.45	0.04
WP-C5	Cnksr2	sp|Q80YA9|CNKR2_MOUSE	116	49	898756	814981	842170	445386	384176	431091	532962	398104	344562	445117	-0.27	-1.2	-0.93	0
WP-C5	Cnnm1	sp|Q0GA42|CNNM1_MOUSE	41	22	179437	193396	172370	104838	111145	99674.8	103794	80162.7	81770.2	96127.8	-0.37	-1.17	-0.79	0
WP-C5	Cnnm2	sp|Q3TWN3|CNNM2_MOUSE	44	24	265320	250940	248376	173821	189398	170383	186717	140912	145492	169437	-0.33	-0.83	-0.5	0
WP-C5	Cnnm4	sp|Q69ZF7|CNNM4_MOUSE	12	9	200048	191959	212714	168126	166985	184558	178687	124191	118051	141535	-0.53	-0.73	-0.21	0
WP-C5	Cnp	sp|P16330|CN37_MOUSE	1137	54	1.00515e+08	1.15032e+08	100587216	1.13528e+08	9.88884e+07	1.12096e+08	8.00926e+07	4.38013e+07	4.54384e+07	6.56098e+07	-1.18	-1.24	-0.06	0.02
WP-C5	Cnr1	sp|P47746|CNR1_MOUSE	15	9	659157	678862	676146	381499	403717	374560	438569	309238	296860	357287	-0.4	-1.15	-0.75	0
WP-C5	Cnrip1	sp|Q5M8N0|CNRP1_MOUSE	78	7	9.50821e+06	8.42715e+06	9.96703e+06	4.65633e+06	4.48709e+06	4.56745e+06	5.80885e+06	4.13974e+06	4.17767e+06	5.05148e+06	-0.23	-1.16	-0.93	0
WP-C5	Cnst	sp|Q8CBC4|CNST_MOUSE	24	12	181728	214355	181042	142059	156308	135883	133788	116716	114002	120809	-0.3	-0.74	-0.44	0.01
WP-C5	Cntfr	sp|O88507|CNTFR_MOUSE	29	5	803199	802323	857959	514834	525617	473010	524500	447508	444549	481977	-0.19	-0.88	-0.69	0
WP-C5	Cntn1	sp|P12960|CNTN1_MOUSE	725	70	9.45408e+06	9.73907e+06	1.0253e+07	5.67e+06	6.06404e+06	6.01986e+06	6.36131e+06	5.13362e+06	5.07111e+06	5.80712e+06	-0.24	-0.94	-0.7	0
WP-C5	Cntn2	sp|Q61330|CNTN2_MOUSE	184	43	2.34619e+06	2.27298e+06	2.29659e+06	1.50509e+06	1.60402e+06	1.43139e+06	1.45019e+06	1.05378e+06	1.10113e+06	1.27977e+06	-0.48	-1.1	-0.62	0
WP-C5	Cntn3	sp|Q07409|CNTN3_MOUSE	36	20	295582	268369	318736	188430	192606	176317	197584	148634	155833	152412	-0.31	-0.95	-0.64	0
WP-C5	Cntn4	sp|Q69Z26|CNTN4_MOUSE	49	28	322629	326949	339098	186544	239505	213730	232135	173691	192665	200911	-0.25	-0.85	-0.6	0.01
WP-C5	Cntn5	sp|P68500|CNTN5_MOUSE	16	11	103618	104949	125087	73574.5	89389.8	71466.4	80126.4	64193.8	67927.7	74066.9	-0.25	-0.75	-0.5	0.02
WP-C5	Cntn6	sp|Q9JMB8|CNTN6_MOUSE	39	23	120387	122207	120971	69362.8	91169.8	66826.2	71864.2	59228.3	63939	71555.6	-0.28	-0.98	-0.7	0.01
WP-C5	Cntnap1	sp|O54991|CNTP1_MOUSE	258	50	3.72091e+06	3.95438e+06	3.76594e+06	2.53943e+06	2.69269e+06	2.62121e+06	2.58694e+06	1.79077e+06	1.80429e+06	2.36907e+06	-0.54	-1.09	-0.55	0
WP-C5	Cntnap2	sp|Q9CPW0|CNTP2_MOUSE	167	50	2.74898e+06	2.65415e+06	2.58828e+06	1.50627e+06	1.68822e+06	1.43747e+06	1.55358e+06	1.03714e+06	1.14593e+06	1.35483e+06	-0.5	-1.29	-0.78	0
WP-C5	Cntnap3	tr|E9PY62|E9PY62_MOUSE	5	5	87987	80543.8	76192.2	39489.1	45570.8	39263.6	51977.2	41642.8	40980.9	44332.1	-0.09	-0.98	-0.89	0.01
WP-C5	Cntnap4	sp|Q99P47|CNTP4_MOUSE	44	24	387908	394414	401680	282526	328284	264291	318427	222438	257151	278109	-0.32	-0.72	-0.4	0.01
WP-C5	Cntnap5a	sp|Q0V8T9|CTP5A_MOUSE	32	18	150185	134978	152257	76978.1	105815	78500.4	96173	67724.5	76858.6	81756.3	-0.31	-1.01	-0.71	0.01
WP-C5	Cntnap5b	sp|Q0V8T8|CTP5B_MOUSE	10	7	90095.4	88890.7	92803.9	53132.5	69607.8	49434.3	58403.5	47228.1	51294.7	56429.1	-0.23	-0.88	-0.65	0.01
WP-C5	Cntnap5c	sp|Q0V8T7|CTP5C_MOUSE	8	5	94964.3	75466.2	83723.2	44490.3	62596.4	49055	62877.1	45048.7	50575.4	53578.4	-0.2	-0.83	-0.63	0.02
WP-C5	Cobl	sp|Q5NBX1|COBL_MOUSE	35	27	148975	152482	154471	67384	83355.2	63900	69456	61649.1	66549.9	68613.6	-0.15	-1.25	-1.1	0
WP-C5	Coch	sp|Q62507|COCH_MOUSE	14	10	121742	103974	99084.4	55141.6	68143.5	59146.7	52631.4	47460.6	49070.6	51312.3	-0.28	-1.17	-0.88	0.01
WP-C5	Col1a1	sp|P11087|CO1A1_MOUSE	19	9	243174	240783	231523	131292	114400	110176	101329	114066	176032	112749	0.34	-0.72	-1.06	0.01
WP-C5	Col1a2	sp|Q01149|CO1A2_MOUSE	16	10	204986	205627	206863	123530	122339	111892	76179.9	117083	172544	100749	0.42	-0.51	-0.92	0.02
WP-C5	Col25a1	tr|E9Q5L6|E9Q5L6_MOUSE	11	7	39652.5	39155.5	36839.2	23877.9	24718.5	29098.1	29848.6	20352.1	18700.3	23528.6	-0.46	-0.98	-0.52	0.01
WP-C5	Col6a3	tr|A0A087WS16|A0A087WS16_MOUSE	132	76	2.75293e+06	2.95762e+06	2.82106e+06	1.98237e+06	1.71237e+06	1.63927e+06	1.98003e+06	1.97469e+06	2.85999e+06	2.16998e+06	0.4	-0.23	-0.64	0.03
WP-C5	Coq2	tr|F7CDY3|F7CDY3_MOUSE	1	1	20196.8	28483.1	19368.7	11202.8	13656	12289.1	16032.8	10390.9	6103.97	16977	-0.69	-1.46	-0.77	0.03
WP-C5	Coro1a	sp|O89053|COR1A_MOUSE	137	23	1.37682e+07	1.27911e+07	1.4435e+07	8.14021e+06	7.40589e+06	8.17898e+06	8.89932e+06	7.63433e+06	6.29116e+06	7.26715e+06	-0.23	-0.97	-0.74	0
WP-C5	Coro2a	sp|Q8C0P5|COR2A_MOUSE	52	20	1.05647e+06	1.12338e+06	1.06862e+06	461043	485226	496724	533169	334963	347865	463890	-0.53	-1.67	-1.13	0
WP-C5	Coro2b	sp|Q8BH44|COR2B_MOUSE	109	27	2.45198e+06	2.38088e+06	2.26754e+06	1.4667e+06	1.40004e+06	1.49676e+06	1.54804e+06	1.29475e+06	1.14916e+06	1.40678e+06	-0.27	-0.95	-0.68	0
WP-C5	Coro6	sp|Q920M5|CORO6_MOUSE	26	10	295000	338733	277503	170049	174564	148669	166757	100053	103162	118816	-0.7	-1.58	-0.88	0
WP-C5	Cox18	sp|Q8VC74|COX18_MOUSE	5	1	105250	100120	104042	68120.8	73097.7	61515	71005.5	54929.1	60820.5	64220.8	-0.24	-0.83	-0.59	0
WP-C5	Cox4i1	sp|P19783|COX41_MOUSE	292	17	4.0827e+07	3.74378e+07	3.75322e+07	2.37957e+07	2.62439e+07	2.45316e+07	2.84371e+07	1.80943e+07	2.14207e+07	2.14858e+07	-0.38	-0.97	-0.58	0
WP-C5	Cox5a	sp|P12787|COX5A_MOUSE	226	10	2.64151e+07	2.61402e+07	2.46856e+07	1.71625e+07	1.77434e+07	1.5506e+07	1.67642e+07	1.28798e+07	1.27903e+07	1.54962e+07	-0.39	-1	-0.62	0
WP-C5	Cox5b	sp|P19536|COX5B_MOUSE	262	12	1.31096e+07	1.21525e+07	1.2399e+07	8.34847e+06	9.0542e+06	7.61647e+06	8.69956e+06	6.79136e+06	6.85774e+06	7.63069e+06	-0.3	-0.88	-0.57	0
WP-C5	Cox6a1	sp|P43024|CX6A1_MOUSE	44	6	333181	341496	300935	175812	177986	156920	187579	140389	129881	149031	-0.37	-1.27	-0.9	0
WP-C5	Cox6b1	sp|P56391|CX6B1_MOUSE	69	6	1.74607e+07	1.86593e+07	1.73547e+07	1.14409e+07	1.19087e+07	9.35929e+06	1.0935e+07	8.20887e+06	8.20361e+06	1.04532e+07	-0.41	-1.12	-0.71	0
WP-C5	Cox6c	sp|Q9CPQ1|COX6C_MOUSE	50	8	3.03059e+07	3.08858e+07	2.95918e+07	1.95107e+07	2.03936e+07	1.72764e+07	1.792e+07	1.46068e+07	1.37297e+07	1.74983e+07	-0.41	-1.09	-0.69	0
WP-C5	Cox7a2	sp|P48771|CX7A2_MOUSE	198	4	5.07209e+06	4.96803e+06	4.66902e+06	3.49761e+06	3.63299e+06	3.27445e+06	3.37507e+06	2.78354e+06	2.93659e+06	3.32082e+06	-0.27	-0.78	-0.51	0
WP-C5	Cox7a2l	sp|Q61387|COX7R_MOUSE	34	7	4.80362e+06	5.00078e+06	4.61834e+06	3.26126e+06	3.17464e+06	3.03092e+06	3.021e+06	2.59939e+06	2.47543e+06	3.10425e+06	-0.3	-0.92	-0.62	0
WP-C5	Cpeb2	tr|E9Q969|E9Q969_MOUSE	78	27	294336	280115	292818	208350	211429	215409	223513	178867	185153	195860	-0.24	-0.67	-0.43	0
WP-C5	Cpeb3	sp|Q7TN99|CPEB3_MOUSE	74	23	316810	294172	314132	216527	216629	210880	230101	191170	192576	205316	-0.19	-0.68	-0.5	0
WP-C5	Cplx1	sp|P63040|CPLX1_MOUSE	216	16	9.77398e+06	9.42814e+06	9.15952e+06	4.9611e+06	5.05696e+06	4.45812e+06	5.38872e+06	3.01287e+06	3.07929e+06	4.67935e+06	-0.71	-1.63	-0.93	0
WP-C5	Cplx2	sp|P84086|CPLX2_MOUSE	136	14	1.05299e+07	1.01857e+07	1.0179e+07	4.98068e+06	4.90854e+06	4.57935e+06	5.84012e+06	3.02849e+06	3.0001e+06	4.8894e+06	-0.75	-1.77	-1.02	0
WP-C5	Cplx3	sp|Q8R1B5|CPLX3_MOUSE	23	10	735941	682518	630943	212410	227851	233811	282288	219207	255536	254217	-0.01	-1.53	-1.51	0
WP-C5	Cpm	sp|Q80V42|CBPM_MOUSE	78	21	928837	1.08697e+06	923450	926755	814492	858690	744555	514051	505403	653582	-0.71	-0.94	-0.23	0.01
WP-C5	Cpne4	sp|Q8BLR2|CPNE4_MOUSE	39	16	1.06897e+06	959646	1.08382e+06	730035	575780	744748	947401	621950	572330	754817	-0.33	-0.8	-0.47	0.03
WP-C5	Cpne5	sp|Q8JZW4|CPNE5_MOUSE	40	16	1.66908e+06	1.62313e+06	1.61628e+06	822124	936840	784307	858499	692413	684160	747670	-0.31	-1.25	-0.94	0
WP-C5	Cpne8	sp|Q9DC53|CPNE8_MOUSE	23	9	1.44524e+06	1.28238e+06	1.3043e+06	907586	892184	881320	985380	722620	742840	787640	-0.32	-0.88	-0.55	0
WP-C5	Cpne9	sp|Q1RLL3|CPNE9_MOUSE	41	20	1.94788e+06	1.65066e+06	1.50378e+06	1.16224e+06	1.01671e+06	1.08774e+06	1.14604e+06	587862	709594	941555	-0.77	-1.39	-0.62	0.01
WP-C5	Cpt1c	sp|Q8BGD5|CPT1C_MOUSE	47	18	261725	277544	261058	213632	200353	222041	211889	182625	166907	191051	-0.28	-0.61	-0.33	0
WP-C5	Crabp2	sp|P22935|RABP2_MOUSE	5	4	82135.8	72185.1	65344.2	50292.6	61579.2	42644.5	45350.2	39783.4	40515	42718.2	-0.32	-0.87	-0.55	0.02
WP-C5	Crbn	sp|Q8C7D2|CRBN_MOUSE	22	13	163292	165367	172476	128662	126161	121616	119989	108341	107400	115666	-0.2	-0.63	-0.43	0
WP-C5	Crebrf	sp|Q8CDG5|CRERF_MOUSE	2	2	34085.6	33842.8	34262.8	25389.4	27337.8	22634.6	26002.6	21762.3	19267	23775	-0.3	-0.73	-0.43	0.01
WP-C5	Crh	sp|Q8CIT0|CRF_MOUSE	5	3	70355.4	64165.6	88067.9	33898.4	35170.2	23164.3	23635.2	19703.2	20886.6	24810.9	-0.51	-1.87	-1.36	0.01
WP-C5	Crhbp	sp|Q60571|CRHBP_MOUSE	8	4	109252	125131	131529	78542.8	57033.2	54259.5	85887.2	78938.2	72170.9	69825.1	0.13	-0.69	-0.82	0.02
WP-C5	Crhr2	sp|Q60748|CRFR2_MOUSE	1	1	34899.7	34298.5	35706.2	16031.3	16167.1	11222.2	15774.6	12181.9	11979.7	11243.2	-0.29	-1.53	-1.24	0
WP-C5	Crip2	sp|Q9DCT8|CRIP2_MOUSE	41	5	7.0433e+06	5.90622e+06	6.63872e+06	4.1528e+06	4.05445e+06	4.43902e+06	4.87909e+06	3.64929e+06	3.38269e+06	3970666	-0.32	-0.89	-0.58	0.01
WP-C5	Crispld1	sp|Q8CGD2|CRLD1_MOUSE	1	1	70266.6	72169.6	69939.4	47275.4	49107	44410.2	47829.7	44497	37442	45187.3	-0.2	-0.79	-0.59	0
WP-C5	Crmp1	tr|Q6P1J1|Q6P1J1_MOUSE	797	45	3.11089e+07	3.07645e+07	3.35609e+07	1.98179e+07	2.01604e+07	2.00555e+07	2.09409e+07	1.55304e+07	1.39603e+07	1.72477e+07	-0.46	-1.11	-0.65	0
WP-C5	Crtac1	sp|Q8R555|CRAC1_MOUSE	26	17	632038	548042	659377	451424	435441	420322	450276	345708	351321	366435	-0.33	-0.82	-0.48	0.01
WP-C5	Crtc1	sp|Q68ED7|CRTC1_MOUSE	53	15	337440	323563	341213	186429	176875	183982	204784	171632	172673	173527	-0.13	-0.96	-0.83	0
WP-C5	Cryab	sp|P23927|CRYAB_MOUSE	110	17	2.07559e+06	2.22461e+06	2.0532e+06	2.11088e+06	1.85436e+06	2.03664e+06	1.76366e+06	1.04205e+06	1.10892e+06	1.47247e+06	-0.85	-0.98	-0.13	0.01
WP-C5	Cs	sp|Q9CZU6|CISY_MOUSE	1221	44	2.38572e+07	2.34082e+07	2.3678e+07	1.69649e+07	1.70074e+07	1.63001e+07	1.79547e+07	1.54202e+07	1.59315e+07	1.68063e+07	-0.12	-0.59	-0.47	0
WP-C5	Csmd1	sp|Q923L3|CSMD1_MOUSE	45	28	581464	580031	544659	326634	340944	318000	366679	349942	355460	360285	0.06	-0.69	-0.75	0
WP-C5	Csmd2	tr|V9GX34|V9GX34_MOUSE	76	43	597538	564649	605406	379347	394816	397024	451966	372661	370138	373252	-0.13	-0.67	-0.54	0
WP-C5	Csnk1g2	sp|Q8BVP5|KC1G2_MOUSE	53	22	620738	608957	601800	430347	411765	414520	437100	397117	390218	406908	-0.11	-0.63	-0.53	0
WP-C5	Csnk1g3	sp|Q8C4X2|KC1G3_MOUSE	54	24	610288	604263	612909	439708	416264	413676	438402	393154	383216	408324	-0.14	-0.65	-0.51	0
WP-C5	Cspg5	sp|Q71M36-2|CSPG5_MOUSE	52	8	500897	476564	558513	276026	277962	284656	325677	492647	431603	461921	0.67	-0.15	-0.81	0.01
WP-C5	Cspp1	sp|B2RX88-2|CSPP1_MOUSE	10	8	87239.8	77599.5	99591.9	41005.4	46353.1	38416.9	48031.6	39659.1	35641.7	41654.3	-0.21	-1.23	-1.02	0.01
WP-C5	Csrnp3	sp|P59055|CSRN3_MOUSE	2	2	38245.1	37470	39640.9	21933.4	27422.8	22148.9	26196.2	19346.6	21987.3	21549.7	-0.24	-0.9	-0.65	0.01
WP-C5	Cstb	sp|Q62426|CYTB_MOUSE	97	5	1.73999e+06	1.81092e+06	1.74561e+06	2.19844e+06	2.00648e+06	2.0181e+06	1.77048e+06	1.3585e+06	1.28039e+06	1.41327e+06	-0.6	-0.42	0.18	0.02
WP-C5	Cth	sp|Q8VCN5|CGL_MOUSE	21	13	268114	267813	273266	163447	162881	184920	183372	204833	212374	202471	0.26	-0.37	-0.64	0
WP-C5	Ctnna2	sp|Q61301-2|CTNA2_MOUSE	329	61	3.31626e+06	3.21695e+06	3.30519e+06	1.98329e+06	2.01109e+06	2.06393e+06	2.36002e+06	1.86389e+06	1.88904e+06	2.0757e+06	-0.17	-0.81	-0.64	0
WP-C5	Ctnnd2	tr|E9QKH8|E9QKH8_MOUSE	175	55	921622	905239	926769	566662	586033	566095	630577	639864	658023	630079	0.14	-0.5	-0.64	0
WP-C5	Cux2	sp|P70298|CUX2_MOUSE	5	5	79089.4	63203	68121.3	44072.7	51633.9	45413.2	47270.6	39970.8	47014.7	38808.3	-0.11	-0.69	-0.57	0.02
WP-C5	Cx3cl1	sp|O35188|X3CL1_MOUSE	10	6	102705	113097	112419	64752.5	58308.5	58400.2	64353.3	65910.2	62761.4	62738.7	0.07	-0.77	-0.83	0
WP-C5	Cxcl12	sp|P40224|SDF1_MOUSE	2	1	101311	102393	87231.3	91792.8	69447.5	72930.5	80737	64246.2	52853.7	81925.7	-0.43	-0.73	-0.3	0.03
WP-C5	Cxx1c	tr|Q9D6I0|Q9D6I0_MOUSE	5	3	93707.4	101177	92621.6	64898.1	76125.1	65620.8	63104.6	51796.8	59290.7	64323.5	-0.28	-0.79	-0.51	0.01
WP-C5	Cyb5r1	sp|Q9DB73|NB5R1_MOUSE	65	23	1.93583e+06	2.18798e+06	2.01738e+06	1.34841e+06	1.29829e+06	1.24285e+06	1.35279e+06	1.29504e+06	1.19761e+06	1.26746e+06	-0.07	-0.72	-0.64	0
WP-C5	Cyc1	sp|Q9D0M3|CY1_MOUSE	275	19	1.36837e+07	1.38202e+07	1.358e+07	9.62286e+06	9.77146e+06	9.0869e+06	9.97826e+06	7.99635e+06	8.07541e+06	8.90164e+06	-0.26	-0.77	-0.51	0
WP-C5	Cyct	sp|P00015|CYC2_MOUSE	50	8	9.14562e+06	8.61314e+06	7.6656e+06	5.3458e+06	5.99818e+06	4.31517e+06	4.96292e+06	4.33757e+06	4.24218e+06	4.70975e+06	-0.27	-0.98	-0.72	0.01
WP-C5	Cyfip2	tr|F6QD74|F6QD74_MOUSE	276	71	6.31546e+06	6.15527e+06	6.06938e+06	3.3594e+06	3.42237e+06	3.43595e+06	3.90009e+06	2.79421e+06	2.62884e+06	3.26715e+06	-0.38	-1.19	-0.81	0
WP-C5	Cyld	sp|Q80TQ2|CYLD_MOUSE	62	28	1.65228e+06	1.65409e+06	1.30707e+06	764701	967769	811440	852956	636043	635489	722233	-0.42	-1.27	-0.86	0.01
WP-C5	Cyp2s1	sp|Q9DBX6|CP2S1_MOUSE	22	17	108636	136431	88473.3	81633.5	97301.9	72591.2	67191.7	56551.6	56864.5	65402.6	-0.49	-0.97	-0.48	0.05
WP-C5	Cyp46a1	sp|Q9WVK8|CP46A_MOUSE	74	26	818869	763308	703654	330655	396702	371305	383784	266246	280667	310155	-0.44	-1.48	-1.04	0
WP-C5	Cyp4x1	sp|Q6A152|CP4X1_MOUSE	7	5	90187.8	85462.9	91447.8	48038.9	53858.9	48437.1	50493.8	42136.2	42675.2	48232.3	-0.24	-1.07	-0.83	0
WP-C5	Cys1	sp|Q8R4T1|CYS1_MOUSE	1	1	43445.8	35069.2	41745.8	30814	28491.6	29003	35861.8	25277.6	23206.4	31099.9	-0.36	-0.73	-0.37	0.02
WP-C5	Cyth1	sp|Q9QX11|CYH1_MOUSE	45	26	894158	829344	884219	626211	592991	622906	617083	478469	458420	540042	-0.39	-0.89	-0.5	0
WP-C5	Cyth2	sp|P63034|CYH2_MOUSE	75	30	765075	706303	762861	533264	559664	565300	561006	412532	407024	458692	-0.44	-0.86	-0.42	0
WP-C5	Cyth3	sp|O08967|CYH3_MOUSE	43	24	789435	717544	763146	496417	467425	479727	530831	415444	386109	473011	-0.3	-0.92	-0.62	0
WP-C5	D10Jhu81e	sp|Q9D172|ES1_MOUSE	156	13	1.27335e+07	1.26535e+07	1.29173e+07	8.61261e+06	8.82083e+06	7.72593e+06	8.26041e+06	6.47759e+06	6.18778e+06	7.94444e+06	-0.4	-1.01	-0.61	0
WP-C5	D230025D16Rik	tr|D6RCI5|D6RCI5_MOUSE	4	2	48121	53597	67692.9	36663.9	39244.1	38770.4	41064.2	34592.3	37047.6	37313.4	-0.12	-0.66	-0.54	0.03
WP-C5	D430041D05Rik	tr|F6ZGR6|F6ZGR6_MOUSE	99	40	1.02058e+06	929542	939785	394959	400191	381570	444650	335954	325049	379142	-0.29	-1.54	-1.25	0
WP-C5	D630045J12Rik	tr|D3YTS3|D3YTS3_MOUSE	78	29	738301	633261	729404	377668	397440	397868	418360	355898	336775	381096	-0.2	-1.02	-0.82	0
WP-C5	Daam1	sp|Q8BPM0|DAAM1_MOUSE	116	58	485495	526612	509177	398175	374068	390816	367940	328188	312883	357456	-0.26	-0.66	-0.41	0
WP-C5	Daam2	sp|Q80U19|DAAM2_MOUSE	96	54	729797	780572	736603	652820	567892	544404	502136	476076	473723	575216	-0.26	-0.66	-0.4	0.01
WP-C5	Dab2ip	sp|Q3UHC7|DAB2P_MOUSE	122	51	1.66611e+06	1.75445e+06	1.54121e+06	861472	895293	831868	930322	806686	757201	847335	-0.17	-1.08	-0.91	0
WP-C5	Dact3	sp|Q0PHV7|DACT3_MOUSE	13	7	128772	134572	134356	108590	112170	111057	118412	78641.2	73191.7	80765	-0.57	-0.8	-0.24	0
WP-C5	Dagla	sp|Q6WQJ1|DGLA_MOUSE	95	38	1.58142e+06	1.52694e+06	1.44969e+06	1.05798e+06	886805	932304	1.14495e+06	935674	839194	987992	-0.18	-0.78	-0.6	0.01
WP-C5	Dapk1	sp|Q80YE7|DAPK1_MOUSE	40	27	218925	198028	211422	132726	140601	131372	149404	123394	123343	140167	-0.17	-0.76	-0.6	0
WP-C5	Dbh	sp|Q64237|DOPO_MOUSE	11	8	202679	209683	229288	142589	134419	127049	144917	112871	108729	128112	-0.31	-0.95	-0.64	0
WP-C5	Dbn1	sp|Q9QXS6|DREB_MOUSE	158	37	1.64934e+06	1.64792e+06	1.67505e+06	884680	836029	846959	1.04325e+06	857219	756776	863425	-0.16	-1.04	-0.88	0
WP-C5	Dbndd1	sp|Q9CZ00|DBND1_MOUSE	6	2	55610.4	53652	54370.2	41153.5	44770.6	45924.6	41010.3	25308.1	25801	36662.6	-0.76	-1.09	-0.34	0
WP-C5	Dbndd2	sp|Q9CRD4|DBND2_MOUSE	1	1	82731.7	80642.7	69083.5	87102	88934	90366	80139.6	32877	31063.9	57262.4	-1.44	-1.28	0.16	0
WP-C5	Dbp	sp|Q60925|DBP_MOUSE	1	1	47982.6	53591.4	52721.8	33442.3	30880.2	38536.3	34270.2	30753	30426.3	31403.2	-0.16	-0.75	-0.59	0.01
WP-C5	Dcaf12l1	sp|Q8CBW4|DC121_MOUSE	1	1	69829.6	66496.9	74176.6	47522.2	43898.1	51008.8	56000.2	42792.8	43304.5	39450.8	-0.2	-0.7	-0.5	0.01
WP-C5	Dcc	sp|P70211|DCC_MOUSE	55	34	494163	486766	490741	508733	551730	571471	562316	317020	323893	371681	-0.78	-0.61	0.16	0
WP-C5	Dclk1	sp|Q9JLM8-2|DCLK1_MOUSE	81	21	3.11258e+06	2.83922e+06	3.21183e+06	1.74915e+06	1.63629e+06	1.88855e+06	1.9801e+06	1.36549e+06	1.28887e+06	1.54872e+06	-0.45	-1.2	-0.75	0
WP-C5	Dcun1d2	sp|Q8BZJ7|DCNL2_MOUSE	13	6	141060	155790	147954	118482	109826	113158	103854	95290.8	88423.7	107136	-0.28	-0.69	-0.41	0
WP-C5	Dcun1d3	sp|Q8K0V2|DCNL3_MOUSE	10	6	249539	242001	250860	173117	174275	180320	180364	156252	175801	178571	-0.09	-0.58	-0.48	0
WP-C5	Ddc	sp|O88533|DDC_MOUSE	36	16	195871	230050	143432	120499	156549	110330	106426	65669.1	68438	86695.3	-0.88	-1.5	-0.62	0.03
WP-C5	Ddhd2	sp|Q80Y98|DDHD2_MOUSE	67	28	435007	423333	422210	316418	339668	329945	342447	242392	242651	291663	-0.45	-0.82	-0.36	0
WP-C5	Ddn	sp|Q80TS7|DEND_MOUSE	22	15	279438	271545	285929	170138	141972	138959	204635	163247	130231	172214	-0.16	-0.93	-0.77	0.01
WP-C5	Ddo	sp|Q922Z0|OXDD_MOUSE	6	5	62197.2	68978.3	63249.5	61096.4	65870.5	59015	65171.5	48102	38863.4	53144.5	-0.53	-0.58	-0.05	0.02
WP-C5	Dennd4b	sp|Q3U1Y4|DEN4B_MOUSE	55	29	97119.4	93134.6	91398.2	69048.1	71323.1	68662.4	70432.2	61955.1	59102	67086.2	-0.21	-0.63	-0.43	0
WP-C5	Dennd6b	sp|Q9D9V7|DEN6B_MOUSE	11	8	97779.6	99473.7	105271	72524.1	70531.6	72947.5	70740.6	65385.8	60236.8	65516.7	-0.19	-0.68	-0.49	0
WP-C5	Deptor	sp|Q570Y9|DPTOR_MOUSE	11	9	245645	264179	226961	166998	159149	155189	148197	137659	144083	149891	-0.16	-0.8	-0.64	0
WP-C5	Dgat2	sp|Q9DCV3|DGAT2_MOUSE	4	3	49793.9	43431	42902	54679.3	48116.6	50540	55932	34581.2	34916.7	40988.4	-0.59	-0.38	0.21	0.02
WP-C5	Dgkb	sp|Q6NS52|DGKB_MOUSE	90	29	1.27546e+06	1.35353e+06	1.04753e+06	545239	695268	562112	590899	545311	498122	628366	-0.2	-1.23	-1.03	0.01
WP-C5	Dgkd	tr|E9PUQ8|E9PUQ8_MOUSE	55	29	452765	428326	438313	230603	222285	221918	274370	209120	212109	220575	-0.17	-1.06	-0.89	0
WP-C5	Dgke	sp|Q9R1C6|DGKE_MOUSE	50	20	761952	742017	746392	480079	486601	451572	499428	371203	349999	442030	-0.41	-1.06	-0.65	0
WP-C5	Dgkh	tr|D3YXJ0|D3YXJ0_MOUSE	66	32	456364	425729	418294	236495	231300	223929	273909	207613	206801	229941	-0.22	-1.06	-0.84	0
WP-C5	Dgki	tr|D3Z2W1|D3Z2W1_MOUSE	50	27	720881	778633	652724	448736	441731	421993	467578	361007	349246	381474	-0.33	-1.01	-0.69	0
WP-C5	Dgkq	sp|Q6P5E8|DGKQ_MOUSE	50	27	178101	183078	170733	133813	143467	122088	142523	105209	106598	130425	-0.36	-0.74	-0.39	0
WP-C5	Dgkz	sp|Q80UP3|DGKZ_MOUSE	51	21	290846	282272	286849	191855	169478	173811	207535	156921	135452	152113	-0.34	-0.97	-0.63	0
WP-C5	Dhcr24	sp|Q8VCH6|DHC24_MOUSE	8	5	41133.9	35845.9	36562.1	34008.5	32906.7	30979.1	25128.4	16276.7	21790.6	19110.3	-0.69	-0.99	-0.3	0.02
WP-C5	Diras1	sp|Q91Z61|DIRA1_MOUSE	47	12	942609	890496	923190	618010	645489	545662	624599	404064	447709	517732	-0.51	-1.11	-0.59	0
WP-C5	Diras2	sp|Q5PR73|DIRA2_MOUSE	54	8	6.07288e+06	5.90068e+06	5.55009e+06	2.39603e+06	2.65429e+06	2.93075e+06	3.25916e+06	1.64172e+06	1.75557e+06	2.48539e+06	-0.73	-1.78	-1.06	0
WP-C5	Disp2	sp|Q8CIP5|DISP2_MOUSE	17	12	434856	384984	431818	235279	258786	223865	272102	265241	259011	265562	0.08	-0.67	-0.75	0
WP-C5	Dixdc1	sp|Q80Y83|DIXC1_MOUSE	22	17	437634	431877	417959	392932	425814	371274	369827	270620	270683	311549	-0.53	-0.67	-0.14	0.01
WP-C5	Dlat	sp|Q8BMF4|ODP2_MOUSE	379	30	1.27928e+07	1.20764e+07	1.22248e+07	8.53609e+06	8.28362e+06	8.02351e+06	8.9121e+06	7.07835e+06	6.8399e+06	8.0061e+06	-0.28	-0.83	-0.55	0
WP-C5	Dlc1	sp|Q9R0Z9-2|RHG07_MOUSE	19	11	189365	194494	182168	167239	161360	171898	159907	126112	119714	136261	-0.43	-0.62	-0.19	0
WP-C5	Dld	sp|O08749|DLDH_MOUSE	538	38	1.43162e+07	1.43887e+07	1.39903e+07	8.81337e+06	9.0283e+06	8.58563e+06	9.25717e+06	7.85781e+06	7.53024e+06	8.48694e+06	-0.21	-0.89	-0.67	0
WP-C5	Dleu7	sp|Q8CHZ8|LEU7_MOUSE	3	3	46126.8	42588.7	43186.2	27294.8	33663.6	28266.8	34986.7	26466.6	27885.7	28567.2	-0.19	-0.69	-0.5	0.01
WP-C5	Dlg1	tr|E9Q9H0|E9Q9H0_MOUSE	217	44	3.46834e+06	3.36795e+06	3.57874e+06	1.72801e+06	1.86847e+06	1.75359e+06	1.95527e+06	1.47636e+06	1.45846e+06	1.61223e+06	-0.32	-1.24	-0.93	0
WP-C5	Dlg2	sp|Q91XM9-4|DLG2_MOUSE	261	52	4.14294e+06	3.81765e+06	3.89277e+06	1.84531e+06	1.73439e+06	1.66132e+06	2.14673e+06	1.55763e+06	1.3583e+06	1.71537e+06	-0.34	-1.44	-1.1	0
WP-C5	Dlg3	sp|P70175|DLG3_MOUSE	216	51	645653	608646	636065	364904	342632	354023	439881	320878	303634	361614	-0.27	-1.01	-0.75	0
WP-C5	Dlg4	sp|Q62108|DLG4_MOUSE	365	42	6.53955e+06	6.08397e+06	6.11003e+06	2.86133e+06	2.96518e+06	2.8724e+06	3.59705e+06	2.6457e+06	2.51252e+06	2.95072e+06	-0.25	-1.28	-1.02	0
WP-C5	Dlgap1	sp|Q9D415|DLGP1_MOUSE	129	34	1.0109e+06	925175	1.05962e+06	551401	439396	481672	686044	514311	423596	555711	-0.2	-1.09	-0.89	0.01
WP-C5	Dlgap2	sp|Q8BJ42|DLGP2_MOUSE	118	32	1.36416e+06	1.24924e+06	1.28974e+06	442167	475248	390389	545952	422944	375375	430123	-0.22	-1.7	-1.49	0
WP-C5	Dlgap3	sp|Q6PFD5|DLGP3_MOUSE	143	42	1.85692e+06	1.76882e+06	1.56352e+06	718113	788781	787038	886236	642092	548098	786741	-0.42	-1.54	-1.12	0
WP-C5	Dlgap4	sp|B1AZP2-2|DLGP4_MOUSE	144	38	855085	804629	863586	528850	553966	529260	613753	479713	488106	494617	-0.2	-0.8	-0.6	0
WP-C5	Dlst	sp|Q9D2G2|ODO2_MOUSE	383	23	8.40484e+06	8.52496e+06	8.24061e+06	5.96419e+06	5.82364e+06	5.30941e+06	5.63268e+06	5.39147e+06	4.95259e+06	5.76628e+06	-0.14	-0.7	-0.56	0
WP-C5	Dlx6	sp|P70397|DLX6_MOUSE	5	3	58538.7	55508.2	53322.8	30775.7	42538.6	28863.7	27646	30841.8	30455.3	27924.2	-0.08	-0.86	-0.78	0.01
WP-C5	Dmtn	sp|Q9WV69-2|DEMA_MOUSE	94	24	1.25695e+06	1.11122e+06	1.15724e+06	506727	541292	483948	581832	363848	364354	453575	-0.54	-1.69	-1.15	0
WP-C5	Dmxl2	sp|Q8BPN8|DMXL2_MOUSE	580	140	7.1815e+06	7.05704e+06	6.9673e+06	3.93507e+06	4.03155e+06	4.01248e+06	4.64742e+06	3.03562e+06	3.05365e+06	3.93797e+06	-0.45	-1.22	-0.77	0
WP-C5	Dnah9	tr|B1AR51|B1AR51_MOUSE	6	2	610598	595023	562894	257089	249681	256076	365012	284831	230177	306948	-0.13	-1.19	-1.06	0.01
WP-C5	Dnaja4	sp|Q9JMC3|DNJA4_MOUSE	82	29	795021	805748	807658	545332	535004	547012	573434	507700	437754	538141	-0.22	-0.76	-0.55	0
WP-C5	Dnajb2	tr|Q3TB24|Q3TB24_MOUSE	44	14	2.40943e+06	2.20533e+06	2.62098e+06	1.80227e+06	1.86306e+06	1.65235e+06	1.59934e+06	1.24153e+06	1.22389e+06	1.40331e+06	-0.49	-0.97	-0.48	0.01
WP-C5	Dnajb6	sp|O54946|DNJB6_MOUSE	56	16	2.53509e+06	2.49055e+06	3.26507e+06	1.54734e+06	1.62742e+06	1.45643e+06	1.55425e+06	1.37647e+06	1.30252e+06	1.4003e+06	-0.21	-1.04	-0.84	0.01
WP-C5	Dnajc19	sp|Q9CQV7|TIM14_MOUSE	37	11	502058	502508	493396	320885	361545	327907	319619	310884	307520	298402	-0.1	-0.69	-0.59	0
WP-C5	Dnajc27	sp|Q8CFP6|DJC27_MOUSE	17	10	97088.5	97244.6	101426	74720.4	79401.2	74304.6	74562.2	53844	63019.1	63996.6	-0.37	-0.75	-0.38	0
WP-C5	Dnajc30	sp|P59041|DJC30_MOUSE	3	2	38005.9	41563.1	38335.6	27061	24724.4	24131	23449.2	17883.4	20395.4	23138.3	-0.38	-1.04	-0.66	0
WP-C5	Dnajc4	sp|Q9D844|DNJC4_MOUSE	5	4	19486.9	19682.9	20673.5	18473.1	13117.8	17206.1	15474	14139.6	11312.1	18713.1	-0.34	-0.65	-0.31	0.03
WP-C5	Dnajc5	sp|P60904|DNJC5_MOUSE	53	7	3.32814e+06	2.86262e+06	3.5988e+06	1.67513e+06	2.07297e+06	1.79174e+06	2.28478e+06	1.36861e+06	1.40333e+06	1.66073e+06	-0.5	-1.24	-0.74	0.01
WP-C5	Dnajc6	sp|Q80TZ3|AUXI_MOUSE	194	29	9.16628e+06	8.77904e+06	8.74634e+06	4.56741e+06	4.86139e+06	4.50478e+06	5.43035e+06	3.34356e+06	3.56083e+06	4.43315e+06	-0.49	-1.37	-0.88	0
WP-C5	Dnal1	sp|Q05A62|DNAL1_MOUSE	24	8	309539	293921	308912	162873	159931	158566	193805	149698	150181	176890	-0.17	-1.02	-0.85	0
WP-C5	Dnal4	sp|Q9DCM4|DNAL4_MOUSE	8	2	40272.1	37674	36322.3	23820.5	31524.1	20429.5	24804.6	30171.6	25736.7	26863.8	0.15	-0.45	-0.6	0.03
WP-C5	Dnm1	sp|P39053-6|DYN1_MOUSE	1279	97	4.9387e+07	4.65651e+07	5.02496e+07	2.45219e+07	2.34314e+07	2.27487e+07	2.90224e+07	1.78413e+07	1.74739e+07	2.28441e+07	-0.5	-1.46	-0.97	0
WP-C5	Dnm1l	sp|Q8K1M6|DNM1L_MOUSE	481	64	1.21349e+07	1.1877e+07	1.24081e+07	7.53156e+06	7.84884e+06	7.34927e+06	8.24573e+06	6.49578e+06	6.47798e+06	7.50599e+06	-0.26	-0.9	-0.65	0
WP-C5	Dnm2	tr|Q3TCR7|Q3TCR7_MOUSE	526	76	3.53415e+07	3.54123e+07	3.62323e+07	2.73674e+07	2.58752e+07	2.60134e+07	2.7061e+07	2.1578e+07	2.07633e+07	2.49589e+07	-0.33	-0.75	-0.42	0
WP-C5	Dnm3	sp|Q8BZ98|DYN3_MOUSE	550	80	4.00637e+07	3.81326e+07	3.96563e+07	2.56698e+07	2.70238e+07	2.41764e+07	2.6146e+07	1.7488e+07	1.85025e+07	2.18312e+07	-0.52	-1.13	-0.61	0
WP-C5	Doc2a	sp|Q7TNF0|DOC2A_MOUSE	20	11	170150	163603	183010	81658.7	95823.2	77973.2	99068.1	75183.4	80098.2	83257.5	-0.19	-1.15	-0.96	0
WP-C5	Doc2b	sp|P70169|DOC2B_MOUSE	19	7	118739	124745	122253	69353.6	74551.5	66074.1	86292.3	48586.6	51928	63435.6	-0.56	-1.28	-0.72	0
WP-C5	Dock3	sp|Q8CIQ7|DOCK3_MOUSE	195	83	1.25767e+06	1.26425e+06	1.24539e+06	744504	768900	699123	796916	695260	697364	687779	-0.11	-0.85	-0.74	0
WP-C5	Dok6	sp|Q2MHE5|DOK6_MOUSE	5	5	69506.9	82393.6	80750.9	48271.8	53617.2	48483.6	52897.7	46448.6	41888.8	49620.5	-0.2	-0.81	-0.61	0.01
WP-C5	Dos	sp|Q66L44|DOS_MOUSE	28	17	410621	396683	434636	283377	340420	261738	306722	237661	228962	275242	-0.35	-0.83	-0.47	0.01
WP-C5	Dpp10	sp|Q6NXK7|DPP10_MOUSE	186	47	3.68488e+06	3.33635e+06	3.6373e+06	1.21472e+06	1.55325e+06	1.33155e+06	1.69387e+06	984168	1.13531e+06	1.35336e+06	-0.45	-1.75	-1.29	0
WP-C5	Dpp4	sp|P28843|DPP4_MOUSE	13	8	240124	197265	179168	103046	97206	89395.8	93979.3	131300	136534	117653	0.48	-0.62	-1.1	0.01
WP-C5	Dpp6	sp|Q9Z218|DPP6_MOUSE	209	44	4.82703e+06	5.02348e+06	4.93105e+06	3.26923e+06	3.36451e+06	2.92956e+06	3.93819e+06	2.60208e+06	2.6755e+06	3.27069e+06	-0.36	-0.9	-0.55	0.01
WP-C5	Dpys	sp|Q9EQF5|DPYS_MOUSE	11	3	85502.8	82242.8	87005.1	56274.9	58247.1	62179.3	60994.4	42336.2	46743.2	50631.4	-0.42	-0.93	-0.52	0
WP-C5	Dpysl2	sp|O08553|DPYL2_MOUSE	2560	56	4.16615e+07	4.06942e+07	4.49092e+07	2.77138e+07	2.82257e+07	2.85385e+07	2.94695e+07	1.97516e+07	2.0062e+07	2.38475e+07	-0.52	-1.09	-0.57	0
WP-C5	Dpysl3	sp|Q62188|DPYL3_MOUSE	912	46	2.33002e+07	2.30415e+07	2.54498e+07	1.96156e+07	1.94007e+07	1.97561e+07	2.06918e+07	1.52315e+07	1.51754e+07	1.7115e+07	-0.39	-0.65	-0.27	0
WP-C5	Dpysl4	sp|O35098|DPYL4_MOUSE	336	40	3.42685e+06	3.30406e+06	3.66973e+06	2.71028e+06	2.72766e+06	2.7148e+06	2.81674e+06	2.02513e+06	2.10579e+06	2.25869e+06	-0.41	-0.75	-0.34	0
WP-C5	Dpysl5	sp|Q9EQF6|DPYL5_MOUSE	246	38	5.45191e+06	5.9836e+06	6.20497e+06	5.88643e+06	6.00785e+06	5.53311e+06	5.58103e+06	2.95706e+06	3.40043e+06	4.05129e+06	-0.86	-0.89	-0.03	0
WP-C5	Dusp10	sp|Q9ESS0|DUS10_MOUSE	13	7	127388	117529	115138	113810	109372	99088.8	88364.4	76710.3	76978	69895.5	-0.42	-0.64	-0.23	0.02
WP-C5	Dusp14	sp|Q9JLY7|DUS14_MOUSE	12	6	122246	109723	119076	83183.6	88586.6	66752.5	70882.2	62109.5	72482.1	56249.4	-0.2	-0.8	-0.6	0.01
WP-C5	Dusp3	sp|Q9D7X3|DUS3_MOUSE	142	10	1.00075e+06	994694	964336	711414	677450	806064	810915	614153	640904	620847	-0.26	-0.65	-0.39	0.01
WP-C5	Dync1i1	tr|Q3TYJ3|Q3TYJ3_MOUSE	115	24	5.90535e+06	5.77471e+06	5.70703e+06	4.10597e+06	4.07383e+06	3.8851e+06	4.36026e+06	3.09764e+06	3.33382e+06	3.73983e+06	-0.35	-0.85	-0.5	0
WP-C5	Dynll1	sp|P63168|DYL1_MOUSE	31	6	3.37035e+06	3.2654e+06	3.36447e+06	2.7057e+06	3.19526e+06	2.88204e+06	2.9581e+06	1.74264e+06	2.34682e+06	1.8766e+06	-0.52	-0.71	-0.18	0.01
WP-C5	Dynll2	sp|Q9D0M5|DYL2_MOUSE	56	5	3.91793e+07	3.6242e+07	3.84048e+07	2.43384e+07	2.36286e+07	2.22975e+07	2.76686e+07	1.67806e+07	1.74543e+07	2.14224e+07	-0.52	-1.15	-0.63	0
WP-C5	Dzank1	sp|Q8C008|DZAN1_MOUSE	73	39	661044	676591	735759	390217	477275	365925	421629	282570	315644	378430	-0.47	-1.21	-0.74	0
WP-C5	Ecel1	sp|Q9JMI0|ECEL1_MOUSE	13	10	61662.8	64245.4	62582	51520.3	57216	49378.9	45466.8	35654.5	38307.3	46934	-0.46	-0.76	-0.3	0.01
WP-C5	Echdc3	sp|Q9D7J9|ECHD3_MOUSE	6	5	13837.9	11097.4	13266.7	12464.5	12461.6	11350.8	9276.51	8763.49	7720.43	9452.79	-0.47	-0.63	-0.16	0.05
WP-C5	Edil3	sp|O35474|EDIL3_MOUSE	24	13	170949	160833	160779	124365	120791	139431	131517	87529.6	95089.8	107247	-0.5	-0.85	-0.35	0
WP-C5	Eef1d	tr|Q9CVV2|Q9CVV2_MOUSE	11	1	58161.2	57991.9	64255.8	33273.2	28073.3	30129.3	39645.6	25035.3	28026.5	33447	-0.31	-1.18	-0.88	0.01
WP-C5	Efhd1	sp|Q9D4J1|EFHD1_MOUSE	20	8	1.11205e+06	893394	880148	668010	639861	735334	627911	456605	526455	613268	-0.44	-0.97	-0.53	0.01
WP-C5	Efhd2	sp|Q9D8Y0|EFHD2_MOUSE	105	20	8.93672e+06	8.41258e+06	8.0565e+06	5.13664e+06	4.65092e+06	5.72255e+06	5.06925e+06	3.71031e+06	3.83969e+06	4962220	-0.45	-1.17	-0.72	0
WP-C5	Efna3	sp|O08545|EFNA3_MOUSE	2	1	40608.9	35669.1	38369.9	27738.5	34221.7	28949.7	31441.2	25451.9	24685.7	27648.3	-0.29	-0.61	-0.32	0.02
WP-C5	Efnb1	sp|P52795|EFNB1_MOUSE	28	10	176071	153118	192458	89566.1	86782.1	95932.3	120401	127262	126526	118853	0.37	-0.45	-0.82	0.01
WP-C5	Efnb2	sp|P52800|EFNB2_MOUSE	16	7	133048	125200	147493	58007.6	60447.9	56995.6	85652.4	72115.4	77440.2	63664.3	0.2	-0.85	-1.05	0.01
WP-C5	Efnb3	sp|O35393|EFNB3_MOUSE	19	10	328738	378777	340902	310853	289625	323099	276607	163572	176748	204220	-0.82	-1.04	-0.22	0.01
WP-C5	Efr3a	sp|Q8BG67|EFR3A_MOUSE	88	36	398349	372834	388501	239902	247722	244458	288115	231801	231751	252709	-0.14	-0.74	-0.6	0
WP-C5	Efr3b	sp|Q6ZQ18|EFR3B_MOUSE	95	31	1.50838e+06	1.41469e+06	1.48405e+06	754139	891785	826774	886712	581687	605850	755337	-0.5	-1.31	-0.81	0
WP-C5	Egr1	sp|P08046|EGR1_MOUSE	6	5	110669	80312.4	89097.7	45741.7	46440.1	45425.3	54534	48313.2	68429.8	36156.3	0.28	-0.68	-0.96	0.02
WP-C5	Egr3	sp|P43300|EGR3_MOUSE	6	2	62473.1	62708.4	63705.8	34987.8	29541.7	29619.2	37435.1	33066.3	40369.1	33321.8	0.16	-0.78	-0.94	0
WP-C5	Ehbp1	sp|Q69ZW3|EHBP1_MOUSE	118	54	608058	589890	554881	405098	431065	426818	429622	369699	381526	402923	-0.17	-0.64	-0.47	0
WP-C5	Ehd3	sp|Q9QXY6|EHD3_MOUSE	265	54	2.69763e+06	2.70328e+06	2.83748e+06	2.2305e+06	2.17983e+06	2.24465e+06	2.37344e+06	1.62426e+06	1.60174e+06	1.93249e+06	-0.48	-0.77	-0.28	0
WP-C5	Elac1	sp|Q8VEB6|RNZ1_MOUSE	16	7	317080	299801	308859	241694	243395	214234	216378	208508	195319	228538	-0.18	-0.61	-0.43	0.01
WP-C5	Elavl2	sp|Q60899|ELAV2_MOUSE	119	26	1.45743e+06	1.46078e+06	1.56271e+06	1.11636e+06	1.06188e+06	1.04305e+06	1.1369e+06	950682	1.00239e+06	991454	-0.16	-0.61	-0.46	0
WP-C5	Elavl3	sp|Q60900|ELAV3_MOUSE	124	27	1.39419e+06	1.42498e+06	1.48149e+06	1.31701e+06	1.22407e+06	1.22071e+06	1.18222e+06	808376	881897	892547	-0.55	-0.76	-0.21	0
WP-C5	Elfn1	sp|Q8C8T7|ELFN1_MOUSE	34	16	407897	357624	426797	222420	245983	229163	275106	267307	281750	250570	0.18	-0.53	-0.71	0.01
WP-C5	Elfn2	sp|Q68FM6|PPR29_MOUSE	62	24	833595	714485	797523	527689	554129	518050	663268	487985	492075	488814	-0.21	-0.67	-0.47	0.02
WP-C5	Elmod1	sp|Q3V1U8|ELMD1_MOUSE	19	12	153616	166980	148664	86567.1	100344	83060.7	95101.4	71710.5	71650.8	87042.3	-0.35	-1.13	-0.78	0
WP-C5	Emb	sp|P21995|EMB_MOUSE	21	6	568829	604576	600528	474370	482856	433504	503255	340328	408549	416065	-0.34	-0.66	-0.32	0.01
WP-C5	Eml2	tr|E9QK48|E9QK48_MOUSE	80	28	766994	789904	737092	686596	715940	632097	633158	457603	485250	531536	-0.5	-0.7	-0.2	0.01
WP-C5	Eml5	sp|Q8BQM8|EMAL5_MOUSE	41	33	271386	255677	245962	169850	173312	148466	173820	131014	134246	146329	-0.33	-0.96	-0.63	0
WP-C5	Eml6	sp|Q5SQM0|EMAL6_MOUSE	51	35	209536	201850	206541	156736	166129	149386	166275	136139	138356	154689	-0.22	-0.59	-0.37	0
WP-C5	Endod1	sp|Q8C522|ENDD1_MOUSE	92	15	1.03134e+06	1.03745e+06	1.01752e+06	1.1456e+06	1.05932e+06	946538	932449	690072	684017	813393	-0.57	-0.58	-0.01	0.02
WP-C5	Eno2	sp|P17183|ENOG_MOUSE	1583	35	5.25245e+07	5.129e+07	5.0997e+07	3.11463e+07	3.2102e+07	3.00007e+07	3.35126e+07	2.11932e+07	2.12378e+07	2.79135e+07	-0.58	-1.28	-0.7	0
WP-C5	Enpep	sp|P16406|AMPE_MOUSE	49	25	265414	261555	245890	211433	212458	204769	176811	172280	165820	184081	-0.25	-0.61	-0.36	0.01
WP-C5	Enpp6	sp|Q8BGN3|ENPP6_MOUSE	102	24	1.59099e+06	1.76e+06	1.54059e+06	2.27843e+06	2.03139e+06	1.92728e+06	1.64047e+06	765277	787321	1.05913e+06	-1.34	-1.07	0.27	0.01
WP-C5	Ensa	sp|P60840|ENSA_MOUSE	50	12	1.57959e+06	1.53993e+06	1.70615e+06	896629	958780	877550	963796	821219	792467	858782	-0.2	-1	-0.8	0
WP-C5	Entpd2	sp|O55026|ENTP2_MOUSE	37	14	465308	457306	523714	309693	341345	274577	330684	319865	309822	329376	0	-0.61	-0.62	0.01
WP-C5	Entpd3	tr|Q8BFW6|Q8BFW6_MOUSE	13	8	64560.8	68472.2	64357	41680	50765.1	35908.5	40155.1	30646.5	34214.9	40152.9	-0.38	-1.02	-0.64	0.01
WP-C5	Epb4	tr|E9PV14|E9PV14_MOUSE	160	44	2.44172e+06	2.456e+06	2.45004e+06	1.45556e+06	1.52913e+06	1.29116e+06	1.50845e+06	1.02932e+06	1.05806e+06	1.39457e+06	-0.47	-1.23	-0.76	0
WP-C5	Epb41l3	sp|Q9WV92-8|E41L3_MOUSE	429	69	1.48703e+07	1.51484e+07	1.50597e+07	8.84367e+06	9.89859e+06	8.67616e+06	8.99702e+06	5.47187e+06	6.47147e+06	7.76736e+06	-0.61	-1.33	-0.72	0
WP-C5	Epg5	sp|Q80TA9|EPG5_MOUSE	91	46	284941	276574	269383	209879	225675	222558	220063	180164	185849	189711	-0.26	-0.6	-0.34	0
WP-C5	Epha10	sp|Q8BYG9|EPHAA_MOUSE	6	4	117978	102224	119100	66440.3	67993.3	60341.3	71478.1	61750.4	56981.5	63577.3	-0.17	-0.93	-0.76	0
WP-C5	Epha3	sp|P29319|EPHA3_MOUSE	10	6	492702	458173	497188	296779	266360	280735	394306	300273	271492	321477	-0.11	-0.76	-0.64	0.02
WP-C5	Epha4	sp|Q03137|EPHA4_MOUSE	98	34	998336	991530	983627	560855	455947	530381	705036	483573	426304	577886	-0.31	-1.12	-0.82	0.01
WP-C5	Epha7	sp|Q61772|EPHA7_MOUSE	31	21	392256	421182	424053	330998	262950	306432	424721	245160	232123	275439	-0.47	-0.79	-0.32	0.04
WP-C5	Ephb3	sp|P54754|EPHB3_MOUSE	55	25	1.32889e+06	1.30062e+06	1.29817e+06	788594	808374	813574	872412	911283	899355	915448	0.14	-0.53	-0.67	0
WP-C5	Ephb6	sp|O08644|EPHB6_MOUSE	29	17	271200	280671	263012	135002	159084	155212	169449	131580	129143	146982	-0.25	-1.06	-0.81	0
WP-C5	Ephx2	sp|P34914|HYES_MOUSE	103	31	728956	717684	757831	404219	402123	387710	459319	404282	372746	498717	-0.09	-0.92	-0.83	0
WP-C5	Ephx4	sp|Q6IE26|EPHX4_MOUSE	10	8	209077	217866	207309	121301	127866	119397	128934	107300	103543	110818	-0.24	-1	-0.77	0
WP-C5	Epn1	sp|Q80VP1|EPN1_MOUSE	149	25	1.69894e+06	1.55098e+06	1.60277e+06	853417	874671	858686	991904	733481	730127	867220	-0.29	-1.14	-0.85	0
WP-C5	Eps8l2	sp|Q99K30|ES8L2_MOUSE	26	16	507304	481812	418292	299669	374459	357947	298159	231469	237556	259156	-0.5	-1	-0.5	0.01
WP-C5	Erc1	sp|Q99MI1-2|RB6I2_MOUSE	181	68	1.09411e+06	1.0628e+06	1.09579e+06	805009	776360	781177	849476	652579	632755	782062	-0.32	-0.75	-0.43	0
WP-C5	Erc2	sp|Q6PH08|ERC2_MOUSE	248	81	2.04534e+06	1.94775e+06	1.98474e+06	1.0004e+06	1.02317e+06	1.02306e+06	1.27851e+06	800516	789699	1.05344e+06	-0.44	-1.33	-0.88	0
WP-C5	Ercc8	sp|Q8CFD5|ERCC8_MOUSE	4	4	264187	234451	230325	157943	163791	160455	174178	142610	163047	147117	-0.1	-0.67	-0.57	0.01
WP-C5	Ermn	sp|Q5EBJ4|ERMIN_MOUSE	125	20	2.8857e+06	3.2912e+06	3.03052e+06	3.47315e+06	3.03536e+06	3.16713e+06	2.70458e+06	1.82168e+06	1.74452e+06	2.18786e+06	-0.8	-0.78	0.01	0.01
WP-C5	Etl4	tr|D3Z781|D3Z781_MOUSE	175	70	1.67595e+06	1.54946e+06	1.57858e+06	732512	781224	874227	962363	610501	640133	765437	-0.42	-1.36	-0.93	0
WP-C5	Etnppl	sp|Q8BWU8|AT2L1_MOUSE	15	7	68920.8	72165.7	54565.9	40581.1	55053.6	34336.7	33732.2	37689.8	35047.1	37326.7	-0.17	-0.84	-0.67	0.03
WP-C5	Eva1a	sp|Q91WM6|EVA1A_MOUSE	3	1	170586	230442	167810	106684	78539.6	86410.7	89792.8	94308.6	80213.5	135480	-0.05	-1.12	-1.07	0.01
WP-C5	Evi2a	sp|P20934|EVI2A_MOUSE	4	3	177889	200469	179566	212705	202910	204986	170979	101214	102468	136504	-0.96	-0.87	0.09	0.01
WP-C5	Exoc6	sp|Q8R313|EXOC6_MOUSE	57	28	290126	291913	303768	233145	228209	241199	233563	194839	194567	196534	-0.27	-0.6	-0.34	0
WP-C5	Exog	sp|Q8C163|EXOG_MOUSE	57	19	731374	715875	699327	430394	447712	450301	507586	365964	375415	409247	-0.31	-0.95	-0.64	0
WP-C5	Exph5	sp|Q0VAV2|EXPH5_MOUSE	15	13	319296	249414	268763	124385	124708	93989.6	103665	86802.4	97774.1	93312.4	-0.28	-1.6	-1.32	0
WP-C5	F3	sp|P20352|TF_MOUSE	20	10	370827	355254	395660	247278	238916	223807	267993	294865	334524	326614	0.36	-0.25	-0.61	0.01
WP-C5	Faah	sp|O08914|FAAH1_MOUSE	83	22	830311	815301	861463	654429	555750	693170	659569	520731	515143	555954	-0.31	-0.69	-0.38	0.01
WP-C5	Fabp3	sp|P11404|FABPH_MOUSE	179	10	1.31504e+07	1.19203e+07	1.28857e+07	6.45545e+06	6.04327e+06	5.38803e+06	6.65168e+06	4.4161e+06	4.35507e+06	5.30857e+06	-0.48	-1.53	-1.04	0
WP-C5	Fads3	sp|Q9JJE7|FADS3_MOUSE	2	1	34493	30936.1	32050.2	19110.2	22206.9	22362.7	20670.1	18764.4	17438	18536.6	-0.22	-0.84	-0.62	0
WP-C5	Fah	sp|P35505|FAAA_MOUSE	143	22	1.1852e+06	1.203e+06	1.18097e+06	1.09336e+06	1.02836e+06	1.09381e+06	995878	727698	712791	828016	-0.55	-0.72	-0.18	0
WP-C5	Fahd1	sp|Q8R0F8|FAHD1_MOUSE	72	9	955709	952658	964066	728540	726504	641849	659713	564307	543534	628441	-0.32	-0.79	-0.47	0
WP-C5	Fahd2	sp|Q3TC72|FAHD2_MOUSE	74	15	1.70496e+06	1.54648e+06	1.56072e+06	1.08851e+06	1.20419e+06	1.04936e+06	1.12265e+06	887407	864461	1.01335e+06	-0.35	-0.87	-0.52	0
WP-C5	Faim2	sp|Q8K097|LFG2_MOUSE	11	3	135091	157213	160902	77868.2	91284.6	82044.9	86438.8	50892.9	47644.9	76636.5	-0.78	-1.62	-0.84	0
WP-C5	Fam107a	tr|Q78TU8|Q78TU8_MOUSE	10	5	258476	214593	239972	128932	125758	139721	154732	124492	86707.9	125931	-0.38	-1.17	-0.79	0.01
WP-C5	Fam110b	sp|Q8C739|F110B_MOUSE	6	4	159748	173347	154047	85775.5	129629	93749	95695.8	69176.4	78801	71821.6	-0.45	-1.13	-0.68	0.01
WP-C5	Fam117b	sp|Q3U3E2|F117B_MOUSE	19	12	395373	386771	398745	305960	326222	320084	339596	256144	255812	284333	-0.34	-0.62	-0.29	0
WP-C5	Fam120b	sp|Q6RI63|F120B_MOUSE	37	21	265265	274963	258907	206875	221078	184258	194320	180036	176564	171978	-0.18	-0.58	-0.4	0.01
WP-C5	Fam126b	sp|Q8C729|F126B_MOUSE	48	18	641904	614612	593666	301517	330691	330900	381344	238099	249952	317272	-0.46	-1.34	-0.88	0
WP-C5	Fam131a	sp|Q8BWU3|F131A_MOUSE	8	5	114435	100293	118292	55899.8	50836	63370.6	96799.4	54244.4	51641.8	52598.5	-0.33	-1.07	-0.73	0.03
WP-C5	Fam131b	sp|Q3TY60-2|F131B_MOUSE	42	11	664018	647646	624524	378639	368147	375550	392215	246868	255579	307245	-0.59	-1.36	-0.77	0
WP-C5	Fam134b	tr|E9QPM1|E9QPM1_MOUSE	22	10	153098	150889	152215	139749	134844	154361	136083	87844.1	98223	108120	-0.6	-0.71	-0.11	0.01
WP-C5	Fam135b	sp|Q9DAI6|F135B_MOUSE	20	17	143242	132231	146669	71076.1	63464	71168.4	78592.6	76353.5	79682.7	75917	0.13	-0.85	-0.99	0
WP-C5	Fam13c	sp|Q9DBR2|FA13C_MOUSE	20	15	399999	355157	392330	437312	397084	427095	405819	271292	273832	299154	-0.61	-0.49	0.12	0.01
WP-C5	Fam151b	tr|D3YUE4|D3YUE4_MOUSE	23	12	137520	138943	141329	94688.7	98547	94912	105395	96989.1	89619.4	86696	-0.08	-0.58	-0.5	0
WP-C5	Fam160a2	sp|Q3U2I3|F16A2_MOUSE	60	31	285659	274878	260441	167279	168039	160254	173875	155285	156433	154095	-0.1	-0.81	-0.71	0
WP-C5	Fam160b2	sp|Q80YR2|F16B2_MOUSE	24	14	333667	300977	274197	233471	222461	218469	218161	184747	191130	198122	-0.25	-0.69	-0.44	0.01
WP-C5	Fam163b	sp|Q8BUM6|F163B_MOUSE	9	2	60765.4	55045.1	67826.7	21388.6	24739.8	23612.9	38068	17366.2	19172.4	25243.2	-0.56	-1.74	-1.18	0.01
WP-C5	Fam169a	sp|Q5XG69|F169A_MOUSE	42	15	933150	924803	1.00191e+06	447092	568021	443945	579787	464895	513476	504520	-0.06	-0.96	-0.9	0
WP-C5	Fam171a1	tr|A2ATK9|A2ATK9_MOUSE	55	31	394995	401563	429455	277805	282116	272692	295450	283823	257200	320708	-0.06	-0.6	-0.54	0
WP-C5	Fam171a2	sp|A2A699|F1712_MOUSE	79	23	318625	309283	325475	164963	186341	169170	197818	151525	148692	168968	-0.26	-1.08	-0.82	0
WP-C5	Fam171b	sp|Q14CH0-2|F171B_MOUSE	52	29	787615	675763	815200	412865	429918	421714	480370	384544	370411	438476	-0.21	-1.01	-0.8	0
WP-C5	Fam179b	sp|Q6A070|F179B_MOUSE	20	15	153797	152168	144827	107005	110961	102876	104426	95745.5	96407.1	94182	-0.15	-0.65	-0.5	0
WP-C5	Fam184a	tr|E9PW83|E9PW83_MOUSE	46	35	191087	190432	196506	137661	156613	132902	145008	117032	118559	133342	-0.28	-0.71	-0.43	0
WP-C5	Fam185a	sp|Q7TPD2|F185A_MOUSE	21	12	306834	296027	274997	215849	213836	223125	219315	195031	191589	207463	-0.17	-0.6	-0.42	0
WP-C5	Fam196a	sp|Q3USH1|F196A_MOUSE	9	6	151680	145825	172191	91669.5	136126	107329	103839	75377.3	83778.1	100329	-0.46	-0.98	-0.51	0.02
WP-C5	Fam210a	sp|Q8BGY7|F210A_MOUSE	31	9	1.77308e+06	1.63095e+06	1.76996e+06	1.1023e+06	1.20099e+06	976926	1.15272e+06	848810	874396	1.02084e+06	-0.36	-1	-0.64	0
WP-C5	Fam210b	sp|Q9D8B6|F210B_MOUSE	8	3	142219	173303	156844	123229	123390	100420	124080	110879	86919.1	113624	-0.25	-0.67	-0.42	0.02
WP-C5	Fam213b	sp|Q9DB60|PGFS_MOUSE	68	7	874340	811926	829467	644330	632638	580710	602089	443573	440809	523049	-0.48	-0.92	-0.45	0
WP-C5	Fam214b	sp|Q8BR27|F214B_MOUSE	1	1	30375.5	32219	37699.2	23263.4	20565.9	24192.4	25914.1	20132.6	20550	20485.9	-0.21	-0.72	-0.51	0.02
WP-C5	Fam217b	tr|A2AJW5|A2AJW5_MOUSE	19	14	279501	250035	263222	107193	134527	107719	128460	88029.6	90487.4	107579	-0.42	-1.57	-1.15	0
WP-C5	Fam49a	sp|Q8BHZ0|FA49A_MOUSE	128	25	658612	661455	670463	415662	422745	445999	477705	444924	464621	436103	0.05	-0.54	-0.59	0
WP-C5	Fam49b	sp|Q921M7|FA49B_MOUSE	164	25	1.94629e+06	1.9725e+06	1.90212e+06	1.41178e+06	1.427e+06	1.48923e+06	1.46067e+06	1.17568e+06	1.18418e+06	1.26627e+06	-0.29	-0.72	-0.42	0
WP-C5	Fam57b	sp|Q7TNV1|FA57B_MOUSE	7	3	116619	106843	107326	53189.7	50976	39624	46210.8	30330	37383	39814.2	-0.49	-1.7	-1.21	0
WP-C5	Fam73a	sp|Q4QQM5|FA73A_MOUSE	36	16	168690	181797	177073	122775	138995	122186	125878	103759	106505	115369	-0.28	-0.74	-0.46	0
WP-C5	Fam81a	sp|Q3UXZ6|FA81A_MOUSE	48	17	255595	212275	246767	79599.1	70189.7	66921.5	102645	82656.1	84059.3	79366.8	0.06	-1.51	-1.58	0
WP-C5	Fank1	sp|Q9DAM9|FANK1_MOUSE	4	2	69623.5	74668.2	78286.4	49039.9	58335.9	48380.9	57706.3	45692.3	44407.9	49505.3	-0.24	-0.72	-0.48	0.01
WP-C5	Fat3	sp|Q8BNA6|FAT3_MOUSE	87	55	314427	334922	319112	200146	207968	201563	227840	239217	239480	237411	0.19	-0.43	-0.62	0
WP-C5	Faxc	sp|Q3UMF9|FAXC_MOUSE	15	12	206293	225037	199501	133483	130759	131857	141751	120311	119527	129792	-0.17	-0.81	-0.65	0
WP-C5	Fbln1	sp|Q08879-2|FBLN1_MOUSE	5	4	35049.5	42985.1	35013.7	26239.7	28565.4	37920.7	31317.4	22378.2	21114.7	25267.6	-0.51	-0.79	-0.28	0.04
WP-C5	Fbxl16	sp|A2RT62|FXL16_MOUSE	40	17	783166	719650	656338	288512	349407	314780	371525	255958	247581	286291	-0.39	-1.52	-1.12	0
WP-C5	Fbxl2	sp|Q8BH16|FBXL2_MOUSE	7	3	331454	300761	315987	176385	270243	184446	180913	248532	229221	125700	0.23	-0.4	-0.64	0.03
WP-C5	Fbxo27	sp|Q6DIA9|FBX27_MOUSE	2	2	21802.7	24670.3	18727.9	15418.2	15488.1	17105.6	12682.5	10359	9653.5	11402.8	-0.6	-1.12	-0.52	0.02
WP-C5	Fbxo41	sp|Q6NS60|FBX41_MOUSE	77	32	562628	502011	566462	225738	238556	218251	269089	210062	197988	228220	-0.22	-1.41	-1.19	0
WP-C5	Fbxw7	sp|Q8VBV4|FBXW7_MOUSE	6	6	162946	144589	162512	93215	94860.3	100399	103506	97091.1	123976	100895	0.17	-0.5	-0.68	0.01
WP-C5	Fcho1	sp|Q8K285|FCHO1_MOUSE	12	11	103578	92920	98220.4	47316.7	50095.2	54124.3	55790.4	44360.7	44952.4	47595.4	-0.21	-1.14	-0.92	0
WP-C5	Fdx1l	sp|Q9CPW2|ADXL_MOUSE	13	5	453866	468454	447478	268486	279186	271696	311204	284249	260206	278144	-0.05	-0.75	-0.69	0
WP-C5	Fgf12	sp|P61329|FGF12_MOUSE	55	8	1.93085e+06	2.04443e+06	2.00371e+06	919010	1.0936e+06	995464	1.06857e+06	664733	737421	912523	-0.54	-1.51	-0.97	0
WP-C5	Fgf13	sp|P70377|FGF13_MOUSE	8	5	172289	166123	174780	119673	93684.1	104561	140578	84622.9	86157.5	115248	-0.42	-1	-0.58	0.01
WP-C5	Fgf14	sp|P70379|FGF14_MOUSE	10	5	1.20057e+06	1.26885e+06	1.17522e+06	571785	657191	575579	625669	363372	388503	529449	-0.69	-1.69	-1	0
WP-C5	Fgfr1op2	sp|Q9CRA9|FGOP2_MOUSE	20	11	129344	132553	122081	87563.2	88267.2	86864.1	97122.9	79785	77284.6	82314.8	-0.2	-0.7	-0.51	0
WP-C5	Fggy	sp|A2AJL3|FGGY_MOUSE	41	17	263803	281168	277693	199696	212419	184046	176084	150830	142873	168434	-0.39	-0.9	-0.51	0
WP-C5	Fh	sp|P97807|FUMH_MOUSE	703	37	1.10604e+07	1.11511e+07	1.12605e+07	8.0242e+06	8.11802e+06	7.54331e+06	8.14285e+06	7.23404e+06	7.29733e+06	7.78804e+06	-0.13	-0.62	-0.49	0
WP-C5	Fhit	sp|O89106|FHIT_MOUSE	53	12	298146	331285	279200	233583	247870	241412	237037	199087	197072	215766	-0.28	-0.61	-0.34	0.01
WP-C5	Fhl2	sp|O70433|FHL2_MOUSE	11	7	321016	261222	289064	117315	90710.1	114729	135917	97322.3	83304.1	110561	-0.34	-1.69	-1.34	0
WP-C5	Fhod3	sp|Q76LL6|FHOD3_MOUSE	25	21	157905	157081	150341	75410.4	84518.2	73241.1	81105.4	62524.6	69009.5	69711.5	-0.26	-1.24	-0.98	0
WP-C5	Fkbp1b	sp|Q9Z2I2|FKB1B_MOUSE	5	3	67532.4	73424.1	74997.9	50468.2	43420.5	44607.5	52821.9	44794.2	45734.4	48078.4	-0.08	-0.67	-0.59	0.01
WP-C5	Flot2	sp|Q60634|FLOT2_MOUSE	148	30	3.30016e+06	3.23819e+06	3.6299e+06	2.52808e+06	2.69098e+06	2.55058e+06	2.82931e+06	2.28838e+06	2.24021e+06	2.56448e+06	-0.23	-0.58	-0.36	0.01
WP-C5	Flrt1	tr|Q6RKD8|Q6RKD8_MOUSE	23	14	130711	141960	162753	84760.8	81446.5	80335	91744.8	76925.6	75001.1	82652.1	-0.15	-0.93	-0.78	0.01
WP-C5	Flrt2	tr|Q8BLU0|Q8BLU0_MOUSE	22	10	152949	147467	153750	91217.4	89723.2	93848.4	98917.5	85693.4	84268.5	93608.7	-0.14	-0.83	-0.7	0
WP-C5	Fmn1	sp|Q05860-2|FMN1_MOUSE	40	31	286184	276558	253368	193668	175551	180038	162030	134389	129450	145163	-0.43	-1.04	-0.61	0
WP-C5	Fmn2	sp|Q9JL04|FMN2_MOUSE	90	38	1.18866e+06	1.20518e+06	1.24909e+06	802930	803863	843602	919117	799401	817371	813855	-0.06	-0.59	-0.53	0
WP-C5	Fmo2	sp|Q8K2I3|FMO2_MOUSE	8	6	53407.1	44614.5	43330.3	30933.8	30228.4	29785.7	31593.2	27557.3	25984.5	28963.1	-0.19	-0.82	-0.62	0.01
WP-C5	Fmod	sp|P50608|FMOD_MOUSE	4	3	16979.9	21125.3	16946.1	11115.4	11852.4	11951.1	12044.8	11090.4	12098.5	10876.3	-0.02	-0.66	-0.64	0.01
WP-C5	Fn3k	sp|Q9ER35|FN3K_MOUSE	51	14	470129	442765	472691	322786	340208	309470	349687	246126	250356	290834	-0.41	-0.9	-0.48	0
WP-C5	Fn3krp	sp|Q8K274|KT3K_MOUSE	59	23	884727	934370	865188	655782	615414	662350	610489	607836	557719	642955	-0.13	-0.62	-0.49	0
WP-C5	Fndc4	sp|Q3TR08|FNDC4_MOUSE	4	3	32752.2	35080.5	35638.5	24562.9	21172.2	19545.3	25105.8	27108.7	23423.7	28697.8	0.16	-0.45	-0.61	0.01
WP-C5	Fndc5	sp|Q8K4Z2|FNDC5_MOUSE	1	1	56754.4	71114.7	64872.8	23851	29524.2	29657.1	24541.7	41010.5	51087.8	55653.4	0.78	-0.48	-1.26	0.01
WP-C5	Folh1	sp|O35409|FOLH1_MOUSE	72	34	330312	343159	369647	317769	281944	275874	257078	215196	212756	258532	-0.4	-0.7	-0.3	0.01
WP-C5	Foxg1	sp|Q60987|FOXG1_MOUSE	12	7	106721	107559	117567	68297.4	59511.9	59248.5	78069.9	108937	94171.3	83288.6	0.62	-0.12	-0.74	0.01
WP-C5	Foxp1	tr|H3BLF2|H3BLF2_MOUSE	28	14	127735	127825	100531	66183.6	75498.9	62322.6	64757	67666.6	62416.6	64929.3	-0.05	-0.87	-0.82	0.01
WP-C5	Fpgt	tr|G5E8F4|G5E8F4_MOUSE	24	9	314836	338044	312180	244281	239025	240473	229862	195101	179248	203618	-0.35	-0.78	-0.43	0
WP-C5	Frat1	sp|P70339|FRAT1_MOUSE	1	1	186169	162140	167790	108202	115029	96567.1	113166	102862	112395	113358	-0.01	-0.68	-0.67	0.01
WP-C5	Frmd3	sp|Q8BHD4|FRMD3_MOUSE	1	1	474885	403762	395638	266546	364702	257082	314900	202830	273183	342863	-0.34	-0.84	-0.5	0.03
WP-C5	Frmd5	sp|Q6P5H6|FRMD5_MOUSE	22	12	139607	140052	135808	162132	174503	170548	145409	92903.1	102487	102061	-0.74	-0.5	0.24	0.01
WP-C5	Frmd6	sp|Q8C0V9|FRMD6_MOUSE	8	7	112311	96437.3	94216	71874.5	69848.9	71609.2	73150	65442.4	67925.6	67896.4	-0.1	-0.6	-0.5	0.01
WP-C5	Frmpd3	tr|Q8BXG0|Q8BXG0_MOUSE	6	5	131806	135016	128885	65018.7	82376.8	63219.8	75426.9	57804.7	59273.7	66748.4	-0.29	-1.17	-0.88	0
WP-C5	Frmpd4	sp|A2AFR3|FRPD4_MOUSE	28	19	218734	214275	215773	140794	136977	138980	163182	127108	119827	140296	-0.23	-0.81	-0.58	0
WP-C5	Frrs1l	sp|B1AXV0|FRS1L_MOUSE	23	8	624792	630781	657851	346543	340333	327758	380223	324316	312251	308750	-0.13	-1	-0.87	0
WP-C5	Frs3	sp|Q91WJ0|FRS3_MOUSE	14	11	186682	176713	188620	112354	128701	111165	135416	85078.2	95906.1	120804	-0.43	-1.02	-0.59	0
WP-C5	Fry	sp|E9Q8I9|FRY_MOUSE	163	93	581044	548458	541473	361980	384218	357780	399171	277176	278960	327692	-0.43	-1	-0.57	0
WP-C5	Frzb	sp|P97401|SFRP3_MOUSE	5	3	142168	137840	160592	96082.6	88940.7	86901	89035.4	87422.3	88982.1	100485	-0.03	-0.74	-0.7	0
WP-C5	Fsbp	sp|Q8BKE5|FSBP_MOUSE	3	3	96672.2	138043	100264	77745.8	81043.6	73077.2	65218.7	86660.2	80611.2	79006.5	0.17	-0.42	-0.59	0.05
WP-C5	Fscn1	sp|Q61553|FSCN1_MOUSE	652	37	1.38896e+07	1.41512e+07	1.38241e+07	1.71758e+07	1.69736e+07	1.78937e+07	1.4994e+07	9.95017e+06	1.02956e+07	1.02584e+07	-0.73	-0.46	0.26	0.01
WP-C5	Fsd1	sp|Q7TPM6|FSD1_MOUSE	89	29	1.52749e+06	1.5503e+06	1.51306e+06	1.30894e+06	1.25162e+06	1.2128e+06	1.23162e+06	900995	932066	1.04666e+06	-0.45	-0.74	-0.29	0
WP-C5	Fsd1l	sp|Q8BYN5|FSD1L_MOUSE	48	20	410900	443583	444283	374946	363403	360749	339738	286078	280648	317633	-0.34	-0.61	-0.27	0
WP-C5	Fstl4	sp|Q5STE3|FSTL4_MOUSE	11	10	117275	101136	108456	64757.5	72900	70913.9	69222.7	59356.6	63140.5	60969.3	-0.18	-0.83	-0.65	0
WP-C5	Fth1	sp|P09528|FRIH_MOUSE	18	8	311255	271924	289368	186283	205472	228828	252354	169797	193156	189023	-0.27	-0.68	-0.41	0.02
WP-C5	Fundc1	sp|Q9DB70|FUND1_MOUSE	5	3	92521.4	102448	89372.4	62842.3	66535.5	61480.2	62440	51184	53903.5	57571.4	-0.27	-0.85	-0.58	0
WP-C5	Fut9	sp|O88819|FUT9_MOUSE	12	7	251537	269625	279131	106831	135985	131757	149091	161973	184165	156774	0.4	-0.62	-1.03	0
WP-C5	Fxyd6	sp|Q9D164|FXYD6_MOUSE	5	3	31071.8	29427	33385.2	16197.3	23612.9	18943.3	21712.9	15394.1	18582.4	18387.2	-0.24	-0.88	-0.64	0.01
WP-C5	Fzd3	sp|Q61086|FZD3_MOUSE	8	5	27048.9	26477.1	26988.1	18747.4	18059.1	16417.1	20792.7	17984.8	18004.1	16748.4	-0.04	-0.58	-0.54	0.01
WP-C5	Gabarapl1	sp|Q8R3R8|GBRL1_MOUSE	31	9	2.59168e+06	2.5234e+06	2.64833e+06	2.07034e+06	2.11174e+06	1.99787e+06	1.98374e+06	1.63442e+06	1.63994e+06	1.76488e+06	-0.32	-0.66	-0.34	0
WP-C5	Gabarapl2	sp|P60521|GBRL2_MOUSE	47	10	2.29233e+06	2.18059e+06	2.49394e+06	1.68837e+06	1.79983e+06	1.49407e+06	1.63488e+06	1.06222e+06	1.14656e+06	1.3245e+06	-0.58	-1.07	-0.49	0
WP-C5	Gabbr1	sp|Q9WV18|GABR1_MOUSE	95	27	679732	649517	664891	333761	344633	356033	435599	263011	266813	352675	-0.47	-1.33	-0.85	0
WP-C5	Gabbr2	sp|Q80T41|GABR2_MOUSE	104	33	2.26161e+06	2.10142e+06	2.27012e+06	1.03082e+06	1.06257e+06	1.08808e+06	1.26987e+06	890281	887025	1.11119e+06	-0.32	-1.32	-0.99	0
WP-C5	Gabra1	sp|P62812|GBRA1_MOUSE	97	26	6.32977e+06	5.8291e+06	5.82146e+06	2.46189e+06	3.22626e+06	2.38775e+06	3.17165e+06	2.13502e+06	2.06983e+06	2.6409e+06	-0.42	-1.51	-1.09	0
WP-C5	Gabra2	sp|P26048|GBRA2_MOUSE	61	20	1.34053e+06	1.23759e+06	1.27454e+06	614232	676215	555348	771427	552856	504046	645203	-0.31	-1.28	-0.97	0
WP-C5	Gabra3	sp|P26049|GBRA3_MOUSE	34	16	394242	334452	396327	163371	190713	146218	210421	154611	177670	161689	-0.1	-1.17	-1.08	0.01
WP-C5	Gabra4	sp|Q9D6F4|GBRA4_MOUSE	33	15	755985	779910	628046	365193	396659	469545	443591	257787	248200	385728	-0.73	-1.51	-0.78	0.01
WP-C5	Gabra5	sp|Q8BHJ7|GBRA5_MOUSE	29	13	361515	311787	360727	210466	207081	179410	269723	170401	147020	199599	-0.45	-1.12	-0.67	0.01
WP-C5	Gabrb1	sp|P50571|GBRB1_MOUSE	47	15	785723	793619	833787	492190	496345	472269	578455	434654	415675	509200	-0.26	-0.92	-0.66	0
WP-C5	Gabrb2	sp|P63137-2|GBRB2_MOUSE	75	23	1.87125e+06	1.79348e+06	1.67699e+06	900997	1.08271e+06	945657	1.09154e+06	763849	802566	938537	-0.36	-1.18	-0.82	0
WP-C5	Gabrb3	sp|P63080|GBRB3_MOUSE	43	14	871164	840625	859244	475468	480603	453705	571667	413940	424294	478990	-0.24	-1.03	-0.79	0
WP-C5	Gabrd	sp|P22933|GBRD_MOUSE	12	7	267702	256725	215163	137651	135930	153091	157949	85889.3	84806.8	116773	-0.78	-1.53	-0.75	0
WP-C5	Gabrg1	sp|Q9R0Y8|GBRG1_MOUSE	10	4	96542.9	93156.4	94845.9	59962	61759.1	57036.5	65773.4	56857.9	57961.2	56372.1	-0.09	-0.72	-0.63	0
WP-C5	Gabrg2	sp|P22723|GBRG2_MOUSE	45	15	1.70134e+06	1.75367e+06	1.68032e+06	750917	895249	689440	875079	675342	635784	776699	-0.29	-1.38	-1.09	0
WP-C5	Gabrg3	sp|P27681|GBRG3_MOUSE	2	1	37035.1	47351.9	39231.6	23648.1	28248.7	25653.3	27699.7	23806.8	22758.2	22716.9	-0.18	-0.82	-0.65	0.01
WP-C5	Gad1	sp|P48318|DCE1_MOUSE	147	27	1.43422e+06	1.37744e+06	1.34278e+06	744714	1.07245e+06	839546	984026	528505	662866	822488	-0.61	-1.22	-0.61	0.01
WP-C5	Gad2	sp|P48320|DCE2_MOUSE	124	21	1.93354e+06	1.92125e+06	1.99627e+06	1.21144e+06	1.58035e+06	1.27858e+06	1.55533e+06	855475	1.08463e+06	1.29405e+06	-0.54	-1.01	-0.47	0.01
WP-C5	Gak	sp|Q99KY4|GAK_MOUSE	138	51	3.23371e+06	3.04876e+06	3.11825e+06	2.17175e+06	2.2663e+06	2.20236e+06	2.3762e+06	2.01224e+06	2.07604e+06	2.11225e+06	-0.14	-0.62	-0.48	0
WP-C5	Galnt14	sp|Q8BVG5|GLT14_MOUSE	3	2	64938.7	61766.2	59754.3	37066	34430.5	39638.1	38291.1	30556	36239.8	39765.2	-0.16	-0.9	-0.73	0
WP-C5	Galnt18	sp|Q8K1B9|GLT18_MOUSE	1	1	40070.5	45847	43688.9	30287.5	33016.2	28905	29900.8	44609.5	47815.8	41103.1	0.6	0.1	-0.5	0.01
WP-C5	Galnt9	tr|G3X942|G3X942_MOUSE	1	1	112013	95869.2	119171	62769.6	60027	62018	81315.2	41299.4	56423.2	61802.4	-0.45	-1.16	-0.71	0.01
WP-C5	Ganc	sp|Q8BVW0|GANC_MOUSE	71	26	1.06462e+06	1.03155e+06	1.02703e+06	790835	804664	721178	779536	661630	651169	703737	-0.24	-0.67	-0.43	0
WP-C5	Gapdh	tr|S4R1W8|S4R1W8_MOUSE	109	4	1.0073e+08	9.60308e+07	9.75912e+07	6.86374e+07	6.6012e+07	6.87161e+07	6.63268e+07	5.83684e+07	5.55342e+07	6.72361e+07	-0.24	-0.78	-0.54	0
WP-C5	Garnl3	sp|Q3V0G7|GARL3_MOUSE	40	23	262226	251418	258801	138677	166337	183254	157274	101242	112208	132498	-0.6	-1.27	-0.67	0
WP-C5	Gas7	sp|Q60780|GAS7_MOUSE	58	20	847102	752804	843773	504384	555728	503794	524489	337463	349993	366810	-0.6	-1.24	-0.64	0
WP-C5	Gatsl2	sp|Q8CAB8|GATL2_MOUSE	23	9	320170	322704	355147	208626	223419	211960	243762	169917	188424	209454	-0.31	-0.89	-0.58	0
WP-C5	Gbas	sp|O55126|NIPS2_MOUSE	105	17	1.40281e+06	1.5357e+06	1.48099e+06	1.07264e+06	1.16081e+06	970835	1.05696e+06	931633	912473	982459	-0.21	-0.68	-0.47	0.01
WP-C5	Gca	sp|Q8VC88|GRAN_MOUSE	15	6	96662	102994	86598.7	85232.5	82524.4	96931.6	78846.7	62429.9	62247.1	78507.8	-0.46	-0.61	-0.15	0.02
WP-C5	Gcat	sp|O88986|KBL_MOUSE	46	14	476284	478433	437663	358388	338629	335730	335067	299089	288438	300533	-0.22	-0.66	-0.44	0
WP-C5	Gda	sp|Q9R111|GUAD_MOUSE	278	28	1.03223e+07	9.93116e+06	1.16192e+07	4.09399e+06	4.65364e+06	4.82287e+06	5.24699e+06	3.71906e+06	3.50747e+06	4.31673e+06	-0.38	-1.56	-1.18	0
WP-C5	Gdap1	sp|O88741|GDAP1_MOUSE	60	18	1.10582e+06	1.14175e+06	1.06369e+06	668489	741503	587080	724603	432943	451580	611958	-0.62	-1.32	-0.7	0
WP-C5	Gdap1l1	tr|A2A5H8|A2A5H8_MOUSE	38	11	338612	324072	330104	196847	198795	194349	237191	153026	173314	195340	-0.34	-1.02	-0.68	0
WP-C5	Gdi1	sp|P50396|GDIA_MOUSE	648	53	1.1804e+07	1.19626e+07	11904892	8.01993e+06	8.38243e+06	7.90151e+06	8.43541e+06	5.68895e+06	5.97063e+06	7.16462e+06	-0.49	-1.03	-0.54	0
WP-C5	Gdpd5	sp|Q640M6|GDPD5_MOUSE	18	10	175178	180047	170783	117994	122178	117898	117806	97789.8	98498.7	112330	-0.28	-0.84	-0.56	0
WP-C5	Gdpgp1	sp|Q3TLS3|GDPP1_MOUSE	19	13	170491	161414	160231	119424	127887	118501	117010	105583	97581	113948	-0.25	-0.69	-0.44	0
WP-C5	Gfer	sp|P56213|ALR_MOUSE	5	2	744951	707240	727305	474931	510763	414610	505265	409005	426531	444778	-0.19	-0.8	-0.61	0
WP-C5	Gfod1	sp|Q3UHD2|GFOD1_MOUSE	41	14	828708	782497	774104	429580	435231	419528	458410	378229	358939	410201	-0.24	-1.11	-0.87	0
WP-C5	Gfra2	sp|O08842|GFRA2_MOUSE	5	2	109245	117098	126072	50062.4	70883.6	60879.2	66615.9	43359.5	49509	51575	-0.42	-1.34	-0.92	0
WP-C5	Gga3	sp|Q8BMI3|GGA3_MOUSE	58	22	891427	856878	878579	540648	556244	577054	600066	420133	440440	480211	-0.4	-1.03	-0.62	0
WP-C5	Ggct	sp|Q9D7X8|GGCT_MOUSE	45	14	951675	1.02069e+06	934843	995094	1.02365e+06	1.0615e+06	991343	605343	608479	741588	-0.75	-0.68	0.07	0
WP-C5	Ggt7	sp|Q99JP7|GGT7_MOUSE	73	26	1.89976e+06	1.88546e+06	1.83467e+06	1.35839e+06	1.4458e+06	1.38163e+06	1.38944e+06	927427	965798	1.099e+06	-0.56	-0.98	-0.43	0
WP-C5	Git1	tr|Q5F258|Q5F258_MOUSE	186	40	1.52845e+06	1.45333e+06	1.41178e+06	1.07262e+06	986718	1.09548e+06	1.13695e+06	947355	865315	955313	-0.24	-0.69	-0.45	0
WP-C5	Gja1	sp|P23242|CXA1_MOUSE	96	18	3.30765e+06	3.20089e+06	3.4264e+06	2.7559e+06	2.34283e+06	2.33372e+06	3.05232e+06	2.00473e+06	1.91214e+06	2.34627e+06	-0.42	-0.76	-0.34	0.02
WP-C5	Gjb6	sp|P70689|CXB6_MOUSE	4	3	91862.7	95127.8	100726	75850.2	64877.6	54996	61687.6	49177.3	40985.7	54806.2	-0.51	-1.09	-0.58	0.01
WP-C5	Gjc2	sp|Q8BQU6|CXG2_MOUSE	11	4	56367.9	51208	54327.2	60642.5	55825.8	44862.9	44726.5	30131.6	29960	37319.1	-0.78	-0.84	-0.07	0.02
WP-C5	Gjc3	sp|Q921C1|CXG3_MOUSE	27	12	187775	207349	196745	244295	214170	238140	185203	108799	115179	142601	-0.98	-0.82	0.16	0.01
WP-C5	Gk	sp|Q64516|GLPK_MOUSE	133	26	3.87521e+06	3.75667e+06	3.71363e+06	2.59773e+06	2.60657e+06	2.30499e+06	2.64572e+06	2.11104e+06	2.03912e+06	2.4678e+06	-0.29	-0.87	-0.57	0
WP-C5	Gk2	sp|Q9WU65|GLPK2_MOUSE	30	9	1.44814e+06	1.26087e+06	1.3709e+06	925725	1.02236e+06	763935	926694	743107	753896	897676	-0.28	-0.86	-0.58	0.01
WP-C5	Glra2	sp|Q7TNC8|GLRA2_MOUSE	4	4	47289.2	49390.3	60361.7	30044.6	46965.4	25879	33470.3	21688.1	27551	31608.1	-0.47	-1.09	-0.62	0.04
WP-C5	Gls	tr|F6U529|F6U529_MOUSE	74	9	6.36323e+06	6.17444e+06	6.39198e+06	3.2977e+06	2.94455e+06	2.76048e+06	3.43731e+06	2.21521e+06	2.03399e+06	2.6806e+06	-0.55	-1.57	-1.02	0
WP-C5	Gls2	sp|Q571F8|GLSL_MOUSE	25	13	141549	121139	125634	78509.5	78384.5	67260	70687.3	61948	64725.6	71584	-0.22	-1.03	-0.81	0
WP-C5	Glt1d1	sp|A4FUP9|GL1D1_MOUSE	14	6	192757	243458	187173	107663	117559	127106	148012	98672.6	107543	101466	-0.28	-1.01	-0.73	0.02
WP-C5	Glyctk	sp|Q8QZY2|GLCTK_MOUSE	20	10	155038	161422	137850	92553.8	102078	97174.7	98648.7	91733.2	84158.6	88533.4	-0.15	-0.78	-0.63	0
WP-C5	Gm10108	tr|G3UWG1|G3UWG1_MOUSE	356	17	3.23909e+07	3.16462e+07	30178449	2.19828e+07	2.24483e+07	2.00885e+07	2.12409e+07	1.73581e+07	1.71199e+07	1.941e+07	-0.31	-0.87	-0.55	0
WP-C5	Gm11214	tr|V9GX06|V9GX06_MOUSE	1142	16	1.40391e+07	12663387	1.43224e+07	9.45874e+06	9.78678e+06	8.85189e+06	9.81635e+06	8.21554e+06	8.10463e+06	8.80195e+06	-0.22	-0.74	-0.53	0
WP-C5	Gm15294	tr|V9GXA7|V9GXA7_MOUSE	88	6	4.57608e+07	3.98864e+07	4.15514e+07	2.89831e+07	2.77697e+07	2.97151e+07	3.18475e+07	2.46518e+07	2.50529e+07	2.97744e+07	-0.25	-0.77	-0.52	0.01
WP-C5	Gm16039	tr|E0CX23|E0CX23_MOUSE	1	1	69657	55091.8	65080.9	41182.5	46224.1	40206.5	44762.4	32072.9	34005.9	33823.2	-0.38	-0.94	-0.55	0.01
WP-C5	Gm1840	tr|F6SAC3|F6SAC3_MOUSE	698	34	3.4484e+07	3.3225e+07	3.47989e+07	2.45107e+07	2.45687e+07	2.46009e+07	2.61336e+07	2.15427e+07	2.24547e+07	2.51125e+07	-0.18	-0.64	-0.45	0
WP-C5	Gm20498	tr|E9PVN6|E9PVN6_MOUSE	41	10	572835	578087	583278	413498	452508	394399	443773	331070	346459	388849	-0.33	-0.77	-0.44	0
WP-C5	Gm21956	tr|J3KMR9|J3KMR9_MOUSE	2	1	61532.9	68564.7	69341.7	57612.3	63027.4	57413.4	55835.8	42309.9	43984.7	57224.6	-0.44	-0.62	-0.19	0.01
WP-C5	Gm3839	tr|S4R1W1|S4R1W1_MOUSE	4248	49	9.76131e+07	9.29761e+07	9.82376e+07	6.8327e+07	6.83685e+07	6.56506e+07	6.99668e+07	5.94922e+07	5.91695e+07	6.63205e+07	-0.2	-0.7	-0.5	0
WP-C5	Gm5069	tr|D3Z0Z9|D3Z0Z9_MOUSE	2123	25	6.38426e+07	5.90967e+07	6.41113e+07	4.32746e+07	4.36639e+07	4.07686e+07	4.46527e+07	3.7682e+07	3.70342e+07	4.10293e+07	-0.21	-0.74	-0.53	0
WP-C5	Gm6970	tr|F7DCP6|F7DCP6_MOUSE	3	1	35341.2	36553	39981.7	24927.4	22978	21381.5	20595	19402.8	21457.3	25105.4	-0.14	-0.87	-0.73	0
WP-C5	Gm7293	tr|D3YYI5|D3YYI5_MOUSE	3284	38	6.23548e+07	5.83022e+07	6.27959e+07	4.35016e+07	4.37228e+07	4.13611e+07	4.45458e+07	3.79413e+07	3.78134e+07	4.16525e+07	-0.19	-0.69	-0.5	0
WP-C5	Gm996	sp|A2AJA9|CI172_MOUSE	85	39	470197	432562	428817	245274	245801	225142	270423	210689	202021	232531	-0.26	-1.1	-0.85	0
WP-C5	Gna11	sp|P21278|GNA11_MOUSE	141	27	9.50146e+06	9.19337e+06	9.67221e+06	6.66509e+06	6.75409e+06	6.32845e+06	6.93437e+06	6.11136e+06	6.15052e+06	6.55052e+06	-0.12	-0.63	-0.5	0
WP-C5	Gna12	sp|P27600|GNA12_MOUSE	88	20	6.1646e+07	6.14825e+07	6.40389e+07	3.16551e+07	3.31219e+07	2.5534e+07	3.21031e+07	2.55404e+07	2.56078e+07	2.98615e+07	-0.26	-1.29	-1.03	0
WP-C5	Gna13	sp|P27601|GNA13_MOUSE	136	26	4.86509e+07	4.89066e+07	5.14075e+07	3.16925e+07	3.25644e+07	2.70689e+07	3.22587e+07	3.36578e+07	3.17522e+07	3.4742e+07	0.08	-0.6	-0.68	0
WP-C5	Gna14	sp|P30677|GNA14_MOUSE	102	14	5.93395e+06	5.82988e+06	5.9513e+06	4.07281e+06	3.95729e+06	3.81031e+06	4.31882e+06	3.56426e+06	3.43311e+06	3.87707e+06	-0.21	-0.76	-0.55	0
WP-C5	Gnai1	sp|B2RSH2|GNAI1_MOUSE	334	25	2.38924e+07	2.20806e+07	2.29709e+07	1.21454e+07	1.31224e+07	1.3071e+07	1.51875e+07	9.58842e+06	1.07877e+07	1.15261e+07	-0.39	-1.17	-0.78	0
WP-C5	Gnai2	sp|P08752|GNAI2_MOUSE	351	23	1.94519e+07	1.83513e+07	1.91409e+07	1.29079e+07	1.37157e+07	1.3933e+07	1.52456e+07	1.1295e+07	1.23276e+07	1.26809e+07	-0.24	-0.68	-0.44	0
WP-C5	Gnai3	sp|Q9DC51|GNAI3_MOUSE	259	22	2.11268e+07	1.94174e+07	2.06165e+07	1.24091e+07	1.34934e+07	1.36158e+07	1.55822e+07	1.05987e+07	1.20558e+07	1.18378e+07	-0.28	-0.85	-0.57	0.01
WP-C5	Gnal	sp|Q8CGK7|GNAL_MOUSE	73	22	488652	589048	353054	219667	345894	224642	190256	182627	177226	200199	-0.45	-1.41	-0.96	0.03
WP-C5	Gnao1	sp|P18872|GNAO_MOUSE	413	30	3.65345e+07	3.41913e+07	3.50896e+07	1.6798e+07	1.83799e+07	1.76713e+07	2.19211e+07	1.29457e+07	1.37608e+07	1.58204e+07	-0.49	-1.4	-0.92	0
WP-C5	Gnaq	sp|P21279|GNAQ_MOUSE	193	28	9.60281e+06	9.51362e+06	9.92377e+06	6.93487e+06	6.54599e+06	6.32576e+06	7.28963e+06	5.89967e+06	5.73446e+06	6.42565e+06	-0.22	-0.73	-0.51	0
WP-C5	Gnat2	sp|P50149|GNAT2_MOUSE	10	5	1.02666e+06	956905	906430	569256	634887	494290	570250	474269	473556	490457	-0.26	-1.02	-0.76	0
WP-C5	Gnat3	sp|Q3V3I2|GNAT3_MOUSE	8	5	1.14026e+06	970432	893127	593906	610914	426668	572508	435289	432870	507153	-0.34	-1.21	-0.86	0.01
WP-C5	Gnaz	sp|O70443|GNAZ_MOUSE	71	19	3.49399e+06	3.4347e+06	3.45696e+06	1.64015e+06	1.92915e+06	1.72047e+06	2.10529e+06	1.35035e+06	1.40011e+06	1.73617e+06	-0.43	-1.33	-0.9	0
WP-C5	Gnb1	sp|P62874|GBB1_MOUSE	197	13	5.56541e+07	5.7612e+07	5.56453e+07	3.21526e+07	3.5904e+07	3.47033e+07	3.92212e+07	2.86603e+07	3.03996e+07	3.23584e+07	-0.27	-0.93	-0.67	0
WP-C5	Gnb2	sp|P62880|GBB2_MOUSE	178	10	5.4626e+07	5.88424e+07	5.61645e+07	3.25835e+07	3.72233e+07	3.42113e+07	3.66382e+07	2.89711e+07	3.00318e+07	3.21754e+07	-0.25	-0.94	-0.69	0
WP-C5	Gnb3	sp|Q61011|GBB3_MOUSE	76	4	5.56674e+07	5.75919e+07	5.47278e+07	3.19713e+07	3.36988e+07	3.5853e+07	4.45681e+07	2.83791e+07	3.04429e+07	3.35957e+07	-0.31	-0.93	-0.62	0.01
WP-C5	Gnb4	sp|P29387|GBB4_MOUSE	93	7	5.52319e+07	5.87953e+07	5.73012e+07	3.22303e+07	3.69379e+07	3.38253e+07	3.83684e+07	2.81332e+07	2.98478e+07	3.38864e+07	-0.29	-0.98	-0.69	0
WP-C5	Gnb5	sp|P62881|GBB5_MOUSE	150	16	1.73506e+06	1.6669e+06	1.58054e+06	815448	893448	834716	948709	707108	760280	833640	-0.25	-1.18	-0.93	0
WP-C5	Gng10	sp|Q9CXP8|GBG10_MOUSE	25	4	592614	540651	581114	315447	316618	289260	336489	273004	275670	293669	-0.2	-1.06	-0.86	0
WP-C5	Gng13	sp|Q9JMF3|GBG13_MOUSE	34	7	2.04307e+06	1.58894e+06	1.96705e+06	730190	854296	659458	911561	569288	651378	708175	-0.37	-1.61	-1.24	0.01
WP-C5	Gng2	sp|P63213|GBG2_MOUSE	44	5	2.7983e+06	2.77359e+06	2.97254e+06	1.29256e+06	1.37786e+06	1.12485e+06	1.70926e+06	1.08795e+06	1.04328e+06	1.24614e+06	-0.37	-1.42	-1.05	0
WP-C5	Gng3	sp|P63216|GBG3_MOUSE	70	12	624463	617117	638437	344421	376715	362360	407221	292228	315747	333300	-0.29	-1.04	-0.75	0
WP-C5	Gng4	sp|P50153|GBG4_MOUSE	11	5	78312.8	85705.1	90343.8	43031.2	51060.7	44153.3	59611.3	37567	43889.8	49999.9	-0.28	-1.06	-0.78	0.01
WP-C5	Gng7	sp|Q61016|GBG7_MOUSE	23	5	3.04418e+06	3.24558e+06	2.3255e+06	1.26962e+06	1.96971e+06	1.35778e+06	1.38863e+06	1.1043e+06	978996	1.082e+06	-0.52	-1.46	-0.94	0.02
WP-C5	Gnl1	sp|P36916|GNL1_MOUSE	79	26	2.38708e+06	2.26226e+06	2.2999e+06	1.59201e+06	1.63846e+06	1.54121e+06	1.61595e+06	1.5222e+06	1.49529e+06	1.5727e+06	-0.08	-0.62	-0.54	0
WP-C5	GOLGA7B	sp|Q9D428|GOG7B_MOUSE	15	5	164984	157015	166445	83744	86085.5	76385.4	88697.8	63134.7	70573.4	80049.6	-0.32	-1.28	-0.96	0
WP-C5	Got1	sp|P05201|AATC_MOUSE	500	38	1.89568e+07	1.81631e+07	1.80806e+07	1.15069e+07	1.15502e+07	1.04566e+07	1.20471e+07	7.37147e+06	8.17086e+06	9.58595e+06	-0.55	-1.24	-0.69	0
WP-C5	Got2	sp|P05202|AATM_MOUSE	822	47	2.88202e+07	2.84526e+07	2.61159e+07	1.48566e+07	1.48721e+07	1.511e+07	1.7972e+07	1.27997e+07	1.30392e+07	1.5321e+07	-0.28	-1.11	-0.82	0
WP-C5	Gpc5	sp|Q8CAL5|GPC5_MOUSE	12	8	174191	193416	207810	104308	91816.8	75799.4	91795.3	111499	108693	144424	0.28	-0.8	-1.08	0
WP-C5	Gpcpd1	sp|Q8C0L9|GPCP1_MOUSE	45	28	304655	310857	289519	233039	216592	241228	223424	182573	194687	203880	-0.28	-0.68	-0.4	0
WP-C5	Gphn	sp|Q8BUV3|GEPH_MOUSE	262	46	6.06135e+06	5.94179e+06	5.97786e+06	4.06165e+06	4.35502e+06	3.78542e+06	4.3328e+06	3.86407e+06	3.94742e+06	4.09341e+06	-0.08	-0.62	-0.54	0
WP-C5	Gpi	sp|P06745|G6PI_MOUSE	930	45	4.99314e+07	4.78988e+07	5.02829e+07	3.48088e+07	3.48928e+07	3.49192e+07	3.70663e+07	3.04467e+07	3.12553e+07	3.51437e+07	-0.2	-0.68	-0.48	0
WP-C5	Gpm6a	sp|P35802|GPM6A_MOUSE	102	7	1.60526e+07	1.30925e+07	1.66112e+07	4.58638e+06	5.13322e+06	4.66229e+06	6.941e+06	3.85944e+06	4.60959e+06	4.65541e+06	-0.33	-1.85	-1.52	0
WP-C5	Gpm6b	sp|P35803|GPM6B_MOUSE	40	12	8.24647e+06	8.30081e+06	7.46216e+06	3.36573e+06	3.29216e+06	3.26206e+06	3.96255e+06	2.94268e+06	2.90477e+06	3.49215e+06	-0.25	-1.45	-1.21	0
WP-C5	Gpr149	sp|Q3UVY1|GP149_MOUSE	2	2	20233.9	25139.2	22333.7	23654	31295.2	23116.3	24366.9	10462.4	7152.67	8855.61	-1.54	-1.36	0.18	0.02
WP-C5	Gpr153	sp|Q8K0Z9|GP153_MOUSE	6	4	50504.2	51429.5	49141.4	37502.3	38737.8	35791.3	37378.3	31871.4	31881.9	34287.6	-0.23	-0.66	-0.43	0
WP-C5	Gpr158	sp|Q8C419|GP158_MOUSE	143	41	3.44955e+06	3.09538e+06	2.9116e+06	1.20041e+06	1.55703e+06	1.27467e+06	1.4135e+06	951985	1.00759e+06	1.16331e+06	-0.47	-1.69	-1.21	0
WP-C5	Gpr162	sp|Q3UN16|GP162_MOUSE	21	14	390800	353904	397264	187987	207281	182256	213989	198501	200344	194619	0.01	-0.93	-0.94	0
WP-C5	Gpr176	sp|Q80WT4|GP176_MOUSE	10	6	90416.8	92247.1	89726	111745	97841.5	109995	86744.1	60460.1	64891.9	68228.5	-0.7	-0.53	0.16	0.02
WP-C5	Gpr26	sp|Q8BZA7|GPR26_MOUSE	1	1	157731	107728	147384	45167	84292.9	47401.5	77214.9	46963.6	60739.3	44167.1	-0.24	-1.35	-1.12	0.02
WP-C5	Gpr37	sp|Q9QY42|GPR37_MOUSE	9	4	117735	121705	127579	112059	103702	112737	99166.8	61847	71598.9	77745	-0.68	-0.87	-0.19	0.01
WP-C5	Gpr37l1	sp|Q99JG2|ETBR2_MOUSE	10	3	1.03183e+06	796920	920048	419449	446996	340572	386588	386035	439398	498324	0.05	-1.15	-1.2	0.01
WP-C5	Gpr50	sp|O88495|MTR1L_MOUSE	1	1	70410.6	81804.8	83184.7	74254.8	61401.1	63854.9	77475.5	43969.8	50665.9	53980.7	-0.55	-0.73	-0.18	0.02
WP-C5	Gpr88	sp|Q9EPB7|GPR88_MOUSE	7	3	48932.4	70881.9	30271	18111.4	33170.5	14992.6	13628.2	10945.1	11438.8	14415.6	-0.84	-2.16	-1.32	0.05
WP-C5	Gprin1	sp|Q3UNH4|GRIN1_MOUSE	190	67	1.08929e+06	962172	1.29219e+06	522003	442857	439927	670569	525014	499528	525647	-0.02	-1.12	-1.1	0.01
WP-C5	Gprin3	sp|Q8BWS5|GRIN3_MOUSE	54	29	597592	734053	456492	228744	373921	191579	264071	186414	203595	218212	-0.44	-1.61	-1.17	0.02
WP-C5	Gpt	sp|Q8QZR5|ALAT1_MOUSE	41	14	1.5259e+06	1.42992e+06	1.46608e+06	990647	948588	921432	941242	666825	669078	772386	-0.51	-1.14	-0.63	0
WP-C5	Gramd1b	sp|Q80TI0|GRM1B_MOUSE	40	21	542314	494575	533653	309286	329164	289673	327835	244654	259672	287838	-0.32	-1.05	-0.74	0
WP-C5	Grasp	sp|Q9JJA9|GRASP_MOUSE	20	9	192778	179158	183272	112336	100123	105882	129078	106419	109672	111809	-0.05	-0.78	-0.73	0
WP-C5	Grb14	sp|Q9JLM9|GRB14_MOUSE	8	5	51001.5	53880.8	53044.1	44732.8	42521.2	47448.6	46149.2	36511.9	34005.4	40031.6	-0.36	-0.58	-0.22	0
WP-C5	Grcc10	sp|O35127|C10_MOUSE	21	6	223107	207009	211087	134762	138871	130397	147773	140828	147387	130984	0.06	-0.57	-0.63	0
WP-C5	Grhpr	sp|Q91Z53|GRHPR_MOUSE	102	23	2.57693e+06	2.59144e+06	2.47437e+06	2.00678e+06	1.93432e+06	1.95973e+06	2.01187e+06	1.65535e+06	1.63488e+06	1.85346e+06	-0.27	-0.63	-0.36	0
WP-C5	Gria2	sp|P23819|GRIA2_MOUSE	271	52	5.4261e+06	5.07922e+06	5.32129e+06	2.80016e+06	2.29824e+06	2.406e+06	3.52152e+06	2.86251e+06	2.42878e+06	3.04755e+06	-0.06	-1	-0.94	0.01
WP-C5	Gria3	sp|Q9Z2W9|GRIA3_MOUSE	114	41	4.18643e+06	3.88084e+06	4.14954e+06	1.80808e+06	1.72259e+06	1.56135e+06	2.1435e+06	2.02895e+06	1.86401e+06	1.90737e+06	0.11	-1.06	-1.17	0
WP-C5	Gria4	tr|E9PX01|E9PX01_MOUSE	33	17	359439	337589	348952	264011	289749	223425	238783	219914	238266	228667	-0.15	-0.61	-0.46	0.01
WP-C5	Grid1	sp|Q61627|GRID1_MOUSE	60	34	1.04203e+06	1.04702e+06	1.02192e+06	620186	679783	607887	720317	730445	754623	691021	0.18	-0.48	-0.66	0
WP-C5	Grik1	sp|Q60934|GRIK1_MOUSE	4	4	72942.5	59662	63224.5	53550.2	55031.9	51037.3	52768.9	37485.5	41629.7	44117	-0.42	-0.72	-0.3	0.01
WP-C5	Grik2	sp|P39087|GRIK2_MOUSE	45	24	373674	359084	358424	245233	271111	248204	267873	230579	243670	237524	-0.12	-0.62	-0.49	0
WP-C5	Grik3	sp|B1AS29|GRIK3_MOUSE	63	26	337318	352687	343679	272233	277570	261966	265919	202506	213696	207489	-0.37	-0.73	-0.35	0
WP-C5	Grik4	sp|Q8BMF5|GRIK4_MOUSE	4	4	24574.5	28179.9	21629	16829.9	16879.4	15105.5	13266.7	21369	14597.3	15286.8	0.21	-0.46	-0.68	0.04
WP-C5	Grik5	sp|Q61626|GRIK5_MOUSE	19	11	111862	114164	103874	58923.9	63547.5	63233.9	67804.7	60099.8	58956.2	61771.3	-0.09	-0.89	-0.8	0
WP-C5	Grin1	tr|A2AI14|A2AI14_MOUSE	144	43	1.28682e+06	1.22449e+06	1.2201e+06	647822	578570	595754	774647	589729	487780	654214	-0.27	-1.21	-0.94	0
WP-C5	Grin2a	sp|P35436|NMDE1_MOUSE	117	53	458048	420681	403900	231614	179733	205389	286469	204606	166906	225135	-0.28	-1.2	-0.92	0.01
WP-C5	Grin2b	sp|Q01097|NMDE2_MOUSE	167	52	1.22514e+06	1.10721e+06	1.18737e+06	551284	476163	559990	779795	518904	442052	578756	-0.3	-1.29	-0.99	0.01
WP-C5	Grin2d	sp|Q03391|NMDE4_MOUSE	13	11	89941.3	91256.7	102821	81200.5	91819.2	83936.2	100352	50188.3	62528.3	79514.7	-0.66	-0.75	-0.08	0.02
WP-C5	Grip1	tr|H7BX90|H7BX90_MOUSE	65	31	340069	315310	319379	195105	200239	198513	237230	221276	223804	230733	0.1	-0.55	-0.65	0.01
WP-C5	Grip2	tr|G3XA20|G3XA20_MOUSE	35	22	357542	384551	350456	193573	241760	179947	187935	153638	145502	183846	-0.42	-1.28	-0.86	0
WP-C5	Grm1	sp|P97772|GRM1_MOUSE	65	32	477554	468265	483858	420417	410568	460955	443740	277236	260497	401591	-0.69	-0.83	-0.14	0
WP-C5	Grm2	sp|Q14BI2|GRM2_MOUSE	102	22	3.79195e+06	3.51762e+06	3.22089e+06	1.19275e+06	1.23756e+06	968100	1.60504e+06	1.13643e+06	1.17584e+06	1.20369e+06	-0.11	-1.6	-1.49	0
WP-C5	Grm3	sp|Q9QYS2|GRM3_MOUSE	166	36	3.95038e+06	3.61282e+06	3.64761e+06	1.30755e+06	1.48992e+06	1.38876e+06	1.64287e+06	1.44436e+06	1.45828e+06	1.66229e+06	-0.01	-1.36	-1.36	0
WP-C5	Grm4	sp|Q68EF4|GRM4_MOUSE	41	16	412140	367884	351758	202876	220284	164195	220153	148797	162796	171541	-0.37	-1.28	-0.9	0
WP-C5	Grm5	sp|Q3UVX5|GRM5_MOUSE	130	40	1.33284e+06	1.2902e+06	1.26932e+06	694209	751557	620166	856449	1.15891e+06	1.0939e+06	989687	0.62	-0.2	-0.83	0
WP-C5	Grm7	sp|Q68ED2|GRM7_MOUSE	55	21	486960	438695	480597	276129	282901	273491	336475	233799	227429	284601	-0.34	-1.02	-0.68	0
WP-C5	Grm8	sp|P47743|GRM8_MOUSE	30	16	666469	742457	754884	386099	505728	449915	465184	268990	327016	420735	-0.6	-1.28	-0.68	0
WP-C5	Gsg1l	sp|D3Z7H4|GSG1L_MOUSE	8	5	116307	134210	103336	36216.9	48591.9	35542.3	38413	36445	37684.9	33324.3	-0.1	-1.67	-1.57	0
WP-C5	Gsk3a	sp|Q2NL51|GSK3A_MOUSE	81	17	967770	924996	926655	618628	649779	634337	679689	565247	543991	583156	-0.22	-0.76	-0.54	0
WP-C5	Gskip	sp|Q8BGR8|GSKIP_MOUSE	5	5	672483	640715	616701	479782	530758	508616	537295	362583	382648	446927	-0.46	-0.79	-0.32	0
WP-C5	Gsta1	sp|P13745|GSTA1_MOUSE	7	5	190773	248202	201964	127789	97189.5	94277.7	152985	141549	153055	138483	0.32	-0.54	-0.86	0.03
WP-C5	Gstm5	sp|P48774|GSTM5_MOUSE	139	25	1.45597e+07	1.4255e+07	1.51756e+07	1.06976e+07	1.05756e+07	1.01266e+07	1.06106e+07	9.24254e+06	9.73212e+06	9.83544e+06	-0.15	-0.63	-0.48	0
WP-C5	Gstp1	sp|P19157|GSTP1_MOUSE	412	19	3.26237e+07	2.85719e+07	3.38901e+07	2.5754e+07	2.47078e+07	2.83332e+07	2.37432e+07	2.11924e+07	2.01812e+07	2.23603e+07	-0.31	-0.62	-0.31	0.02
WP-C5	Gstz1	sp|Q9WVL0|MAAI_MOUSE	70	16	2.25625e+06	1.93053e+06	2.04059e+06	1.53442e+06	1.60726e+06	1.45275e+06	1.54333e+06	1.32313e+06	1.36797e+06	1.50353e+06	-0.19	-0.63	-0.44	0.01
WP-C5	Gucy1a2	tr|F8VQK3|F8VQK3_MOUSE	70	29	723325	702273	682720	334897	393495	325427	393159	306585	307337	339157	-0.24	-1.2	-0.96	0
WP-C5	Gucy1a3	sp|Q9ERL9|GCYA3_MOUSE	46	20	525645	478028	519739	228418	297060	228624	256190	192930	207361	209892	-0.34	-1.34	-1.01	0
WP-C5	Gucy1b3	sp|O54865|GCYB1_MOUSE	116	38	926579	842651	864354	413912	517102	416447	494459	368140	397373	412446	-0.27	-1.2	-0.93	0
WP-C5	Gyk	tr|B1ASZ3|B1ASZ3_MOUSE	131	26	3.85046e+06	3.72585e+06	3.69288e+06	2.59355e+06	2.61178e+06	2.3014e+06	2.65075e+06	2.11685e+06	2.06303e+06	2.48082e+06	-0.28	-0.85	-0.56	0
WP-C5	Habp4	sp|Q9JKS5|HABP4_MOUSE	45	19	423461	415871	431480	277467	278127	253170	241822	188974	197278	227742	-0.44	-1.13	-0.69	0
WP-C5	Hace1	sp|Q3U0D9|HACE1_MOUSE	49	23	205406	208179	201853	134131	130586	131579	139585	117761	112218	129178	-0.22	-0.84	-0.61	0
WP-C5	Hagh	sp|Q99KB8-2|GLO2_MOUSE	75	16	1.14313e+06	1.14138e+06	1.16861e+06	776459	794355	733509	869688	581825	615051	682647	-0.41	-0.94	-0.54	0
WP-C5	Haghl	sp|Q9DB32|HAGHL_MOUSE	45	12	552835	562129	551350	422649	410191	369752	377974	350674	345479	340396	-0.18	-0.67	-0.49	0
WP-C5	Hapln1	sp|Q9QUP5|HPLN1_MOUSE	88	20	3.41111e+06	3.20765e+06	3.43377e+06	1.77628e+06	1.73155e+06	1.51623e+06	1.95392e+06	1.50265e+06	1.22682e+06	1.71075e+06	-0.35	-1.3	-0.94	0
WP-C5	Hapln2	sp|Q9ESM3|HPLN2_MOUSE	41	13	1.00148e+06	1.06661e+06	1.03344e+06	1.23725e+06	992058	882796	681967	444972	448938	594473	-1.09	-1.21	-0.12	0.04
WP-C5	Hapln3	sp|Q80WM5|HPLN3_MOUSE	18	10	286661	234076	313998	143419	159555	146375	156591	209181	188059	183115	0.39	-0.49	-0.88	0.01
WP-C5	Hapln4	sp|Q80WM4|HPLN4_MOUSE	39	15	739822	702843	637124	461644	501554	452271	459082	350920	367083	474807	-0.38	-0.95	-0.56	0
WP-C5	Hcn1	sp|O88704|HCN1_MOUSE	92	29	540803	553009	537623	359559	340224	326362	371062	270495	277589	319146	-0.35	-0.99	-0.64	0
WP-C5	Hcn2	sp|O88703|HCN2_MOUSE	90	27	662622	642433	624811	512709	528698	523600	498581	319544	359886	433243	-0.6	-0.92	-0.32	0
WP-C5	Hcn3	sp|O88705|HCN3_MOUSE	28	15	93847.1	91949.5	103551	64151	69426.4	62706.9	72366.4	45681.3	50521.9	54459.6	-0.48	-1	-0.52	0
WP-C5	Hcn4	tr|B2RY58|B2RY58_MOUSE	76	29	409971	421207	409426	327347	337719	343122	314920	217438	223378	287860	-0.59	-0.91	-0.32	0
WP-C5	Hdac11	sp|Q91WA3|HDA11_MOUSE	59	23	371779	365504	356721	279385	296368	241974	256850	180539	189309	218991	-0.54	-0.98	-0.44	0
WP-C5	Hdhd3	sp|Q9CYW4|HDHD3_MOUSE	47	14	2.09416e+06	2.20595e+06	2.13801e+06	1.40598e+06	1.53829e+06	1.32399e+06	1.37398e+06	1.20162e+06	1.14859e+06	1.3756e+06	-0.26	-0.87	-0.61	0
WP-C5	Hecw1	sp|Q8K4P8|HECW1_MOUSE	67	44	327702	304692	303607	150335	157549	149955	163411	127773	131790	135064	-0.26	-1.27	-1.01	0
WP-C5	Hecw2	sp|Q6I6G8|HECW2_MOUSE	73	44	262337	249050	246397	133454	144966	138874	139733	121460	124299	130183	-0.18	-1.04	-0.86	0
WP-C5	Herc3	tr|A6H6S0|A6H6S0_MOUSE	23	14	74580	71670.4	71511.4	43440.4	45353.9	40997.2	46149.2	38613.7	42395.6	39822.2	-0.12	-0.84	-0.72	0
WP-C5	Hhatl	sp|Q9D1G3|HHATL_MOUSE	11	6	178742	181468	178521	123179	120087	103489	114993	81442.8	84823.3	88357.4	-0.47	-1.11	-0.64	0
WP-C5	Hid1	sp|Q8R1F6|HID1_MOUSE	51	19	365036	349816	394825	337043	358448	349861	346561	227124	258141	246404	-0.52	-0.61	-0.09	0.01
WP-C5	Hint3	sp|Q9CPS6|HINT3_MOUSE	28	8	826245	853981	827244	648708	652452	582189	616607	483288	459641	618317	-0.41	-0.83	-0.42	0
WP-C5	Hip1r	sp|Q9JKY5|HIP1R_MOUSE	154	67	961924	994237	1.01381e+06	737110	808413	732470	710685	572662	597163	692688	-0.35	-0.76	-0.41	0
WP-C5	Hivep2	sp|Q3UHF7|ZEP2_MOUSE	46	35	216650	219352	210468	147464	135937	128632	144624	144115	115054	134672	-0.1	-0.73	-0.63	0
WP-C5	Hk1	sp|P17710|HXK1_MOUSE	700	81	39273959	3.72269e+07	3.92419e+07	2.10481e+07	2.2296e+07	2.00675e+07	2.5106e+07	1.71096e+07	1.74112e+07	2.13044e+07	-0.36	-1.16	-0.8	0
WP-C5	Hk3	sp|Q3TRM8|HXK3_MOUSE	66	19	319091	317961	324292	238387	231295	239358	264050	214036	191789	241131	-0.26	-0.66	-0.4	0
WP-C5	Hkdc1	sp|Q91W97|HKDC1_MOUSE	95	14	6.88314e+06	6.555e+06	6.70576e+06	3.61489e+06	3.70493e+06	3.25531e+06	4.3841e+06	2.83343e+06	2.87455e+06	3.67547e+06	-0.39	-1.23	-0.84	0
WP-C5	Hlcs	sp|Q920N2|BPL1_MOUSE	30	14	184309	196659	183219	161052	151101	141278	127699	120420	117399	124518	-0.29	-0.66	-0.37	0.01
WP-C5	Hlf	sp|Q8BW74|HLF_MOUSE	4	4	160519	145459	126856	71493.8	78101.3	69854.6	84708.5	75604.9	76897.3	61940.6	0	-0.92	-0.92	0.01
WP-C5	Hmgcll1	sp|Q8JZS7|HMGC2_MOUSE	9	6	505509	462529	494460	334400	382470	330589	405791	285934	310982	329163	-0.28	-0.71	-0.42	0.01
WP-C5	Hnmt	sp|Q91VF2|HNMT_MOUSE	45	13	398182	392858	400310	256976	277737	252763	269483	207931	197970	252749	-0.38	-0.97	-0.59	0
WP-C5	Homer1	tr|D3Z6A8|D3Z6A8_MOUSE	118	10	5.27502e+06	4.29618e+06	4.53189e+06	1.51513e+06	1.77468e+06	1.55461e+06	2.23399e+06	1.53381e+06	1.45457e+06	1.65714e+06	-0.24	-1.65	-1.41	0
WP-C5	Hook1	sp|Q8BIL5|HOOK1_MOUSE	34	23	274672	263373	267132	146917	178552	150308	173303	126850	127854	142840	-0.35	-1.08	-0.73	0
WP-C5	Hpca	sp|P84075|HPCA_MOUSE	325	25	1.59717e+07	1.7473e+07	1.48846e+07	1.0212e+07	9.27384e+06	9.98075e+06	1.07886e+07	8.24962e+06	7.27024e+06	9.65397e+06	-0.38	-1.05	-0.68	0
WP-C5	Hpcal1	sp|P62748|HPCL1_MOUSE	292	22	1.48176e+07	1.54631e+07	1.49371e+07	1.09677e+07	1.01807e+07	9.60634e+06	1.03415e+07	8.33258e+06	8.08312e+06	9.50441e+06	-0.32	-0.88	-0.55	0
WP-C5	Hpcal4	sp|Q8BGZ1|HPCL4_MOUSE	111	18	1.1482e+07	1.07741e+07	1.22389e+07	5.21132e+06	5.18045e+06	5.34117e+06	6.32975e+06	4.39464e+06	4.24432e+06	5.50031e+06	-0.35	-1.41	-1.06	0
WP-C5	Hprt1	sp|P00493|HPRT_MOUSE	123	12	9.61646e+06	9.66146e+06	9.88829e+06	6.63941e+06	7.37974e+06	6.08177e+06	6.79703e+06	4.75893e+06	5.00655e+06	6.00626e+06	-0.46	-0.99	-0.53	0
WP-C5	Hras	sp|Q61411|RASH_MOUSE	100	12	3.59262e+06	3.54589e+06	3.59342e+06	2.38318e+06	2.48534e+06	2.39153e+06	2.57297e+06	2.00248e+06	1.95933e+06	2.33227e+06	-0.31	-0.85	-0.54	0
WP-C5	Hs6st3	sp|Q9QYK4|H6ST3_MOUSE	8	5	72594.5	64106.2	68446	24405.6	27684.5	24753.3	29200.2	24268	21412.4	26031.2	-0.22	-1.58	-1.37	0
WP-C5	Hscb	sp|Q8K3A0|HSC20_MOUSE	22	10	205408	198994	198707	165883	165338	161453	160768	131559	119251	143952	-0.38	-0.68	-0.3	0
WP-C5	Hsd11b1	sp|P50172|DHI1_MOUSE	11	11	56249.3	57056.9	47250.6	33470.9	28253.5	27372.1	31361.4	25748.5	26262.6	33243.4	-0.21	-1.04	-0.83	0.01
WP-C5	Hsdl1	sp|Q8BTX9|HSDL1_MOUSE	66	15	1.84293e+06	1.94962e+06	1.85223e+06	1.36777e+06	1.49532e+06	1.2492e+06	1.31951e+06	1.09564e+06	1.11418e+06	1.18536e+06	-0.3	-0.77	-0.47	0
WP-C5	Hspa12a	sp|Q8K0U4|HS12A_MOUSE	415	58	9.55461e+06	9.52127e+06	9.31524e+06	5.70262e+06	5.68698e+06	6.09924e+06	6.16306e+06	4.02574e+06	3.94931e+06	5.33339e+06	-0.57	-1.25	-0.68	0
WP-C5	Hspa12b	sp|Q9CZJ2|HS12B_MOUSE	75	30	1.63663e+06	1.62614e+06	1.50151e+06	1.19914e+06	1.25561e+06	1.12845e+06	1.1202e+06	1.03783e+06	965730	1.11416e+06	-0.23	-0.66	-0.43	0
WP-C5	Hspa1b	sp|P17879|HS71B_MOUSE	281	35	5.29561e+07	5.44222e+07	5.66872e+07	4.23119e+07	4.154e+07	4.13714e+07	4.30981e+07	3.72292e+07	3.61712e+07	3.75357e+07	-0.2	-0.58	-0.38	0
WP-C5	Hspa4l	sp|P48722|HS74L_MOUSE	424	64	7.95102e+06	8.07586e+06	7.88137e+06	5.9021e+06	6.23153e+06	5.34836e+06	5.72261e+06	3.95144e+06	4.22802e+06	4.95384e+06	-0.5	-0.96	-0.46	0
WP-C5	Hsph1	sp|Q61699|HS105_MOUSE	453	55	6.41169e+06	6.422e+06	6.67192e+06	4.69407e+06	4.71866e+06	4.8698e+06	5.0866e+06	3.92951e+06	4.04837e+06	4.4191e+06	-0.28	-0.7	-0.43	0
WP-C5	Htr1b	sp|P28334|5HT1B_MOUSE	1	1	14075.4	15819	12022.6	10023	15047.1	11109.5	12161.4	7897.86	6351.04	7792.78	-0.76	-0.97	-0.21	0.04
WP-C5	Htr2a	sp|P35363|5HT2A_MOUSE	6	4	211661	218452	194446	105610	103304	88005.3	115254	86339.1	101136	85786.2	-0.14	-1.15	-1.01	0
WP-C5	Htr5a	sp|P30966|5HT5A_MOUSE	1	1	68796.2	63664.5	70726.8	30858.7	30521.5	29883.3	35810.4	21298.3	20954.1	24876.2	-0.59	-1.68	-1.09	0
WP-C5	Htt	sp|P42859|HD_MOUSE	279	107	4.0643e+06	3.98124e+06	3.9252e+06	2.85224e+06	2.93954e+06	2.92916e+06	2.99124e+06	2.53976e+06	2.56828e+06	2.71693e+06	-0.2	-0.64	-0.45	0
WP-C5	Hyi	tr|E9QLT0|E9QLT0_MOUSE	25	10	200907	194745	166271	133095	141543	144403	130837	110371	114443	100917	-0.29	-0.74	-0.45	0.01
WP-C5	Iars2	sp|Q8BIJ6|SYIM_MOUSE	198	41	1.54206e+06	1.51867e+06	1.54137e+06	1.06795e+06	1.09336e+06	1.04854e+06	1.11954e+06	1.00611e+06	1.03426e+06	1.04083e+06	-0.09	-0.59	-0.5	0
WP-C5	Ica1	sp|P97411|ICA69_MOUSE	25	14	214545	195907	208838	143365	155552	146291	160028	106075	119000	130196	-0.43	-0.88	-0.45	0
WP-C5	Ica1l	sp|Q3TY65|ICA1L_MOUSE	14	11	156556	162620	181569	96426.8	116344	88319	112821	80751.6	74876	102792	-0.41	-1.1	-0.69	0.01
WP-C5	Icam5	sp|Q60625|ICAM5_MOUSE	109	19	1.29609e+06	1.20939e+06	1.35434e+06	681333	542282	579536	798458	789290	580660	753084	0.07	-0.91	-0.98	0.01
WP-C5	Idh3a	sp|Q9D6R2-2|IDH3A_MOUSE	309	28	9.23284e+06	8.95122e+06	9.27881e+06	5.4204e+06	5.78731e+06	5.04967e+06	6.05167e+06	4.55654e+06	4.64435e+06	5.21911e+06	-0.28	-0.99	-0.71	0
WP-C5	Idh3b	tr|Q91VA7|Q91VA7_MOUSE	638	38	1.22597e+07	1.18459e+07	1.20247e+07	7.5167e+06	7.69877e+06	7.23946e+06	8.22677e+06	6.08948e+06	6.43698e+06	6.98727e+06	-0.29	-0.94	-0.65	0
WP-C5	Idh3g	sp|P70404|IDHG1_MOUSE	389	20	1.29414e+07	1.26211e+07	1.28552e+07	7.98342e+06	8.32334e+06	7.47111e+06	8.70895e+06	6.79951e+06	7.04301e+06	7.70237e+06	-0.23	-0.89	-0.66	0
WP-C5	Ids	sp|Q08890|IDS_MOUSE	24	9	249953	243114	251150	160832	179647	162386	169774	132964	150704	140616	-0.25	-0.81	-0.56	0
WP-C5	Ifngr2	tr|Q63953|Q63953_MOUSE	3	2	15182.2	16077	15774.9	10983.9	11882.2	10648	11698.2	10263.8	8162.35	10213.3	-0.29	-0.77	-0.47	0.01
WP-C5	Igfbp6	sp|P47880|IBP6_MOUSE	1	1	41676.3	41001.7	41648.6	30771.7	27364.3	26499	25531.2	27143.3	27536.6	25515.2	-0.01	-0.6	-0.59	0
WP-C5	Igsf21	sp|Q7TNR6|IGS21_MOUSE	35	16	686117	699145	764253	440109	481162	473952	520735	391164	410409	462916	-0.26	-0.84	-0.58	0
WP-C5	Igsf8	sp|Q8R366|IGSF8_MOUSE	277	24	4.46715e+06	4.57488e+06	4.68142e+06	3.37996e+06	3.48212e+06	3.29903e+06	3.24956e+06	2.46089e+06	2.50656e+06	2.80003e+06	-0.43	-0.88	-0.45	0
WP-C5	Igsf9b	tr|E9PZ19|E9PZ19_MOUSE	45	22	371849	372101	372313	218080	240055	222007	236832	180054	191867	199837	-0.3	-1	-0.7	0
WP-C5	Ihh	sp|P97812|IHH_MOUSE	6	3	64574.2	65402.7	58212.8	47764.7	55503.7	58332.3	53074.2	33707.6	36554.7	47477.4	-0.61	-0.84	-0.23	0.01
WP-C5	Il1rapl1	sp|P59823|IRPL1_MOUSE	45	24	314029	296710	285342	144817	152362	159602	169198	135245	137946	157313	-0.2	-1.13	-0.93	0
WP-C5	Il34	sp|Q8R1R4|IL34_MOUSE	6	3	111083	105880	110740	62591.6	64789.1	60607.2	72732	51967.5	53379	55389	-0.31	-1.05	-0.74	0
WP-C5	Ildr2	sp|B5TVM2|ILDR2_MOUSE	36	23	323791	320043	358523	190772	198140	241496	257456	190848	180348	224634	-0.26	-0.85	-0.59	0.01
WP-C5	Immp1l	sp|Q9CQU8|IMP1L_MOUSE	7	5	107253	94515.5	111497	82876.6	77922.6	67726.2	72104.1	74537.8	65551.3	70994.6	-0.1	-0.58	-0.47	0.02
WP-C5	Immt	sp|Q8CAQ8|MIC60_MOUSE	864	86	1.30638e+07	1.33931e+07	1.30467e+07	8.98357e+06	9.43229e+06	8.57332e+06	8.94489e+06	8.17454e+06	8.14561e+06	8.77524e+06	-0.14	-0.69	-0.55	0
WP-C5	Impact	sp|O55091|IMPCT_MOUSE	55	18	1.65098e+06	1.80119e+06	1.92438e+06	1.42668e+06	1.65446e+06	1.3797e+06	1.47039e+06	1.11544e+06	1.23121e+06	1.39662e+06	-0.34	-0.61	-0.27	0.02
WP-C5	Ina	sp|P46660|AINX_MOUSE	1075	55	4.87749e+07	5.21144e+07	4.63873e+07	5.57348e+07	4.26833e+07	3.97144e+07	3.10334e+07	1.9371e+07	1.94484e+07	2.60814e+07	-1.12	-1.34	-0.22	0.03
WP-C5	Inf2	sp|Q0GNC1|INF2_MOUSE	124	43	1.92564e+06	2.18028e+06	1.66102e+06	2.18983e+06	2.2024e+06	2.20208e+06	1.80198e+06	1.06013e+06	1.03333e+06	1.24122e+06	-1	-0.88	0.13	0.02
WP-C5	Inpp4a	sp|Q9EPW0-2|INP4A_MOUSE	82	21	623506	605867	607406	370215	388514	355917	396171	268958	264215	311474	-0.5	-1.2	-0.7	0
WP-C5	Inpp5a	tr|Q3TZT4|Q3TZT4_MOUSE	54	21	673290	629872	606359	507817	535228	425754	437073	264823	296713	366286	-0.76	-1.18	-0.42	0.01
WP-C5	Inpp5j	sp|P59644|PI5PA_MOUSE	69	30	694719	699120	657075	440475	433685	382865	416250	291112	275507	357941	-0.56	-1.27	-0.71	0
WP-C5	Ipcef1	sp|Q5DU31-2|ICEF1_MOUSE	19	11	568404	498455	527350	222355	249683	268470	246869	184887	171726	206788	-0.47	-1.58	-1.11	0
WP-C5	Iqcb1	sp|Q8BP00|IQCB1_MOUSE	42	19	689518	695160	726449	496309	537998	463140	499436	387531	408509	467732	-0.33	-0.82	-0.5	0
WP-C5	Iqsec1	sp|Q8R0S2|IQEC1_MOUSE	141	52	4.37207e+06	4.13652e+06	4.14179e+06	2.37579e+06	2.2935e+06	2.15143e+06	2.59437e+06	1.78004e+06	1.77241e+06	2.0879e+06	-0.41	-1.25	-0.84	0
WP-C5	Iqsec2	sp|Q5DU25|IQEC2_MOUSE	191	63	5.05206e+06	4.57031e+06	4.58732e+06	2.3546e+06	2.15132e+06	2.03278e+06	2.79121e+06	2.14066e+06	1.9169e+06	2.24209e+06	-0.2	-1.22	-1.02	0
WP-C5	Iqsec3	sp|Q3TES0|IQEC3_MOUSE	57	26	949957	837867	926793	532262	583376	494697	582477	361975	411782	512029	-0.5	-1.23	-0.72	0
WP-C5	Irgq	sp|Q8VIM9|IRGQ_MOUSE	50	18	788801	821869	808223	576459	602646	544582	512433	482148	498170	484090	-0.19	-0.72	-0.53	0
WP-C5	Isca1	sp|Q9D924|ISCA1_MOUSE	24	7	963995	990958	864790	499248	496798	409604	490083	440032	429432	455459	-0.12	-1.11	-0.99	0
WP-C5	Iscu	sp|Q9D7P6|ISCU_MOUSE	17	5	189401	187144	182948	142700	148366	129471	129865	125894	118290	119054	-0.17	-0.61	-0.44	0
WP-C5	Islr2	sp|Q5RKR3|ISLR2_MOUSE	27	12	166363	171474	173533	97063.3	90398.5	115323	115728	86683.8	78843.9	102417	-0.34	-1.04	-0.7	0
WP-C5	Isoc2a	sp|P85094|ISC2A_MOUSE	55	6	1.13686e+06	1.16418e+06	1.06009e+06	906827	889428	856080	903221	752115	751914	846785	-0.24	-0.58	-0.33	0
WP-C5	Itm2c	sp|Q91VK4|ITM2C_MOUSE	28	13	1.52512e+06	1.49021e+06	1.46941e+06	1.01625e+06	1.07521e+06	1.13011e+06	1.0665e+06	1.03877e+06	884531	1.11443e+06	-0.16	-0.64	-0.48	0
WP-C5	Itpka	sp|Q8R071|IP3KA_MOUSE	90	25	670568	621812	610070	354725	279837	289893	454022	360744	271600	355008	-0.12	-1	-0.88	0.01
WP-C5	Itpr1	sp|P11881|ITPR1_MOUSE	351	107	2.30169e+06	2.38004e+06	2.21075e+06	1.8842e+06	1.62413e+06	1.14916e+06	1.25025e+06	1.11393e+06	1.03478e+06	1.05733e+06	-0.46	-1.1	-0.64	0.02
WP-C5	Itsn1	tr|F6U8U1|F6U8U1_MOUSE	21	11	134732	138265	108851	84183	88066.6	80564.3	91602.1	72389.5	71270.9	85743.9	-0.26	-0.83	-0.56	0.01
WP-C5	Itsn2	sp|Q9Z0R6|ITSN2_MOUSE	146	67	1.86551e+06	1.76261e+06	1.83194e+06	1.24676e+06	1.21836e+06	1.17903e+06	1.31047e+06	1.19558e+06	1.1619e+06	1.18964e+06	-0.07	-0.63	-0.56	0
WP-C5	Jakmip1	tr|D3Z4U5|D3Z4U5_MOUSE	43	27	225853	214661	225321	129598	149227	133399	142893	104191	100058	128934	-0.44	-1.12	-0.68	0
WP-C5	Jakmip2	tr|D3YXK0|D3YXK0_MOUSE	45	25	200369	189698	199401	147924	161941	163793	151739	126213	132445	143450	-0.27	-0.6	-0.33	0
WP-C5	Jakmip3	sp|Q5DTN8|JKIP3_MOUSE	46	31	305929	302399	297427	232096	218987	221117	225905	155333	150404	184072	-0.55	-0.98	-0.43	0
WP-C5	Jam3	sp|Q9D8B7|JAM3_MOUSE	25	9	530754	678223	604852	630955	627712	611123	528176	343967	311475	415112	-0.87	-0.88	-0.01	0.02
WP-C5	Jph1	sp|Q9ET80|JPH1_MOUSE	29	18	519529	482172	466295	341652	266508	255332	387458	282183	223143	306105	-0.31	-0.95	-0.65	0.02
WP-C5	Jph3	sp|Q9ET77|JPH3_MOUSE	34	16	419345	406255	339933	208353	199002	175286	219539	173898	152290	202356	-0.3	-1.25	-0.95	0.01
WP-C5	Jph4	sp|Q80WT0|JPH4_MOUSE	17	13	189740	188648	174927	100611	100162	84826.6	103890	102592	84443.4	94853.6	-0.06	-0.98	-0.92	0
WP-C5	Kalrn	tr|D3Z559|D3Z559_MOUSE	117	45	1.73323e+06	1.57168e+06	1.58442e+06	795107	626039	794720	1.04297e+06	723664	625057	804479	-0.27	-1.27	-1	0.01
WP-C5	Kazn	sp|Q69ZS8|KAZRN_MOUSE	36	18	124520	134306	125386	108637	130421	107118	102745	74791.8	86917.1	85985	-0.47	-0.66	-0.19	0.02
WP-C5	Kbtbd3	sp|Q8BHI4|KBTB3_MOUSE	11	10	200011	193685	181668	122520	125232	113991	116522	83690	84932.1	112505	-0.5	-1.19	-0.68	0
WP-C5	Kcna1	sp|P16388|KCNA1_MOUSE	100	19	2.38918e+06	2.2777e+06	2.28194e+06	1.52477e+06	1.51276e+06	1.31196e+06	1.22368e+06	866938	897731	1.15705e+06	-0.66	-1.39	-0.73	0
WP-C5	Kcna2	sp|P63141|KCNA2_MOUSE	102	21	1.87121e+06	1.791e+06	1.87911e+06	1.17392e+06	1.22524e+06	1.00748e+06	999755	718213	754984	933124	-0.58	-1.33	-0.75	0
WP-C5	Kcna3	sp|P16390|KCNA3_MOUSE	65	9	1.95674e+06	1.84457e+06	1.94633e+06	1.17581e+06	1.22823e+06	988600	1.01695e+06	681515	721320	937538	-0.65	-1.45	-0.8	0
WP-C5	Kcna4	sp|Q61423|KCNA4_MOUSE	68	15	1.25113e+06	1.27065e+06	1.26335e+06	792756	856842	796995	796056	652731	613407	728869	-0.36	-0.99	-0.64	0
WP-C5	Kcna5	sp|Q61762|KCNA5_MOUSE	13	5	319127	291220	275361	176050	201485	162397	152693	89344.7	103896	140708	-0.84	-1.61	-0.77	0
WP-C5	Kcna6	sp|Q61923|KCNA6_MOUSE	63	14	414694	413101	429352	284753	299982	261094	258499	202109	201253	239442	-0.45	-1.06	-0.6	0
WP-C5	Kcnab1	sp|P63143|KCAB1_MOUSE	63	24	626791	700221	628967	415792	429812	391164	424092	311420	309711	373362	-0.42	-1.07	-0.65	0
WP-C5	Kcnab2	tr|E0CXZ9|E0CXZ9_MOUSE	124	31	1.7924e+06	1.68026e+06	1.69138e+06	1.02489e+06	1.003e+06	964396	1.03297e+06	735345	711376	935536	-0.48	-1.25	-0.77	0
WP-C5	Kcnab3	sp|P97382|KCAB3_MOUSE	8	6	152117	125105	100016	64667.7	80939.8	57821.5	61011.8	41396.9	53585.9	55645.1	-0.48	-1.4	-0.93	0.02
WP-C5	Kcnb1	sp|Q03717|KCNB1_MOUSE	32	17	244599	226791	221505	111372	111897	100392	123068	102907	104707	104631	-0.11	-1.15	-1.05	0
WP-C5	Kcnb2	sp|A6H8H5|KCNB2_MOUSE	14	9	140658	125308	123165	78729.8	78121.3	77306.9	96991.7	73845.8	78618.9	75452.3	-0.12	-0.77	-0.65	0.01
WP-C5	Kcnc1	sp|P15388|KCNC1_MOUSE	21	10	281716	253654	264760	211399	235935	160074	164594	146007	156326	173402	-0.35	-0.82	-0.47	0.02
WP-C5	Kcnc2	sp|Q14B80|KCNC2_MOUSE	19	12	229419	229795	212987	128351	158364	127648	132745	92577.1	109296	129697	-0.44	-1.15	-0.71	0
WP-C5	Kcnc4	sp|Q8R1C0|KCNC4_MOUSE	9	5	145914	152878	144505	122173	134351	100722	95307	81981.8	81225.2	107202	-0.47	-0.86	-0.39	0.02
WP-C5	Kcnd1	sp|Q03719|KCND1_MOUSE	8	7	116560	110738	107771	66630.8	67403.2	62074.9	71794.7	62158.6	63550.9	71251.2	-0.09	-0.83	-0.74	0
WP-C5	Kcnh1	sp|Q60603|KCNH1_MOUSE	20	15	203301	178649	192165	82850	95411.5	100121	97239.5	61671.7	64191.4	75129.8	-0.58	-1.6	-1.03	0
WP-C5	Kcnh2	sp|O35219|KCNH2_MOUSE	15	11	156345	172066	152591	113616	137708	106512	122387	87620.9	90541.6	103864	-0.43	-0.85	-0.42	0.01
WP-C5	Kcnh3	sp|Q9WVJ0|KCNH3_MOUSE	8	6	57407.7	57666.9	55712.3	30775.5	33109.1	29042.5	32806.6	34235.3	28723.7	30690.1	0	-0.85	-0.86	0
WP-C5	Kcnh5	sp|Q920E3|KCNH5_MOUSE	14	9	104354	91080.5	95365.7	44538.2	49804.5	51012.6	51309	35066.7	37461.2	40854.8	-0.44	-1.42	-0.98	0
WP-C5	Kcnh7	sp|Q9ER47|KCNH7_MOUSE	36	19	253539	240450	223086	118980	124681	105969	121905	104009	92049.4	109749	-0.27	-1.29	-1.02	0
WP-C5	Kcnip2	tr|E0CX94|E0CX94_MOUSE	11	5	127238	122335	106550	55608	66827.5	50120.1	70251.6	46728.8	42302.5	57205.5	-0.45	-1.42	-0.97	0.01
WP-C5	Kcnip4	sp|Q6PHZ8|KCIP4_MOUSE	40	14	297046	298443	306146	227937	197835	195788	250778	164236	159562	203817	-0.43	-0.89	-0.46	0.01
WP-C5	Kcnj11	sp|Q61743|KCJ11_MOUSE	12	10	162528	167340	157935	86545.6	85414.3	81776.5	91164.3	64990.3	63915.1	73674.2	-0.42	-1.34	-0.92	0
WP-C5	Kcnj12	sp|P52187|KCJ12_MOUSE	7	6	42204.9	45017	36898.1	28382.2	31810.1	22367.1	22963.1	23290.9	19530.7	18521.4	-0.3	-0.95	-0.65	0.02
WP-C5	Kcnj2	sp|P35561|KCNJ2_MOUSE	4	3	57131.5	55723.8	56643.6	40962.3	44325.9	38780.2	37233	29683.6	31008.3	29675.1	-0.41	-0.9	-0.49	0
WP-C5	Kcnj3	sp|P63250|KCNJ3_MOUSE	39	14	471794	397229	414618	183383	148709	177305	261158	172184	156655	188742	-0.23	-1.38	-1.15	0.01
WP-C5	Kcnj4	sp|P52189|KCNJ4_MOUSE	20	13	184355	186896	165796	80419.3	100176	78578.3	84919.6	90400.3	78051	76944.2	-0.03	-1.09	-1.06	0
WP-C5	Kcnj6	tr|Q0VB45|Q0VB45_MOUSE	22	12	219199	184339	187449	113146	80613.6	100097	141139	86412.1	85298.9	113600	-0.34	-1.2	-0.86	0.01
WP-C5	Kcnj9	sp|P48543|KCNJ9_MOUSE	10	7	94659.2	97149.7	98135.9	48394	45706.4	48439.8	49478.4	44328.5	45309.9	42750.1	-0.1	-1.11	-1.01	0
WP-C5	Kcnk1	sp|O08581|KCNK1_MOUSE	2	1	36509.2	47475.7	40591.9	22503.5	23096.2	15924.1	28640.2	9080.16	11245	11611.2	-1.15	-2.03	-0.88	0.01
WP-C5	Kcnk2	sp|P97438|KCNK2_MOUSE	11	7	114564	122764	107005	71406.2	80288.2	76656.7	77456.9	87373.8	95273	80315.8	0.26	-0.33	-0.59	0.01
WP-C5	Kcnma1	tr|J3QMT8|J3QMT8_MOUSE	88	28	553989	520346	507275	265885	255384	288814	324470	245783	248476	284004	-0.2	-1.09	-0.89	0
WP-C5	Kcnmb4	sp|Q9JIN6|KCMB4_MOUSE	8	3	48755.8	59941	51175.6	32618.3	27608.5	34206.1	35995.5	30177.2	29969.2	34760.4	-0.12	-0.83	-0.71	0.01
WP-C5	Kcnq2	tr|B7ZBV8|B7ZBV8_MOUSE	44	26	856327	899975	872805	509801	545184	530929	546491	386546	373702	471522	-0.49	-1.21	-0.72	0
WP-C5	Kcnq3	sp|Q8K3F6|KCNQ3_MOUSE	35	21	454616	410161	412163	218942	252057	244399	248138	206293	198411	228735	-0.25	-1.07	-0.82	0
WP-C5	Kcnq5	sp|Q9JK45|KCNQ5_MOUSE	25	16	358319	363033	355146	179765	173357	171730	183099	167539	154163	180695	-0.14	-1.16	-1.02	0
WP-C5	Kcns2	sp|O35174|KCNS2_MOUSE	7	4	86721.6	100940	99303.9	79458.9	80263.2	67667.6	72111.7	61792.2	64811.5	59718.6	-0.24	-0.6	-0.35	0.02
WP-C5	Kcnt1	sp|Q6ZPR4|KCNT1_MOUSE	23	16	131056	121797	124630	76011.7	90241.2	73741.6	80535.7	70393.2	69028.7	73843.1	-0.2	-0.85	-0.65	0
WP-C5	Kcnt2	tr|D3Z649|D3Z649_MOUSE	16	10	60701.5	54308.9	53392.8	30474.2	31523.2	29022.5	31723.4	27319.9	25354.1	28519.4	-0.22	-1.09	-0.87	0
WP-C5	Kctd1	sp|Q5M956|KCTD1_MOUSE	10	4	325583	301199	300827	163645	181371	178360	187514	234646	220210	208183	0.36	-0.44	-0.8	0
WP-C5	Kctd13	sp|Q8BGV7|BACD1_MOUSE	16	8	98945.2	99888.1	94817.6	83893.2	78420.6	87004.7	79856	64495.9	60903.1	73480.3	-0.39	-0.64	-0.25	0
WP-C5	Kctd16	sp|Q5DTY9|KCD16_MOUSE	82	27	2.74824e+06	2.57978e+06	2.41538e+06	1.00845e+06	1.13647e+06	1.09587e+06	1.33915e+06	888209	895316	1.1641e+06	-0.36	-1.53	-1.17	0
WP-C5	Kctd2	tr|A2A9V9|A2A9V9_MOUSE	12	5	56056.1	52458.2	54413.7	40169.1	38339.4	37616.1	40454.7	36508.6	34794.8	37916.8	-0.13	-0.61	-0.47	0
WP-C5	Kctd6	sp|Q8BNL5|KCTD6_MOUSE	10	5	315610	280174	286277	207985	180581	190394	216046	162707	141865	189973	-0.38	-0.95	-0.56	0.01
WP-C5	Kctd8	sp|Q50H33|KCTD8_MOUSE	35	16	421888	392428	360153	275990	341051	243152	335677	234687	244744	284604	-0.32	-0.71	-0.39	0.03
WP-C5	Khk	tr|D3YVB6|D3YVB6_MOUSE	16	6	75262.7	76473.8	76295.8	62666.3	61786.1	59503	61372.7	50817.3	49416.2	52451.8	-0.29	-0.6	-0.31	0
WP-C5	Kiaa0319	sp|Q5SZV5|K0319_MOUSE	5	3	292288	280142	318377	122618	126987	111094	166892	92514.1	102226	119997	-0.44	-1.61	-1.17	0
WP-C5	Kiaa1045	sp|Q80TL4|K1045_MOUSE	103	16	1.27676e+07	1.175e+07	1.20852e+07	3.85716e+06	4.75562e+06	4.03973e+06	5.25448e+06	3.39001e+06	3.37375e+06	4.08005e+06	-0.4	-1.85	-1.45	0
WP-C5	Kiaa1109	sp|A2AAE1|K1109_MOUSE	180	115	521121	529759	528201	359486	367165	361281	378315	313025	318001	346949	-0.22	-0.74	-0.52	0
WP-C5	Kiaa1324	sp|A2AFS3|K1324_MOUSE	6	5	43533	48395.9	42169.9	30080.2	28145.3	28916.6	29993.4	23538.5	22634.6	27680	-0.34	-0.95	-0.61	0
WP-C5	Kiaa1522	sp|A2A7S8|K1522_MOUSE	28	19	69586.5	60354.3	62093.5	29950.9	32385.7	31112.3	32320.8	30396.9	30790.4	31548.8	-0.04	-1.07	-1.03	0
WP-C5	Kiaa1671	sp|Q8BRV5|K1671_MOUSE	23	12	271615	271575	253819	165124	133905	157476	225868	151574	126676	161378	-0.29	-0.93	-0.64	0.02
WP-C5	Kif17	sp|Q99PW8|KIF17_MOUSE	8	5	90477.2	88915	82308.3	65484.1	65676.5	65959.1	69447.3	54703.1	54052.2	61226	-0.29	-0.68	-0.39	0
WP-C5	Kif19	sp|Q99PT9|KIF19_MOUSE	11	6	23767.1	22457.2	20288	26291.8	26808.7	28510.1	22277.1	14276.9	15228.1	20281.6	-0.82	-0.59	0.23	0.02
WP-C5	Kif1a	tr|A0A087WQE8|A0A087WQE8_MOUSE	320	90	1.63243e+06	1.62818e+06	1.6039e+06	1.28463e+06	1.27639e+06	1.31064e+06	1.25817e+06	1.03456e+06	1.03592e+06	1.11667e+06	-0.31	-0.65	-0.34	0
WP-C5	Kif21a	sp|Q9QXL2-2|KI21A_MOUSE	246	75	2.28162e+06	2.24689e+06	2.29254e+06	1.73849e+06	1.66713e+06	1.55104e+06	1.60133e+06	1.02042e+06	1.07643e+06	1.35668e+06	-0.65	-1.12	-0.47	0
WP-C5	Kif2a	sp|P28740-1|KIF2A_MOUSE	146	37	1.82116e+06	1.83788e+06	1.86439e+06	1.35685e+06	1.41769e+06	1.37458e+06	1.42612e+06	1.17703e+06	1.22094e+06	1.26711e+06	-0.22	-0.62	-0.4	0
WP-C5	Kif5a	sp|P33175|KIF5A_MOUSE	181	55	3.76911e+06	3.84695e+06	3.69062e+06	3.55823e+06	3.51848e+06	3.37187e+06	3.27834e+06	2.34384e+06	2.45809e+06	2.61241e+06	-0.52	-0.65	-0.14	0
WP-C5	Kif5c	sp|P28738|KIF5C_MOUSE	337	77	5.19292e+06	4.9882e+06	4.9167e+06	3.94178e+06	3.8468e+06	3.81624e+06	3.7992e+06	2.83767e+06	2.93161e+06	3.24256e+06	-0.42	-0.8	-0.39	0
WP-C5	Kifap3	sp|P70188|KIFA3_MOUSE	55	26	888377	876713	923283	689505	698476	700851	684432	599282	593150	659799	-0.22	-0.59	-0.37	0
WP-C5	Kifc2	sp|O08672|KIFC2_MOUSE	20	14	198380	187696	206686	94905.2	92968.2	95308.1	105295	93031.2	85159.7	97253.6	-0.12	-1.15	-1.02	0
WP-C5	Klc2	tr|Q91YS4|Q91YS4_MOUSE	134	38	2.47649e+06	2.42874e+06	2.35404e+06	2.01096e+06	1.93901e+06	1.94898e+06	1.9035e+06	1.54907e+06	1.55285e+06	1.73269e+06	-0.33	-0.64	-0.31	0
WP-C5	Klhdc7a	sp|A2APT9|KLD7A_MOUSE	13	9	96623.8	91031.5	103323	74568.7	76712.7	71831.7	77463.7	58083.6	60208.1	71724	-0.35	-0.71	-0.37	0
WP-C5	Klhdc8a	sp|Q91XA8|KLD8A_MOUSE	5	3	95330.1	98272.6	109582	64224.6	71977.2	67319.4	76653.4	55623.2	64681.2	65948.9	-0.22	-0.75	-0.53	0.01
WP-C5	Klhdc8b	sp|Q9D2D9|KLD8B_MOUSE	7	5	228334	211432	239720	168893	164817	182194	194367	133686	159627	159775	-0.28	-0.63	-0.35	0.01
WP-C5	Klhdc9	sp|Q3USL1|KLDC9_MOUSE	4	2	44168.3	41172.5	36367.3	17126.6	25076.3	16378.7	32796.6	12793.7	16482.6	21373.3	-0.64	-1.47	-0.83	0.02
WP-C5	Klhl18	tr|E9Q8K1|E9Q8K1_MOUSE	2	2	31470.7	30431.2	30884.6	26474.4	30214.4	26723.5	26874.4	17609.7	20347.8	21716.7	-0.54	-0.7	-0.17	0.01
WP-C5	Klhl29	sp|Q80T74|KLH29_MOUSE	18	10	78537.1	83014.1	79699.3	63954.3	58584.3	57056.7	58645.2	38739.7	40722.2	44813	-0.58	-1.02	-0.43	0
WP-C5	Klhl3	sp|E0CZ16|KLHL3_MOUSE	21	14	143287	146733	144886	107581	94517.1	114108	119488	99948.6	94675.2	115102	-0.16	-0.58	-0.41	0.01
WP-C5	Kndc1	sp|Q0KK55|VKIND_MOUSE	72	41	230899	227154	229438	237605	222572	254665	214631	121486	131798	168679	-0.88	-0.86	0.02	0.01
WP-C5	Kras	sp|P32883|RASK_MOUSE	91	8	3.79026e+06	3.76887e+06	3.99185e+06	2.98278e+06	2.89608e+06	2.92794e+06	3.07294e+06	2.61379e+06	2.53384e+06	2.76344e+06	-0.21	-0.58	-0.37	0
WP-C5	Krt222	sp|Q8CCX5|KT222_MOUSE	23	12	202201	217464	205049	187576	179234	174871	143924	101634	99527.4	125933	-0.77	-1.05	-0.28	0.01
WP-C5	Krt82	sp|Q99M74|KRT82_MOUSE	7	4	51374.4	51706.2	56109.7	43588.1	38318.8	38806.7	39419	35837.7	32225.9	82546	-0.23	-0.64	-0.41	0.01
WP-C5	Ksr2	sp|Q3UVC0|KSR2_MOUSE	48	26	486094	498736	511345	306038	305182	269049	315305	263731	242977	291574	-0.24	-0.98	-0.74	0
WP-C5	L1cam	tr|Q6PGJ3|Q6PGJ3_MOUSE	164	36	1.62233e+06	1.68327e+06	1.85462e+06	929761	1.13284e+06	1.00759e+06	1.12405e+06	763998	803839	983806	-0.42	-1.13	-0.71	0
WP-C5	L2hgdh	sp|Q91YP0|L2HDH_MOUSE	53	23	484488	450909	479818	315300	333052	311675	344312	306157	300648	315653	-0.1	-0.64	-0.53	0
WP-C5	Lace1	sp|Q3V384|LACE1_MOUSE	42	15	537812	568138	525426	362699	382605	322572	327141	294742	313373	355285	-0.2	-0.84	-0.64	0
WP-C5	Lactb	sp|Q9EP89|LACTB_MOUSE	91	27	2.39459e+06	2.36269e+06	2.46859e+06	1.46565e+06	1.50728e+06	1.41273e+06	1.51704e+06	1.3707e+06	1.33845e+06	1.452e+06	-0.12	-0.83	-0.71	0
WP-C5	Lama2	sp|Q60675|LAMA2_MOUSE	131	72	772368	767821	734002	513034	532089	443216	442871	438752	468931	478410	-0.09	-0.74	-0.65	0
WP-C5	Lamp5	sp|Q9D387|LAMP5_MOUSE	17	4	349341	360798	364359	246894	250659	160731	144651	114115	112208	147507	-0.83	-1.66	-0.84	0.01
WP-C5	Lancl1	sp|O89112|LANC1_MOUSE	44	11	1.58619e+06	1.61929e+06	1.60521e+06	1.17497e+06	1.07628e+06	1.02707e+06	1.11384e+06	1.05374e+06	955883	1.03409e+06	-0.13	-0.67	-0.55	0
WP-C5	Lancl2	sp|Q9JJK2|LANC2_MOUSE	130	23	1.99981e+06	1.89026e+06	2.04157e+06	1.064e+06	1.08161e+06	1.11211e+06	1.25106e+06	876359	890927	1.0212e+06	-0.35	-1.16	-0.81	0
WP-C5	Larp6	sp|Q8BN59|LARP6_MOUSE	36	20	304124	323503	312332	265596	241524	250930	233849	190665	187378	204633	-0.39	-0.73	-0.34	0
WP-C5	Lasp1	sp|Q61792|LASP1_MOUSE	74	16	1.06557e+07	1.00684e+07	1.06245e+07	5.99867e+06	6.48089e+06	6.24435e+06	6.32785e+06	8.02506e+06	8.06407e+06	7.41033e+06	0.36	-0.38	-0.74	0
WP-C5	Ldhb	sp|P16125|LDHB_MOUSE	754	33	4.12621e+07	3.95553e+07	3.86485e+07	2.7743e+07	2.74278e+07	2.37746e+07	2.81376e+07	1.93934e+07	2.25507e+07	2.41718e+07	-0.35	-0.93	-0.57	0
WP-C5	Ldhd	sp|Q7TNG8|LDHD_MOUSE	14	10	124650	127646	104861	133616	112860	123659	102222	79736.9	72844.6	80292	-0.63	-0.64	-0.01	0.03
WP-C5	Letm1	sp|Q9Z2I0|LETM1_MOUSE	246	45	6.40502e+06	6.17919e+06	6.40408e+06	4.15343e+06	4.20566e+06	3.91501e+06	4.3667e+06	3.59084e+06	3.59412e+06	3.96276e+06	-0.21	-0.82	-0.61	0
WP-C5	Lgalsl	sp|Q8VED9|LEGL_MOUSE	37	5	2.94841e+06	2.87205e+06	3.19109e+06	1.78976e+06	1.86995e+06	1.77958e+06	1.84512e+06	1.74095e+06	1.63228e+06	1.84521e+06	-0.11	-0.83	-0.72	0
WP-C5	Lgi1	sp|Q9JIA1|LGI1_MOUSE	128	24	4.14881e+06	3.93595e+06	4.01725e+06	1.58984e+06	1.76779e+06	1.66195e+06	1.90443e+06	1.11846e+06	1.22993e+06	1.57476e+06	-0.56	-1.78	-1.22	0
WP-C5	Lgi2	sp|Q8K4Z0|LGI2_MOUSE	41	19	289806	297068	301514	217468	209698	169893	161534	121074	136368	162631	-0.56	-1.2	-0.64	0.01
WP-C5	Lgi3	sp|Q8K406|LGI3_MOUSE	67	19	773954	851277	747029	708716	703288	621443	489859	313491	342602	489349	-0.94	-1.27	-0.33	0.01
WP-C5	Lhfpl4	sp|Q5U4E0|LHPL4_MOUSE	3	3	54576.8	62058.5	55452.7	29302.3	33660.7	30113.9	28282.1	31599.9	26711.5	33359.2	-0.06	-0.98	-0.92	0
WP-C5	Lin7a	sp|Q8JZS0|LIN7A_MOUSE	62	12	1.48326e+06	1.40265e+06	1.46274e+06	720438	794881	696249	820599	656883	664391	674257	-0.2	-1.13	-0.94	0
WP-C5	Lin7b	sp|O88951|LIN7B_MOUSE	27	12	1.12004e+06	1.02739e+06	1.03455e+06	497879	564359	495601	601351	411329	451277	497388	-0.32	-1.3	-0.97	0
WP-C5	Lingo1	sp|Q9D1T0|LIGO1_MOUSE	39	15	1.49677e+06	1.35572e+06	1.43508e+06	653090	685890	674215	842796	559603	587652	684243	-0.32	-1.32	-1	0
WP-C5	Lingo2	sp|Q3URE9|LIGO2_MOUSE	21	13	767808	781079	761807	390990	417682	382158	454707	306349	326764	420696	-0.38	-1.28	-0.9	0
WP-C5	Llgl2	sp|Q3TJ91|L2GL2_MOUSE	5	2	419857	406514	420170	208346	178515	170954	247977	124305	121456	179294	-0.71	-1.76	-1.04	0
WP-C5	Lmln	sp|Q8BMN4|LMLN_MOUSE	12	8	92948.6	101348	93410.2	72402.7	76353.8	71642.2	74022	58998.8	61007.5	67089.4	-0.29	-0.68	-0.38	0
WP-C5	Lmo7	tr|E9PYI7|E9PYI7_MOUSE	81	47	421662	407009	366107	166772	189648	158017	187880	162973	148520	171197	-0.17	-1.35	-1.18	0
WP-C5	Lmtk2	sp|Q3TYD6|LMTK2_MOUSE	66	37	340967	335331	342104	229449	235047	223537	223800	198029	193709	201854	-0.22	-0.79	-0.57	0
WP-C5	Lmtk3	sp|Q5XJV6|LMTK3_MOUSE	87	46	489571	452719	480099	269478	275365	253599	306962	261801	245847	265927	-0.12	-0.9	-0.78	0
WP-C5	Lpcat4	sp|Q6NVG1|LPCT4_MOUSE	50	16	560951	579821	522017	294593	327226	296291	301365	208028	217263	249880	-0.52	-1.38	-0.86	0
WP-C5	Lpgat1	sp|Q91YX5|LGAT1_MOUSE	59	15	862574	906906	896876	572312	628147	536388	524562	352754	360687	453505	-0.66	-1.32	-0.65	0
WP-C5	Lphn1	tr|E9Q3V9|E9Q3V9_MOUSE	125	45	413058	411284	407877	194516	221454	203379	245538	186036	176680	210986	-0.25	-1.18	-0.93	0
WP-C5	Lppr1	sp|Q8BFZ2|LPPR1_MOUSE	6	3	148798	148838	153649	107183	132565	98109.9	112441	94952	98439	94626.8	-0.22	-0.64	-0.42	0.02
WP-C5	Lppr2	sp|Q8VCY8|LPPR2_MOUSE	4	2	16746.6	11813.4	14468.2	7782.43	7538.61	7810.88	12706.8	7343.25	7586.59	10096.1	-0.26	-0.94	-0.68	0.05
WP-C5	Lppr3	sp|Q7TPB0|LPPR3_MOUSE	33	15	240748	220510	259845	150251	231860	142019	175585	115749	132395	140597	-0.5	-0.95	-0.46	0.03
WP-C5	Lppr4	sp|Q7TME0|LPPR4_MOUSE	58	27	397856	372995	397338	222954	184692	199357	295086	198236	165817	229896	-0.31	-1.1	-0.79	0.01
WP-C5	Lrfn1	sp|Q2WF71|LRFN1_MOUSE	32	15	207837	204819	201647	131345	152467	147571	152388	139577	121449	139136	-0.16	-0.65	-0.49	0
WP-C5	Lrfn2	sp|Q80TG9|LRFN2_MOUSE	28	12	202885	205899	187728	133510	143214	125229	130296	118318	112264	129024	-0.21	-0.79	-0.58	0
WP-C5	Lrfn4	sp|Q80XU8|LRFN4_MOUSE	23	14	122945	119722	124350	84363.6	84033.3	79022.6	87423.1	78332.7	75106.1	81040.3	-0.13	-0.67	-0.55	0
WP-C5	Lrfn5	sp|Q8BXA0|LRFN5_MOUSE	15	9	270734	293007	295658	129952	145181	121708	141513	120475	122491	134438	-0.15	-1.24	-1.09	0
WP-C5	Lrp11	sp|Q8CB67|LRP11_MOUSE	7	6	75731.8	76618.4	86976.2	44948.6	50777.6	41165.2	52144.5	43705.7	49996.1	48839.6	-0.01	-0.77	-0.76	0.01
WP-C5	Lrp1b	tr|A2API5|A2API5_MOUSE	119	66	247965	259029	252977	163018	168729	155525	178464	174310	170409	186997	0.05	-0.56	-0.61	0
WP-C5	Lrrc24	sp|Q8BHA1|LRC24_MOUSE	6	5	48220.1	50585	52744.3	27078.4	32422.4	28644.4	30295.3	24162.5	21203.2	29981	-0.38	-1.16	-0.77	0
WP-C5	Lrrc3	sp|P59034|LRRC3_MOUSE	1	1	76556	79245.3	71810	46049.5	51040.1	44639.8	53065.6	44587.2	41908.8	41306.7	-0.17	-0.81	-0.64	0
WP-C5	Lrrc38	sp|A2VDH3|LRC38_MOUSE	2	2	33832.5	35915.4	28987.9	19056.5	21142.1	20326.8	19665.5	11893.3	15251.9	16202.1	-0.56	-1.28	-0.72	0.01
WP-C5	Lrrc4	sp|Q99PH1|LRRC4_MOUSE	18	10	505536	451621	457335	274897	266571	274386	295609	275239	254366	264432	-0.07	-0.83	-0.76	0
WP-C5	Lrrc4c	sp|Q8C031|LRC4C_MOUSE	27	11	759294	743256	711774	378493	393983	385529	443525	444028	418214	458489	0.11	-0.78	-0.88	0
WP-C5	Lrrc61	sp|Q8R2R5|LRC61_MOUSE	8	3	36379.4	32240.2	34622.8	25315.2	24964	25791.7	26872.9	20445.4	23251.8	24247.2	-0.24	-0.66	-0.42	0.01
WP-C5	Lrrc7	sp|Q80TE7|LRRC7_MOUSE	194	64	1.15729e+06	1.09295e+06	1.05402e+06	558812	555777	612094	732565	515501	438825	604728	-0.37	-1.21	-0.84	0
WP-C5	Lrrc73	tr|B2RWC4|B2RWC4_MOUSE	43	8	166662	153332	154994	81110.5	78679.2	84705.1	94772.3	72800.6	71624.2	80308.1	-0.23	-1.13	-0.9	0
WP-C5	Lrrc75a	sp|Q7TSF4|LR75A_MOUSE	23	13	214507	209932	221693	139337	140139	140763	133561	138708	127100	148952	-0.06	-0.7	-0.64	0
WP-C5	Lrrc8b	sp|Q5DU41|LRC8B_MOUSE	41	16	535895	501168	503651	390289	369109	413262	422857	259839	262932	281867	-0.61	-0.97	-0.36	0
WP-C5	Lrrk2	sp|Q5S006|LRRK2_MOUSE	47	36	190786	207991	188633	122709	130816	116331	116345	123367	117774	118198	-0.01	-0.7	-0.69	0
WP-C5	Lrrtm1	sp|Q8K377|LRRT1_MOUSE	23	13	433050	440442	424029	324208	298453	458033	451083	246181	217610	365470	-0.72	-0.9	-0.18	0.04
WP-C5	Lrrtm2	sp|Q8BGA3|LRRT2_MOUSE	17	8	245230	249078	227184	153544	156381	180353	172000	134214	140012	159549	-0.27	-0.81	-0.54	0
WP-C5	Lrrtm3	sp|Q8BZ81|LRRT3_MOUSE	18	11	897614	800400	827885	369838	490486	401206	430983	452924	589630	398280	0.3	-0.69	-0.99	0.01
WP-C5	Lrrtm4	sp|Q80XG9|LRRT4_MOUSE	28	15	1.17083e+06	1.06453e+06	1.08085e+06	410248	504293	386383	502265	410158	451978	441220	-0.06	-1.36	-1.29	0
WP-C5	Lrtm2	sp|Q8BGX3|LRTM2_MOUSE	8	5	100009	105191	92924.5	52966.1	62211.3	58883.4	63464.2	45696.6	47396	55452.3	-0.35	-1.09	-0.74	0
WP-C5	Lsamp	sp|Q8BLK3|LSAMP_MOUSE	220	15	3.1768e+06	3.08534e+06	3.20806e+06	1.96392e+06	2.14057e+06	1.90014e+06	2.32176e+06	2.00048e+06	2.14439e+06	2.27492e+06	-0.01	-0.61	-0.6	0
WP-C5	Lurap1	sp|Q9D6I9|LURA1_MOUSE	7	4	72761.4	69898.2	70489.1	46763.7	49689.8	45771.5	44216.3	47582.6	44414.1	48468.5	-0.02	-0.63	-0.61	0
WP-C5	Ly6h	sp|Q9WUC3|LY6H_MOUSE	30	6	1.04841e+06	1.00421e+06	1.30183e+06	487625	569784	496311	695340	458883	455523	503971	-0.3	-1.29	-0.99	0.01
WP-C5	Lyrm9	sp|Q3UN90|LYRM9_MOUSE	7	3	54601.3	74985.5	65622	43625.6	51267.8	32978.8	32855.7	32311	25335.2	27478.1	-0.48	-1.17	-0.7	0.03
WP-C5	Lysmd1	sp|Q9D0E3|LYSM1_MOUSE	29	11	362130	312505	349711	237553	248202	216875	261455	203068	211049	229578	-0.22	-0.72	-0.5	0.01
WP-C5	Lysmd2	sp|Q9D7V2|LYSM2_MOUSE	19	7	329497	328848	317020	201900	230387	198713	227886	201562	211281	200715	-0.06	-0.66	-0.6	0
WP-C5	Lyst	sp|P97412|LYST_MOUSE	125	69	508249	475460	467809	313685	307903	325431	328000	274356	266544	301869	-0.24	-0.84	-0.6	0
WP-C5	Lzts1	sp|P60853|LZTS1_MOUSE	31	18	338756	350464	363253	131306	150487	115469	152521	119056	124201	126360	-0.18	-1.53	-1.35	0
WP-C5	Lzts3	sp|A2AHG0|LZTS3_MOUSE	48	25	1.4205e+06	1.32829e+06	1.24418e+06	552514	630991	509619	644288	531179	483892	536412	-0.2	-1.39	-1.19	0
WP-C5	Macrod2	sp|Q3UYG8|MACD2_MOUSE	21	8	141333	148786	156293	80410.2	87640.4	82434.5	92839	67546.2	72492.7	74982.4	-0.29	-1.09	-0.79	0
WP-C5	Madd	sp|Q80U28|MADD_MOUSE	265	66	1.75517e+06	1.69334e+06	1.74518e+06	996919	1.01858e+06	1.04184e+06	1.19138e+06	777892	798024	977937	-0.43	-1.14	-0.7	0
WP-C5	Mag	sp|P20917|MAG_MOUSE	161	21	2.92371e+06	3.23809e+06	2.8446e+06	3.26365e+06	2.83703e+06	3.0121e+06	2.35643e+06	1.55227e+06	1.51022e+06	1.96379e+06	-0.9	-0.97	-0.07	0.02
WP-C5	Magi1	sp|Q6RHR9-2|MAGI1_MOUSE	80	34	522721	503583	519989	322283	347786	341376	359661	365573	377197	361181	0.12	-0.47	-0.59	0
WP-C5	Magi2	sp|Q9WVQ1|MAGI2_MOUSE	121	51	1.04272e+06	982600	1.00061e+06	633331	628668	640161	704360	630771	593020	668431	-0.09	-0.72	-0.63	0
WP-C5	Mal2	sp|Q8BI08|MAL2_MOUSE	5	1	439653	332849	387667	107129	130721	134944	182657	120283	108318	148829	-0.28	-1.76	-1.48	0.01
WP-C5	Mansc1	sp|Q9CR33|MANS1_MOUSE	1	1	782425	593780	571657	338130	425638	411200	358548	264278	295340	252534	-0.45	-1.21	-0.76	0.02
WP-C5	Maob	sp|Q8BW75|AOFB_MOUSE	111	24	2.36191e+06	2.49985e+06	2.50057e+06	1.67323e+06	2.15386e+06	1.51109e+06	1.82466e+06	1.41242e+06	1.40327e+06	1.65682e+06	-0.35	-0.8	-0.45	0.02
WP-C5	Map1a	sp|Q9QYR6|MAP1A_MOUSE	901	149	1.59904e+07	1.57343e+07	1.59315e+07	9.76578e+06	9.39631e+06	9.38557e+06	9.39867e+06	6.35772e+06	5.89026e+06	7.70619e+06	-0.63	-1.38	-0.74	0
WP-C5	Map1b	sp|P14873|MAP1B_MOUSE	1001	131	8.71839e+06	9.16162e+06	9.8354e+06	9.12553e+06	8.80394e+06	8.90181e+06	7.96593e+06	4.84376e+06	5.30382e+06	6544125	-0.78	-0.86	-0.09	0.01
WP-C5	Map1lc3a	sp|Q91VR7|MLP3A_MOUSE	157	7	8.52143e+06	8.6122e+06	8.98456e+06	5.08634e+06	5.079e+06	5.04942e+06	5.4347e+06	3.62263e+06	3.62777e+06	4.48945e+06	-0.51	-1.26	-0.75	0
WP-C5	Map1lc3b	sp|Q9CQV6|MLP3B_MOUSE	50	5	7.63134e+06	7.38978e+06	8.15052e+06	6.03123e+06	5.79895e+06	5.51733e+06	5.77843e+06	3.58173e+06	3.57073e+06	4.65163e+06	-0.69	-1.11	-0.42	0
WP-C5	Map2	tr|G3UZE9|G3UZE9_MOUSE	531	58	2.1738e+07	2.125e+07	2.2534e+07	1.0966e+07	1.16396e+07	1.02495e+07	1.32166e+07	9.58394e+06	9.56773e+06	1.12175e+07	-0.27	-1.19	-0.92	0
WP-C5	Map2k1	sp|P31938|MP2K1_MOUSE	268	31	8.2393e+06	8.22772e+06	8.68338e+06	5.52908e+06	5.40191e+06	5.57353e+06	5.9581e+06	4.66423e+06	4.39439e+06	5.7004e+06	-0.31	-0.89	-0.58	0
WP-C5	Map2k4	sp|P47809|MP2K4_MOUSE	67	19	1.32222e+06	1.34651e+06	1.33098e+06	920250	911260	888011	959799	783630	786735	863096	-0.23	-0.76	-0.54	0
WP-C5	Map2k6	sp|P70236|MP2K6_MOUSE	49	15	527100	523423	514379	372288	372587	345278	366094	337547	346084	359641	-0.09	-0.61	-0.52	0
WP-C5	Map2k7	sp|Q8CE90-2|MP2K7_MOUSE	51	20	1.01626e+06	1.00003e+06	996619	740665	753550	709938	758455	575005	624846	630643	-0.3	-0.74	-0.44	0
WP-C5	Map3k10	sp|Q66L42|M3K10_MOUSE	28	17	410026	410482	397834	235140	264029	242038	250062	207335	194250	237530	-0.3	-1.02	-0.71	0
WP-C5	Map3k12	sp|Q60700|M3K12_MOUSE	31	16	302855	306666	284512	188699	206729	200547	210335	169987	176029	181591	-0.22	-0.78	-0.56	0
WP-C5	Map3k13	sp|Q1HKZ5|M3K13_MOUSE	25	14	256438	254017	238982	151240	161431	149375	156065	125303	124252	136367	-0.31	-1	-0.69	0
WP-C5	Map3k5	sp|O35099|M3K5_MOUSE	76	43	674882	626711	633377	332198	373597	372915	372182	302562	301745	346822	-0.26	-1.09	-0.83	0
WP-C5	Map3k6	sp|Q9WTR2|M3K6_MOUSE	7	3	243055	213893	233898	134152	149754	134492	135921	130696	125375	124134	-0.11	-0.85	-0.73	0
WP-C5	Map3k9	sp|Q3U1V8|M3K9_MOUSE	20	13	343050	321560	336706	200743	208593	193546	204668	158191	160974	193693	-0.34	-1.06	-0.73	0
WP-C5	Map4k2	sp|Q61161|M4K2_MOUSE	49	22	225265	222669	217005	162969	166756	158270	163959	137222	136409	152185	-0.25	-0.7	-0.44	0
WP-C5	Map6	sp|Q7TSJ2|MAP6_MOUSE	527	83	1.60771e+07	1.55349e+07	1.70469e+07	8.70126e+06	1.00793e+07	8.85298e+06	9.22278e+06	5.32603e+06	6.25237e+06	7.44207e+06	-0.67	-1.49	-0.82	0
WP-C5	Map6d1	sp|Q14BB9|MA6D1_MOUSE	28	8	108086	114493	111523	70694.1	65763.1	62225.4	59282.9	57261	44734.7	56792.3	-0.34	-1.13	-0.79	0
WP-C5	Map7	sp|O88735|MAP7_MOUSE	59	26	795039	937864	903525	781964	781249	669913	576941	490703	453976	456520	-0.57	-0.9	-0.32	0.02
WP-C5	Map7d2	sp|A2AG50|MA7D2_MOUSE	94	39	1.1454e+06	1.17991e+06	1.19295e+06	994516	951205	833723	765319	519935	549352	660911	-0.73	-1.13	-0.4	0.01
WP-C5	Map9	sp|Q3TRR0|MAP9_MOUSE	33	17	636186	634414	621766	284846	301807	274752	328819	274006	268585	280576	-0.13	-1.22	-1.08	0
WP-C5	Mapk10	tr|E9QN59|E9QN59_MOUSE	120	27	2.66559e+06	2.48748e+06	2.39511e+06	1.34433e+06	1.33666e+06	1.32708e+06	1.54082e+06	1.09268e+06	1.13931e+06	1.26887e+06	-0.31	-1.17	-0.86	0
WP-C5	Mapk11	sp|Q9WUI1|MK11_MOUSE	13	6	57690	57576.3	58672.5	44374.8	39328.8	42861.8	42396.9	31002.3	35207.3	34291.8	-0.35	-0.81	-0.46	0
WP-C5	Mapk4	sp|Q6P5G0|MK04_MOUSE	22	10	181067	179504	183359	115509	126878	109590	114109	126344	140946	128280	0.2	-0.44	-0.64	0
WP-C5	Mapk8	sp|Q91Y86|MK08_MOUSE	87	25	1.49596e+06	1.51309e+06	1.43399e+06	875954	879383	863487	970838	749057	770243	801549	-0.24	-0.96	-0.72	0
WP-C5	Mapk8ip2	sp|Q9ERE9|JIP2_MOUSE	14	8	153510	155508	162842	115508	122451	108097	123728	102414	99438	99168.2	-0.22	-0.64	-0.42	0
WP-C5	Mapk9	sp|Q9WTU6-2|MK09_MOUSE	79	25	2.16752e+06	2.16862e+06	2.10594e+06	1.45915e+06	1.53274e+06	1.40383e+06	1.46241e+06	1.22517e+06	1.22031e+06	1.37157e+06	-0.26	-0.81	-0.55	0
WP-C5	Mapre2	sp|Q8R001|MARE2_MOUSE	86	16	7.98029e+06	8.15733e+06	8.07523e+06	7.0211e+06	6.19884e+06	6.03819e+06	5.60059e+06	3.95787e+06	3.8293e+06	4.97582e+06	-0.67	-1.05	-0.38	0
WP-C5	Mapre3	sp|Q6PER3|MARE3_MOUSE	121	18	7.27085e+06	7.38086e+06	7.4651e+06	4.58745e+06	4.80202e+06	4.48355e+06	4.78307e+06	3.03519e+06	3.31453e+06	4.16936e+06	-0.55	-1.22	-0.66	0
WP-C5	Mapt	tr|B1AQW5|B1AQW5_MOUSE	85	4	1.77268e+06	1.77893e+06	1.90787e+06	1.07271e+06	1.1084e+06	1.04495e+06	1.10268e+06	686797	725177	971820	-0.62	-1.37	-0.75	0
WP-C5	Mark1	sp|Q8VHJ5|MARK1_MOUSE	97	41	1.1461e+06	1.10214e+06	1.10041e+06	629221	674108	631778	664685	532295	578602	589055	-0.23	-1.01	-0.78	0
WP-C5	Mark2	sp|Q05512|MARK2_MOUSE	110	47	977144	944976	934134	576275	558019	566982	597864	497716	497645	518925	-0.21	-0.94	-0.73	0
WP-C5	Mark3	sp|Q03141|MARK3_MOUSE	97	42	1.26742e+06	1.30385e+06	1.25418e+06	862204	846645	866154	887166	736354	755454	763861	-0.21	-0.77	-0.56	0
WP-C5	Mark4	sp|Q8CIP4|MARK4_MOUSE	39	18	702452	659421	658231	366192	360668	361779	422769	301215	311603	366904	-0.3	-1.14	-0.83	0
WP-C5	Mast1	sp|Q9R1L5|MAST1_MOUSE	83	47	446433	433429	458017	342834	358144	306887	345854	258203	279601	291488	-0.33	-0.73	-0.4	0
WP-C5	Mast3	sp|Q3U214|MAST3_MOUSE	78	35	495996	491385	453648	289657	303238	299385	304845	240232	230883	242451	-0.35	-1.03	-0.68	0
WP-C5	Mb	sp|P04247|MYG_MOUSE	7	4	60329.3	45993.2	38634.5	33228.4	23832.6	21021.4	23084.5	21432.8	22003.6	27826.3	-0.22	-1.15	-0.93	0.03
WP-C5	Mblac2	sp|Q8BL86|MBLC2_MOUSE	25	13	388081	395117	419686	264457	248970	245853	283932	191997	195615	221429	-0.43	-1.05	-0.62	0
WP-C5	Mbp	sp|P04370-10|MBP_MOUSE	1910	28	4.92283e+07	5.54976e+07	4.95827e+07	7.58128e+07	5.15763e+07	5.62005e+07	3.95075e+07	2.30546e+07	2.33117e+07	3.25872e+07	-1.27	-1.15	0.12	0.05
WP-C5	Mcee	sp|Q9D1I5|MCEE_MOUSE	19	5	584654	593800	622397	407308	403699	391215	456018	311857	326041	385887	-0.38	-0.91	-0.53	0
WP-C5	Mcf2l	tr|F7BZ65|F7BZ65_MOUSE	18	10	154484	156572	159547	102331	112783	116741	114617	86874.1	91022.3	108514	-0.33	-0.82	-0.49	0
WP-C5	Mctp1	tr|E9PV86|E9PV86_MOUSE	31	18	418500	434460	409743	243400	217654	238321	250625	183081	188702	236066	-0.35	-1.18	-0.83	0
WP-C5	Mctp2	sp|Q5RJH2|MCTP2_MOUSE	8	4	30280.6	34060	28333.2	16229.3	19254.6	23710	19182.2	14978.1	14733.1	19122.6	-0.4	-1.06	-0.66	0.01
WP-C5	Mcu	sp|Q3UMR5|MCU_MOUSE	97	19	1.22375e+06	1.21118e+06	1.17235e+06	766855	729796	757811	781683	733384	687250	808866	-0.1	-0.76	-0.66	0
WP-C5	Mdga2	sp|P60755|MDGA2_MOUSE	36	22	334626	341216	338312	189422	241133	187363	214849	204445	204488	212351	-0.03	-0.73	-0.7	0
WP-C5	Mdh1	sp|P14152|MDHC_MOUSE	455	21	3.14964e+07	3.02e+07	2.92643e+07	1.98688e+07	2.06873e+07	1.78149e+07	1.91034e+07	1.43722e+07	1.52127e+07	1.68324e+07	-0.39	-1.04	-0.65	0
WP-C5	Mdh2	sp|P08249|MDHM_MOUSE	1015	27	1.26744e+08	1.27812e+08	1.26065e+08	7.85467e+07	8.30888e+07	7.03829e+07	8.12603e+07	6.27534e+07	6.21901e+07	7.32552e+07	-0.33	-1.02	-0.7	0
WP-C5	Mdm4	tr|Q3UTC9|Q3UTC9_MOUSE	6	4	59595.9	55973.3	62039.4	45347.1	45243.8	48424.1	47988.6	37676.5	40711.4	41028.1	-0.25	-0.6	-0.34	0.01
WP-C5	Me2	sp|Q99KE1|MAOM_MOUSE	126	36	2.75018e+06	3.56066e+06	2.50795e+06	3.33615e+06	3.80128e+06	3.56373e+06	2.91909e+06	1.92035e+06	1.91447e+06	2.02445e+06	-0.83	-0.62	0.21	0.03
WP-C5	Me3	sp|Q8BMF3|MAON_MOUSE	245	41	5.78321e+06	6.1398e+06	5.46515e+06	2.88552e+06	2.99668e+06	2.80897e+06	3.21538e+06	2.34555e+06	1.97755e+06	2.73805e+06	-0.46	-1.42	-0.96	0
WP-C5	Mecp2	sp|Q9Z2D6|MECP2_MOUSE	95	30	1.34914e+06	1.34477e+06	1.3783e+06	1.03859e+06	1.10911e+06	831373	922090	716147	869679	819739	-0.3	-0.78	-0.48	0.01
WP-C5	Mef2c	sp|Q8CFN5|MEF2C_MOUSE	16	7	174436	163451	178443	79639.3	82481.8	75770.3	91082.9	74928.3	81302.4	73833.1	-0.07	-1.14	-1.07	0
WP-C5	Mef2d	sp|Q63943|MEF2D_MOUSE	11	6	154551	140814	150741	90454.6	92000.7	82059	103817	81076.7	87907.9	77634.9	-0.12	-0.82	-0.69	0
WP-C5	Meig1	sp|Q61845|MEIG1_MOUSE	1	1	38872.7	38999.4	38501.2	29183.3	33817.7	30196.8	30379	26146.4	21659	27698.2	-0.37	-0.7	-0.33	0.01
WP-C5	Mff	tr|F7BC60|F7BC60_MOUSE	36	15	580938	553701	574255	383701	394867	358636	408973	336350	319903	369190	-0.24	-0.8	-0.56	0
WP-C5	Mfn2	sp|Q80U63|MFN2_MOUSE	101	37	1.24799e+06	1.17051e+06	1.2296e+06	791384	823508	770253	882940	657995	685330	744653	-0.28	-0.86	-0.57	0
WP-C5	Mfsd4	sp|Q6PDC8|MFSD4_MOUSE	9	3	295624	278698	293222	129766	145126	121797	158670	99320	99012.7	120016	-0.49	-1.54	-1.06	0
WP-C5	Mfsd6	tr|F6U3S2|F6U3S2_MOUSE	17	7	147516	152295	146798	101075	117796	100954	119025	71904.6	83948.9	98387.8	-0.49	-0.93	-0.44	0.01
WP-C5	Mgll	tr|E9Q3B9|E9Q3B9_MOUSE	146	20	1.56251e+06	1.47376e+06	1.43967e+06	984478	917976	984689	1.0763e+06	820080	788302	936705	-0.3	-0.89	-0.59	0
WP-C5	Mgst3	sp|Q9CPU4|MGST3_MOUSE	28	4	257369	252221	234258	133087	136225	127135	123802	98360.4	96656.9	122073	-0.42	-1.35	-0.93	0
WP-C5	Mical2	sp|Q8BML1-2|MICA2_MOUSE	21	12	127236	112880	122104	67604.5	64360.8	65078.5	73330.8	63216.3	60089.3	66518.1	-0.13	-0.97	-0.84	0
WP-C5	Mical3	sp|Q8CJ19|MICA3_MOUSE	155	82	1.08513e+06	1.06341e+06	1.03511e+06	679008	752341	648993	673174	490849	505967	534704	-0.47	-1.09	-0.62	0
WP-C5	Micu1	sp|Q8VCX5|MICU1_MOUSE	69	27	1.14071e+06	1.23721e+06	1.03715e+06	772795	734030	732689	749476	725338	683518	711782	-0.09	-0.69	-0.61	0.01
WP-C5	Micu3	sp|Q9CTY5|MICU3_MOUSE	64	30	2.31693e+06	2.3582e+06	2.08687e+06	1.28719e+06	1.22664e+06	1.26325e+06	1.37765e+06	963166	874481	1.25558e+06	-0.49	-1.29	-0.81	0
WP-C5	Mink1	sp|Q9JM52|MINK1_MOUSE	175	56	3.4937e+06	3.5905e+06	3.44412e+06	2.71328e+06	2.58285e+06	2.73033e+06	2657131	2.25842e+06	2.04453e+06	2.48649e+06	-0.31	-0.71	-0.39	0
WP-C5	Mkl2	sp|P59759|MKL2_MOUSE	87	39	734069	745310	728417	369165	394988	380233	422445	381416	383769	381544	-0.03	-0.94	-0.91	0
WP-C5	Mlf2	sp|Q99KX1|MLF2_MOUSE	66	15	686166	657534	959876	401173	417235	368832	399577	382068	359395	356431	-0.1	-1.05	-0.95	0.02
WP-C5	Mlip	sp|Q5FW52|MLIP_MOUSE	17	8	247617	203891	233244	79847.4	84127.2	83799.4	103718	77588.2	70025.3	76464.5	-0.25	-1.63	-1.38	0
WP-C5	Mlk4	sp|Q8VDG6|M3KL4_MOUSE	6	4	158718	147307	179304	112866	121925	110677	120410	110624	99600.4	125565	-0.15	-0.62	-0.47	0.01
WP-C5	Mmab	sp|Q9D273|MMAB_MOUSE	34	13	319309	319912	342594	215730	235775	203851	219242	191676	180675	209295	-0.23	-0.81	-0.58	0
WP-C5	Mme	sp|Q61391|NEP_MOUSE	20	15	245064	304441	201867	126245	185944	121598	126645	111821	104091	133784	-0.38	-1.21	-0.84	0.03
WP-C5	Mmp17	sp|Q9R0S3|MMP17_MOUSE	12	7	105341	124525	119651	59242.6	57067.4	64371.6	67943.2	65565.4	62902.1	71267.3	0.05	-0.86	-0.91	0
WP-C5	Mmp24	sp|Q9R0S2|MMP24_MOUSE	4	3	40663.7	45099.1	45147.5	32630.5	30310	31000.6	31415.6	22211.8	24057.5	26220.5	-0.44	-0.92	-0.48	0
WP-C5	Moap1	sp|Q9ERH6|MOAP1_MOUSE	15	6	193181	202827	224260	111802	130168	107889	144869	95082.9	98374.3	130972	-0.35	-1.1	-0.74	0.01
WP-C5	Mobp	sp|Q9D2P8|MOBP_MOUSE	39	7	2.3318e+06	2.77815e+06	2.76673e+06	3.02249e+06	2.39052e+06	2.30496e+06	1.92588e+06	858740	903674	1.26159e+06	-1.45	-1.58	-0.12	0.02
WP-C5	Mog	sp|Q61885|MOG_MOUSE	166	15	5.48122e+06	6.43836e+06	5.6689e+06	6.14992e+06	5.5213e+06	5.90943e+06	3.95012e+06	2.83658e+06	2.83939e+06	3.66296e+06	-0.92	-1.05	-0.12	0.03
WP-C5	Mon1a	sp|Q6PDG8|MON1A_MOUSE	41	19	103672	102936	103578	80364.7	81391.7	82090.8	81958.6	70770.2	66631.1	75642	-0.25	-0.59	-0.34	0
WP-C5	Morn4	sp|Q6PGF2|MORN4_MOUSE	11	5	379477	354954	371151	157167	164421	152949	187427	158422	147506	160196	-0.11	-1.27	-1.16	0
WP-C5	Mp68	sp|P56379|68MP_MOUSE	16	2	1.45812e+07	1.57493e+07	1.38875e+07	9.67448e+06	9.56108e+06	8.06405e+06	9.0846e+06	6.77832e+06	6.87864e+06	8.77377e+06	-0.41	-1.11	-0.7	0
WP-C5	Mpc1	sp|P63030|MPC1_MOUSE	56	12	3.54601e+06	3.16723e+06	3.36439e+06	2.11273e+06	2.20521e+06	2.07528e+06	2.22428e+06	1.4892e+06	1.68764e+06	1.83263e+06	-0.44	-1.08	-0.64	0
WP-C5	Mpc2	sp|Q9D023|MPC2_MOUSE	58	10	1.46397e+07	1.31828e+07	1.42815e+07	9.23595e+06	9.44001e+06	8.31286e+06	8.95607e+06	6.46285e+06	6.54362e+06	7.74961e+06	-0.47	-1.11	-0.64	0
WP-C5	Mpp1	sp|P70290|EM55_MOUSE	79	24	1.71627e+06	1.70175e+06	1.61759e+06	1.34003e+06	1.37951e+06	1.21806e+06	1.12103e+06	877130	836847	1.0482e+06	-0.56	-0.97	-0.41	0
WP-C5	Mpp2	sp|Q9WV34|MPP2_MOUSE	157	36	832666	741923	831333	381964	396232	332489	404498	316244	330985	339143	-0.23	-1.31	-1.08	0
WP-C5	Mpp3	tr|Q6XE40|Q6XE40_MOUSE	96	32	1.51865e+06	1.38599e+06	1.45523e+06	694535	751605	626540	699707	499547	483303	610335	-0.5	-1.56	-1.07	0
WP-C5	Mpped1	sp|Q91ZG2|MPPD1_MOUSE	4	4	73918.4	59718	71062.8	25871.1	25057.1	24940.4	37007.2	30355.1	27526.8	25446.5	0.04	-1.24	-1.27	0.01
WP-C5	Mpv17l	sp|Q99MS3|MP17L_MOUSE	7	5	162845	181596	138354	85733.4	92827.5	86585.9	97513.9	81814.6	84557.8	81064.6	-0.12	-0.95	-0.83	0.01
WP-C5	Mras	sp|O08989|RASM_MOUSE	58	15	2.266e+06	2.14392e+06	2.31571e+06	1.34348e+06	1.24624e+06	1.2037e+06	1.43419e+06	1.40498e+06	1.36102e+06	1.58187e+06	0.08	-0.7	-0.78	0
WP-C5	Mrc1	sp|Q61830|MRC1_MOUSE	24	17	349116	322569	306603	186337	192430	154821	182428	154264	160836	190031	-0.18	-1.05	-0.87	0
WP-C5	Mrm1	sp|Q99J25|MRM1_MOUSE	5	2	55011.6	54934.6	56801.6	42537.1	40151.7	37331.3	40044.5	37475.9	33806.4	39677.6	-0.17	-0.64	-0.47	0
WP-C5	Mrps36	tr|Q9D6T9|Q9D6T9_MOUSE	61	10	1.10339e+06	1.13936e+06	1.07928e+06	784057	782219	740691	744802	693156	642342	732601	-0.19	-0.73	-0.54	0
WP-C5	Mrrf	sp|Q9D6S7|RRFM_MOUSE	60	11	246131	228174	252054	194034	200765	177597	199114	155707	166508	182479	-0.26	-0.59	-0.33	0.01
WP-C5	Mrs2	sp|Q5NCE8|MRS2_MOUSE	36	17	542764	540088	556239	437689	446971	427790	450327	344607	341553	396292	-0.36	-0.67	-0.31	0
WP-C5	mt-Atp6	tr|Q7JCY9|Q7JCY9_MOUSE	5	3	258527	324618	252677	188576	237252	200160	175130	116509	132983	171460	-0.68	-1.16	-0.48	0.02
WP-C5	Mtatp8	sp|P03930|ATP8_MOUSE	21	2	3.35622e+06	3.21801e+06	3.21389e+06	2.32952e+06	2.46762e+06	2.06906e+06	2.323e+06	1.98851e+06	1.9151e+06	2.19708e+06	-0.24	-0.74	-0.51	0
WP-C5	Mtch2	sp|Q791V5|MTCH2_MOUSE	101	11	3.73449e+06	3.97931e+06	3.93188e+06	2.67975e+06	2.55492e+06	2.53675e+06	2.71288e+06	2.21962e+06	2.36567e+06	2.52995e+06	-0.19	-0.76	-0.57	0
WP-C5	Mtcl1	sp|Q3UHU5|MTCL1_MOUSE	88	57	1.29592e+06	1.27421e+06	1.18158e+06	861745	873620	737878	777118	867410	864208	806753	0.09	-0.53	-0.62	0
WP-C5	mt-Co1	tr|Q9MD68|Q9MD68_MOUSE	35	5	1.2195e+06	1.22687e+06	1.12211e+06	720864	793020	698417	752711	572111	607002	654305	-0.33	-1.01	-0.68	0
WP-C5	Mtco2	sp|P00405|COX2_MOUSE	479	17	1.85061e+07	1.78398e+07	1.68312e+07	1.10461e+07	1.19177e+07	1.03759e+07	1.181e+07	8.27894e+06	8.80156e+06	1.00907e+07	-0.4	-1.05	-0.65	0
WP-C5	mt-Co3	sp|P00416|COX3_MOUSE	5	1	220837	220376	184194	95679.2	98505	141636	123906	75358.3	99333.5	92904.7	-0.4	-1.26	-0.86	0.01
WP-C5	Mterf2	sp|Q8BKY8|MTEF2_MOUSE	37	12	428677	446531	400773	315810	318062	299629	309970	257496	263584	290539	-0.25	-0.71	-0.45	0
WP-C5	Mtfp1	sp|Q9CRB8|MTFP1_MOUSE	25	7	552552	520598	591249	345999	327585	309027	352387	292540	264418	339746	-0.26	-0.99	-0.73	0
WP-C5	Mtfr1l	sp|Q9CWE0|MFR1L_MOUSE	26	10	202642	188823	179023	132840	138305	135093	146896	121898	128913	131036	-0.14	-0.6	-0.46	0.01
WP-C5	Mtmr1	sp|Q9Z2C4|MTMR1_MOUSE	99	29	420128	412343	431064	291437	284390	298698	340744	278868	267422	294011	-0.15	-0.62	-0.47	0.01
WP-C5	Mtmr7	sp|Q9Z2C9|MTMR7_MOUSE	43	21	314051	315484	301597	213320	225865	215728	209463	154020	153861	178346	-0.49	-1.01	-0.52	0
WP-C5	Mtnd1	sp|P03888|NU1M_MOUSE	96	9	1.96274e+06	2.03938e+06	1.92666e+06	1.27306e+06	1.31464e+06	1.25989e+06	1.29304e+06	976402	979332	1.18587e+06	-0.39	-1.02	-0.62	0
WP-C5	Mtnd2	sp|P03893|NU2M_MOUSE	19	7	157629	162030	147521	86137.7	96036	81140.8	84922.1	76468.3	76259.1	83322.7	-0.19	-1.03	-0.84	0
WP-C5	mt-Nd4	tr|Q7JCY6|Q7JCY6_MOUSE	89	19	945157	992479	986045	479202	513790	409611	433123	379520	386887	420847	-0.26	-1.35	-1.09	0
WP-C5	Mtnd5	sp|P03921|NU5M_MOUSE	54	13	1.01941e+07	1.04668e+07	9.82011e+06	6.04872e+06	6.41096e+06	6.08938e+06	6.79632e+06	4.88865e+06	5.29307e+06	5.61235e+06	-0.32	-1	-0.68	0
WP-C5	Mturn	sp|Q8CGA4|MTURN_MOUSE	3	1	47266.4	51012.6	50423.3	39669.8	33794.9	37928.1	37109.1	28614.6	23120	34867.2	-0.52	-0.94	-0.42	0.01
WP-C5	Mtus2	sp|Q3UHD3|MTUS2_MOUSE	49	31	308171	293382	283062	165280	176290	143925	172793	133865	126470	146953	-0.34	-1.18	-0.84	0
WP-C5	Mtx1	tr|G3UXB5|G3UXB5_MOUSE	12	3	336393	316634	306221	181999	220218	182828	202465	174113	177794	182505	-0.16	-0.86	-0.7	0
WP-C5	Mtx2	sp|O88441|MTX2_MOUSE	102	11	2.16685e+06	2.24576e+06	2.09743e+06	1.44356e+06	1.50329e+06	1.41112e+06	1.50111e+06	1.19984e+06	1.18969e+06	1.3816e+06	-0.29	-0.86	-0.57	0
WP-C5	Mtx3	tr|D3YTP3|D3YTP3_MOUSE	30	11	652863	664579	579066	479053	452378	397334	422992	286989	288178	389627	-0.61	-1.14	-0.53	0
WP-C5	Myadm	sp|O35682|MYADM_MOUSE	44	6	96696.8	96535.8	100465	70394.7	76368.1	79209	72458.7	50198.9	47726.9	64894.6	-0.61	-1	-0.39	0
WP-C5	Myh2	tr|G3UW82|G3UW82_MOUSE	15	4	50386.9	51055.3	53652.4	37085.8	40768.5	29944.4	33026.6	33423.2	32687.3	33811.9	-0.09	-0.65	-0.55	0.01
WP-C5	Myh7b	sp|A2AQP0|MYH7B_MOUSE	5	5	28544.3	27533.5	27890.9	16896.1	17483.6	18389.7	19374.7	17044.4	17529.7	16515.1	-0.06	-0.7	-0.63	0
WP-C5	Myl4	sp|P09541|MYL4_MOUSE	14	8	100968	110620	92760.9	38576	50394	56817	48838.5	35444.5	36416.8	41526.2	-0.44	-1.5	-1.06	0
WP-C5	Mylk3	sp|Q3UIZ8|MYLK3_MOUSE	4	3	132851	117417	114010	63165.4	60613.2	64689.9	66334.6	55552.4	51884.8	74027.5	-0.25	-1.18	-0.93	0
WP-C5	Myo1d	sp|Q5SYD0|MYO1D_MOUSE	208	66	2.01392e+06	2.3007e+06	1.90505e+06	2.50756e+06	2.06488e+06	2.14097e+06	1.64378e+06	1.02143e+06	1.06049e+06	1.43706e+06	-1.01	-0.99	0.01	0.03
WP-C5	Myo5a	tr|D3Z4J3|D3Z4J3_MOUSE	832	158	7.74574e+06	7.60704e+06	7.72411e+06	4.81032e+06	4.98391e+06	4.74623e+06	5.09508e+06	4.25868e+06	4.4626e+06	4.44533e+06	-0.17	-0.82	-0.65	0
WP-C5	Myo5c	tr|E9Q1F5|E9Q1F5_MOUSE	33	7	745598	715022	701151	488135	507810	512431	496321	460149	472418	475475	-0.1	-0.63	-0.52	0
WP-C5	Mypop	sp|Q8R4U1|MYPOP_MOUSE	6	6	91520.3	112742	111185	57347.6	60347.1	51043.6	71104	54838.8	60109.5	55724.7	-0.06	-0.87	-0.81	0.01
WP-C5	Myrip	sp|Q8K3I4|MYRIP_MOUSE	18	11	183109	181617	186543	101403	112903	99491.2	116587	89471.7	89882	101945	-0.26	-1.03	-0.77	0
WP-C5	Myt1l	sp|P97500|MYT1L_MOUSE	13	8	54789.4	55395.6	55659.9	30435.3	32674.6	25748.6	32557.4	27516.3	27083.9	28387.2	-0.15	-1.02	-0.86	0
WP-C5	N28178	tr|S4R1R0|S4R1R0_MOUSE	24	4	1.13369e+06	913778	1.00691e+06	270921	347618	290346	423038	233044	241806	310158	-0.49	-2.1	-1.61	0
WP-C5	Naaa	sp|Q9D7V9|NAAA_MOUSE	21	12	233002	233242	268748	154373	155576	141481	151386	189820	143383	148857	0.14	-0.56	-0.7	0.01
WP-C5	Nalcn	sp|Q8BXR5|NALCN_MOUSE	7	5	97553.5	96430.4	102186	63601.6	64257.4	67266.1	75130.3	54863.3	54238	66252.6	-0.31	-0.86	-0.55	0
WP-C5	Nap1l2	sp|P51860|NP1L2_MOUSE	6	4	37838.7	42038.7	41585.1	27643.9	27414.3	23769.5	27906.5	20743	21886.4	22097.6	-0.32	-0.93	-0.6	0
WP-C5	Nap1l3	sp|Q794H2|NP1L3_MOUSE	3	3	69586.5	58960.5	69150	31536.2	44619.6	32582.5	43567.2	26765	30126.8	30329.4	-0.42	-1.21	-0.79	0.01
WP-C5	Napa	sp|Q9DB05|SNAA_MOUSE	198	22	5.94009e+06	6.1331e+06	6.11839e+06	4.13075e+06	4.12926e+06	4.0446e+06	4.37196e+06	3.22496e+06	3.09377e+06	3.70142e+06	-0.4	-0.94	-0.54	0
WP-C5	Napb	sp|P28663|SNAB_MOUSE	353	25	1.46385e+07	1.43998e+07	1.48562e+07	8.64215e+06	8.8008e+06	8.28779e+06	9.93045e+06	6.66368e+06	6.58163e+06	8.46897e+06	-0.43	-1.14	-0.71	0
WP-C5	Napepld	sp|Q8BH82|NAPEP_MOUSE	23	13	227357	232697	234184	218949	195452	211554	211183	129824	128257	185870	-0.7	-0.84	-0.15	0
WP-C5	Napg	sp|Q9CWZ7|SNAG_MOUSE	197	26	9.65311e+06	9.12197e+06	9.61969e+06	5.20486e+06	5.31929e+06	4.82832e+06	6.00093e+06	3.92369e+06	3.91605e+06	5.08937e+06	-0.45	-1.27	-0.83	0
WP-C5	Nat1	sp|P50294|ARY1_MOUSE	7	4	85199.6	87212.3	93564.2	64336.2	61423.9	58698.8	64183.5	60408.3	55367	60547.1	-0.1	-0.62	-0.51	0
WP-C5	Nat14	sp|Q8BVG8|NAT14_MOUSE	11	5	88349.8	90246.8	92783.7	42590.1	50997.4	41066.7	46886.5	47504.1	40263.5	46593.6	-0.05	-1.04	-1	0
WP-C5	Nat8l	sp|Q3UGX3|NAT8L_MOUSE	27	9	289382	274264	273687	181558	201797	170492	172790	144872	150301	165429	-0.3	-0.92	-0.62	0
WP-C5	Nbea	sp|Q9EPN1|NBEA_MOUSE	363	124	3.16128e+06	3.03875e+06	2.99293e+06	1.80329e+06	1.81791e+06	1.78108e+06	2.10589e+06	1.71824e+06	1.74065e+06	1.7701e+06	-0.12	-0.83	-0.71	0
WP-C5	Ncald	sp|Q91X97|NCALD_MOUSE	426	23	1.49437e+07	1.5079e+07	1.54348e+07	9.44939e+06	9.07372e+06	1.00234e+07	1.09392e+07	8.5067e+06	8.85812e+06	9.56938e+06	-0.19	-0.8	-0.62	0
WP-C5	Ncam1	sp|P13595|NCAM1_MOUSE	715	50	2.04818e+07	2.0177e+07	2.09148e+07	1.40857e+07	1.54309e+07	1.34192e+07	1.57337e+07	1.07921e+07	1.20851e+07	1.35771e+07	-0.36	-0.84	-0.48	0
WP-C5	Ncam2	sp|O35136|NCAM2_MOUSE	187	46	2.13639e+06	2.03409e+06	2.09733e+06	1.4632e+06	1.67593e+06	1.55607e+06	1.56799e+06	1.21631e+06	1.3632e+06	1.39671e+06	-0.28	-0.7	-0.42	0
WP-C5	Ncdn	sp|Q9Z0E0|NCDN_MOUSE	173	31	1.2942e+07	1.21813e+07	1.21118e+07	6.88208e+06	7.12412e+06	6.46923e+06	7.96044e+06	5.22292e+06	4.86005e+06	6.74004e+06	-0.5	-1.3	-0.8	0
WP-C5	Nceh1	sp|Q8BLF1|NCEH1_MOUSE	63	20	2.76578e+06	2.87589e+06	2.60129e+06	1.80554e+06	1.7665e+06	1.7728e+06	1.73948e+06	1.61654e+06	1.53144e+06	1.73841e+06	-0.17	-0.8	-0.63	0
WP-C5	Nck2	sp|O55033|NCK2_MOUSE	47	22	950904	861390	872571	553939	488806	606613	696136	560229	549727	616016	-0.08	-0.69	-0.61	0.01
WP-C5	Nckap1	sp|P28660|NCKP1_MOUSE	447	87	8.78014e+06	8.45836e+06	8.46744e+06	5.15182e+06	5.21795e+06	5.45085e+06	6.0506e+06	4.99928e+06	4.83932e+06	5.35749e+06	-0.15	-0.8	-0.65	0
WP-C5	Nckipsd	sp|Q9ESJ4|SPN90_MOUSE	82	33	660277	634703	628054	390258	378393	368873	417895	315162	301868	371297	-0.33	-1.06	-0.72	0
WP-C5	Ncoa7	sp|Q6DFV7|NCOA7_MOUSE	64	37	604800	614630	646559	441890	458143	449580	478070	322663	320739	418575	-0.51	-0.95	-0.44	0
WP-C5	Ncs1	sp|Q8BNY6|NCS1_MOUSE	47	12	4.85773e+06	4.23336e+06	4.58786e+06	2.61004e+06	2.52425e+06	2.51493e+06	3.07805e+06	1.9591e+06	1.94966e+06	2.69493e+06	-0.46	-1.22	-0.77	0
WP-C5	Ndel1	sp|Q9ERR1|NDEL1_MOUSE	58	23	811736	812822	793916	618434	640074	610822	590222	501975	479949	543136	-0.32	-0.72	-0.39	0
WP-C5	Ndrg1	sp|Q62433|NDRG1_MOUSE	193	18	683158	728594	684147	689772	615087	634667	551284	388538	369595	436620	-0.72	-0.88	-0.17	0.01
WP-C5	Ndrg2	sp|Q9QYG0-2|NDRG2_MOUSE	285	15	1.62075e+07	1.67004e+07	1.7311e+07	9.02153e+06	9.26039e+06	8.91611e+06	9.7249e+06	9.86277e+06	9.92301e+06	1.22696e+07	0.1	-0.76	-0.86	0
WP-C5	Ndrg4	sp|Q8BTG7-3|NDRG4_MOUSE	94	19	1.17458e+06	1.19302e+06	1.21635e+06	836497	852681	782767	809156	561992	544440	742987	-0.57	-1.11	-0.54	0
WP-C5	Ndufa1	sp|O35683|NDUA1_MOUSE	7	2	180252	185749	172140	132718	131549	122251	139645	107400	106015	112597	-0.3	-0.75	-0.45	0
WP-C5	Ndufa10	sp|Q99LC3|NDUAA_MOUSE	135	19	6.34259e+06	6.32449e+06	6.29285e+06	4.25859e+06	4.39336e+06	4.13948e+06	4.49096e+06	3.73073e+06	3.62554e+06	4.16692e+06	-0.23	-0.78	-0.55	0
WP-C5	Ndufa11	sp|Q9D8B4|NDUAB_MOUSE	10	2	734539	776593	741827	423699	477010	406047	442507	319414	360238	417448	-0.36	-1.14	-0.78	0
WP-C5	Ndufa12	sp|Q7TMF3|NDUAC_MOUSE	180	16	3.40003e+06	3.54247e+06	3.3376e+06	2.68232e+06	2.24343e+06	2.35098e+06	2.49126e+06	2.21508e+06	2.13802e+06	2.43951e+06	-0.17	-0.65	-0.49	0
WP-C5	Ndufa13	sp|Q9ERS2|NDUAD_MOUSE	125	21	7.03967e+06	7.17469e+06	7.027e+06	4.8336e+06	4.95421e+06	4.38509e+06	4.76092e+06	4.07699e+06	3.92299e+06	4.72364e+06	-0.24	-0.82	-0.58	0
WP-C5	Ndufa2	sp|Q9CQ75|NDUA2_MOUSE	107	9	6.23185e+06	6.37398e+06	5.95839e+06	4.27964e+06	4.5333e+06	3.91093e+06	4.06371e+06	3.68311e+06	3.42486e+06	4.07237e+06	-0.24	-0.8	-0.56	0
WP-C5	Ndufa3	sp|Q9CQ91|NDUA3_MOUSE	39	5	3.04389e+06	3.03257e+06	2.79641e+06	2.14922e+06	2.06807e+06	1.98327e+06	2.05932e+06	1.77152e+06	1.77681e+06	1.98734e+06	-0.22	-0.74	-0.52	0
WP-C5	Ndufa4	sp|Q62425|NDUA4_MOUSE	111	10	2.95651e+07	2.90383e+07	2.74615e+07	2.24669e+07	1.87815e+07	1.8385e+07	1.94733e+07	1.70173e+07	1.71693e+07	1.87564e+07	-0.21	-0.75	-0.54	0.01
WP-C5	Ndufa5	sp|Q9CPP6|NDUA5_MOUSE	87	6	1.41459e+07	1.43206e+07	1.4248e+07	9.55337e+06	9.70059e+06	8.91836e+06	9.73006e+06	7.77973e+06	7.79896e+06	9.06532e+06	-0.28	-0.87	-0.59	0
WP-C5	Ndufa6	sp|Q9CQZ5|NDUA6_MOUSE	175	13	3.66957e+06	4.10646e+06	3.81221e+06	2.7029e+06	2.62479e+06	2.49728e+06	2.68268e+06	2.1332e+06	2.08961e+06	2.56325e+06	-0.32	-0.87	-0.56	0
WP-C5	Ndufa7	sp|Q9Z1P6|NDUA7_MOUSE	176	15	3.44944e+06	3.51374e+06	3.37444e+06	2.32183e+06	2.43713e+06	2.19806e+06	2.33681e+06	1.96933e+06	1.91657e+06	2.15036e+06	-0.26	-0.83	-0.57	0
WP-C5	Ndufa8	sp|Q9DCJ5|NDUA8_MOUSE	32	6	2.84656e+06	2.99953e+06	2.87869e+06	1.88723e+06	1.92597e+06	1.72826e+06	1.79042e+06	1.56637e+06	1.50132e+06	1.87116e+06	-0.26	-0.92	-0.67	0
WP-C5	Ndufa9	sp|Q9DC69|NDUA9_MOUSE	247	30	3.50886e+06	3.58864e+06	3.42666e+06	2.34374e+06	2.45057e+06	2.24777e+06	2.5533e+06	1.93375e+06	1.98624e+06	2.26206e+06	-0.29	-0.84	-0.55	0
WP-C5	Ndufab1	sp|Q9CR21|ACPM_MOUSE	82	3	1.84859e+07	1.83228e+07	1.83816e+07	1.13858e+07	1.20667e+07	1.0887e+07	1.28813e+07	9.00671e+06	9.96566e+06	1.06682e+07	-0.32	-0.96	-0.64	0
WP-C5	Ndufaf4	sp|Q9D1H6|NDUF4_MOUSE	37	14	1.74558e+06	1.87739e+06	1.66213e+06	1.28458e+06	1.28447e+06	1.17673e+06	1.24518e+06	1.07203e+06	1.0794e+06	1.24533e+06	-0.21	-0.71	-0.5	0
WP-C5	Ndufaf6	sp|A2AIL4|NDUF6_MOUSE	18	7	387817	392503	347824	246397	280741	237857	296801	216452	250719	244785	-0.18	-0.69	-0.5	0.01
WP-C5	Ndufb10	sp|Q9DCS9|NDUBA_MOUSE	144	11	3.16691e+06	3.18813e+06	3.12005e+06	2.22538e+06	2.26417e+06	2.09278e+06	2.31765e+06	1.89592e+06	1.86963e+06	2.14014e+06	-0.24	-0.75	-0.51	0
WP-C5	Ndufb11	sp|O09111|NDUBB_MOUSE	108	10	2.86288e+06	2.92294e+06	2.93664e+06	1.98665e+06	2.07729e+06	1.87372e+06	2.04133e+06	1.73447e+06	1.67694e+06	1.96294e+06	-0.23	-0.77	-0.54	0
WP-C5	Ndufb2	sp|Q9CPU2|NDUB2_MOUSE	15	3	682532	762918	689325	440028	456702	425878	477429	376747	359532	412014	-0.29	-0.95	-0.66	0
WP-C5	Ndufb3	sp|Q9CQZ6|NDUB3_MOUSE	38	7	2.42498e+06	2.73388e+06	2.49084e+06	1.65087e+06	1.70514e+06	1.60517e+06	1.68796e+06	1.31826e+06	1.2957e+06	1.66925e+06	-0.35	-0.96	-0.62	0
WP-C5	Ndufb4	sp|Q9CQC7|NDUB4_MOUSE	60	12	2796480	2.7879e+06	2.69851e+06	1.71829e+06	1.83701e+06	1.62775e+06	1.76124e+06	1.4585e+06	1.44341e+06	1.60881e+06	-0.26	-0.93	-0.67	0
WP-C5	Ndufb5	sp|Q9CQH3|NDUB5_MOUSE	42	9	3.64067e+06	3.7514e+06	3.59725e+06	2.38403e+06	2.28252e+06	2.15044e+06	2.20031e+06	1.93512e+06	1.71017e+06	2.33411e+06	-0.31	-1.01	-0.7	0
WP-C5	Ndufb6	sp|Q3UIU2|NDUB6_MOUSE	94	15	1.15701e+06	1.21396e+06	1.17924e+06	829062	876954	743745	831828	732523	712806	795247	-0.18	-0.71	-0.53	0
WP-C5	Ndufb7	sp|Q9CR61|NDUB7_MOUSE	104	8	1.06215e+06	1.0935e+06	1.07721e+06	766538	784644	714224	765005	631637	612202	728437	-0.28	-0.79	-0.51	0
WP-C5	Ndufb8	sp|Q9D6J5|NDUB8_MOUSE	63	12	379476	399736	384865	267239	274706	258095	281717	216455	212733	261514	-0.33	-0.85	-0.52	0
WP-C5	Ndufb9	sp|Q9CQJ8|NDUB9_MOUSE	101	11	2.82475e+06	2.96841e+06	2.97923e+06	2.08754e+06	2.13013e+06	1.95957e+06	2.08109e+06	1.78704e+06	1.72534e+06	2.00646e+06	-0.23	-0.74	-0.5	0
WP-C5	Ndufs1	sp|Q91VD9|NDUS1_MOUSE	369	48	9.83984e+06	1.05458e+07	9.85276e+06	6.9479e+06	6.84493e+06	6.54269e+06	6.85221e+06	5.75963e+06	5.49559e+06	6.62441e+06	-0.27	-0.84	-0.57	0
WP-C5	Ndufs2	sp|Q91WD5|NDUS2_MOUSE	535	35	5.09637e+06	5.25512e+06	5.06857e+06	3.64598e+06	3.71469e+06	3.41432e+06	3.73803e+06	3.02403e+06	3.05155e+06	3.49446e+06	-0.26	-0.76	-0.5	0
WP-C5	Ndufs3	sp|Q9DCT2|NDUS3_MOUSE	148	27	3.41804e+06	3.64234e+06	3.48552e+06	2.35603e+06	2.49422e+06	2.13276e+06	2.391e+06	1.8944e+06	1.87049e+06	2.1673e+06	-0.32	-0.9	-0.58	0
WP-C5	Ndufs4	sp|Q9CXZ1|NDUS4_MOUSE	87	15	6.46487e+06	6.47604e+06	6.76449e+06	4.16293e+06	4.49586e+06	3.80052e+06	4.22195e+06	3.33641e+06	3.38004e+06	3.85777e+06	-0.31	-0.97	-0.66	0
WP-C5	Ndufs5	sp|Q99LY9|NDUS5_MOUSE	82	6	3.50701e+06	3.59676e+06	3.43922e+06	2.17581e+06	2.29456e+06	1.99126e+06	2.23179e+06	1.70951e+06	1.69337e+06	2.01615e+06	-0.35	-1.05	-0.69	0
WP-C5	Ndufs6	sp|P52503|NDUS6_MOUSE	42	4	2.9987e+06	2.93884e+06	3.08436e+06	2.31411e+06	2.27556e+06	2.1546e+06	2.3685e+06	1.93e+06	2.00654e+06	2.08601e+06	-0.21	-0.61	-0.4	0
WP-C5	Ndufs7	sp|Q9DC70|NDUS7_MOUSE	80	14	5.15116e+06	5.33961e+06	5.28817e+06	3.63952e+06	3.45216e+06	3.33309e+06	3.44031e+06	2.91986e+06	2.84651e+06	3.21409e+06	-0.27	-0.87	-0.6	0
WP-C5	Ndufs8	sp|Q8K3J1|NDUS8_MOUSE	165	22	9.43693e+06	1.0045e+07	9.53851e+06	6.16125e+06	6.55231e+06	5.7161e+06	6.337e+06	5.27925e+06	5.21527e+06	5.65317e+06	-0.24	-0.88	-0.64	0
WP-C5	Ndufv1	sp|Q91YT0|NDUV1_MOUSE	171	24	7.87043e+06	7.82476e+06	7.66971e+06	5.21684e+06	5.41149e+06	4.72811e+06	5.2612e+06	4.13021e+06	4.08893e+06	4.9701e+06	-0.33	-0.92	-0.6	0
WP-C5	Ndufv2	sp|Q9D6J6|NDUV2_MOUSE	262	22	1.53873e+07	1.56542e+07	1.54386e+07	1.07376e+07	1.12304e+07	1.00744e+07	1.10868e+07	8.93211e+06	8.87634e+06	1.00083e+07	-0.28	-0.8	-0.52	0
WP-C5	Ndufv3	sp|Q8BK30|NDUV3_MOUSE	65	5	4.32882e+06	4.55907e+06	4.28554e+06	2.83833e+06	2.9992e+06	2.72576e+06	2.89078e+06	2.27508e+06	2.25036e+06	2.60246e+06	-0.34	-0.96	-0.62	0
WP-C5	Neb	tr|E9Q1W3|E9Q1W3_MOUSE	6	2	162921	167283	155285	116613	102523	97065.4	101485	107926	96159.3	110013	-0.03	-0.67	-0.63	0
WP-C5	Necab1	sp|Q8BG18|NECA1_MOUSE	31	11	546366	568082	620651	241870	291138	237575	368048	187325	218039	221443	-0.49	-1.51	-1.02	0.01
WP-C5	Necab3	sp|Q9D6J4|NECA3_MOUSE	9	9	82567.3	77403	74750.6	45498.4	58057	49271.4	52429.3	48176.6	46333.5	48018	-0.12	-0.73	-0.61	0.01
WP-C5	Necap1	sp|Q9CR95|NECP1_MOUSE	128	12	2.66111e+06	2.59111e+06	2.60291e+06	1.42447e+06	1.44816e+06	1.32526e+06	1.67243e+06	1.01978e+06	1.09726e+06	1.2295e+06	-0.47	-1.31	-0.84	0
WP-C5	Nedd4l	sp|Q8CFI0|NED4L_MOUSE	130	49	813662	815661	801747	585826	553368	580374	595512	446459	431756	512066	-0.4	-0.88	-0.49	0
WP-C5	Negr1	sp|Q80Z24|NEGR1_MOUSE	90	11	4.04855e+06	3.80081e+06	4.07442e+06	1.71363e+06	2.19561e+06	1.62414e+06	1.76821e+06	1.62533e+06	1.59248e+06	1.74327e+06	-0.18	-1.3	-1.12	0
WP-C5	Nell1	sp|Q2VWQ2|NELL1_MOUSE	5	4	77196.4	70378.5	69478	47466.9	48913.3	50807.4	58496.5	44579.9	50897.2	50397.8	-0.11	-0.6	-0.49	0.01
WP-C5	Neo1	sp|P97798|NEO1_MOUSE	111	48	769456	745299	785559	584337	622266	638438	640474	463725	465690	536868	-0.42	-0.72	-0.3	0
WP-C5	Neto1	sp|Q8R4I7|NETO1_MOUSE	18	11	226861	232143	213014	124070	130983	125524	136449	126455	128905	124196	-0.02	-0.81	-0.79	0
WP-C5	Neu2	sp|Q9JMH3|NEUR2_MOUSE	3	3	70174.3	68368.1	64505.5	48193.4	49280.1	44061.2	47980	41819.6	39205.5	43495.9	-0.23	-0.74	-0.51	0
WP-C5	Neurl1	sp|Q923S6|NEUL1_MOUSE	5	4	185179	173036	174029	95328	91982.7	89428.9	109669	84048.2	82500	104145	-0.21	-1.09	-0.88	0
WP-C5	Neurod2	sp|Q62414|NDF2_MOUSE	4	2	92655	85392.4	93823.9	67122.6	31894.7	41787.9	76264	44942.8	41688.8	54263	-0.33	-1.06	-0.74	0.04
WP-C5	Nfasc	sp|Q810U3|NFASC_MOUSE	319	47	4.15175e+06	4.02257e+06	4.18135e+06	2.68393e+06	2.83478e+06	2.72563e+06	2.82704e+06	1.85624e+06	1.85188e+06	2.25652e+06	-0.58	-1.15	-0.57	0
WP-C5	Nfil3	sp|O08750|NFIL3_MOUSE	12	7	482467	450230	442049	390708	391247	408948	389112	299125	308573	336760	-0.38	-0.59	-0.21	0
WP-C5	Nfu1	tr|D3Z285|D3Z285_MOUSE	31	6	752884	744619	697502	501907	553618	498959	526075	477675	483236	536377	-0.11	-0.61	-0.49	0
WP-C5	Ngef	sp|Q8CHT1|NGEF_MOUSE	83	34	1.72963e+06	1.7642e+06	1.41e+06	539765	754374	540358	609278	484769	513663	534053	-0.29	-1.71	-1.42	0
WP-C5	Nhsl2	sp|B1AXH1|NHSL2_MOUSE	32	22	343412	304237	316639	231976	242255	236864	251948	208962	204268	217326	-0.22	-0.64	-0.42	0
WP-C5	Nipa1	sp|Q8BHK1|NIPA1_MOUSE	5	3	227052	260449	225176	158464	184397	174067	158859	124568	143758	156275	-0.33	-0.82	-0.49	0.01
WP-C5	Nipal3	sp|Q8BGN5|NPAL3_MOUSE	10	5	84829.1	76338.3	84748.1	59019.6	63159.3	64364.7	71930.4	48229.1	55490.1	53163.6	-0.32	-0.66	-0.34	0.01
WP-C5	Nipsnap1	sp|O55125|NIPS1_MOUSE	97	17	1.27937e+06	1.20602e+06	1.17914e+06	688844	751210	693415	783802	569842	594092	650116	-0.33	-1.07	-0.74	0
WP-C5	Nkiras1	sp|Q8CEC5|KBRS1_MOUSE	19	10	729252	691504	682452	356113	382809	344188	351060	303637	301180	355493	-0.25	-1.21	-0.97	0
WP-C5	Nlgn2	sp|Q69ZK9|NLGN2_MOUSE	85	23	1.60159e+06	1.56295e+06	1.51612e+06	962640	1.06841e+06	951723	1.07484e+06	908867	904218	974931	-0.16	-0.78	-0.62	0
WP-C5	Nlgn4l	sp|B0F2B4|NLGN4_MOUSE	38	14	1.46387e+06	1.29408e+06	1.23598e+06	845934	898673	819515	922910	848261	804300	916247	-0.08	-0.69	-0.61	0.01
WP-C5	Nlk	sp|O54949|NLK_MOUSE	14	7	126605	129641	129022	75806.6	70400.4	73678.5	73182.7	76097.6	79179	73997	0.08	-0.73	-0.81	0
WP-C5	Nol3	sp|Q9D1X0|NOL3_MOUSE	34	9	583924	636016	592692	462818	450352	419610	448002	317781	270975	352464	-0.6	-1.04	-0.44	0
WP-C5	Nol4	sp|P60954|NOL4_MOUSE	5	3	46655.8	37304	46818.4	26348.7	26338.1	27296.5	27434.5	31217.3	37410.9	25705	0.35	-0.35	-0.7	0.02
WP-C5	Npas2	sp|P97460|NPAS2_MOUSE	5	4	56334.7	49403.6	47901.3	29233.7	31735.2	28736.5	32932.9	30458	28910.6	27201.1	-0.05	-0.79	-0.74	0.01
WP-C5	Npcd	tr|F8VQB8|F8VQB8_MOUSE	29	13	1.17317e+06	926492	1.3071e+06	507272	450829	586630	660612	496341	551035	619542	-0.07	-1.12	-1.04	0.01
WP-C5	Nprl3	sp|Q8VIJ8|NPRL3_MOUSE	16	10	239730	211783	208936	151345	165422	159607	156974	134247	147377	148719	-0.17	-0.64	-0.48	0.01
WP-C5	Nptn	sp|P97300-3|NPTN_MOUSE	83	13	5.26254e+06	4.71866e+06	4.71449e+06	2.23388e+06	2.41024e+06	2.04121e+06	2.51129e+06	1.7542e+06	1.70271e+06	2.03924e+06	-0.41	-1.5	-1.09	0
WP-C5	Nptx1	sp|Q62443|NPTX1_MOUSE	51	19	2.87495e+06	2.55226e+06	3.02365e+06	1.58468e+06	1.44854e+06	1.64433e+06	1.95764e+06	1.88627e+06	1.75283e+06	1.97989e+06	0.13	-0.63	-0.76	0.01
WP-C5	Nptx2	sp|O70340|NPTX2_MOUSE	17	7	164655	148539	173023	72940.4	89151.6	89357.3	93311.2	72176.3	93086	75281.9	-0.06	-0.97	-0.91	0.01
WP-C5	Nptxr	sp|Q99J85|NPTXR_MOUSE	44	19	1.32355e+06	1.11404e+06	1.43738e+06	504899	464625	574463	642492	437053	480101	558439	-0.25	-1.49	-1.24	0.01
WP-C5	Npy	sp|P57774|NPY_MOUSE	17	4	1.18534e+06	977216	998614	214743	383251	236802	346698	301589	301646	307467	0.03	-1.8	-1.83	0
WP-C5	Nras	sp|P08556|RASN_MOUSE	100	10	4.0407e+06	4.07103e+06	4.05607e+06	2.91294e+06	2.89883e+06	2.9089e+06	3.05246e+06	2.4714e+06	2.36848e+06	2.79993e+06	-0.28	-0.75	-0.46	0
WP-C5	Nrbp2	sp|Q91V36|NRBP2_MOUSE	44	18	210763	214146	213859	154240	148710	154140	155338	116856	113461	136832	-0.41	-0.89	-0.48	0
WP-C5	Nrcam	sp|Q810U4-5|NRCAM_MOUSE	68	5	1.15736e+06	1.18528e+06	1.29717e+06	690546	652624	642256	695163	635098	548185	700518	-0.18	-1.04	-0.86	0
WP-C5	Nrg2	sp|P56974|NRG2_MOUSE	3	3	27023.1	38750.7	30280.5	23221.5	20973.3	21958.5	23280.7	17959.3	17057	23088.9	-0.35	-0.87	-0.52	0.03
WP-C5	Nrg3	sp|O35181|NRG3_MOUSE	1	1	48274.2	57606.6	50660.8	28674.5	28350.5	31835.3	39203.8	23782.7	24777.4	34526.9	-0.4	-1.1	-0.7	0.01
WP-C5	Nrgn	sp|P60761|NEUG_MOUSE	26	3	2.76078e+06	2.16611e+06	2.40669e+06	455987	767690	557035	694719	602872	529669	472462	-0.13	-2.11	-1.98	0
WP-C5	Nrip2	sp|Q9JHR9|NRIP2_MOUSE	11	6	455811	458849	456128	347214	428988	271766	302366	246222	248470	332310	-0.45	-0.89	-0.44	0.02
WP-C5	Nrn1	sp|Q8CFV4|NRN1_MOUSE	5	2	200941	191910	197569	63476.9	61989.1	58706	84227.7	46927	51276.1	68301.4	-0.45	-2	-1.55	0
WP-C5	Nrxn1	tr|G3UXK2|G3UXK2_MOUSE	63	13	1.36888e+06	1.27117e+06	1.36671e+06	657319	672843	678279	809596	716823	646935	805487	-0.05	-0.97	-0.92	0
WP-C5	Nrxn2	tr|E9PUN2|E9PUN2_MOUSE	46	18	189876	183188	197025	113340	124581	117455	123851	116259	112010	124516	-0.07	-0.74	-0.67	0
WP-C5	Nrxn3	sp|Q6P9K9|NRX3A_MOUSE	270	62	2.21461e+06	2.09029e+06	2.14979e+06	1.18432e+06	1.25289e+06	1.3053e+06	1.43886e+06	944201	909741	1.29146e+06	-0.48	-1.21	-0.73	0
WP-C5	Nsf	sp|P46460|NSF_MOUSE	1067	80	2.50838e+07	2.37971e+07	2.56223e+07	1.41643e+07	1.36951e+07	1.27309e+07	1.65112e+07	1.04404e+07	1.0727e+07	1.38621e+07	-0.43	-1.23	-0.8	0
WP-C5	Nsg2	sp|P47759|NSG2_MOUSE	7	2	147291	143734	159881	70925.2	83176	70234.5	90994.9	83241.9	90869.6	87523.5	0.14	-0.79	-0.93	0
WP-C5	Nsmf	sp|Q99NF2|NSMF_MOUSE	28	15	506673	456320	451870	261249	241228	326461	330055	205112	200278	289036	-0.52	-1.22	-0.7	0.01
WP-C5	Nt5dc3	sp|Q3UHB1|NT5D3_MOUSE	92	30	2.18578e+06	2.08466e+06	2.04599e+06	1.36779e+06	1.23902e+06	1.491e+06	1.59207e+06	1.16318e+06	1.14818e+06	1.51344e+06	-0.3	-0.87	-0.57	0.01
WP-C5	Nt5m	sp|Q8VCE6|NT5M_MOUSE	34	11	456619	494328	437545	325794	321618	274779	318370	300674	271777	308254	-0.12	-0.69	-0.58	0.01
WP-C5	Ntm	sp|Q99PJ0|NTRI_MOUSE	144	10	1.55181e+07	1.45044e+07	1.53818e+07	5.60731e+06	6.53097e+06	5.23842e+06	6.94453e+06	5.40569e+06	5.73245e+06	6.39514e+06	-0.13	-1.44	-1.32	0
WP-C5	Ntng1	sp|Q8R4G0|NTNG1_MOUSE	20	13	339120	323983	324624	146675	174609	159388	187476	155730	153375	171842	-0.11	-1.09	-0.98	0
WP-C5	Ntng2	sp|Q8R4F1|NTNG2_MOUSE	14	7	181747	164934	164101	77349.3	76151.9	77817.7	94981	54481.5	55349.4	69772	-0.57	-1.63	-1.06	0
WP-C5	Ntrk2	sp|P15209|NTRK2_MOUSE	51	17	418741	395009	403036	197184	204687	202939	235573	200627	199873	215134	-0.07	-1.02	-0.95	0
WP-C5	Ntrk3	sp|Q6VNS1|NTRK3_MOUSE	61	23	351006	359095	353025	207647	200619	199668	239748	243598	243005	250337	0.2	-0.54	-0.74	0
WP-C5	Ntsr2	sp|P70310|NTR2_MOUSE	1	1	45464.7	40192.3	52586.7	22841.7	35334.1	16919.4	29069.7	13672	17356.9	22635.7	-0.75	-1.57	-0.82	0.02
WP-C5	Nuak1	sp|Q641K5|NUAK1_MOUSE	11	6	88525.8	81704.7	81744.9	50250.9	43946.3	48976.6	53185.1	41467.2	41614.1	42126.8	-0.24	-1.02	-0.77	0
WP-C5	Nubpl	sp|Q9CWD8|NUBPL_MOUSE	35	9	173718	163950	167775	122890	133715	126587	127098	110072	108455	115454	-0.22	-0.62	-0.4	0
WP-C5	Nudt18	sp|Q3U2V3|NUD18_MOUSE	20	10	124255	117789	114457	82756.2	85092.9	81261.1	81485.7	72015.5	67287.6	80962.3	-0.25	-0.77	-0.52	0
WP-C5	Nudt3	sp|Q9JI46|NUDT3_MOUSE	34	8	984886	932213	973363	729124	713403	685644	763765	608811	608158	664816	-0.25	-0.66	-0.41	0
WP-C5	Numb	sp|Q9QZS3|NUMB_MOUSE	56	19	826524	808504	817730	451116	469538	447686	471527	437734	430017	463049	-0.08	-0.91	-0.83	0
WP-C5	Numbl	sp|O08919|NUMBL_MOUSE	26	13	615724	569957	626481	333710	342375	363936	387714	296726	269968	339972	-0.33	-1.09	-0.76	0
WP-C5	Nwd2	sp|Q6P5U7|NWD2_MOUSE	88	45	563420	518272	566905	290175	251345	272887	356399	244341	229608	301942	-0.3	-1.21	-0.91	0
WP-C5	Nxph3	sp|Q91VX5|NXPH3_MOUSE	6	3	145553	171102	158219	85264.8	81304.8	111945	116960	68399.9	91638.2	90418.4	-0.31	-0.98	-0.68	0.02
WP-C5	Nyap1	sp|Q6PFX7|NYAP1_MOUSE	32	15	128883	120212	131309	78498.5	82677.7	75505.9	85239	63930	67125.9	74026.7	-0.3	-0.95	-0.66	0
WP-C5	Nyap2	tr|D3Z3N9|D3Z3N9_MOUSE	34	19	827791	724599	706043	306072	312222	292346	368603	284653	295230	299614	-0.14	-1.38	-1.24	0
WP-C5	Ociad2	sp|Q9D8W7|OCAD2_MOUSE	32	6	872869	773090	766323	336409	340222	367511	434016	318946	241170	327120	-0.4	-1.52	-1.12	0
WP-C5	Ocln	sp|Q61146|OCLN_MOUSE	5	5	116840	119759	117360	119446	98992.4	88434.6	90755.8	76130.5	80992.4	88832.3	-0.34	-0.59	-0.25	0.03
WP-C5	Ocm	sp|P51879|ONCO_MOUSE	1	1	30517	32300.2	32831.4	19783.7	22321.4	19317.4	23594.4	19633.6	18121.6	20674.6	-0.17	-0.76	-0.59	0.01
WP-C5	Ocrl	sp|Q6NVF0|OCRL_MOUSE	75	36	535406	547179	538034	345848	394583	355430	389330	291236	313845	354219	-0.3	-0.84	-0.54	0
WP-C5	Ogdh	sp|Q60597-3|ODO1_MOUSE	751	77	7.00977e+06	7.14374e+06	6.94901e+06	5.05569e+06	5.19388e+06	4.86733e+06	5.07288e+06	4.43279e+06	4.41063e+06	4.69265e+06	-0.19	-0.67	-0.48	0
WP-C5	Ogdhl	tr|E9Q7L0|E9Q7L0_MOUSE	496	67	1.2512e+07	1.25505e+07	1.19151e+07	7.71801e+06	7.94843e+06	6.91348e+06	7.71252e+06	6.14221e+06	6.0714e+06	7.06369e+06	-0.31	-1.01	-0.7	0
WP-C5	Ogfrl1	sp|Q8VE52|OGRL1_MOUSE	34	16	235208	234705	234166	146670	151406	171915	174750	126932	130647	150912	-0.32	-0.87	-0.54	0
WP-C5	Ogn	sp|Q62000|MIME_MOUSE	6	4	89680.4	84674	85935.9	52711.8	50989.8	48549.5	56001	38338.3	45743.7	49050.3	-0.31	-1.05	-0.74	0
WP-C5	Ogt	sp|Q8CGY8|OGT1_MOUSE	254	52	5.17285e+06	5.02412e+06	4.99918e+06	3.33406e+06	3.32249e+06	3.39718e+06	3.71769e+06	3.29757e+06	3.20836e+06	3.2294e+06	-0.08	-0.64	-0.56	0
WP-C5	Olfm1	sp|O88998|NOE1_MOUSE	52	16	768861	722584	766595	361933	351417	345181	418041	253985	257855	325685	-0.53	-1.56	-1.03	0
WP-C5	Olfm2	sp|Q8BM13|NOE2_MOUSE	44	15	413074	425899	409807	250570	279605	249889	266320	421748	406633	292973	0.66	-0.01	-0.67	0
WP-C5	Olfm3	sp|P63056|NOE3_MOUSE	33	17	207964	194936	196457	103983	127365	101279	115923	77010.7	88800.8	93081	-0.44	-1.27	-0.83	0
WP-C5	Omg	sp|Q63912|OMGP_MOUSE	114	14	6.45743e+06	6.39404e+06	6.50537e+06	4.10144e+06	4.0402e+06	3.76724e+06	4.16526e+06	3.33708e+06	3.14783e+06	3.71122e+06	-0.31	-0.99	-0.68	0
WP-C5	Opa1	sp|P58281|OPA1_MOUSE	492	78	7.94665e+06	7.97787e+06	7.36259e+06	4.5365e+06	4.64284e+06	4.53829e+06	4.91367e+06	4.01302e+06	3.9429e+06	4.45432e+06	-0.23	-0.96	-0.74	0
WP-C5	Opa3	sp|Q505D7|OPA3_MOUSE	14	6	2.16274e+06	2.20295e+06	2.2578e+06	1.43494e+06	1.43164e+06	1.39399e+06	1.49092e+06	1.37218e+06	1.36218e+06	1.36037e+06	-0.07	-0.69	-0.62	0
WP-C5	Opalin	sp|Q7M750|OPALI_MOUSE	19	5	251388	304571	280279	204673	229392	264398	219355	127774	131358	162034	-0.82	-1.11	-0.28	0.01
WP-C5	Opcml	tr|Q6DFY2|Q6DFY2_MOUSE	74	13	1.19933e+07	1.11753e+07	1.20217e+07	4.80678e+06	5.22668e+06	4.60344e+06	6.22769e+06	4.40673e+06	4.41874e+06	5.11853e+06	-0.24	-1.41	-1.17	0
WP-C5	Ophn1	sp|Q99J31|OPHN1_MOUSE	52	32	327069	320672	333548	259259	269534	243698	257243	218703	210307	245737	-0.26	-0.61	-0.35	0
WP-C5	Oprd1	sp|P32300|OPRD_MOUSE	1	1	36740.2	36991.1	42448.3	18540.3	20893.1	24963.6	24130	16651.3	22728.3	22116.8	-0.17	-0.98	-0.81	0.01
WP-C5	Orai2	sp|Q8BH10|ORAI2_MOUSE	5	4	132815	143618	121567	121975	104804	97633.7	102230	88950.9	75154.1	87159.8	-0.38	-0.69	-0.31	0.02
WP-C5	Osbp2	sp|Q5QNQ6|OSBP2_MOUSE	41	21	322880	312762	277168	182552	169744	171481	189560	157560	137520	164610	-0.27	-1.04	-0.77	0
WP-C5	Osbpl10	tr|S4R1M9|S4R1M9_MOUSE	55	21	181079	187356	186383	128765	134386	136419	141980	121766	126456	128607	-0.13	-0.58	-0.45	0
WP-C5	Osbpl1a	sp|Q91XL9|OSBL1_MOUSE	168	41	1.10648e+06	1.08503e+06	1.05595e+06	844377	809132	843642	760413	608894	603782	664038	-0.43	-0.84	-0.41	0
WP-C5	Osbpl3	tr|D3YTT6|D3YTT6_MOUSE	29	19	104082	107952	98035.6	68926.4	67036	72283.3	70194.3	69867.4	62117.8	66679.8	-0.08	-0.65	-0.57	0
WP-C5	Oscp1	sp|Q8BHW2|OSCP1_MOUSE	64	26	986692	1.01631e+06	987664	646159	718790	648719	709582	536105	549190	595207	-0.33	-0.88	-0.55	0
WP-C5	Otof	sp|Q9ESF1|OTOF_MOUSE	3	3	22485.8	21742.3	23621.6	9291.02	14311	10154.2	9773.69	10363.4	10368.9	10096.9	-0.07	-1.13	-1.06	0.01
WP-C5	Otub1	sp|Q7TQI3|OTUB1_MOUSE	171	13	1.89164e+07	1.84802e+07	18338494	1.31718e+07	1.29216e+07	1.26387e+07	1.32829e+07	1.13717e+07	1.10598e+07	1.21958e+07	-0.21	-0.73	-0.51	0
WP-C5	Otud7a	sp|Q8R554|OTU7A_MOUSE	42	22	107541	115835	111389	92650.7	90638.2	89340.3	85304.7	76303.7	71447.6	72314.7	-0.28	-0.6	-0.32	0
WP-C5	Otx1	sp|P80205|OTX1_MOUSE	1	1	144480	138922	143455	67671.1	86272.2	73472.2	113038	217680	168748	175843	1.18	0.44	-0.74	0.01
WP-C5	Ovos	sp|Q3UU35|OVOS_MOUSE	4	1	475841	516339	471998	208594	162597	182286	213672	138917	110859	200276	-0.62	-1.97	-1.35	0
WP-C5	Oxct1	sp|Q9D0K2|SCOT1_MOUSE	579	36	7.78557e+06	7.59492e+06	7.53413e+06	5.08984e+06	5.21048e+06	4.89247e+06	5.26378e+06	5.02744e+06	4.99677e+06	5.27494e+06	-0.03	-0.61	-0.58	0
WP-C5	Oxsm	sp|Q9D404|OXSM_MOUSE	27	11	184544	216145	174848	122858	122789	130352	141379	126188	120927	130728	-0.07	-0.63	-0.57	0.01
WP-C5	Pacs1	sp|Q8K212|PACS1_MOUSE	176	49	1.44711e+06	1.44108e+06	1.48467e+06	832290	878369	855019	991784	768223	778150	864313	-0.2	-0.91	-0.71	0
WP-C5	Pacs2	sp|Q3V3Q7|PACS2_MOUSE	67	27	316351	344959	329631	412142	379659	407529	341511	256240	239108	298735	-0.64	-0.42	0.22	0.01
WP-C5	Pacsin1	sp|Q61644|PACN1_MOUSE	285	39	1.78439e+07	1.74633e+07	1.7996e+07	8.35535e+06	9.19976e+06	7.98131e+06	9.73329e+06	5.99354e+06	6.14458e+06	7.93078e+06	-0.54	-1.55	-1.01	0
WP-C5	Pafah1b2	sp|Q61206|PA1B2_MOUSE	81	10	2.70155e+06	2.6414e+06	2.66734e+06	2.14965e+06	2.0511e+06	1.96388e+06	2.06301e+06	1.74835e+06	1.7151e+06	1.83766e+06	-0.25	-0.62	-0.38	0
WP-C5	Pak1	tr|G5E884|G5E884_MOUSE	349	46	5.8055e+06	5.56257e+06	5.9965e+06	3.80238e+06	3.92067e+06	3.68581e+06	3.83102e+06	2.7332e+06	2.78494e+06	3.12584e+06	-0.47	-1.07	-0.6	0
WP-C5	Pak3	sp|Q61036|PAK3_MOUSE	277	41	2.51356e+06	2.39533e+06	2.59476e+06	1.89996e+06	2.03734e+06	1.8835e+06	1.97877e+06	1.40719e+06	1.47608e+06	1.58449e+06	-0.44	-0.79	-0.36	0
WP-C5	Pak6	sp|Q3ULB5|PAK6_MOUSE	25	13	207086	189344	194460	111055	118907	111163	121582	113198	110762	110785	-0.05	-0.81	-0.77	0
WP-C5	Pak7	sp|Q8C015|PAK7_MOUSE	60	28	224067	206357	193981	120512	124868	128811	130395	96974	92664.5	107712	-0.41	-1.13	-0.72	0
WP-C5	Palm	sp|Q9Z0P4-2|PALM_MOUSE	166	29	9.71051e+06	9.09307e+06	9.57602e+06	5.5258e+06	5.49287e+06	5.43497e+06	6.36197e+06	4.62559e+06	4.52509e+06	5.26923e+06	-0.32	-1.05	-0.73	0
WP-C5	Palm2	sp|Q8BR92|PALM2_MOUSE	62	17	2.07348e+06	2.01276e+06	2.06964e+06	1.45185e+06	1.47942e+06	1.4309e+06	1.63164e+06	1.07604e+06	1.07284e+06	1.33893e+06	-0.48	-0.93	-0.45	0
WP-C5	Palm3	sp|A2TJV2|PALM3_MOUSE	20	13	164813	190221	179204	135678	139946	151683	153317	102872	105769	131011	-0.48	-0.77	-0.29	0.01
WP-C5	Pamr1	sp|Q8BU25|PAMR1_MOUSE	7	5	99820.2	95293.9	96008.5	77059	85637.3	93431	95100.8	61987.8	61311.8	58228.3	-0.51	-0.65	-0.14	0.01
WP-C5	Panx2	sp|Q6IMP4|PANX2_MOUSE	17	13	193261	202971	202759	161689	158291	144506	154616	116185	131761	149375	-0.32	-0.69	-0.37	0
WP-C5	Paqr9	sp|Q6TCG2|PAQR9_MOUSE	1	1	126976	116328	121524	97628.4	86872.2	75604.9	97679.3	156810	117028	92605.5	0.61	0.17	-0.44	0.03
WP-C5	Pard6a	sp|Q9Z101|PAR6A_MOUSE	14	6	79897.3	72873.7	84167.6	51137.4	47871.2	42135.3	44214.8	47111.6	40413.1	43119.1	-0.08	-0.85	-0.77	0.01
WP-C5	Parm1	sp|Q923D3|PARM1_MOUSE	1	1	16485.2	17272.5	13574.5	11973.7	13603.3	13325.5	15782.7	11075.7	9290.62	13695	-0.42	-0.63	-0.21	0.05
WP-C5	Pars2	sp|Q8CFI5|SYPM_MOUSE	23	13	121346	109877	104453	82700.5	80597.6	86693.9	87371.6	70256.4	74377.7	74123.3	-0.22	-0.63	-0.41	0.01
WP-C5	Pc	sp|Q05920|PYC_MOUSE	436	65	5.54851e+06	5.3806e+06	5.15903e+06	3.91915e+06	4.06345e+06	3.64274e+06	3.83056e+06	3.1179e+06	3.22983e+06	3.58582e+06	-0.28	-0.76	-0.47	0
WP-C5	Pcdh1	tr|E0CXD4|E0CXD4_MOUSE	50	18	1.28682e+06	1.28173e+06	1.41611e+06	882604	757778	877966	1.12005e+06	820958	687226	948044	-0.27	-0.82	-0.55	0.02
WP-C5	Pcdh7	tr|E9Q2S0|E9Q2S0_MOUSE	97	45	357437	341513	345114	218673	265841	232134	233695	224692	227673	244861	-0.07	-0.62	-0.55	0
WP-C5	Pcdh9	tr|F8VPK8|F8VPK8_MOUSE	91	40	353253	346852	372271	231052	224812	255541	255003	209722	206372	234718	-0.22	-0.78	-0.57	0
WP-C5	Pcdha4	sp|O88689|PCDA4_MOUSE	19	7	426914	303895	414395	243886	270789	236926	282823	177002	206275	231924	-0.43	-0.99	-0.56	0.02
WP-C5	Pcdha9	tr|Q91Y11|Q91Y11_MOUSE	15	7	302971	261882	289152	156779	174882	157371	200786	125726	121382	154926	-0.48	-1.2	-0.72	0.01
WP-C5	Pcdhb13	tr|Q91Y06|Q91Y06_MOUSE	8	6	50932.4	42836.9	44819.8	31584.8	37366.6	33754.3	41826.6	30858.4	29813.3	30657	-0.25	-0.61	-0.35	0.03
WP-C5	Pcdhgb6	tr|Q91XW9|Q91XW9_MOUSE	59	23	524512	485098	548060	306121	298718	308897	359519	279922	254955	297043	-0.25	-0.96	-0.71	0
WP-C5	Pclo	sp|Q9QYX7|PCLO_MOUSE	672	240	7.85844e+06	7.67906e+06	7.55747e+06	3.7232e+06	3.93354e+06	3.82532e+06	4.48289e+06	2.79238e+06	2.77318e+06	3.64512e+06	-0.52	-1.47	-0.95	0
WP-C5	Pcmt1	sp|P23506|PIMT_MOUSE	199	22	5.37838e+06	5.20737e+06	5.36844e+06	3.46063e+06	3.37717e+06	3.0549e+06	3.47229e+06	2.54101e+06	2.69614e+06	2.97944e+06	-0.35	-1.02	-0.67	0
WP-C5	Pcnx	sp|Q9QYC1|PCX1_MOUSE	10	10	100419	93562.9	94908.3	75670.7	78044.3	76001.1	74024.1	64043.8	65129.6	68712.5	-0.23	-0.58	-0.34	0
WP-C5	Pcp4	sp|P63054|PCP4_MOUSE	274	6	5.68732e+06	6.28784e+06	4.41393e+06	2.74635e+06	4.06388e+06	3.32899e+06	2.74011e+06	1.40398e+06	1.61096e+06	2.39233e+06	-1.09	-1.86	-0.76	0.01
WP-C5	Pcp4l1	sp|Q6W8Q3|PC4L1_MOUSE	18	4	1.26131e+06	1.45441e+06	840055	610304	1.04491e+06	632947	494455	373182	437078	525101	-0.78	-1.55	-0.77	0.05
WP-C5	Pcsk1	sp|P63239|NEC1_MOUSE	25	16	302999	310124	320163	205927	261870	176811	221237	158255	174262	198942	-0.38	-0.9	-0.52	0.01
WP-C5	Pcsk2	sp|P21661|NEC2_MOUSE	63	24	458934	439527	443809	225777	251063	240134	270299	199547	216741	233767	-0.25	-1.1	-0.86	0
WP-C5	Pcx	tr|E9QPD7|E9QPD7_MOUSE	438	66	5.54928e+06	5.38092e+06	5.16003e+06	3.9178e+06	4.0636e+06	3.64184e+06	3.8303e+06	3.11797e+06	3.22981e+06	3.58652e+06	-0.28	-0.76	-0.47	0
WP-C5	Pcyt2	sp|Q922E4|PCY2_MOUSE	89	25	1.54394e+06	1.67564e+06	1.62728e+06	1.62332e+06	1.66818e+06	1.65002e+06	1.41516e+06	987964	1.05266e+06	1.15691e+06	-0.64	-0.66	-0.02	0.01
WP-C5	Pde1a	sp|Q61481|PDE1A_MOUSE	116	35	801051	812535	914745	408496	408362	485280	525042	373156	376398	434741	-0.29	-1.17	-0.88	0
WP-C5	Pde1b	sp|Q01065|PDE1B_MOUSE	98	21	2.26045e+06	2.70402e+06	1.69254e+06	880079	1.46208e+06	994168	907398	634316	701145	836754	-0.67	-1.73	-1.06	0.02
WP-C5	Pde2a	sp|Q922S4|PDE2A_MOUSE	173	48	2.41191e+06	2.50052e+06	2.40887e+06	1.09391e+06	1.27378e+06	1.29069e+06	1.38142e+06	1.1237e+06	1.02871e+06	1.1669e+06	-0.23	-1.18	-0.95	0
WP-C5	Pde4a	sp|O89084|PDE4A_MOUSE	61	27	391576	435308	421044	274069	277096	297235	312008	235999	221201	247445	-0.34	-0.86	-0.52	0
WP-C5	Pde4d	tr|F6QFD1|F6QFD1_MOUSE	122	29	289820	279133	270707	210520	219361	207733	214131	154469	151730	164898	-0.48	-0.87	-0.39	0
WP-C5	Pde7a	sp|P70453|PDE7A_MOUSE	8	7	73262.4	72951.8	75166.5	41435.6	48431.7	40604.8	47833.9	48685	45745.5	45596	0.08	-0.64	-0.73	0
WP-C5	Pde7b	sp|Q9QXQ1|PDE7B_MOUSE	13	11	86414.6	87583.9	68115.6	54317.9	68756	55625	45933.8	52267.5	52611.2	49092.9	-0.1	-0.62	-0.52	0.04
WP-C5	Pde8b	sp|E9Q4S1|PDE8B_MOUSE	37	18	235665	215901	198418	95958.3	113483	98538.3	111223	84267.8	88011.2	92035.4	-0.28	-1.33	-1.05	0
WP-C5	Pdha1	sp|P35486|ODPA_MOUSE	325	36	9.48642e+06	9.14978e+06	9.1639e+06	5.6219e+06	5.56798e+06	5.09726e+06	5.7957e+06	4.64858e+06	4.39857e+06	5.35951e+06	-0.29	-1.03	-0.75	0
WP-C5	Pdhb	sp|Q9D051|ODPB_MOUSE	644	29	2.99931e+07	2.83392e+07	2.91458e+07	1.8421e+07	1.82355e+07	1.69771e+07	1.91547e+07	1.51217e+07	1.47792e+07	1.76968e+07	-0.28	-0.96	-0.68	0
WP-C5	Pdhx	sp|Q8BKZ9|ODPX_MOUSE	176	22	3.86309e+06	3.61084e+06	3.76366e+06	2.4714e+06	2.39367e+06	2.33455e+06	2.52611e+06	1.99716e+06	1.93084e+06	2.323e+06	-0.31	-0.93	-0.62	0
WP-C5	Pdk1	sp|Q8BFP9|PDK1_MOUSE	67	22	666014	617154	631626	322902	328808	318804	365368	289723	277346	325404	-0.24	-1.17	-0.93	0
WP-C5	Pdk2	sp|Q9JK42|PDK2_MOUSE	105	24	1.42743e+06	1.30498e+06	1.35969e+06	866637	854094	801217	855176	694734	672556	826887	-0.3	-1	-0.69	0
WP-C5	Pdk3	sp|Q922H2|PDK3_MOUSE	62	20	4.85678e+06	5.2362e+06	4.61651e+06	3.28818e+06	3.31501e+06	3.1712e+06	3.28662e+06	2.44138e+06	2.3339e+06	2.87619e+06	-0.45	-1.04	-0.59	0
WP-C5	Pdk4	sp|O70571|PDK4_MOUSE	8	6	80448.9	80270.1	65298.8	55301.6	52928.1	52555.4	48737.3	47933.2	40088.1	45157.3	-0.25	-0.78	-0.52	0.01
WP-C5	Pdp1	sp|Q3UV70|PDP1_MOUSE	87	30	386670	383494	361507	249419	263983	258226	268786	208855	200387	240194	-0.35	-0.88	-0.54	0
WP-C5	Pdpk1	sp|Q9Z2A0|PDPK1_MOUSE	67	23	918997	938526	897219	665543	672089	628040	662544	545304	552294	575928	-0.26	-0.74	-0.48	0
WP-C5	Pdpr	sp|Q7TSQ8|PDPR_MOUSE	71	35	1.05941e+06	1.06419e+06	1.01129e+06	751033	745409	709993	739249	583835	572478	658438	-0.35	-0.85	-0.5	0
WP-C5	Pdxk	sp|Q8K183|PDXK_MOUSE	115	24	1.5044e+06	1.50847e+06	1.26146e+06	814916	958777	873225	1.11013e+06	814307	930765	820557	-0.11	-0.71	-0.6	0.02
WP-C5	Pdxp	sp|P60487|PLPP_MOUSE	75	16	1.70097e+06	1.65502e+06	1.7675e+06	1.01178e+06	1.14144e+06	977642	1.18407e+06	789588	844111	965363	-0.4	-1.06	-0.66	0
WP-C5	Pdyn	tr|O35852|O35852_MOUSE	9	6	199343	170682	198466	99980.9	113146	88240.7	92486.6	76048.4	74795	86256	-0.38	-1.33	-0.94	0
WP-C5	Pdzd2	tr|E9Q1M1|E9Q1M1_MOUSE	40	30	174221	159821	169435	103138	115120	105898	105489	122881	122096	118144	0.19	-0.45	-0.64	0
WP-C5	Penk	sp|P22005|PENK_MOUSE	32	13	631823	873254	840038	614650	975220	799932	561354	308448	315930	383794	-1.24	-1.32	-0.08	0.05
WP-C5	Pet100	sp|P0DJE0|PT100_MOUSE	4	2	78800.6	76020.9	75623.5	63296.5	57750.1	62524.8	56116.7	48236.4	46637	54583	-0.34	-0.7	-0.36	0
WP-C5	Pex5l	tr|D3YYH1|D3YYH1_MOUSE	60	24	732474	707281	709849	537610	527128	552055	538812	355316	351488	457202	-0.61	-1.02	-0.41	0
WP-C5	Pfkl	sp|P12382|PFKAL_MOUSE	433	41	4.40147e+06	4.68307e+06	4.40852e+06	3.28096e+06	3.12971e+06	3.4061e+06	3.4835e+06	2.6851e+06	2.57815e+06	3.10938e+06	-0.34	-0.77	-0.44	0
WP-C5	Pfkp	sp|Q9WUA3|PFKAP_MOUSE	710	52	1.15093e+07	1.18311e+07	1.17167e+07	7.8622e+06	7.69262e+06	7.73906e+06	8.10081e+06	6.42937e+06	6.41512e+06	7.34868e+06	-0.29	-0.86	-0.57	0
WP-C5	Pfn2	sp|Q9JJV2|PROF2_MOUSE	198	10	5.73084e+06	5.72866e+06	5.83151e+06	4.13656e+06	3.9983e+06	3.87525e+06	4.30092e+06	3.17456e+06	2.86705e+06	3.73674e+06	-0.43	-0.93	-0.5	0
WP-C5	Pgam1	sp|Q9DBJ1|PGAM1_MOUSE	583	25	1.01584e+07	1.01254e+07	1.01148e+07	7.34667e+06	7.32791e+06	7.49803e+06	7.82092e+06	6.38716e+06	6.59054e+06	6.90581e+06	-0.21	-0.64	-0.43	0
WP-C5	Pgam2	sp|O70250|PGAM2_MOUSE	106	13	9.1569e+06	9.4498e+06	9.47535e+06	6.70512e+06	7.11788e+06	6.62762e+06	6.48454e+06	6.23577e+06	5.90751e+06	6.00927e+06	-0.15	-0.62	-0.48	0
WP-C5	Pgbd5	tr|D3YZI9|D3YZI9_MOUSE	34	16	475526	423443	465657	238978	216986	236361	250059	208943	184831	222947	-0.26	-1.21	-0.95	0
WP-C5	Pgm2l1	sp|Q8CAA7|PGM2L_MOUSE	155	39	3.00167e+06	3.07724e+06	3.20769e+06	1.779e+06	1.63226e+06	1.70635e+06	1.91146e+06	1.22315e+06	1.25788e+06	1.65477e+06	-0.5	-1.32	-0.82	0
WP-C5	Pgs1	sp|Q8BHF7|PGPS1_MOUSE	60	18	515121	516349	480295	349165	358846	366321	373852	297525	304388	335775	-0.27	-0.74	-0.48	0
WP-C5	Phactr1	sp|Q2M3X8|PHAR1_MOUSE	98	34	1.79235e+06	1.75313e+06	1.53328e+06	697515	834721	747274	809916	657635	615114	674086	-0.28	-1.41	-1.13	0
WP-C5	Phactr2	tr|B1AVP0|B1AVP0_MOUSE	16	10	73463.2	79433.4	88332.9	60605.3	58736.9	61389.2	53981.3	46984.2	47095.3	54313	-0.32	-0.77	-0.45	0.01
WP-C5	Phactr3	sp|Q8BYK5|PHAR3_MOUSE	18	14	257124	234022	251034	152762	154884	154065	162642	129983	131361	144761	-0.26	-0.92	-0.66	0
WP-C5	Phkg1	sp|P07934|PHKG1_MOUSE	19	11	262609	274503	272587	215800	216893	220123	205292	184199	176113	241050	-0.25	-0.58	-0.33	0
WP-C5	Phlda3	sp|Q9WV95|PHLA3_MOUSE	8	4	21704.7	23496	21647.2	14042.9	14544.2	13756.6	18060.5	11964.2	10748.6	12091.1	-0.41	-0.97	-0.56	0.01
WP-C5	Phospho1	sp|Q8R2H9|PHOP1_MOUSE	31	13	802359	765919	728324	572200	460755	443998	420836	333132	342219	398838	-0.49	-1.18	-0.69	0.01
WP-C5	Phyhip	sp|Q8K0S0|PHYIP_MOUSE	148	17	3.28718e+06	3.21087e+06	3.1668e+06	1.85352e+06	1.81829e+06	1.67818e+06	1.99583e+06	1.41559e+06	1.24996e+06	1.71411e+06	-0.46	-1.27	-0.81	0
WP-C5	Pi4ka	tr|E9Q3L2|E9Q3L2_MOUSE	346	112	2.14966e+06	2.05351e+06	2.08202e+06	1.1582e+06	1.27495e+06	1.19216e+06	1.33515e+06	969203	1.02338e+06	1.16612e+06	-0.32	-1.07	-0.76	0
WP-C5	Pianp	sp|Q6P1B3|PIANP_MOUSE	4	3	17598.1	17313.7	18538.3	6723.95	10116.9	9253.63	9374.41	6123.96	8946.21	9377.96	-0.23	-1.24	-1.01	0.01
WP-C5	Pick1	sp|Q62083|PICK1_MOUSE	38	14	838684	845452	849903	555516	591730	565927	631354	425395	451509	538540	-0.42	-0.95	-0.53	0
WP-C5	Piezo2	sp|Q8CD54|PIEZ2_MOUSE	7	1	228576	289942	205445	98897	93406.2	93282.7	119616	94393.1	72291.4	117081	-0.28	-1.53	-1.25	0.01
WP-C5	Pigp	sp|Q9JHG1|PIGP_MOUSE	3	3	37209.8	34251.9	39878.2	25144.4	26852.6	26351.1	28573.6	24651.1	23442.2	26312.3	-0.15	-0.63	-0.47	0.01
WP-C5	Pip4k2a	sp|O70172|PI42A_MOUSE	106	28	1.09654e+06	1.11566e+06	1.0856e+06	795745	739820	735303	749395	583653	559943	683603	-0.4	-0.94	-0.54	0
WP-C5	Pip4k2b	sp|Q80XI4|PI42B_MOUSE	107	32	1.63566e+06	1.62487e+06	1.62653e+06	1.01763e+06	1.00345e+06	1.01284e+06	1.09925e+06	902947	883977	996769	-0.21	-0.87	-0.66	0
WP-C5	Pip4k2c	sp|Q91XU3|PI42C_MOUSE	84	26	820775	811453	793304	482987	435219	486189	500159	408322	366764	423570	-0.3	-1.06	-0.76	0
WP-C5	Pip5k1b	sp|P70181|PI51B_MOUSE	26	13	763835	666345	746067	514690	483737	485830	558665	441876	417146	476014	-0.25	-0.76	-0.51	0.01
WP-C5	Pip5k1c	sp|O70161-2|PI51C_MOUSE	150	31	3.19825e+06	2.93165e+06	3.02477e+06	1.57912e+06	1.55623e+06	1.59021e+06	1.87154e+06	1.41199e+06	1.3764e+06	1.62381e+06	-0.24	-1.13	-0.89	0
WP-C5	Pip5kl1	sp|Q6U7H8|PI5L1_MOUSE	1	1	52826	62031.2	57973.4	33107.4	37518.1	33129.2	36511.2	27533.1	29887.8	26034.2	-0.29	-1	-0.72	0
WP-C5	Pitpna	sp|P53810|PIPNA_MOUSE	230	27	3.45943e+06	3.53856e+06	3.3869e+06	2.63961e+06	2.66021e+06	2.52826e+06	2.62433e+06	2.21113e+06	2.27968e+06	2.51238e+06	-0.22	-0.62	-0.41	0
WP-C5	Pitpnm1	sp|O35954|PITM1_MOUSE	106	42	1.73705e+06	1.70793e+06	1.62428e+06	1.02822e+06	1.13557e+06	1.06707e+06	1.11153e+06	867143	869607	1.05941e+06	-0.32	-0.96	-0.64	0
WP-C5	Pitpnm2	sp|Q6ZPQ6|PITM2_MOUSE	97	52	1.37889e+06	1.24068e+06	1.28733e+06	507064	518455	494133	606053	468101	468271	537586	-0.18	-1.48	-1.29	0
WP-C5	Pitpnm3	sp|Q3UHE1|PITM3_MOUSE	56	22	266760	245067	266521	122650	141158	121226	138704	115324	122969	125841	-0.14	-1.12	-0.99	0
WP-C5	Pkp4	sp|Q68FH0|PKP4_MOUSE	122	53	1.11063e+06	1.04421e+06	1.09466e+06	925764	846447	869512	948968	702010	655566	766970	-0.4	-0.67	-0.27	0
WP-C5	Pla2g4e	sp|Q50L42|PA24E_MOUSE	24	16	231674	203997	226515	106956	127473	102527	123603	82056.9	94205.6	103834	-0.39	-1.32	-0.94	0
WP-C5	Plcb1	sp|Q9Z1B3|PLCB1_MOUSE	509	94	6.32503e+06	6.06724e+06	5.81257e+06	2.47854e+06	2.66108e+06	2.38921e+06	3.05944e+06	2.15338e+06	2.15927e+06	2.3898e+06	-0.3	-1.49	-1.2	0
WP-C5	Plcb4	tr|Q91UZ1|Q91UZ1_MOUSE	128	56	2.20006e+06	2.05707e+06	1.83494e+06	1.65837e+06	1.88949e+06	1.88045e+06	1.65898e+06	934117	1.12425e+06	1.62333e+06	-0.78	-0.98	-0.2	0.01
WP-C5	Plcd1	sp|Q8R3B1|PLCD1_MOUSE	91	36	373290	381304	367763	277275	273295	272580	287400	255341	243609	273004	-0.15	-0.58	-0.43	0
WP-C5	Plcd3	sp|Q8K2J0|PLCD3_MOUSE	20	14	181945	173413	178397	118802	118560	120049	123469	121097	115187	123345	-0.03	-0.59	-0.57	0
WP-C5	Plch2	sp|A2AP18-2|PLCH2_MOUSE	64	37	881930	821880	909630	483820	492811	524587	580240	456490	412019	467821	-0.26	-1	-0.74	0
WP-C5	Plcl1	sp|Q3USB7|PLCL1_MOUSE	166	53	803459	831113	799249	804858	717561	752412	662194	506975	488319	595936	-0.56	-0.71	-0.14	0.01
WP-C5	Plcl2	sp|Q8K394|PLCL2_MOUSE	128	50	1.43288e+06	1.3844e+06	1.38562e+06	670999	733660	712596	778820	612136	621432	676889	-0.23	-1.18	-0.95	0
WP-C5	Plcxd2	tr|B2RXA1|B2RXA1_MOUSE	13	9	196779	179665	214237	103726	150921	98660	130808	86290.8	97782.5	110105	-0.4	-1.1	-0.7	0.02
WP-C5	Plcxd3	sp|Q8BLJ3|PLCX3_MOUSE	39	11	558774	573898	656453	438648	478088	363688	423111	320709	326941	398393	-0.4	-0.88	-0.49	0.01
WP-C5	Pld3	sp|O35405|PLD3_MOUSE	90	16	2.27915e+06	2.22386e+06	2.11493e+06	1.6052e+06	1.72295e+06	1.61644e+06	1.62866e+06	1.26594e+06	1.25286e+06	1.22487e+06	-0.38	-0.81	-0.42	0
WP-C5	Pld5	sp|Q3UNN8|PLD5_MOUSE	11	7	57698	63055	52894.9	43830.5	50275.6	35032.2	34578.9	35120.1	30939.5	36871	-0.31	-0.81	-0.5	0.03
WP-C5	Plec	tr|E9Q9J6|E9Q9J6_MOUSE	210	42	5.20804e+06	4.89759e+06	4.808e+06	4.12543e+06	3.94437e+06	4.10355e+06	3.78509e+06	2.99424e+06	2.90735e+06	3.27582e+06	-0.44	-0.75	-0.32	0
WP-C5	Plekha5	tr|E9Q6H8|E9Q6H8_MOUSE	75	42	1.14244e+06	1.1475e+06	1.1133e+06	714090	743645	663961	753731	644922	610833	642597	-0.2	-0.85	-0.66	0
WP-C5	Plekha6	sp|Q7TQG1|PKHA6_MOUSE	60	37	314239	297668	303633	192214	220716	192776	202338	148346	156817	183050	-0.4	-1	-0.6	0
WP-C5	Plekhd1	sp|B2RPU2|PLHD1_MOUSE	21	13	204620	176508	180040	254777	246579	223682	163335	107359	130726	191861	-0.9	-0.65	0.25	0.04
WP-C5	Plin4	sp|O88492|PLIN4_MOUSE	56	29	1.46744e+06	1.27979e+06	1.23188e+06	943513	841378	798219	700129	899738	879153	813502	0.12	-0.58	-0.69	0.01
WP-C5	Plk2	sp|P53351|PLK2_MOUSE	13	10	119763	105948	118274	69736.9	67229	65363	82546.6	93895.4	115892	85333.6	0.56	-0.13	-0.69	0.01
WP-C5	Plp1	sp|P60202|MYPR_MOUSE	967	9	1.45203e+08	1.67407e+08	1.5096e+08	1.99728e+08	1.44551e+08	1.47654e+08	1.05175e+08	5.39532e+07	5.4199e+07	8.91994e+07	-1.46	-1.51	-0.05	0.03
WP-C5	Plxdc1	sp|Q91ZV7|PLDX1_MOUSE	18	9	92886.5	86770.3	84417.9	63970.3	66677.3	75314.3	72222.2	58335.8	57835	65201.3	-0.26	-0.6	-0.34	0.01
WP-C5	Plxna1	sp|P70206|PLXA1_MOUSE	168	70	1.30576e+06	1.32137e+06	1.33627e+06	870133	959542	851865	1.03943e+06	829315	769266	947099	-0.22	-0.72	-0.51	0.01
WP-C5	Plxna2	sp|P70207|PLXA2_MOUSE	136	59	1.49902e+06	1.49633e+06	1.45453e+06	798142	790624	767272	953194	893931	895362	848911	0.11	-0.73	-0.84	0
WP-C5	Plxna4	sp|Q80UG2|PLXA4_MOUSE	218	70	1.00272e+06	983944	989762	578208	581611	551501	674872	473646	471048	573580	-0.34	-1.07	-0.73	0
WP-C5	Plxnc1	sp|Q9QZC2|PLXC1_MOUSE	56	27	884885	869095	1.10861e+06	555088	672128	560193	600280	593542	563463	631792	-0.05	-0.72	-0.68	0.02
WP-C5	Plxnd1	sp|Q3UH93|PLXD1_MOUSE	89	42	609456	523086	598480	225142	254352	224853	263082	276055	256833	244335	0.14	-1.11	-1.25	0
WP-C5	Pmm1	sp|O35621|PMM1_MOUSE	55	16	910559	896778	926918	571254	548714	568423	594376	549529	484026	590425	-0.14	-0.82	-0.68	0
WP-C5	Pnck	sp|Q9QYK9|KCC1B_MOUSE	13	8	134056	119688	145119	75887.9	96972.5	69899.1	83494.9	73147.3	71850.4	78651.7	-0.17	-0.87	-0.7	0.01
WP-C5	Pnkd	sp|Q69ZP3-4|PNKD_MOUSE	11	5	172057	172363	161058	124076	126987	111592	129822	100967	97957.8	108782	-0.31	-0.76	-0.45	0
WP-C5	Pnma2	sp|Q8BHK0|PNMA2_MOUSE	5	4	59066.2	58757.9	72870.7	39205.7	47863.1	39033.8	49179.7	32629.2	30763.4	45602.9	-0.47	-1	-0.54	0.02
WP-C5	Pnmal2	tr|G3X9N3|G3X9N3_MOUSE	29	17	497262	525974	543450	320911	381002	278600	376623	323252	304656	358765	-0.11	-0.73	-0.62	0.01
WP-C5	Pnpla8	sp|Q8K1N1|PLPL8_MOUSE	86	33	862414	831591	863703	590264	620222	588736	628957	527484	546856	596550	-0.18	-0.67	-0.49	0
WP-C5	Pnpo	sp|Q91XF0|PNPO_MOUSE	39	13	751274	756501	746290	570774	581401	519425	545030	424668	394333	489083	-0.44	-0.88	-0.44	0
WP-C5	Poli	sp|Q6R3M4|POLI_MOUSE	11	7	59247.3	54952.8	59538.9	39660.6	39761.8	42887.3	43606.2	36715.6	38899	40234.8	-0.13	-0.62	-0.48	0
WP-C5	Porcn	sp|Q9JJJ7|PORCN_MOUSE	10	5	71611.2	65617.7	66248.9	47229.1	49065	44967.1	45787.9	42597.5	44808.9	44432.7	-0.1	-0.63	-0.54	0
WP-C5	Ppap2b	sp|Q99JY8|LPP3_MOUSE	21	8	293266	293943	328540	185836	185292	177078	194586	265013	256806	270282	0.49	-0.23	-0.72	0
WP-C5	Ppapdc2	sp|Q9D4F2|PPAC2_MOUSE	12	7	93968.8	93242.8	97474.3	80811.8	72540.8	72675.7	74210.8	58540.4	56778.2	66859.1	-0.38	-0.72	-0.34	0
WP-C5	Ppapdc3	sp|Q91WB2|PPAC3_MOUSE	3	3	70063.3	73622.1	86150	41366.3	46780.8	39517	39131.6	44556	45169.8	42414.2	0.11	-0.77	-0.88	0.01
WP-C5	Ppard	sp|P35396|PPARD_MOUSE	3	3	23867.7	15428	20321.7	14816	14467	11146.1	15681	12128.9	10926.4	11714.9	-0.28	-0.79	-0.5	0.05
WP-C5	Ppfia2	tr|B8QI34|B8QI34_MOUSE	129	63	677461	650027	712513	410477	406629	412128	487250	357948	352033	416533	-0.27	-0.94	-0.66	0
WP-C5	Ppfia3	sp|P60469|LIPA3_MOUSE	185	62	2.12055e+06	2.02855e+06	2.09565e+06	1.01284e+06	1.05603e+06	1.04912e+06	1.2201e+06	840691	827285	1.01491e+06	-0.38	-1.32	-0.94	0
WP-C5	Ppfia4	tr|B8QI36|B8QI36_MOUSE	92	45	669150	638611	686422	495230	470675	443516	509878	392372	378595	443136	-0.32	-0.79	-0.47	0
WP-C5	Ppip5k1	tr|F6VID9|F6VID9_MOUSE	13	7	91940.4	90607.5	94155.4	44908.7	51737.1	51285.5	65785.3	39112	40328.1	45086	-0.43	-1.22	-0.79	0.01
WP-C5	Ppm1e	sp|Q80TL0|PPM1E_MOUSE	62	15	1.03449e+06	1.08773e+06	1.11423e+06	745023	633221	715789	826615	643686	572751	640088	-0.26	-0.83	-0.56	0.01
WP-C5	Ppm1h	sp|Q3UYC0|PPM1H_MOUSE	98	25	2.26436e+06	2.07568e+06	2.2454e+06	1.01462e+06	1.01713e+06	972217	1.18106e+06	870089	828574	915142	-0.3	-1.37	-1.07	0
WP-C5	Ppm1j	sp|Q149T7|PPM1J_MOUSE	8	5	136581	122324	144126	66671.2	66870.2	63428.8	73114.3	59224.2	57858.2	66389.5	-0.21	-1.2	-0.99	0
WP-C5	Ppm1k	sp|Q8BXN7|PPM1K_MOUSE	23	10	197769	204488	190538	125737	132436	122778	128885	144135	149406	122382	0.2	-0.43	-0.63	0
WP-C5	Ppm1m	sp|Q8BU27|PPM1M_MOUSE	12	5	54448.5	58771.8	53141.2	33902.4	34380.4	38063.1	38943.6	32026.9	32444.6	34408.8	-0.17	-0.78	-0.61	0
WP-C5	Ppme1	sp|Q8BVQ5|PPME1_MOUSE	127	21	7.33008e+06	6.67202e+06	6.87969e+06	4.68776e+06	4.52297e+06	4.6064e+06	4.76831e+06	4.82789e+06	4.76997e+06	4.53513e+06	0.05	-0.54	-0.58	0
WP-C5	Ppp1r12b	sp|Q8BG95|MYPT2_MOUSE	63	35	356331	345686	343325	215511	218420	211357	216355	237523	220830	237728	0.09	-0.6	-0.69	0
WP-C5	Ppp1r13b	sp|Q62415|ASPP1_MOUSE	81	30	5.03867e+06	4.95163e+06	5.01705e+06	3.28345e+06	3.5401e+06	3.10463e+06	3.59559e+06	2.72786e+06	2.76205e+06	3.25232e+06	-0.3	-0.87	-0.57	0
WP-C5	Ppp1r14a	sp|Q91VC7|PP14A_MOUSE	10	3	269654	320594	259606	358969	283619	283969	246860	130185	123125	195473	-1.21	-1.16	0.05	0.02
WP-C5	Ppp1r16a	sp|Q923M0|PP16A_MOUSE	11	7	136114	116946	126286	74359.6	81528.5	84443.6	103516	65874.4	70969.2	77053.7	-0.33	-0.89	-0.56	0.01
WP-C5	Ppp1r16b	sp|Q8VHQ3|PP16B_MOUSE	45	20	107177	101168	96477.9	91140.9	91244	86089.2	76088.9	64409	58881.7	66547.4	-0.48	-0.72	-0.24	0.01
WP-C5	Ppp1r1a	sp|Q9ERT9|PPR1A_MOUSE	40	9	186020	196147	182811	135681	115333	114629	136535	108024	94319.1	121417	-0.31	-0.9	-0.59	0.01
WP-C5	Ppp1r1b	sp|Q60829|PPR1B_MOUSE	44	8	704793	860200	472783	239232	426890	327475	252972	184197	199503	196526	-0.7	-1.82	-1.12	0.03
WP-C5	Ppp1r3e	sp|Q8BRJ4|PPR3E_MOUSE	2	2	126962	126915	139136	113012	111761	102734	99562.1	71887	77741	83471.8	-0.51	-0.81	-0.3	0.01
WP-C5	Ppp1r3f	sp|Q9JIG4|PPR3F_MOUSE	48	26	425391	398495	393183	273544	294879	276901	289446	217172	222935	241999	-0.37	-0.88	-0.52	0
WP-C5	Ppp1r3g	sp|Q9CW07|PP13G_MOUSE	7	5	66545.5	52223.2	64209.7	33221.6	33332.9	30288.8	37931.3	31182.4	31375.3	31963.1	-0.11	-0.96	-0.86	0.01
WP-C5	Ppp1r7	sp|Q3UM45|PP1R7_MOUSE	166	36	5.14516e+06	5.15391e+06	5.13434e+06	3.66448e+06	3.74042e+06	3.67923e+06	3.75683e+06	3.46391e+06	3.29546e+06	3.44486e+06	-0.13	-0.61	-0.47	0
WP-C5	Ppp1r9a	tr|H3BJD6|H3BJD6_MOUSE	131	51	2.58354e+06	2.53145e+06	2.12376e+06	961487	1.20797e+06	955438	1.1434e+06	925836	924963	1.02805e+06	-0.21	-1.38	-1.18	0
WP-C5	Ppp1r9b	sp|Q6R891|NEB2_MOUSE	173	42	2.1287e+06	2.03205e+06	2.02068e+06	1.36346e+06	1.27777e+06	1.38708e+06	1.48728e+06	1.67651e+06	1.48175e+06	1.63312e+06	0.2	-0.38	-0.58	0.01
WP-C5	Ppp2r1a	tr|G3UWL2|G3UWL2_MOUSE	139	7	1.06796e+07	1.07305e+07	1.0667e+07	7.43212e+06	7.84903e+06	7.50048e+06	7.89565e+06	6.57341e+06	6.64522e+06	6.66394e+06	-0.21	-0.69	-0.48	0
WP-C5	Ppp2r2c	sp|Q8BG02|2ABG_MOUSE	39	21	2.05705e+06	1.91236e+06	2.00509e+06	1.37176e+06	1.50962e+06	1.43468e+06	1.47872e+06	1.0758e+06	1.08601e+06	1.16004e+06	-0.42	-0.88	-0.46	0
WP-C5	Ppp2r5b	tr|Q6PD28|Q6PD28_MOUSE	58	20	1.03801e+06	976444	1.02463e+06	831323	767668	778961	792874	625455	645360	710541	-0.32	-0.67	-0.35	0
WP-C5	Ppp2r5e	sp|Q61151|2A5E_MOUSE	79	27	2.32539e+06	2.20975e+06	2.27191e+06	1.58773e+06	1.68641e+06	1.60029e+06	1.73501e+06	1.21509e+06	1.31395e+06	1.44842e+06	-0.39	-0.84	-0.46	0
WP-C5	Ppp3ca	sp|P63328|PP2BA_MOUSE	424	34	1.44056e+07	1.39857e+07	1.20551e+07	5.96497e+06	5.70488e+06	5.84601e+06	7.65201e+06	4.82087e+06	4.1447e+06	5.85839e+06	-0.49	-1.59	-1.1	0
WP-C5	Ppp3cb	tr|G3X8U7|G3X8U7_MOUSE	237	29	1.12602e+07	1.1114e+07	1.05355e+07	5.44039e+06	5.25349e+06	5.36848e+06	7.28406e+06	4.58269e+06	4.2386e+06	5.41426e+06	-0.4	-1.31	-0.91	0
WP-C5	Ppp3cc	sp|P48455|PP2BC_MOUSE	67	14	2.22791e+06	2.34293e+06	2.13049e+06	1.05912e+06	1.10421e+06	1.05125e+06	1.34796e+06	884870	793397	950326	-0.44	-1.41	-0.97	0
WP-C5	Ppp3r1	sp|Q63810|CANB1_MOUSE	318	19	2.15317e+07	1.99983e+07	1.93396e+07	1.00002e+07	9.90412e+06	1.02763e+07	1.26686e+07	8.19285e+06	7.96975e+06	1.01271e+07	-0.41	-1.33	-0.92	0
WP-C5	Ppp3r2	sp|Q63811|CANB2_MOUSE	21	5	6.66953e+06	6.25711e+06	5.11104e+06	2.62562e+06	2.58944e+06	2.46108e+06	3.15247e+06	1.87246e+06	1.79209e+06	2.52247e+06	-0.56	-1.71	-1.15	0.01
WP-C5	Ppp4r4	sp|Q8C0Y0|PP4R4_MOUSE	67	32	702709	758094	659612	629241	604065	611445	620740	469694	442145	516849	-0.44	-0.63	-0.2	0.01
WP-C5	Pptc7	sp|Q6NVE9|PPTC7_MOUSE	16	6	98341.3	94841	86007.2	73248.8	72644.5	68301.7	70438.8	64285.9	58193.2	66485.3	-0.22	-0.6	-0.39	0.01
WP-C5	Prdm8	sp|Q8BZ97|PRDM8_MOUSE	4	4	44146.6	40305.4	43012.6	27470.3	20102.6	24673.1	27410.6	24178.8	19393.8	26647.3	-0.19	-0.96	-0.77	0.01
WP-C5	Prdx5	sp|P99029|PRDX5_MOUSE	410	14	2.47153e+07	2.35434e+07	2.32307e+07	1.68079e+07	1.66366e+07	1.44788e+07	1.5887e+07	1.29345e+07	1.26205e+07	1.56058e+07	-0.32	-0.9	-0.58	0
WP-C5	Prelp	sp|Q9JK53|PRELP_MOUSE	35	15	231203	208372	223144	130464	157746	115376	128019	125276	151383	115922	0.06	-0.68	-0.73	0.01
WP-C5	Prepl	sp|Q8C167|PPCEL_MOUSE	97	31	1.33487e+06	1.33919e+06	1.28514e+06	974664	1.06516e+06	893909	923166	653240	707969	855701	-0.5	-0.96	-0.45	0
WP-C5	Prickle1	sp|Q3U5C7|PRIC1_MOUSE	18	12	118841	112043	119715	66550.7	68472.3	72275.4	75333.4	59969.1	59923.3	67505.1	-0.24	-0.96	-0.73	0
WP-C5	Prickle2	tr|A7YQ68|A7YQ68_MOUSE	77	36	787037	746967	784304	511306	437026	489568	555609	415964	364128	475435	-0.35	-0.99	-0.63	0
WP-C5	Prkaa2	sp|Q8BRK8|AAPK2_MOUSE	71	26	353284	342933	333964	212195	214902	218273	232339	197368	182869	205716	-0.21	-0.85	-0.65	0
WP-C5	Prkab2	sp|Q6PAM0|AAKB2_MOUSE	27	12	1.26816e+06	1.28074e+06	1.22878e+06	927581	915857	869326	979786	840630	800817	907234	-0.17	-0.62	-0.45	0
WP-C5	Prkaca	sp|P05132|KAPCA_MOUSE	172	33	1.0343e+07	1.04825e+07	1.02984e+07	5.88185e+06	7.0156e+06	6.22212e+06	7.00907e+06	5.00693e+06	5.28106e+06	5.78698e+06	-0.34	-1.01	-0.67	0
WP-C5	Prkacb	sp|P68181|KAPCB_MOUSE	188	39	1.04139e+07	1.05623e+07	1.01258e+07	5.82111e+06	6.83694e+06	6.0497e+06	6.47366e+06	4.96528e+06	5.41413e+06	5.68402e+06	-0.28	-1	-0.72	0
WP-C5	Prkag2	sp|Q91WG5|AAKG2_MOUSE	59	27	604688	573059	612225	439304	391489	453059	482590	386389	361047	422635	-0.24	-0.67	-0.43	0.01
WP-C5	Prkar1b	sp|P12849|KAP1_MOUSE	55	19	779355	784706	788843	511449	523305	469054	495750	419535	414619	448110	-0.26	-0.91	-0.65	0
WP-C5	Prkar2a	sp|P12367|KAP2_MOUSE	225	21	1.39843e+07	1.361e+07	1.45131e+07	8.80987e+06	9.62929e+06	8.80015e+06	9.92752e+06	7.83793e+06	8.03253e+06	8.87209e+06	-0.23	-0.82	-0.6	0
WP-C5	Prkar2b	sp|P31324|KAP3_MOUSE	299	25	8.89069e+06	8.74468e+06	8.53464e+06	4.15102e+06	5.27378e+06	4.52654e+06	5.00072e+06	3.51856e+06	3.82365e+06	4.23086e+06	-0.37	-1.25	-0.88	0
WP-C5	Prkca	sp|P20444|KPCA_MOUSE	106	25	1.16708e+07	1.14752e+07	1.10682e+07	7.82281e+06	6.40891e+06	7.42502e+06	8.36118e+06	6.09556e+06	5.36357e+06	7.1622e+06	-0.39	-0.99	-0.6	0
WP-C5	Prkcb	sp|P68404-2|KPCB_MOUSE	252	37	1.04919e+07	1.06359e+07	9.03351e+06	5.11274e+06	5.5285e+06	5.52231e+06	5.83794e+06	4.40027e+06	4.35569e+06	4.8833e+06	-0.33	-1.2	-0.87	0
WP-C5	Prkcd	sp|P28867|KPCD_MOUSE	91	29	2.52529e+06	2.30294e+06	1.91859e+06	1.21855e+06	1.67871e+06	2.44686e+06	1.37711e+06	886498	902603	1.33638e+06	-0.91	-1.33	-0.42	0.05
WP-C5	Prkce	sp|P16054|KPCE_MOUSE	142	35	1.46919e+06	1.46697e+06	1.45373e+06	792473	725714	836099	933591	640254	623481	797183	-0.38	-1.21	-0.83	0
WP-C5	Prkcg	sp|P63318|KPCG_MOUSE	165	37	3.9833e+06	3.74545e+06	3.98427e+06	2.72338e+06	2.14335e+06	2.74644e+06	3.2478e+06	2.33777e+06	1.846e+06	2.57021e+06	-0.38	-0.9	-0.52	0.02
WP-C5	Prkcz	sp|Q02956|KPCZ_MOUSE	12	8	247787	256232	255342	182184	195313	192375	165640	128057	128521	138221	-0.52	-0.98	-0.46	0
WP-C5	Prmt8	sp|Q6PAK3|ANM8_MOUSE	66	16	668391	692314	646723	412552	395003	419585	440467	367278	361304	401896	-0.19	-0.88	-0.68	0
WP-C5	Prnp	sp|P04925|PRIO_MOUSE	13	4	441388	479421	461826	368875	391810	355747	342948	248285	241168	250803	-0.58	-0.91	-0.34	0
WP-C5	Prodh	sp|Q9WU79|PROD_MOUSE	73	34	506524	497322	498794	305744	330846	287451	310596	244652	255474	278712	-0.3	-1	-0.7	0
WP-C5	Prom1	sp|O54990|PROM1_MOUSE	34	16	384732	389824	382028	293250	294208	310549	330706	221665	210728	270188	-0.51	-0.83	-0.33	0
WP-C5	Prr7	sp|Q3V0I2|PRR7_MOUSE	11	7	204932	178214	196781	88636.3	91730.3	102002	119309	90559.2	88506.1	99643.5	-0.17	-1.11	-0.94	0
WP-C5	Prrg3	sp|Q6PAQ9|TMG3_MOUSE	1	1	171574	153616	174002	91861.8	98559	97205.8	124069	74060.8	86356.1	87278.3	-0.36	-1.05	-0.69	0.01
WP-C5	Prrt2	sp|E9PUL5|PRRT2_MOUSE	69	9	986453	922010	927352	359056	440372	412456	440578	278622	281246	336445	-0.56	-1.76	-1.19	0
WP-C5	Prrt3	sp|Q6PE13|PRRT3_MOUSE	48	19	323759	314249	295988	158452	168361	182190	213936	123999	131506	162137	-0.5	-1.29	-0.78	0
WP-C5	Psd	sp|Q5DTT2-2|PSD1_MOUSE	52	22	587167	530904	528859	253175	211245	193383	297476	241278	187001	229524	-0.16	-1.36	-1.2	0
WP-C5	Psd3	tr|Q8C0E9|Q8C0E9_MOUSE	85	19	4.93524e+06	5.17332e+06	5.26363e+06	1.8984e+06	1.73771e+06	1.8638e+06	2.45092e+06	1.75587e+06	1.60125e+06	1.81707e+06	-0.24	-1.61	-1.37	0
WP-C5	Psmb5	sp|O55234|PSB5_MOUSE	116	19	1.5504e+06	1.66949e+06	1.65326e+06	1.08152e+06	1.1013e+06	1.00133e+06	1.14334e+06	782391	964753	983127	-0.31	-0.89	-0.59	0
WP-C5	Psmb6	sp|Q60692|PSB6_MOUSE	47	9	1.69833e+06	1.6831e+06	1.84876e+06	1.29781e+06	1.28703e+06	1.26112e+06	1.36621e+06	1.03544e+06	1.28275e+06	1.16372e+06	-0.17	-0.59	-0.42	0.01
WP-C5	Ptchd1	sp|Q14B62|PTHD1_MOUSE	1	1	52293.7	53718	50255.8	31067.7	38949.1	28613.9	29795.1	32069.9	32133.1	31735.9	0	-0.7	-0.7	0.01
WP-C5	Pten	sp|O08586|PTEN_MOUSE	29	13	876304	938602	906792	595818	583345	573626	578015	586419	539756	543124	-0.05	-0.69	-0.64	0
WP-C5	Ptgds	sp|O09114|PTGDS_MOUSE	18	5	1.00063e+06	846805	999027	694833	780699	671655	706616	465868	497571	513915	-0.57	-0.98	-0.41	0.01
WP-C5	Ptk2b	sp|Q9QVP9|FAK2_MOUSE	148	53	3.10647e+06	2.84507e+06	3.17046e+06	1.83844e+06	1.34671e+06	1.89306e+06	2.16086e+06	1.6928e+06	1.18431e+06	1.97915e+06	-0.33	-1.08	-0.75	0.01
WP-C5	Ptp4a1	sp|Q63739|TP4A1_MOUSE	41	11	472615	457867	456428	338710	338703	339936	351862	292673	303821	334051	-0.2	-0.63	-0.43	0
WP-C5	Ptp4a3	sp|Q9D658|TP4A3_MOUSE	14	9	104993	105554	110588	72825.3	75884.9	66160	68171.1	72076.5	69617.9	69443.2	0	-0.6	-0.6	0
WP-C5	Ptpn3	sp|A2ALK8|PTN3_MOUSE	26	16	134295	114493	113628	69628	64979.6	76163.6	77436	61238.8	54272	74435.8	-0.32	-1.06	-0.75	0.01
WP-C5	Ptpn4	sp|Q9WU22|PTN4_MOUSE	26	17	174347	165615	163526	110345	110034	127147	121919	100189	98120.5	118640	-0.24	-0.76	-0.52	0
WP-C5	Ptpn5	sp|P54830|PTN5_MOUSE	46	23	403219	506183	304951	149771	232398	166790	157930	127181	131182	141104	-0.45	-1.65	-1.2	0.02
WP-C5	Ptprd	tr|E9Q7I7|E9Q7I7_MOUSE	186	66	3.09258e+06	2.91133e+06	2.97758e+06	1.73937e+06	1.66766e+06	1.80759e+06	1.87006e+06	1.32758e+06	1.2823e+06	1.64793e+06	-0.44	-1.2	-0.76	0
WP-C5	Ptprk	sp|P35822|PTPRK_MOUSE	43	26	447151	442586	430594	248033	257895	229902	247412	271918	255775	279639	0.1	-0.74	-0.84	0
WP-C5	Ptprn	sp|Q60673|PTPRN_MOUSE	42	22	663061	591109	702438	463900	623055	422182	472677	359396	403691	481602	-0.38	-0.77	-0.4	0.03
WP-C5	Ptprn2	sp|P80560|PTPR2_MOUSE	101	37	461115	428872	464751	301750	405727	296846	347288	268025	282325	331856	-0.3	-0.71	-0.42	0.02
WP-C5	Ptprr	sp|Q62132|PTPRR_MOUSE	11	8	83403.5	84250.6	81470.2	56035.8	50950.8	48541.2	53364.1	50384.1	48028.4	52324.2	-0.09	-0.75	-0.67	0
WP-C5	Ptprs	sp|B0V2N1-3|PTPRS_MOUSE	213	68	1.73312e+06	1.64906e+06	1.72847e+06	1.03104e+06	1.01335e+06	1.02791e+06	1.24114e+06	875502	821413	1.02761e+06	-0.35	-1.01	-0.66	0
WP-C5	Ptprt	sp|Q99M80-3|PTPRT_MOUSE	51	29	180570	175510	191968	118103	129231	113232	122043	114475	112460	123719	-0.09	-0.69	-0.6	0
WP-C5	Ptpru	sp|B1AUH1|PTPRU_MOUSE	20	14	106888	111885	114790	81530.7	88826	75522.4	81100.7	75785.8	65924.8	77798.9	-0.21	-0.65	-0.44	0.01
WP-C5	Pts	sp|Q9R1Z7|PTPS_MOUSE	36	10	886011	858567	876644	805172	762161	790469	793209	585883	556443	736974	-0.46	-0.61	-0.15	0
WP-C5	Pura	sp|P42669|PURA_MOUSE	145	21	2.39682e+07	2.48384e+07	2.42403e+07	1.49792e+07	1.56134e+07	1.41829e+07	1.58801e+07	1.45282e+07	1.39365e+07	1.54182e+07	-0.09	-0.77	-0.68	0
WP-C5	Purg	sp|Q8R4E6|PURG_MOUSE	54	13	1.14576e+07	1.10846e+07	1.08213e+07	6.29411e+06	5.9863e+06	6.35845e+06	6.7325e+06	5.61441e+06	5.36202e+06	6.24012e+06	-0.21	-1.02	-0.81	0
WP-C5	Pvrl1	sp|Q9JKF6|PVRL1_MOUSE	35	13	332207	285561	344122	173044	184018	160367	167252	150692	148344	174991	-0.2	-1.1	-0.91	0
WP-C5	Pvrl3	sp|Q9JLB9|PVRL3_MOUSE	17	9	61221.4	57704.7	63329.7	38386.1	43146.1	40756.7	41081.8	41599.7	38447.7	39631.4	-0.03	-0.6	-0.57	0
WP-C5	Pxmp2	tr|Q5D073|Q5D073_MOUSE	10	6	86770.2	97357.9	99028.7	57807.4	53260.4	63324.9	57371.6	69975.7	55606.9	73657.1	0.12	-0.59	-0.7	0.01
WP-C5	Pygb	sp|Q8CI94|PYGB_MOUSE	645	71	7.77724e+06	7.87788e+06	8.88238e+06	6.0451e+06	5.75021e+06	5.22027e+06	5.93761e+06	5.18423e+06	5.16499e+06	6.28299e+06	-0.15	-0.66	-0.51	0.01
WP-C5	Pygl	sp|Q9ET01|PYGL_MOUSE	145	48	5.28488e+06	5.42815e+06	6.17191e+06	5.09741e+06	4.88018e+06	4.3686e+06	4.26896e+06	3.7426e+06	3.70624e+06	4.26785e+06	-0.32	-0.6	-0.27	0.02
WP-C5	Pygm	sp|Q9WUB3|PYGM_MOUSE	298	65	6.63912e+06	6.66573e+06	7.05304e+06	5.03479e+06	4.78045e+06	3.70042e+06	4.03399e+06	3.08687e+06	3.36142e+06	4.13332e+06	-0.44	-1.07	-0.63	0.01
WP-C5	Qdpr	sp|Q8BVI4|DHPR_MOUSE	593	25	9.41315e+06	1.03436e+07	9.60778e+06	8.93799e+06	8.46519e+06	9.67177e+06	8.44933e+06	5.72349e+06	6.07034e+06	7.1853e+06	-0.59	-0.73	-0.14	0.01
WP-C5	Qil1	sp|Q8R404|QIL1_MOUSE	54	5	1.34287e+06	1.42733e+06	1.34465e+06	918469	900718	903718	886564	818563	821026	910378	-0.14	-0.74	-0.6	0
WP-C5	R3hdm2	sp|Q80TM6|R3HD2_MOUSE	40	19	210173	191337	209747	129535	127554	118780	130960	115240	114745	110064	-0.14	-0.83	-0.69	0
WP-C5	Rab11fip2	sp|G3XA57|RFIP2_MOUSE	49	28	944607	884602	900346	528904	504197	537486	592248	440454	403537	504700	-0.36	-1.11	-0.75	0
WP-C5	Rab11fip4	sp|Q8BQP8|RFIP4_MOUSE	7	5	201400	198050	197179	149614	160389	143389	141053	132289	129025	144415	-0.19	-0.61	-0.42	0
WP-C5	Rab11fip5	sp|Q8R361|RFIP5_MOUSE	110	30	929963	882430	883847	605693	634320	580914	643564	492812	489901	575752	-0.33	-0.87	-0.54	0
WP-C5	Rab15	tr|Q3TYH2|Q3TYH2_MOUSE	22	9	172495	166240	166572	77304	79172.7	78101.2	93149	60056.3	59238.9	85856.3	-0.46	-1.5	-1.04	0
WP-C5	Rab24	sp|P35290|RAB24_MOUSE	35	13	1.48623e+06	1.45908e+06	1.42592e+06	997712	1.05841e+06	966681	982081	817376	846485	921866	-0.27	-0.81	-0.54	0
WP-C5	Rab26	sp|Q504M8|RAB26_MOUSE	18	8	47192.6	51705.5	55284.7	36925.7	35088.8	41220.7	43793.1	31927.9	29486.1	43886	-0.35	-0.74	-0.39	0.01
WP-C5	Rab27b	sp|Q99P58|RB27B_MOUSE	22	9	641108	635231	636959	419566	548665	407738	492478	382288	409091	447925	-0.24	-0.69	-0.45	0.02
WP-C5	Rab30	sp|Q923S9|RAB30_MOUSE	33	11	970477	984271	953430	746692	740659	730020	737006	598852	591745	725310	-0.31	-0.7	-0.39	0
WP-C5	Rab33a	sp|P97950|RB33A_MOUSE	53	14	653693	627573	639714	630871	683618	665218	573574	411982	405946	430404	-0.64	-0.65	0	0.01
WP-C5	Rab35	sp|Q6PHN9|RAB35_MOUSE	160	15	1.06926e+07	1.06237e+07	1.07367e+07	6.85725e+06	7.19688e+06	6.80883e+06	7.58644e+06	6.37543e+06	6.92912e+06	7.13844e+06	-0.1	-0.68	-0.59	0
WP-C5	Rab37	sp|Q9JKM7|RAB37_MOUSE	14	9	76032.4	76657.8	74975.8	65626.6	60052.8	54599.2	57538.8	40455.3	41299.5	44907.6	-0.54	-0.89	-0.35	0
WP-C5	Rab39b	sp|Q8BHC1|RB39B_MOUSE	53	18	982082	1.01489e+06	1.02755e+06	814196	835850	799304	807813	611200	628169	694028	-0.39	-0.7	-0.31	0
WP-C5	Rab3a	sp|P63011|RAB3A_MOUSE	406	16	2.07541e+07	1.99894e+07	2.06398e+07	9.74617e+06	1.00937e+07	1.00294e+07	1.27837e+07	6.74063e+06	7.04908e+06	1.05247e+07	-0.63	-1.57	-0.94	0
WP-C5	Rab3b	sp|Q9CZT8|RAB3B_MOUSE	47	11	1.34976e+06	1.25861e+06	1.45493e+06	812532	749427	895424	963293	1.10464e+06	1.21564e+06	993464	0.44	-0.22	-0.66	0.01
WP-C5	Rab3c	sp|P62823|RAB3C_MOUSE	101	18	3.74195e+06	3.80401e+06	4.34008e+06	2.23208e+06	2.63449e+06	2.03135e+06	2.90626e+06	1.73076e+06	1.84782e+06	2.77186e+06	-0.45	-1.15	-0.69	0.01
WP-C5	Rab3d	sp|P35276|RAB3D_MOUSE	58	8	2.37591e+07	2.50926e+07	2.46266e+07	1.19441e+07	1.28515e+07	1.22763e+07	1.50146e+07	9.66369e+06	1.00885e+07	1.4311e+07	-0.4	-1.31	-0.91	0
WP-C5	Rab4a	sp|P56371|RAB4A_MOUSE	50	11	1.9786e+06	1.89904e+06	2.01181e+06	1.52696e+06	1.63748e+06	1.65768e+06	1.67666e+06	1.13151e+06	1.25554e+06	1.38406e+06	-0.44	-0.72	-0.27	0
WP-C5	Rab4b	sp|Q91ZR1|RAB4B_MOUSE	60	14	1.57834e+06	1.50933e+06	1.53647e+06	1.21555e+06	1.23422e+06	1.21336e+06	1.24721e+06	897160	911447	1.03024e+06	-0.44	-0.77	-0.33	0
WP-C5	Rab6b	sp|P61294|RAB6B_MOUSE	233	20	1.30024e+07	1.29974e+07	1.26287e+07	9.65924e+06	9.25188e+06	1.00844e+07	9.64107e+06	8.25539e+06	8.52308e+06	9.1136e+06	-0.2	-0.62	-0.41	0
WP-C5	Rab9b	sp|Q8BHH2|RAB9B_MOUSE	31	10	1.60434e+06	1.56832e+06	1.81863e+06	1.24908e+06	1.60715e+06	1.22578e+06	1.54129e+06	996217	1.12961e+06	1.24106e+06	-0.4	-0.65	-0.24	0.04
WP-C5	Rac3	sp|P60764|RAC3_MOUSE	20	7	643209	595515	650711	462969	475372	425382	515456	382064	390870	434227	-0.28	-0.7	-0.42	0.01
WP-C5	Radil	sp|Q69Z89|RADIL_MOUSE	8	6	89720.5	93660.5	86530.5	59784.6	73467.9	58421.5	64575.5	54977.3	53074.7	58045.4	-0.25	-0.74	-0.49	0.01
WP-C5	Rala	sp|P63321|RALA_MOUSE	163	19	3.20772e+06	3.4351e+06	3.17068e+06	2.32927e+06	2.32571e+06	2.08429e+06	2.31309e+06	1.86762e+06	1.84703e+06	2.17107e+06	-0.29	-0.82	-0.53	0
WP-C5	Ralb	sp|Q9JIW9|RALB_MOUSE	142	19	2.02768e+06	2.1776e+06	2.02969e+06	1.56143e+06	1.53621e+06	1.40871e+06	1.58071e+06	1.35327e+06	1.34337e+06	1.54089e+06	-0.17	-0.62	-0.45	0
WP-C5	Ralbp1	sp|Q62172|RBP1_MOUSE	36	16	401933	389586	410027	285614	316514	272497	311672	238895	249026	278930	-0.28	-0.72	-0.43	0
WP-C5	Ralgapa1	sp|Q6GYP7|RGPA1_MOUSE	93	51	643649	652810	639271	406565	415063	392511	416662	354224	359292	380572	-0.19	-0.85	-0.66	0
WP-C5	Ralgapb	sp|Q8BQZ4|RLGPB_MOUSE	97	46	1.6409e+06	1.62763e+06	1.58044e+06	1.11104e+06	1.16498e+06	1.12318e+06	1.17252e+06	972370	993090	1.0312e+06	-0.22	-0.72	-0.5	0
WP-C5	Ralyl	sp|Q8BTF8|RALYL_MOUSE	18	8	226450	250874	246732	113823	118951	89868	140507	83945.1	82765.3	107860	-0.47	-1.53	-1.06	0
WP-C5	Ranbp3l	sp|Q6PDH4|RNB3L_MOUSE	1	1	117085	115289	116007	76550.8	65015.2	55749.3	80195.5	70971.4	83175.7	60801.2	0.15	-0.59	-0.74	0.01
WP-C5	Rap1gap	tr|A2ALS7|A2ALS7_MOUSE	77	30	1.21892e+06	1.25265e+06	1.05609e+06	796891	911898	845972	902249	641148	695991	750756	-0.37	-0.81	-0.44	0.01
WP-C5	Rap1gap2	sp|Q5SVL6|RPGP2_MOUSE	77	28	1.63925e+06	1.66048e+06	1.58059e+06	765708	784456	744862	875154	540933	612790	720258	-0.46	-1.5	-1.04	0
WP-C5	Rap1gds1	tr|E9Q912|E9Q912_MOUSE	328	40	9.10303e+06	9.12128e+06	8.86645e+06	6.04679e+06	6.20555e+06	6.30004e+06	6.26887e+06	4.37482e+06	4.47347e+06	5.34452e+06	-0.49	-1.03	-0.54	0
WP-C5	Rap2a	sp|Q80ZJ1|RAP2A_MOUSE	103	15	8.27801e+06	7.88996e+06	8.68272e+06	5.13437e+06	5.09758e+06	5.28219e+06	6.0161e+06	4.4248e+06	4.44559e+06	4.90864e+06	-0.28	-0.9	-0.62	0
WP-C5	Rap2b	sp|P61226|RAP2B_MOUSE	103	18	8.06353e+06	7.70603e+06	8.4858e+06	5.04031e+06	4.90598e+06	5.04375e+06	6.05113e+06	5.02551e+06	4.61587e+06	4.94306e+06	-0.13	-0.75	-0.62	0.01
WP-C5	Rap2c	sp|Q8BU31|RAP2C_MOUSE	96	17	7.71346e+06	7.5284e+06	8.10924e+06	5.2686e+06	5.19905e+06	5.33508e+06	5.85949e+06	4.85747e+06	4.70811e+06	5.01171e+06	-0.18	-0.7	-0.52	0
WP-C5	Rapgef2	sp|Q8CHG7|RPGF2_MOUSE	213	77	1.09378e+06	1.06052e+06	1.13028e+06	724940	638499	714051	847538	700906	666127	747731	-0.1	-0.68	-0.58	0.01
WP-C5	Rapgef4	sp|Q9EQZ6|RPGF4_MOUSE	133	47	813566	804988	771098	418569	458983	419826	480836	365401	377508	435889	-0.26	-1.1	-0.84	0
WP-C5	Rapgef5	sp|Q8C0Q9-3|RPGF5_MOUSE	17	12	211345	189397	205610	132970	129671	129677	146280	117427	120680	128904	-0.18	-0.76	-0.59	0
WP-C5	Rapgefl1	sp|Q68EF8|RPGFL_MOUSE	25	13	106374	93940.2	106546	61816.3	45374.6	51094.4	72797.9	60246.8	43677.7	59117	-0.15	-0.98	-0.82	0.02
WP-C5	Raph1	tr|G5E867|G5E867_MOUSE	34	14	507134	472951	503199	306281	310735	319090	348855	278224	293752	299024	-0.17	-0.79	-0.62	0
WP-C5	Rasal1	sp|Q9Z268|RASL1_MOUSE	130	33	1.56483e+06	1.44369e+06	1.6872e+06	797047	761165	934124	1.14721e+06	799798	709695	923596	-0.27	-1.05	-0.78	0.01
WP-C5	Rasal2	tr|E9PW37|E9PW37_MOUSE	133	57	1.28659e+06	1.3043e+06	1.31601e+06	818754	782910	789385	830991	784777	731959	770761	-0.09	-0.78	-0.69	0
WP-C5	Rasgef1a	tr|E9Q1N6|E9Q1N6_MOUSE	15	11	812243	718879	752890	345185	305251	259575	449777	305299	237255	317672	-0.33	-1.49	-1.16	0.01
WP-C5	Rasgef1b	sp|Q8JZL7|RGF1B_MOUSE	8	7	106636	113536	97248.2	141863	125775	136493	107431	54618.9	61738.4	82255.8	-1.14	-0.86	0.27	0.01
WP-C5	Rasgef1c	sp|Q9D300|RGF1C_MOUSE	7	5	70482.4	70238	70153.5	57764.3	54351.7	54329.3	46194.5	42414	37362	43912.3	-0.41	-0.82	-0.4	0.01
WP-C5	Rasgrf1	sp|P27671|RGRF1_MOUSE	91	39	1.42472e+06	1.33632e+06	1.47664e+06	868838	885694	710077	925047	643157	622620	777426	-0.42	-1.16	-0.74	0
WP-C5	Rasgrf2	sp|P70392|RGRF2_MOUSE	87	37	656420	559881	634305	263973	331246	242153	293813	223320	238776	257113	-0.29	-1.42	-1.13	0
WP-C5	Rasgrp1	sp|Q9Z1S3|GRP1_MOUSE	34	18	491379	486873	462535	268623	214866	271759	313825	220428	192920	249905	-0.37	-1.22	-0.85	0
WP-C5	Rasgrp2	sp|Q9QUG9|GRP2_MOUSE	39	22	118680	154225	86717.6	56999.8	91407.4	63381.9	54222.9	46705.7	51554.4	55090.8	-0.44	-1.29	-0.85	0.04
WP-C5	Rassf5	sp|Q5EBH1|RASF5_MOUSE	7	6	52644.8	59831.5	56232.4	49814.7	52367.7	42864.2	36731.7	34540.4	35369.5	40699.1	-0.38	-0.69	-0.31	0.03
WP-C5	Rbfox1	sp|Q9JJ43-5|RFOX1_MOUSE	40	12	956472	927462	845965	504295	532851	456323	504608	421714	405370	455440	-0.27	-1.14	-0.87	0
WP-C5	Rbfox2	sp|Q8BP71|RFOX2_MOUSE	38	12	562893	554214	519161	323000	348855	311026	338781	310831	303301	303883	-0.11	-0.83	-0.72	0
WP-C5	Rbfox3	sp|Q8BIF2|RFOX3_MOUSE	30	13	1.14333e+06	1.13028e+06	952412	501567	495439	432188	530819	420668	414321	430690	-0.23	-1.36	-1.13	0
WP-C5	Rcan1	sp|Q9JHG6|RCAN1_MOUSE	10	6	115919	110728	109828	58056.5	57164	64424	83235.4	49183.2	46678.3	56767.3	-0.46	-1.23	-0.77	0.01
WP-C5	Rcan2	sp|Q9JHG2|RCAN2_MOUSE	14	4	76427.3	62871.8	65261.8	42365.4	48156.4	47551.9	38612.9	35395.7	41124.5	40428.8	-0.21	-0.83	-0.63	0.01
WP-C5	Rdh14	sp|Q9ERI6|RDH14_MOUSE	42	17	462182	481812	447916	337856	350793	335588	336335	307508	292201	325614	-0.18	-0.63	-0.45	0
WP-C5	Reck	sp|Q9Z0J1|RECK_MOUSE	1	1	80176.9	52167.2	62259	34620.1	40495.7	34718.6	37531.5	31134.6	30012	32553.3	-0.27	-1.09	-0.82	0.02
WP-C5	Reep1	sp|Q8BGH4|REEP1_MOUSE	50	11	397770	410020	413569	338253	344215	324181	334123	245275	253594	272195	-0.43	-0.71	-0.28	0
WP-C5	Reep2	sp|Q8VCD6|REEP2_MOUSE	63	14	803722	774471	803677	547578	572956	565303	565116	426185	446957	474470	-0.37	-0.86	-0.5	0
WP-C5	Rell2	sp|Q8BRJ3|RELL2_MOUSE	22	8	101463	106538	103357	84478	78426.2	69083.7	61691.8	59871.1	50017.9	66156.5	-0.42	-0.92	-0.5	0.01
WP-C5	Reln	sp|Q60841|RELN_MOUSE	73	45	206142	189253	252533	209933	220540	222050	220713	135256	138042	157113	-0.68	-0.66	0.02	0.02
WP-C5	Reps2	sp|Q80XA6|REPS2_MOUSE	55	22	685373	739083	742240	435872	447741	452930	485099	355285	348862	427508	-0.37	-1.04	-0.67	0
WP-C5	Rfesd	sp|Q8K2P6|RFESD_MOUSE	6	3	101955	95449.9	95866.5	69161.1	78764.3	69254.4	68974.7	61613.7	54881.3	67446.8	-0.3	-0.75	-0.45	0
WP-C5	Rgs14	sp|P97492|RGS14_MOUSE	57	24	420266	407464	434376	296424	209656	269122	332016	303829	198617	291909	-0.14	-0.74	-0.6	0.03
WP-C5	Rgs17	sp|Q9QZB0|RGS17_MOUSE	21	7	445808	453370	520075	220344	260220	224499	247827	205706	193905	224377	-0.25	-1.24	-0.99	0
WP-C5	Rgs19	sp|Q9CX84|RGS19_MOUSE	16	6	241730	289557	253531	173781	186516	186045	178096	178876	161217	162810	-0.09	-0.62	-0.53	0.01
WP-C5	Rgs2	sp|O08849|RGS2_MOUSE	7	3	76475.1	74218.3	78987.1	49530.9	55617.9	46247.2	50106.7	37038.3	39511.6	40965.9	-0.4	-1	-0.6	0
WP-C5	Rgs20	sp|Q9QZB1|RGS20_MOUSE	23	11	1.12184e+06	1.1359e+06	1.01141e+06	521911	685662	593420	570920	641835	610686	570687	0.08	-0.8	-0.88	0
WP-C5	Rgs6	tr|A0A087WQG6|A0A087WQG6_MOUSE	82	24	1.80868e+06	1.64866e+06	1.60433e+06	698197	763364	732844	817094	484027	577850	659575	-0.5	-1.67	-1.16	0
WP-C5	Rgs7	sp|O54829|RGS7_MOUSE	102	22	3.91131e+06	3.90984e+06	3.67015e+06	1.8169e+06	1.83095e+06	1.82243e+06	2.0701e+06	1.72798e+06	1.64189e+06	1.91166e+06	-0.16	-1.18	-1.02	0
WP-C5	Rgs7bp	sp|Q8BQP9|R7BP_MOUSE	23	7	334386	314673	301727	128656	145946	132497	165973	126957	130021	145817	-0.16	-1.3	-1.15	0
WP-C5	Rhob	sp|P62746|RHOB_MOUSE	35	9	638810	610979	646959	489755	516881	450716	479608	373811	384491	400997	-0.35	-0.74	-0.38	0
WP-C5	Rhobtb1	sp|Q9DAK3|RHBT1_MOUSE	4	3	67072.2	62798.1	69378.7	37364.2	41517	40981.7	48584.9	37153.9	35879.8	43089.4	-0.21	-0.86	-0.66	0.01
WP-C5	Rhobtb2	sp|Q91V93|RHBT2_MOUSE	14	12	164935	152567	162201	96645.5	107608	103230	118316	97566.3	97490.7	107319	-0.13	-0.71	-0.59	0
WP-C5	Rhof	sp|Q8BYP3|RHOF_MOUSE	9	5	248709	203755	237047	100454	99749.7	98629.1	123321	91486.4	91095.8	106151	-0.21	-1.33	-1.12	0
WP-C5	Rhog	sp|P84096|RHOG_MOUSE	53	9	2.81248e+06	2.94453e+06	2.80426e+06	3.45716e+06	3.17261e+06	3.53632e+06	2.73209e+06	2.0823e+06	1.96298e+06	2.41889e+06	-0.67	-0.5	0.18	0.02
WP-C5	Rhot1	sp|Q8BG51-3|MIRO1_MOUSE	72	22	1.43761e+06	1.41e+06	1.36614e+06	971267	1.08082e+06	957080	1.0004e+06	881656	882662	956746	-0.18	-0.67	-0.49	0
WP-C5	Rilp	sp|Q5ND29|RILP_MOUSE	8	3	740052	884255	816149	560688	521795	511417	538793	552561	537687	581966	0.03	-0.58	-0.61	0.01
WP-C5	Rimbp2	sp|Q80U40|RIMB2_MOUSE	70	30	605356	575924	579499	276382	262175	281199	363717	230355	241553	283555	-0.33	-1.31	-0.99	0
WP-C5	Rims1	tr|E9PWP6|E9PWP6_MOUSE	110	35	1.03755e+06	923038	961580	477859	471261	492467	572946	331913	348378	455704	-0.57	-1.52	-0.95	0
WP-C5	Rims2	tr|D9HP81|D9HP81_MOUSE	98	47	606886	595260	578471	331580	385469	330275	343215	273237	277405	313735	-0.34	-1.11	-0.77	0
WP-C5	Rims3	sp|Q80U57|RIMS3_MOUSE	30	11	426873	390919	395002	194547	239682	201459	212402	144571	166385	188334	-0.45	-1.38	-0.93	0
WP-C5	Rims4	sp|P60191|RIMS4_MOUSE	16	8	91679.3	79565.2	84529.6	48764.5	49061.6	42088.6	52146.8	37556.3	41744.5	39265.3	-0.28	-1.1	-0.83	0
WP-C5	Rin1	sp|Q921Q7|RIN1_MOUSE	54	24	516332	585649	520961	302010	288038	292801	324037	304943	239084	303202	-0.15	-0.99	-0.84	0
WP-C5	Rit2	sp|P70425|RIT2_MOUSE	17	8	137122	126703	137447	90294.2	108976	87484.2	108495	67295.3	77783.1	89758	-0.45	-0.88	-0.44	0.01
WP-C5	Rlbp1	sp|Q9Z275|RLBP1_MOUSE	28	13	603858	566252	651394	355247	339526	335066	424866	577825	648672	529228	0.75	0.01	-0.74	0.01
WP-C5	Rltpr	sp|Q3V3V9-2|LR16C_MOUSE	35	19	759288	729149	694732	461185	447604	449317	518448	341541	309245	421121	-0.53	-1.16	-0.63	0
WP-C5	Rmnd1	sp|Q8CI78|RMND1_MOUSE	27	13	585291	595610	564279	367590	382525	356729	383521	270907	284382	341918	-0.42	-1.07	-0.64	0
WP-C5	Rnase4	sp|Q9JJH1|RNAS4_MOUSE	3	2	68435.6	87282.6	81454.1	42373	40791.4	59877.3	42169.9	40410.2	38859.8	51010.9	-0.22	-1	-0.77	0.02
WP-C5	Rnd1	sp|Q8BLR7|RND1_MOUSE	2	2	192013	156949	199835	100484	117207	85612.2	103732	107099	129902	109816	0.22	-0.63	-0.85	0.01
WP-C5	Rnf11	sp|Q9QYK7|RNF11_MOUSE	9	4	110605	82161.5	106963	58884	75584.8	59814.9	73073.1	57734.6	68668.9	61716.5	-0.08	-0.66	-0.58	0.03
WP-C5	Rnf112	sp|Q96DY5|RN112_MOUSE	14	7	98638.5	92812.7	92216.7	62594.1	59523.9	65875.6	65019.3	48213.6	47330.1	62006.8	-0.4	-0.99	-0.58	0
WP-C5	Rnf141	sp|Q99MB7|RN141_MOUSE	13	6	155614	177017	173689	97250.9	95740.6	117078	96977.1	92648.8	86590	105475	-0.18	-0.91	-0.73	0
WP-C5	Rnf144a	sp|Q925F3|R144A_MOUSE	1	1	69129.7	69054.5	66987.5	72777.7	70992.4	74954.8	73649.2	49913.3	47730.4	62331.5	-0.58	-0.49	0.1	0
WP-C5	Rnf150	sp|Q5DTZ6|RN150_MOUSE	4	4	93091.6	96382	96157.1	65376.4	67700	63428.3	57634	54926.8	47087.1	58274.8	-0.32	-0.9	-0.58	0
WP-C5	Rnf170	sp|Q8CBG9|RN170_MOUSE	6	4	42847.3	45685.4	42448.9	29856.9	33631.4	32326.9	31301.6	26899.3	25272.7	28215.3	-0.28	-0.74	-0.46	0
WP-C5	Robo2	tr|Q19AB2|Q19AB2_MOUSE	116	55	370877	353965	387009	260629	251331	266285	298630	246563	230117	284724	-0.18	-0.64	-0.46	0.01
WP-C5	Rock2	tr|F8VPK5|F8VPK5_MOUSE	306	92	2.73403e+06	2.8166e+06	2.80037e+06	1.76615e+06	1.73808e+06	1.79646e+06	1.83142e+06	1.73362e+06	1.61337e+06	1.76275e+06	-0.09	-0.73	-0.64	0
WP-C5	Rogdi	sp|Q3TDK6|ROGDI_MOUSE	88	20	2.68069e+06	2.58543e+06	2.6182e+06	1.40812e+06	1.43568e+06	1.44556e+06	1.6607e+06	1.10585e+06	1.1025e+06	1.43377e+06	-0.43	-1.25	-0.82	0
WP-C5	Romo1	sp|P60603|ROMO1_MOUSE	4	2	393145	373557	375958	294197	346402	256299	289026	214654	262808	234889	-0.31	-0.67	-0.36	0.02
WP-C5	Rpe65	sp|Q91ZQ5|RPE65_MOUSE	2	1	29901.1	22767.8	18687.1	13924.8	13425.2	12945.3	12137.7	10726.2	12805.8	14023.6	-0.16	-1.02	-0.86	0.03
WP-C5	Rpgr	sp|Q9R0X5|RPGR_MOUSE	17	14	228136	225477	217150	136025	163520	144759	150157	112198	107458	126309	-0.44	-1.03	-0.59	0
WP-C5	Rph3a	sp|P47708|RP3A_MOUSE	167	41	3.55682e+06	3.57842e+06	3.42252e+06	1.80492e+06	1.83443e+06	1.72329e+06	2.17046e+06	1.03598e+06	1.15311e+06	1.63191e+06	-0.78	-1.68	-0.9	0
WP-C5	Rpp14	tr|J3QMX0|J3QMX0_MOUSE	14	4	46821	51156.3	40906.1	29371.2	28166.7	33601.5	37362.6	25206.9	28562.6	26075	-0.26	-0.78	-0.53	0.02
WP-C5	Rspo1	sp|Q9Z132|RSPO1_MOUSE	2	1	50293.9	37576.1	53506.8	11216.7	13562.3	11580.8	12150.9	10408.4	10488.1	12900.3	-0.22	-2.17	-1.96	0
WP-C5	Rspo3	sp|Q2TJ95|RSPO3_MOUSE	1	1	19025.9	22873.4	29622.1	10989.7	8307.73	9868.33	9953.36	11350.6	8688.94	10183	0.03	-1.25	-1.29	0.02
WP-C5	Rtn1	tr|A3QM89|A3QM89_MOUSE	100	5	9.96955e+06	9.94353e+06	1.00935e+07	5.84619e+06	6.63747e+06	5.84694e+06	6.26701e+06	4.63357e+06	5.00989e+06	5.5537e+06	-0.35	-1.05	-0.7	0
WP-C5	Rtn3	sp|Q9ES97|RTN3_MOUSE	269	53	1.06307e+07	9.99227e+06	1.03266e+07	5.13788e+06	5.54595e+06	5.16085e+06	5.96373e+06	3.91889e+06	4.19095e+06	4.76689e+06	-0.43	-1.35	-0.92	0
WP-C5	Rtn4	sp|Q99P72|RTN4_MOUSE	546	67	3.71004e+06	3.68396e+06	3.71928e+06	5.03738e+06	4.6615e+06	5.13784e+06	4.33619e+06	2.45199e+06	2.53682e+06	2.76447e+06	-0.94	-0.57	0.37	0
WP-C5	Rtn4r	sp|Q99PI8|RTN4R_MOUSE	13	6	239588	220716	261763	133828	127152	120554	155785	103530	102358	122700	-0.38	-1.23	-0.84	0
WP-C5	Rtn4rl1	sp|Q8K0S5|R4RL1_MOUSE	7	5	286540	252561	258928	97474.8	113970	93415.9	109282	70029.5	86413.4	108505	-0.4	-1.77	-1.36	0
WP-C5	Rtn4rl2	sp|Q7M6Z0|R4RL2_MOUSE	16	8	181431	177836	192699	103897	97250.6	96034	124194	104563	104866	104742	-0.01	-0.81	-0.8	0
WP-C5	Rufy3	sp|Q9D394|RUFY3_MOUSE	119	32	3.52428e+06	3.42698e+06	3.45445e+06	2.97271e+06	2.52841e+06	2.49065e+06	2.41336e+06	1.96656e+06	1.96458e+06	2.23226e+06	-0.4	-0.82	-0.42	0.01
WP-C5	Rundc3b	sp|Q6PDC0|RUN3B_MOUSE	21	12	682731	670891	685500	496401	590415	540329	547665	408928	411367	442714	-0.41	-0.73	-0.32	0
WP-C5	Ryr1	sp|E9PZQ0|RYR1_MOUSE	34	16	596816	626735	541631	326328	321203	294171	325232	284665	243891	303776	-0.26	-1.15	-0.89	0
WP-C5	Ryr2	sp|E9Q401|RYR2_MOUSE	488	193	2.98706e+06	2.98712e+06	2.9851e+06	1.49569e+06	1.39032e+06	1.44791e+06	1.65774e+06	1.29473e+06	1.1562e+06	1.50529e+06	-0.29	-1.29	-1	0
WP-C5	Ryr3	sp|A2AGL3|RYR3_MOUSE	58	34	806463	856405	767776	487518	479163	478881	515712	441416	391606	485658	-0.24	-0.96	-0.72	0
WP-C5	S100b	sp|P50114|S100B_MOUSE	167	7	1.46797e+06	1.47217e+06	1.3828e+06	1.87274e+06	1.6357e+06	1.46561e+06	1.26553e+06	995672	855561	1.09376e+06	-0.75	-0.64	0.11	0.04
WP-C5	S1pr1	sp|O08530|S1PR1_MOUSE	25	7	679710	700585	731436	330691	338997	288897	344566	357623	376637	434244	0.17	-0.94	-1.11	0
WP-C5	Sacs	sp|Q9JLC8|SACS_MOUSE	224	126	509511	497035	326524	233417	225231	315186	276675	207412	237649	291073	-0.24	-1	-0.76	0.03
WP-C5	Samd12	sp|Q0VE29|SAM12_MOUSE	4	3	28947.2	30667.7	34158.3	22188	23372.5	18696.4	17187.5	21430.2	20958.5	15260.3	0.06	-0.56	-0.62	0.02
WP-C5	Samm50	sp|Q8BGH2|SAM50_MOUSE	196	28	3.60357e+06	3.71239e+06	3.36704e+06	2.35093e+06	2.47225e+06	2.33829e+06	2.46811e+06	2.02319e+06	2.17813e+06	2.42997e+06	-0.2	-0.76	-0.56	0
WP-C5	Sarm1	sp|Q6PDS3|SARM1_MOUSE	69	33	374098	374577	387602	289845	259681	281341	306943	242088	241648	276188	-0.23	-0.65	-0.41	0
WP-C5	Satb1	sp|Q60611|SATB1_MOUSE	23	13	237463	237407	249601	76574.2	74900.7	74630.1	97554.3	79780.5	90395.6	81335.6	0.07	-1.5	-1.58	0
WP-C5	Satb2	sp|Q8VI24|SATB2_MOUSE	15	11	253286	219935	249455	70150.2	66147.9	66484.2	97939.5	82691.6	101704	71077.7	0.29	-1.39	-1.68	0
WP-C5	Sbf1	sp|Q6ZPE2|MTMR5_MOUSE	262	84	1.96994e+06	1.94065e+06	1.96308e+06	1.46252e+06	1.38502e+06	1.4502e+06	1.56567e+06	1.22435e+06	1.1706e+06	1.33328e+06	-0.29	-0.71	-0.42	0
WP-C5	Scai	sp|Q8C8N2|SCAI_MOUSE	107	32	1.54034e+06	1.40491e+06	1.40321e+06	720809	718387	691251	876552	596216	586472	727166	-0.35	-1.29	-0.95	0
WP-C5	Scamp1	sp|Q8K021|SCAM1_MOUSE	138	16	628129	611221	652477	412434	456305	426410	496475	372667	396594	431616	-0.22	-0.71	-0.49	0.01
WP-C5	Scamp5	sp|Q9JKD3|SCAM5_MOUSE	99	10	3.06453e+06	2.85017e+06	3.0158e+06	1.49495e+06	1.61027e+06	1.42339e+06	1.90169e+06	1.17594e+06	1.20715e+06	1.58922e+06	-0.43	-1.32	-0.89	0
WP-C5	Sccpdh	sp|Q8R127|SCPDL_MOUSE	60	15	1.36606e+06	1.37655e+06	1.41362e+06	1.21837e+06	1.26623e+06	1.13193e+06	1.19268e+06	841969	896470	1.01336e+06	-0.47	-0.67	-0.2	0
WP-C5	Scg5	sp|P12961|7B2_MOUSE	26	8	135731	131247	130597	87034.1	102246	78168.5	85720.2	75578.1	70067.6	84537.7	-0.28	-0.86	-0.59	0.01
WP-C5	Scn1a	tr|A2APX8|A2APX8_MOUSE	161	59	1.67807e+06	1.60902e+06	1.63366e+06	771149	925576	759845	844643	542865	570164	723458	-0.57	-1.56	-0.99	0
WP-C5	Scn1b	sp|P97952|SCN1B_MOUSE	28	6	984625	872107	942538	427386	477549	428308	469242	310081	306302	403657	-0.55	-1.6	-1.05	0
WP-C5	Scn2a1	tr|B1AWN6|B1AWN6_MOUSE	199	72	2.19897e+06	2.1822e+06	2.45031e+06	1.07492e+06	1.20893e+06	1.13107e+06	1.25079e+06	799582	757120	1.03474e+06	-0.58	-1.55	-0.97	0
WP-C5	Scn2b	sp|Q56A07|SCN2B_MOUSE	34	13	1.44175e+06	1.41835e+06	1.56417e+06	609787	715614	652948	799683	448232	476949	634016	-0.59	-1.67	-1.09	0
WP-C5	Scn3a	tr|A2ASI5|A2ASI5_MOUSE	107	37	2.05166e+06	2.03803e+06	2.25792e+06	1.03336e+06	1.16955e+06	1.06452e+06	1.18197e+06	761218	745645	1.00097e+06	-0.56	-1.49	-0.93	0
WP-C5	Scn3b	sp|Q8BHK2|SCN3B_MOUSE	14	7	125872	155252	185565	91835.1	112616	88189.5	116267	75755.4	66034.1	92845.9	-0.53	-1.13	-0.61	0.03
WP-C5	Scn4b	sp|Q7M729|SCN4B_MOUSE	18	5	924031	1.17422e+06	543304	361341	551234	458411	228263	107931	144839	214266	-1.66	-2.8	-1.14	0.03
WP-C5	Scn8a	sp|Q9WTU3|SCN8A_MOUSE	69	39	996187	953172	1.01283e+06	516537	563178	522136	556090	343396	352070	454712	-0.63	-1.51	-0.87	0
WP-C5	Scrn1	sp|Q9CZC8|SCRN1_MOUSE	122	14	1.0006e+07	1.05086e+07	9.9383e+06	7.57644e+06	7.93849e+06	7.54917e+06	7.31731e+06	6.24355e+06	6.36992e+06	6.91467e+06	-0.27	-0.69	-0.42	0
WP-C5	Scrn3	sp|Q3TMH2|SCRN3_MOUSE	76	25	406260	416699	406588	315847	305000	293833	287227	242028	234199	264954	-0.34	-0.78	-0.45	0
WP-C5	Scrt1	sp|Q99M85|SCRT1_MOUSE	2	2	109667	91552.4	88296.8	50491.5	56794.5	40775.2	43672.1	28133.1	38897.1	40690.8	-0.52	-1.53	-1.01	0.01
WP-C5	Scube1	sp|Q6NZL8|SCUB1_MOUSE	5	3	84157.7	81342.4	88270.6	48747.3	53272.3	42418.6	47687.5	45281	40910.3	47328	-0.16	-0.97	-0.82	0
WP-C5	Scyl2	sp|Q8CFE4|SCYL2_MOUSE	117	44	772295	775223	775386	548978	579145	592453	585348	482900	495954	500334	-0.24	-0.66	-0.43	0
WP-C5	Sdhc	sp|Q9CZB0|C560_MOUSE	22	5	408914	409579	367387	221269	245531	247915	239010	203773	232823	214280	-0.13	-0.86	-0.73	0
WP-C5	Sdk2	sp|Q6V4S5|SDK2_MOUSE	130	70	557499	579986	614973	419688	439924	457572	517049	298509	313033	377872	-0.58	-0.93	-0.35	0.01
WP-C5	Sdpr	sp|Q63918|SDPR_MOUSE	17	7	158279	167341	154637	111354	119841	87392.6	91012.7	94133.2	100138	97253.6	-0.08	-0.72	-0.64	0.01
WP-C5	Sdr39u1	sp|Q5M8N4|D39U1_MOUSE	49	14	325818	315327	302977	226578	226034	193518	216690	172490	169411	201134	-0.34	-0.88	-0.54	0
WP-C5	Sec14l5	tr|B2RXM5|B2RXM5_MOUSE	8	6	89978.2	97633.7	94462.6	120698	109052	114698	99402.6	76176.5	68110.1	78251.9	-0.62	-0.38	0.24	0.01
WP-C5	Sema3e	sp|P70275|SEM3E_MOUSE	8	7	200165	209462	225326	221858	231346	224401	208587	135679	144467	153351	-0.66	-0.6	0.07	0.01
WP-C5	Sema4a	sp|Q62178|SEM4A_MOUSE	38	19	291277	313221	322342	188897	232542	204788	210458	162179	165313	210142	-0.35	-0.92	-0.56	0
WP-C5	Sema4d	sp|O09126|SEM4D_MOUSE	53	22	523981	508110	608574	484164	515251	489656	471833	346592	341889	389872	-0.51	-0.67	-0.16	0.01
WP-C5	Sema4f	sp|Q9Z123|SEM4F_MOUSE	9	6	115352	126514	116061	65853	72837.3	63211.5	73996.2	59816	60968.4	69930.1	-0.19	-0.98	-0.79	0
WP-C5	Sema7a	sp|Q9QUR8|SEM7A_MOUSE	62	21	515544	525475	469985	404341	379129	362466	371761	308980	306892	342285	-0.3	-0.71	-0.41	0
WP-C5	Senp8	sp|Q9D2Z4|SENP8_MOUSE	8	3	170716	155549	163676	132697	142103	127096	136214	104706	99681.8	99646.5	-0.4	-0.68	-0.28	0
WP-C5	Sept1	sp|P42209|SEPT1_MOUSE	269	7	2.41401e+06	2.35682e+06	2.27838e+06	1.42053e+06	1.45312e+06	1.47487e+06	1.57297e+06	1.11483e+06	1.11016e+06	1.33066e+06	-0.41	-1.08	-0.67	0
WP-C5	Sept11	sp|Q8C1B7|SEP11_MOUSE	423	37	3.54016e+07	3.20335e+07	3.40243e+07	1.86178e+07	1.97174e+07	1.98431e+07	2.27254e+07	2.00076e+07	2.08842e+07	2.15987e+07	0.02	-0.73	-0.74	0
WP-C5	Sept3	sp|Q9Z1S5|SEPT3_MOUSE	265	21	1.57151e+07	1.46786e+07	1.54214e+07	8.17277e+06	8.80668e+06	8.92907e+06	1.01642e+07	6.49029e+06	6.68796e+06	8.511e+06	-0.45	-1.21	-0.76	0
WP-C5	Sept4	sp|P28661|SEPT4_MOUSE	386	27	4.55012e+06	4.54956e+06	4.34477e+06	2.9681e+06	2.98611e+06	2.96846e+06	3.05557e+06	2.16454e+06	2.16419e+06	2.60807e+06	-0.47	-1.05	-0.58	0
WP-C5	Sept5	sp|Q9Z2Q6|SEPT5_MOUSE	475	27	1.42461e+07	1.36516e+07	1.36035e+07	7.56258e+06	8.16815e+06	8.13216e+06	8.85808e+06	5.80164e+06	5.96579e+06	7.28526e+06	-0.48	-1.23	-0.76	0
WP-C5	Sept6	sp|Q9R1T4|SEPT6_MOUSE	369	29	3.05994e+07	2.82424e+07	2.86531e+07	1.45008e+07	1.61573e+07	1.55527e+07	1.82786e+07	1.35536e+07	1.43678e+07	1.6426e+07	-0.21	-1.06	-0.86	0
WP-C5	Sept8	tr|B1AQZ0|B1AQZ0_MOUSE	376	32	3.19979e+07	3.10406e+07	3.05201e+07	2.1011e+07	2.03396e+07	2.17724e+07	2.40166e+07	18003193	1.87053e+07	2.03678e+07	-0.25	-0.76	-0.52	0
WP-C5	Serac1	sp|Q3U213|SRAC1_MOUSE	28	18	295868	337141	282769	180725	201002	186673	186897	168903	156106	161780	-0.22	-0.91	-0.69	0.01
WP-C5	Sergef	sp|Q80YD6|SRGEF_MOUSE	5	3	67930.4	69893.8	69460.1	45805.5	55691.9	51377	54089	43327	43130.5	49223.4	-0.26	-0.68	-0.42	0.01
WP-C5	Serinc3	sp|Q9QZI9|SERC3_MOUSE	3	2	38108.4	31231.5	39177.7	30684.8	30608.7	31276.6	30080.9	23768.6	21350.9	20497.2	-0.44	-0.68	-0.24	0.02
WP-C5	Serpinb1a	sp|Q9D154|ILEUA_MOUSE	147	28	3.91709e+06	4.22988e+06	3.99567e+06	5.65685e+06	4.54889e+06	4.33806e+06	3.33145e+06	1.86277e+06	2.04196e+06	2.82781e+06	-1.19	-1.05	0.14	0.03
WP-C5	Serpinb1b	sp|Q8VHP7|ILEUB_MOUSE	57	18	1.8652e+06	2.11583e+06	1.89859e+06	3.34415e+06	2.64508e+06	2.22538e+06	1.67217e+06	808318	932637	1.46961e+06	-1.51	-1.17	0.33	0.05
WP-C5	Serpinb5	sp|P70124|SPB5_MOUSE	3	3	14557.7	16006.5	14219.4	7820.5	9013.13	10051.3	9310.84	10979.5	9309.55	11224.1	0.16	-0.56	-0.72	0.01
WP-C5	Serpinb8	sp|O08800|SPB8_MOUSE	25	9	411850	402272	382864	319933	279960	390483	353742	170167	190188	220957	-0.9	-1.15	-0.25	0.01
WP-C5	Serpini1	sp|O35684|NEUS_MOUSE	30	14	191040	181620	188789	85401.9	84942.5	87160	94852	78605.4	77750	79192.1	-0.17	-1.26	-1.09	0
WP-C5	Setd7	sp|Q8VHL1|SETD7_MOUSE	50	12	975753	997564	990249	649684	685300	676512	700626	602762	535546	610123	-0.25	-0.8	-0.54	0
WP-C5	Sez6	sp|Q7TSK2|SEZ6_MOUSE	13	8	117504	124297	112592	96830.5	95757.5	99498.8	99144.5	78711.6	79518.3	83280.5	-0.31	-0.58	-0.27	0
WP-C5	Sez6l	sp|Q6P1D5|SE6L1_MOUSE	33	13	217621	205533	231104	119367	117017	126620	139545	109887	114953	128141	-0.16	-0.96	-0.8	0
WP-C5	Sez6l2	sp|Q4V9Z5-2|SE6L2_MOUSE	68	24	367263	357054	367687	238192	245012	246748	254455	180348	177919	213606	-0.46	-1.02	-0.56	0
WP-C5	Sfn	sp|O70456|1433S_MOUSE	467	11	9.9094e+07	100307021	1.00613e+08	6.69469e+07	6.52307e+07	6.68981e+07	7.01283e+07	5.93775e+07	5.57821e+07	6.49415e+07	-0.23	-0.8	-0.57	0
WP-C5	Sfxn3	sp|Q91V61-2|SFXN3_MOUSE	149	19	6.51747e+06	6.17759e+06	6.16482e+06	3.07536e+06	3.31786e+06	3.1329e+06	3.69858e+06	2.5186e+06	2.50505e+06	2.99849e+06	-0.4	-1.32	-0.93	0
WP-C5	Sfxn4	sp|Q925N1|SFXN4_MOUSE	17	11	751119	767941	695261	463663	566000	396187	417877	311012	369560	396441	-0.44	-1.12	-0.68	0.01
WP-C5	Sfxn5	sp|Q925N0|SFXN5_MOUSE	109	18	4.1175e+06	4.24439e+06	4.03715e+06	2.8794e+06	2.84389e+06	2.6246e+06	2.88456e+06	2.27963e+06	2.32386e+06	2.8013e+06	-0.29	-0.84	-0.56	0
WP-C5	Sgcz	sp|Q8BX51|SGCZ_MOUSE	2	2	34492.9	34654.3	29968.7	10531.5	19641.3	12648.7	16859	16170.5	18727.2	15190.5	0.23	-0.92	-1.15	0.01
WP-C5	Sgip1	sp|Q8VD37|SGIP1_MOUSE	234	45	2.40362e+06	2.20915e+06	2.38962e+06	1.16608e+06	1.32898e+06	1.24798e+06	1.4631e+06	930741	996147	1.21878e+06	-0.43	-1.28	-0.84	0
WP-C5	Sgsm1	sp|Q8BPQ7|SGSM1_MOUSE	55	26	567095	540462	597947	358914	435054	337430	402046	283905	291395	336476	-0.41	-0.98	-0.57	0.01
WP-C5	Sgtb	sp|Q8VD33|SGTB_MOUSE	31	10	714474	729246	686188	293447	333319	289204	322044	220796	244580	263931	-0.41	-1.61	-1.2	0
WP-C5	Sh2d3c	sp|Q9QZS8|SH2D3_MOUSE	16	9	973037	946738	1.04583e+06	722996	761539	676047	643357	658335	635433	701150	-0.12	-0.61	-0.5	0.01
WP-C5	Sh2d5	sp|Q8JZW5|SH2D5_MOUSE	16	7	292563	313616	261907	139272	171361	133239	145945	147752	146576	132674	0	-0.98	-0.97	0
WP-C5	Sh3bgrl2	sp|Q8BG73|SH3L2_MOUSE	32	5	410563	415366	431327	276413	256853	262174	270205	209986	196605	246367	-0.39	-1.04	-0.65	0
WP-C5	Sh3gl1	sp|Q62419|SH3G1_MOUSE	105	20	6.88838e+06	6.42453e+06	6.87734e+06	3.94505e+06	3.85449e+06	3.98394e+06	4.86247e+06	3.10836e+06	3200564	3.81287e+06	-0.4	-1.09	-0.69	0
WP-C5	Sh3gl2	sp|Q62420|SH3G2_MOUSE	358	34	1.073e+07	1.01993e+07	1.04693e+07	5.22375e+06	5.3116e+06	5.21506e+06	6.15503e+06	3.61805e+06	3.72471e+06	5.23569e+06	-0.58	-1.51	-0.93	0
WP-C5	Sh3gl3	sp|Q62421|SH3G3_MOUSE	66	25	1.12607e+06	1.06055e+06	1.20895e+06	854560	936043	898496	819550	569600	599779	657264	-0.59	-0.95	-0.37	0
WP-C5	Sh3glb2	sp|Q8R3V5-3|SHLB2_MOUSE	120	18	2.85443e+06	2.71776e+06	2.81186e+06	1.65963e+06	1.77306e+06	1.64129e+06	1.86201e+06	1.37765e+06	1.40668e+06	1.63147e+06	-0.32	-1.01	-0.69	0
WP-C5	Sh3rf3	sp|Q8C120|SH3R3_MOUSE	11	8	141163	128850	143268	99281.3	102583	94019.7	93625.5	90571.1	80865.6	86609.2	-0.18	-0.68	-0.5	0
WP-C5	Sh3yl1	sp|O08641|SH3Y1_MOUSE	2	1	41373.5	36568.9	32864.7	24410.9	22705.5	25674.3	29393.9	22480	22603.8	25587.9	-0.18	-0.71	-0.53	0.02
WP-C5	Shank1	tr|D3YZU5|D3YZU5_MOUSE	298	78	1.26181e+06	1.12811e+06	1.22655e+06	622184	540510	579057	723482	529155	460655	580709	-0.32	-1.28	-0.97	0
WP-C5	Shank2	sp|Q80Z38|SHAN2_MOUSE	216	73	1.39103e+06	1.21263e+06	1.38153e+06	582501	527906	538608	701528	557295	497820	571561	-0.16	-1.33	-1.18	0
WP-C5	Shank3	tr|E9Q1P5|E9Q1P5_MOUSE	25	6	627671	576095	501372	260477	299072	275987	272509	220780	191903	258738	-0.42	-1.46	-1.04	0
WP-C5	Shb	sp|Q6PD21|SHB_MOUSE	17	9	103226	105216	98273.2	77421.1	83390.6	78264.3	83366	60151.4	62429.7	71733.4	-0.4	-0.74	-0.34	0
WP-C5	Shc2	sp|Q8BMC3|SHC2_MOUSE	10	7	66568.4	66866.7	68970.1	47679.5	48398.6	49156.3	51222.5	39180.2	42067.4	44134.8	-0.27	-0.73	-0.46	0
WP-C5	She	sp|Q8BSD5|SHE_MOUSE	3	3	59177.6	62027.5	54615.5	35785.7	37302.9	32571	39514.6	39686.3	39113.3	36782	0.12	-0.57	-0.69	0.01
WP-C5	Shf	tr|A2AQ89|A2AQ89_MOUSE	11	7	69874.2	65748.1	67769.3	48967.2	44311.5	42529.5	48052.5	38760.6	38092.4	39452.6	-0.26	-0.82	-0.56	0
WP-C5	Shh	sp|Q62226|SHH_MOUSE	9	5	112898	111395	100543	83011.2	89025.5	81959.7	76359.9	57658.7	63796.9	79092.4	-0.44	-0.83	-0.39	0.01
WP-C5	Shisa4	sp|Q8CA71|SHSA4_MOUSE	6	1	219329	230025	216430	146182	152753	149511	134557	100102	100279	122271	-0.54	-1.15	-0.61	0
WP-C5	Shisa7	sp|Q8C3Q5|SHSA7_MOUSE	31	13	859325	725255	780791	359471	303731	279994	434932	379162	300910	350139	-0.02	-1.21	-1.19	0.01
WP-C5	Shisa9	sp|Q9CZN4|SHSA9_MOUSE	40	11	184556	191170	186197	125935	135466	128655	150377	113064	120751	124088	-0.21	-0.68	-0.47	0
WP-C5	Shroom2	sp|A2ALU4|SHRM2_MOUSE	126	53	1.04014e+06	1.05518e+06	1.0064e+06	857400	889096	850613	820702	700528	684457	717019	-0.3	-0.58	-0.28	0
WP-C5	Shroom3	sp|Q9QXN0|SHRM3_MOUSE	11	7	371323	383828	335480	271014	288758	232828	260278	219072	211295	221161	-0.29	-0.76	-0.47	0.01
WP-C5	Sidt1	tr|E9Q247|E9Q247_MOUSE	12	8	192424	201315	187405	93754.9	90090.3	93570.5	114295	89543.7	78781	110476	-0.22	-1.2	-0.98	0
WP-C5	Sipa1l1	sp|Q8C0T5|SI1L1_MOUSE	180	89	1.50872e+06	1.36977e+06	1.39545e+06	625497	616344	592909	747549	590000	560141	616985	-0.17	-1.31	-1.14	0
WP-C5	Sirpa	sp|P97797-2|SHPS1_MOUSE	197	17	2.69192e+06	2.48156e+06	2.90396e+06	1.12296e+06	1.23324e+06	1.20204e+06	1.3276e+06	1.03291e+06	982248	1.19238e+06	-0.28	-1.42	-1.14	0
WP-C5	SIRP-beta	tr|Q6F5F2|Q6F5F2_MOUSE	8	5	513676	525192	521419	341843	316547	334740	402689	209128	149601	213234	-0.96	-1.54	-0.58	0
WP-C5	Sirt2	sp|Q8VDQ8|SIR2_MOUSE	611	51	2.28551e+07	2.64079e+07	2.10255e+07	2.47273e+07	2.2413e+07	2.3696e+07	1.96353e+07	1.08181e+07	1.15042e+07	1.57892e+07	-1.02	-1.07	-0.05	0.01
WP-C5	Sirt3	sp|Q8R104|SIR3_MOUSE	12	7	199455	214016	182719	124681	130159	120028	125762	94186.2	90442.4	119254	-0.44	-1.11	-0.67	0
WP-C5	Slc10a4	sp|Q3UEZ8|NTCP4_MOUSE	7	1	387319	508694	270610	180929	250454	147532	160373	121980	134968	155439	-0.52	-1.6	-1.07	0.03
WP-C5	Slc12a4	sp|Q9JIS8|S12A4_MOUSE	155	36	1.42749e+06	1.36427e+06	1.34294e+06	838901	972676	801327	929656	766067	847309	900125	-0.13	-0.77	-0.64	0
WP-C5	Slc12a5	sp|Q91V14|S12A5_MOUSE	524	62	1.0482e+07	9.40649e+06	9.35169e+06	4.38878e+06	5.05187e+06	4.0223e+06	5.3724e+06	3.53655e+06	3.85221e+06	4.54008e+06	-0.35	-1.4	-1.05	0
WP-C5	Slc12a6	tr|Q6P6P5|Q6P6P5_MOUSE	138	33	5.77178e+06	5.36256e+06	5.48074e+06	3.10003e+06	3.38631e+06	2.69226e+06	3.1545e+06	2.73526e+06	2.74141e+06	2.98254e+06	-0.17	-1.02	-0.84	0
WP-C5	Slc13a4	tr|Q8BZ82|Q8BZ82_MOUSE	1	1	122357	88634.2	110622	58061.5	84586.2	42258.9	56963.7	37327	48554.5	37832.2	-0.49	-1.32	-0.83	0.03
WP-C5	Slc13a5	sp|Q67BT3|S13A5_MOUSE	12	5	411863	350581	370003	127118	137191	125540	161381	115708	120660	144003	-0.22	-1.68	-1.45	0
WP-C5	Slc16a6	sp|B1AT66|MOT7_MOUSE	1	1	85591.6	73189	70294.4	59396.8	69727.3	53642.3	41462.2	39999.6	38652.8	51619.3	-0.51	-0.96	-0.45	0.03
WP-C5	Slc16a7	sp|O70451|MOT2_MOUSE	8	4	93730.1	103667	100853	57279.3	57974.2	49657.7	50520.6	37816.3	30855.4	42294.3	-0.65	-1.53	-0.88	0
WP-C5	Slc17a6	sp|Q8BLE7|VGLU2_MOUSE	50	16	1.21463e+06	1.195e+06	1.18195e+06	621498	1.06601e+06	520512	748239	353165	555509	627975	-0.7	-1.4	-0.7	0.03
WP-C5	Slc17a7	sp|Q3TXX4|VGLU1_MOUSE	82	17	1.01631e+07	9.08217e+06	9.83585e+06	3.65034e+06	3.19441e+06	3.78712e+06	5.29206e+06	2.67779e+06	2.62591e+06	3.85361e+06	-0.59	-1.87	-1.28	0
WP-C5	Slc17a8	sp|Q8BFU8|VGLU3_MOUSE	5	2	675510	576647	627696	224668	249845	207615	342698	177252	174828	253731	-0.54	-1.83	-1.29	0
WP-C5	Slc18a2	sp|Q8BRU6|VMAT2_MOUSE	4	3	234597	300238	139353	71438.1	118099	54520.2	70640	42843.4	48148.6	56288.1	-0.79	-2.3	-1.51	0.03
WP-C5	Slc18a3	sp|O35304|VACHT_MOUSE	13	7	123567	145050	108108	62395.8	73731.6	59885.9	73380.1	43016.8	48636.4	60983	-0.56	-1.45	-0.9	0.01
WP-C5	Slc1a1	sp|P51906|EAA3_MOUSE	15	9	85376.7	79839.5	81333.7	82896.5	92892.6	89258.1	89369	54995.1	60846	60390.8	-0.61	-0.5	0.11	0.01
WP-C5	Slc1a2	sp|P43006|EAA2_MOUSE	448	25	5.2378e+07	4.91506e+07	4.89322e+07	1.69994e+07	1.62225e+07	1.69856e+07	2.40203e+07	1.69551e+07	1.94922e+07	2.16069e+07	-0.03	-1.46	-1.43	0
WP-C5	Slc1a3	sp|P56564|EAA1_MOUSE	394	22	2.6579e+07	2.46826e+07	2.97549e+07	1.66786e+07	1.4067e+07	1.49791e+07	1.78674e+07	2.36575e+07	2.21092e+07	2.52435e+07	0.53	-0.24	-0.76	0.01
WP-C5	Slc1a6	sp|O35544|EAA4_MOUSE	29	6	1.27045e+06	1.2769e+06	1.31096e+06	859489	781706	796233	909452	1.07748e+06	1.04022e+06	1.10926e+06	0.34	-0.28	-0.62	0
WP-C5	Slc22a23	sp|Q3UHH2|S22AN_MOUSE	44	17	305118	298609	288618	265817	301785	280986	245293	180575	191668	214026	-0.56	-0.68	-0.12	0.01
WP-C5	Slc23a2	sp|Q9EPR4|S23A2_MOUSE	30	13	2.30209e+06	2.14859e+06	2.29425e+06	1.49569e+06	1.54299e+06	1.4354e+06	1.51786e+06	1.59434e+06	1.6417e+06	1.58668e+06	0.11	-0.47	-0.59	0
WP-C5	Slc24a2	tr|Q8BUN9|Q8BUN9_MOUSE	69	18	439498	414033	405443	224136	202766	223636	246831	153628	143495	203146	-0.59	-1.5	-0.9	0
WP-C5	Slc24a4	sp|Q8CGQ8-2|NCKX4_MOUSE	9	5	98762.6	94175.5	97327	40235.9	46270.3	42427.9	44942.2	34700.5	36512.1	40059.1	-0.29	-1.44	-1.15	0
WP-C5	Slc25a11	sp|Q9CR62|M2OM_MOUSE	288	31	1.48146e+07	1.4833e+07	1.4284e+07	8.32515e+06	9.2346e+06	7.80068e+06	9.32009e+06	6.17205e+06	6.78308e+06	7.58857e+06	-0.42	-1.18	-0.76	0
WP-C5	Slc25a12	sp|Q8BH59|CMC1_MOUSE	527	50	4.5182e+07	4.46346e+07	4.49975e+07	2.64311e+07	2.83612e+07	2.47743e+07	2.91402e+07	2.04758e+07	2.0948e+07	2.50559e+07	-0.39	-1.12	-0.73	0
WP-C5	Slc25a13	sp|Q9QXX4|CMC2_MOUSE	164	38	7.04316e+06	7.49696e+06	7.04231e+06	5.68782e+06	6.04993e+06	5.34504e+06	5.54308e+06	4.34121e+06	4.33223e+06	4.94408e+06	-0.38	-0.73	-0.35	0
WP-C5	Slc25a14	sp|Q9Z2B2|UCP5_MOUSE	29	11	282529	279143	273706	189550	194279	166711	173640	155859	151864	166145	-0.23	-0.86	-0.62	0
WP-C5	Slc25a19	sp|Q9DAM5|TPC_MOUSE	22	12	331478	288694	299384	209029	204977	214388	212337	184651	173297	197433	-0.23	-0.78	-0.54	0
WP-C5	Slc25a22	sp|Q9D6M3|GHC1_MOUSE	317	24	1.57311e+07	1.51183e+07	1.52092e+07	8.25013e+06	7.61818e+06	8.06042e+06	1.00266e+07	6.3885e+06	6.13501e+06	8.52907e+06	-0.44	-1.29	-0.85	0
WP-C5	Slc25a23	sp|Q6GQS1|SCMC3_MOUSE	96	28	4.07515e+06	4.15592e+06	3.79076e+06	2.36078e+06	2.40239e+06	2.3332e+06	2.62107e+06	2.15386e+06	2.16622e+06	2.41657e+06	-0.17	-0.89	-0.72	0
WP-C5	Slc25a26	sp|Q5U680|SAMC_MOUSE	10	5	183165	189703	196120	129549	124454	139048	146486	125712	120278	141098	-0.13	-0.62	-0.49	0
WP-C5	Slc25a27	tr|Q9D6D0|Q9D6D0_MOUSE	51	17	489859	459892	483355	216283	248812	221277	261727	178790	186221	223243	-0.38	-1.39	-1.01	0
WP-C5	Slc25a3	sp|Q8VEM8|MPCP_MOUSE	370	33	2.90749e+07	3.10497e+07	2.84223e+07	1.98696e+07	1.99535e+07	1.80096e+07	1.9358e+07	1.55618e+07	1.5457e+07	1.88581e+07	-0.32	-0.93	-0.61	0
WP-C5	Slc25a31	sp|Q3V132|ADT4_MOUSE	267	17	9.80123e+07	9.88761e+07	9.56459e+07	6.39762e+07	6.56766e+07	5.62161e+07	6.25412e+07	5.41772e+07	5.34068e+07	6.18134e+07	-0.21	-0.86	-0.65	0
WP-C5	Slc25a32	sp|Q8BMG8|MFTC_MOUSE	20	10	1.07046e+06	1.06339e+06	1.02862e+06	697131	705620	701869	694314	590197	626391	649730	-0.2	-0.79	-0.59	0
WP-C5	Slc25a4	sp|P48962|ADT1_MOUSE	628	38	1.00792e+08	1.05072e+08	9.85681e+07	6.56226e+07	6.8749e+07	5.94172e+07	6.57203e+07	5.39591e+07	5.56681e+07	6.2604e+07	-0.24	-0.89	-0.65	0
WP-C5	Slc25a41	sp|Q8BVN7|S2541_MOUSE	6	3	559157	614275	540013	366300	448344	383039	351655	378777	366011	323012	-0.06	-0.62	-0.56	0.01
WP-C5	Slc25a42	sp|Q8R0Y8|S2542_MOUSE	30	16	322411	335723	315588	206706	211311	204168	219437	185526	178545	198337	-0.21	-0.83	-0.63	0
WP-C5	Slc25a44	sp|Q8BGF9|S2544_MOUSE	42	10	225183	217100	229386	150394	150731	155729	164006	137122	139220	143993	-0.17	-0.7	-0.53	0
WP-C5	Slc25a46	sp|Q9CQS4|S2546_MOUSE	47	15	449230	439756	442835	260811	286937	273720	288219	216975	215084	271996	-0.36	-1.04	-0.68	0
WP-C5	Slc25a5	sp|P51881|ADT2_MOUSE	745	36	9.09546e+07	9.55867e+07	8.8426e+07	6.34774e+07	6.78339e+07	5.83242e+07	6.2467e+07	5.60903e+07	5.86546e+07	6.09305e+07	-0.14	-0.68	-0.54	0
WP-C5	Slc25a51	sp|Q5HZI9|S2551_MOUSE	43	20	689901	696157	704134	492914	485785	446493	525755	400918	395215	456903	-0.29	-0.81	-0.51	0
WP-C5	Slc2a1	sp|P17809|GTR1_MOUSE	41	10	3.25561e+06	2.82884e+06	2.99735e+06	2.34947e+06	2.2013e+06	1.84478e+06	2.08086e+06	1.75477e+06	1.85349e+06	2.09854e+06	-0.23	-0.75	-0.51	0.01
WP-C5	Slc2a13	sp|Q3UHK1|MYCT_MOUSE	36	14	562245	565097	547042	292611	353393	311081	346629	243134	264510	273319	-0.36	-1.14	-0.78	0
WP-C5	Slc2a3	sp|P32037|GTR3_MOUSE	85	16	2.8554e+06	2.84066e+06	2.92005e+06	1.37904e+06	1.58283e+06	1.44648e+06	1.77584e+06	1.03077e+06	1.07575e+06	1.44311e+06	-0.55	-1.45	-0.89	0
WP-C5	Slc30a10	sp|Q3UVU3|ZNT10_MOUSE	6	4	37686.9	40034	39576	19584.6	21086	21598.2	24206.7	14788.1	18420.2	28708.4	-0.38	-1.24	-0.85	0
WP-C5	Slc30a3	sp|P97441|ZNT3_MOUSE	27	9	185662	176251	183982	77260.8	74979.3	72140.7	85948.5	62415.4	66450.3	72533	-0.27	-1.5	-1.23	0
WP-C5	Slc30a7	sp|Q9JKN1|ZNT7_MOUSE	2	2	119596	158721	135959	105046	106247	93796.3	93837.1	94529.6	89435.8	95543.1	-0.12	-0.59	-0.47	0.03
WP-C5	Slc30a9	sp|Q5IRJ6|ZNT9_MOUSE	57	21	1.53978e+06	1.53169e+06	1.5156e+06	1.19344e+06	1.2124e+06	1.10928e+06	1.14337e+06	1.01249e+06	1.00331e+06	1.08437e+06	-0.21	-0.6	-0.39	0
WP-C5	Slc32a1	sp|O35633|VIAAT_MOUSE	69	14	1.52937e+06	1.48675e+06	1.52903e+06	845825	1.19318e+06	748375	934822	516871	665668	860653	-0.65	-1.36	-0.7	0.01
WP-C5	Slc35f4	sp|Q8BZK4|S35F4_MOUSE	2	2	129216	127439	127177	66788.6	67645.1	65506	79453	56935.9	59362.1	68843	-0.26	-1.14	-0.87	0
WP-C5	Slc35g2	sp|D3YVE8|S35G2_MOUSE	12	9	48226.8	46696	47286.3	35877.6	42842	31960.8	38406.1	25493.9	27720.5	35567.7	-0.49	-0.83	-0.35	0.01
WP-C5	Slc36a1	sp|Q8K4D3|S36A1_MOUSE	3	2	99232.8	114947	89689.9	63540	58463.2	54162	59796.2	41276.7	45662.3	49636.1	-0.44	-1.22	-0.78	0.01
WP-C5	Slc36a4	sp|Q8CH36|S36A4_MOUSE	1	1	63205	61731.5	54727.8	35431.7	41367.4	32251.5	42865.7	28749	30036.8	31622.3	-0.37	-1.03	-0.66	0.01
WP-C5	Slc39a10	sp|Q6P5F6|S39AA_MOUSE	30	11	961937	867143	1.02927e+06	530316	648874	510668	618454	668808	716087	536624	0.26	-0.46	-0.72	0.01
WP-C5	Slc39a12	sp|Q5FWH7|S39AC_MOUSE	27	13	267462	246008	277061	174784	180024	155381	178986	143149	160663	211814	-0.18	-0.79	-0.61	0
WP-C5	Slc43a2	sp|Q8CGA3|LAT4_MOUSE	11	4	79292	92581.5	86546.4	53425.3	59416	53045.5	47016.6	29989.6	35845.4	37999	-0.69	-1.39	-0.69	0
WP-C5	Slc44a1	sp|Q6X893|CTL1_MOUSE	31	7	579510	636706	630024	596797	558016	604903	467563	399064	381369	448698	-0.51	-0.66	-0.14	0.02
WP-C5	Slc44a2	sp|Q8BY89-2|CTL2_MOUSE	12	5	1.36129e+06	1.42572e+06	1.36037e+06	1.18532e+06	1.10653e+06	1.21011e+06	1.0338e+06	908191	795131	974322	-0.41	-0.7	-0.29	0.01
WP-C5	Slc45a1	sp|Q8BIV7|S45A1_MOUSE	6	4	68462.4	50243.6	59759.1	35992	42652.3	35266.8	40665.2	28251.8	32483.9	29515.1	-0.35	-0.97	-0.62	0.02
WP-C5	Slc4a10	sp|Q5DTL9-2|S4A10_MOUSE	228	48	2.21861e+06	2.0413e+06	2.09738e+06	783630	996378	762054	924455	735111	763339	803469	-0.21	-1.5	-1.29	0
WP-C5	Slc4a3	sp|P16283|B3A3_MOUSE	61	32	245238	263811	259114	188276	206866	176126	180412	143978	143800	164217	-0.39	-0.83	-0.45	0
WP-C5	Slc4a8	sp|Q8JZR6|S4A8_MOUSE	107	33	1.72917e+06	1.66829e+06	1.64791e+06	856850	979085	792453	886849	733168	735283	840883	-0.26	-1.2	-0.94	0
WP-C5	Slc5a7	sp|Q8BGY9|SC5A7_MOUSE	17	9	140845	168369	126735	82224.1	94874.5	72634.5	91199.1	68838.4	67620.2	86958.3	-0.32	-1.09	-0.77	0.01
WP-C5	Slc6a1	sp|P31648|SC6A1_MOUSE	101	13	1.50723e+06	1.2738e+06	1.3579e+06	569726	661555	497765	742759	531671	629488	720611	-0.09	-1.25	-1.16	0
WP-C5	Slc6a13	sp|P31649|S6A13_MOUSE	1	1	39024.6	31438.8	45794	22719.9	23474.9	21386.6	23945	11661.9	22226.6	18449.2	-0.43	-1.19	-0.76	0.02
WP-C5	Slc6a15	sp|Q8BG16|S6A15_MOUSE	16	10	240647	225605	217175	169207	180884	152200	184125	145422	158744	142953	-0.17	-0.58	-0.41	0.01
WP-C5	Slc6a17	sp|Q8BJI1|S6A17_MOUSE	70	17	3.22995e+06	3.04761e+06	3.01473e+06	1.63787e+06	1.77983e+06	1.6918e+06	2.05901e+06	1.29667e+06	1.40341e+06	1.67768e+06	-0.41	-1.2	-0.79	0
WP-C5	Slc6a2	sp|O55192|SC6A2_MOUSE	7	3	95754.1	97917.5	102647	64029.4	63848.6	53426.2	63952.8	52947.6	49140.7	56183.3	-0.26	-0.95	-0.69	0
WP-C5	Slc6a20a	sp|Q8VDB9|S620A_MOUSE	10	6	56221.4	56186	55012.7	38307.6	41694.4	31256.6	33559.1	28311.5	29856.6	35639.5	-0.32	-0.94	-0.62	0.01
WP-C5	Slc6a4	sp|Q60857|SC6A4_MOUSE	5	4	187039	206613	183269	138881	184669	127327	129927	109503	119359	131584	-0.34	-0.75	-0.41	0.03
WP-C5	Slc6a7	sp|Q6PGE7|SC6A7_MOUSE	22	8	202718	201501	211870	127492	148299	129006	169615	117305	115729	144560	-0.3	-0.82	-0.52	0.01
WP-C5	Slc7a10	sp|P63115|AAA1_MOUSE	9	4	58761.7	64723	59905.3	37541.1	43606.2	30793.1	33650.9	33997.9	32261.7	41120.6	-0.14	-0.88	-0.75	0.01
WP-C5	Slc7a11	sp|Q9WTR6|XCT_MOUSE	18	8	197197	182266	202834	130111	126102	119222	135179	187394	181915	189108	0.53	-0.07	-0.6	0
WP-C5	Slc7a14	sp|Q8BXR1|S7A14_MOUSE	57	14	1.20786e+06	1.21941e+06	1.23753e+06	858260	814460	929349	1.1719e+06	625926	630985	888415	-0.59	-0.96	-0.37	0.02
WP-C5	Slc7a8	sp|Q9QXW9|LAT2_MOUSE	20	8	468439	494853	443103	223457	221508	229358	258646	184354	169891	213649	-0.4	-1.4	-1.01	0
WP-C5	Slc8a1	tr|Q68FL0|Q68FL0_MOUSE	113	33	4.56314e+06	4.26974e+06	4.64983e+06	2.7706e+06	2.61942e+06	2.99091e+06	3.5007e+06	2.29643e+06	2.15826e+06	2.87729e+06	-0.42	-1.01	-0.6	0.01
WP-C5	Slc8a2	tr|Q8K596|Q8K596_MOUSE	148	32	9.02481e+06	8.71446e+06	9.13705e+06	4.93287e+06	4.83905e+06	5.02292e+06	6.35512e+06	3.83716e+06	3.47321e+06	4.85906e+06	-0.53	-1.29	-0.76	0
WP-C5	Slc8a3	tr|E9PX50|E9PX50_MOUSE	33	16	197074	203136	187070	145452	162167	139027	150949	112000	122707	137078	-0.35	-0.74	-0.39	0.01
WP-C5	Slc9a1	sp|Q61165|SL9A1_MOUSE	64	18	731408	720611	693589	500719	543065	484551	497224	362883	389503	457669	-0.43	-0.93	-0.5	0
WP-C5	Slc9a3r1	sp|P70441|NHRF1_MOUSE	123	30	4.43401e+06	4.31715e+06	4.54927e+06	2.75254e+06	2.67951e+06	2.5311e+06	2.85372e+06	3.0915e+06	2.56839e+06	3.5174e+06	0.07	-0.65	-0.71	0
WP-C5	Slc9a5	tr|B2RXE2|B2RXE2_MOUSE	6	6	59814.8	63797.3	57818.2	33898.2	41201.1	32050.5	30654	30305	30705.1	35242.9	-0.18	-0.99	-0.81	0
WP-C5	Slit2	sp|Q9R1B9|SLIT2_MOUSE	25	16	506765	503362	497392	285698	345489	291351	294631	222679	232661	263260	-0.42	-1.14	-0.72	0
WP-C5	Slit3	sp|Q9WVB4|SLIT3_MOUSE	20	16	111154	118579	126734	70870	68337.4	74135.7	77527.9	63425.5	60489.1	66780.8	-0.23	-0.94	-0.71	0
WP-C5	Slitrk1	sp|Q810C1|SLIK1_MOUSE	24	12	192552	184666	195409	97468.4	96494.4	93962.1	115902	97519.7	94793	101120	-0.07	-0.99	-0.92	0
WP-C5	Slitrk4	sp|Q810B8|SLIK4_MOUSE	36	18	743154	740870	743346	441704	468188	411833	488906	434463	413042	455403	-0.1	-0.81	-0.71	0
WP-C5	Slitrk5	sp|Q810B7|SLIK5_MOUSE	42	27	155859	150696	162834	94404.3	95270.9	91419.2	114052	86881.5	83255.9	95105.2	-0.22	-0.88	-0.66	0
WP-C5	Slitrk6	sp|Q8C110|SLIK6_MOUSE	4	2	26959.2	24909.6	26399.8	13811.9	16048.9	15658	19413.6	11753.9	10514.1	16206.9	-0.54	-1.23	-0.68	0.01
WP-C5	Slmap	tr|D3Z7V3|D3Z7V3_MOUSE	98	45	640017	661247	607665	464483	485627	472391	455958	423820	424151	416575	-0.15	-0.59	-0.44	0
WP-C5	Slmo1	sp|Q8VE85|SLMO1_MOUSE	13	7	392521	367719	335003	152660	183421	147589	197819	118273	140237	145413	-0.4	-1.5	-1.1	0
WP-C5	Smap1	sp|Q91VZ6|SMAP1_MOUSE	53	11	1.41462e+06	1.45778e+06	1.50563e+06	928635	1.09244e+06	974179	997056	892366	995727	884466	-0.08	-0.63	-0.55	0
WP-C5	Smim18	tr|J3QNP2|J3QNP2_MOUSE	2	1	60258.3	59100.3	60765.6	33452.9	41806.3	32134.7	38048.2	32904.9	30461.1	34268.7	-0.2	-0.92	-0.72	0
WP-C5	Smpd3	sp|Q9JJY3|NSMA2_MOUSE	52	20	912612	1.17131e+06	798769	475191	573982	468041	484356	438237	363476	412490	-0.32	-1.26	-0.94	0.02
WP-C5	Snap23	sp|O09044|SNP23_MOUSE	113	17	695960	631292	650708	509097	571576	553254	508046	413463	428422	505080	-0.35	-0.65	-0.3	0.01
WP-C5	Snap25	sp|P60879|SNP25_MOUSE	564	42	5.66944e+06	5.57966e+06	5.37867e+06	2.85448e+06	3.23388e+06	3.05268e+06	3.21437e+06	2.01177e+06	2.14484e+06	2.80898e+06	-0.57	-1.42	-0.84	0
WP-C5	Snap47	sp|Q8R570|SNP47_MOUSE	132	29	2.36103e+06	2.29148e+06	2.52916e+06	1.62851e+06	1.77344e+06	1.59257e+06	1.71794e+06	1.26286e+06	1.3461e+06	1.53891e+06	-0.36	-0.88	-0.51	0
WP-C5	Snap91	sp|Q61548|AP180_MOUSE	550	36	1.86692e+07	1.81525e+07	1.89238e+07	9.63134e+06	1.02382e+07	9.30706e+06	1.10262e+07	7.38673e+06	7.61688e+06	9.39451e+06	-0.42	-1.31	-0.89	0
[truncated: 11,569 more rows]
