# Supplementary material for: Deep multiomics profiling of brain tumors identifies signaling networks downstream of cancer driver genes
Source: Nat Commun. 2019 Aug 16;10:3718. doi: 10.1038/s41467-019-11661-4 (PMC6697699; doi:10.1038/s41467-019-11661-4)
Supplement: Supplementary file 5 — Supplementary Data 2 [file 41467_2019_11661_MOESM5_ESM.xlsx]

## Sheet: Supp Data 2a
Coexpresion Clusters	Gene Names	Swissprot Protein Accession	Phosphorylation Sites	Phosphorylation Scores	Phosphorylation Annotations	Cortex			PDGFRA HGG				NTRK HGG			Pairwise Comparisons (Log2ratio)			ANOVA p Values
						1	2	3	4	5	6	7	8	9	10	NTRK/PDGFRA	NTRK/Cortex	PDGFRA/Cortex
PP-C5	2010300C02Rik	tr|E9Q3M9|E9Q3M9_MOUSE	S728	97.84	NA	21856.5	27362.5	29298.1	16671.2	13340.7	14223.4	15574.5	11620.4	10273.3	18873.3	-0.449862	-1.25753	-0.807665	0.0100912
PP-C5	2010300C02Rik	tr|E9Q3M9|E9Q3M9_MOUSE	S730	99.98	NA	26710.9	26996.3	36755.9	17347	13538.2	13313.2	17205.2	15216.2	12482.6	21737.9	-0.148503	-1.12254	-0.974041	0.0175764
PP-C5	2010300C02Rik	tr|E9Q3M9|E9Q3M9_MOUSE	S528	100	NA	85352.9	79479.1	89457.8	55123.8	32406.9	35985.8	60177.6	42318.6	35576.2	47168.3	-0.237706	-1.12191	-0.884206	0.0184812
PP-C5	2010300C02Rik	tr|E9Q3M9|E9Q3M9_MOUSE	S961	100	NA	114842	109815	133123	56933	53089.7	52806.2	67272.7	51409	42723.2	57198.7	-0.289512	-1.34135	-1.05184	0.00467553
PP-C5	2010300C02Rik	tr|E9Q3M9|E9Q3M9_MOUSE	S47	98.04	NA	137397	150951	176871	58685.3	60011.8	63417.3	68479.7	62986.4	50775.8	79541.3	-0.139332	-1.44693	-1.30759	0.00447588
PP-C5	2010300C02Rik	tr|E9Q3M9|E9Q3M9_MOUSE	S465	100	NA	563509	529791	514304	243990	194812	175623	340570	181133	167493	236523	-0.453815	-1.6202	-1.16639	0.00748102
PP-C5	2010300C02Rik	tr|E9Q3M9|E9Q3M9_MOUSE	S612	100	NA	497145	541639	603246	434762	361601	364037	308933	262451	220759	287121	-0.604439	-1.1798	-0.575358	0.0112424
PP-C5	2010300C02Rik	tr|E9Q3M9|E9Q3M9_MOUSE	S507	100	NA	2.79962e+06	2.69943e+06	2.74937e+06	1.55794e+06	1.30283e+06	1.33213e+06	1.80788e+06	1.39119e+06	1.22625e+06	1.63176e+06	-0.19699	-1.07099	-0.874004	0.00447588
PP-C5	2010300C02Rik	tr|F7B0R9|F7B0R9_MOUSE	S204	97.84	NA	21856.5	27362.5	29298.1	16671.2	13340.7	14223.4	15574.5	11620.4	10273.3	18873.3	-0.449862	-1.25753	-0.807665	0.0100912
PP-C5	2010300C02Rik	tr|F7B0R9|F7B0R9_MOUSE	S206	99.98	NA	26710.9	26996.3	36755.9	17347	13538.2	13313.2	17205.2	15216.2	12482.6	21737.9	-0.148503	-1.12254	-0.974041	0.0175764
PP-C5	2010300C02Rik	tr|F7B0R9|F7B0R9_MOUSE	S437	100	NA	114842	109815	133123	56933	53089.7	52806.2	67272.7	51409	42723.2	57198.7	-0.289512	-1.34135	-1.05184	0.00467553
PP-C5	2010300C02Rik	tr|F7B0R9|F7B0R9_MOUSE	S88	100	NA	497145	541639	603246	434762	361601	364037	308933	262451	220759	287121	-0.604439	-1.1798	-0.575358	0.0112424
PP-C5	2010300C02Rik	tr|F7B0R9|F7B0R9_MOUSE	S25	100	NA	1.5095e+06	1.42196e+06	1.41297e+06	787669	657619	630185	1.02664e+06	670310	646848	854651	-0.235822	-1.13678	-0.900955	0.00905983
PP-C5	4921504E06Rik	tr|Q8CET2|Q8CET2_MOUSE	T71	99.87	NA	84039.6	71462.4	77471.9	26331.5	28623.5	29590.5	37823	22852.5	22756.6	23800.7	-0.423839	-1.76781	-1.34397	0.00289209
PP-C5	6430548M08Rik	tr|Q3TA40|Q3TA40_MOUSE	T272	100	NA	2.71513e+06	1.71988e+06	2.16554e+06	829674	745403	856656	1.52477e+06	900140	819608	941951	-0.20203	-1.35543	-1.1534	0.0307886
PP-C5	6430548M08Rik	tr|Q3TA40|Q3TA40_MOUSE	S275	100	NA	4.59155e+06	3.9758e+06	4.31852e+06	1.94415e+06	2.00983e+06	1.64874e+06	2.10988e+06	1.33203e+06	1.49229e+06	1.9916e+06	-0.449314	-1.60485	-1.15554	0.00243015
PP-C5	A830010M20Rik	tr|E9QLA8|E9QLA8_MOUSE	S353	99.79	NA	10970.1	8695.5	13190	4889.62	5375	6597.08	8797.7	4371.14	5446.06	4381.33	-0.386104	-1.15779	-0.771689	0.0439958
PP-C5	A830010M20Rik	tr|E9QLA8|E9QLA8_MOUSE	S301	98.68	NA	24408.6	23548.2	19397.8	18989.2	16819	13755.7	11218.5	9595.38	9740.43	10684.3	-0.652378	-1.21554	-0.56316	0.0250078
PP-C5	A830010M20Rik	tr|E9QLA8|E9QLA8_MOUSE	S722	100	NA	31882.6	28275	31441.6	11753.8	14463.1	15259.8	18387.3	12650.2	16511.3	13160.6	-0.0376285	-1.06631	-1.02868	0.00673001
PP-C5	A830010M20Rik	tr|E9QLA8|E9QLA8_MOUSE	S229	89.03	NA	62014.6	63335.1	60118.7	40871.6	37945.2	40599.8	51423.1	27968.6	31106.5	40110.7	-0.532022	-1.06559	-0.533567	0.00773313
PP-C5	A830010M20Rik	tr|E9QLA8|E9QLA8_MOUSE	S340	99.97	NA	206197	184861	186145	40954.7	43772.1	56537.9	65288	51171.1	55896.8	79602.7	0.0520171	-1.84559	-1.89761	0.00194988
PP-C5	Aak1	sp|Q3UHJ0|AAK1_MOUSE	S938	96.05	NA	120719	141405	158870	77626.8	73320	77389.2	88637.2	60754.7	55371.9	92163.1	-0.448663	-1.27314	-0.824477	0.00781839
PP-C5	Aak1	sp|Q3UHJ0|AAK1_MOUSE	S936	100	NA	312826	352887	386742	212671	230219	217211	243283	163748	184338	239017	-0.375897	-1.01128	-0.635383	0.00704396
PP-C5	Aak1	sp|Q3UHJ0|AAK1_MOUSE	S795	33.33	NA	394840	542159	501631	385992	344826	237472	241722	155997	167922	284246	-0.901316	-1.56603	-0.664711	0.0231266
PP-C5	Abcb1a	sp|P21447|MDR1A_MOUSE	S657	49.71	NA	89012.7	70585.5	67808.6	41378.6	39482.5	36108.3	35067.2	38473.3	55650.5	42869.6	0.308213	-0.687681	-0.995894	0.0171013
PP-C5	Abcc5	sp|Q9R1X5|MRP5_MOUSE	S558	100	NA	103786	97371.3	83466.6	61605.8	55669.6	57587.2	53449.2	39154.1	46912.1	52710.2	-0.407485	-1.14057	-0.733089	0.00641082
PP-C5	Abi2	sp|P62484|ABI2_MOUSE	S181	99.99	NA	2.62269e+06	2.46408e+06	3.4042e+06	1.17345e+06	1.32168e+06	1.29523e+06	1.42652e+06	1.65631e+06	1.40505e+06	1.6635e+06	0.230986	-0.886795	-1.11778	0.012495
PP-C5	Abi2	tr|A0A087WRS3|A0A087WRS3_MOUSE	S195	97.3	NA	11121.8	11719.8	14817	4815.13	6173.09	5822.94	7145.33	7070.22	5398.52	6666.27	0.057899	-1.0097	-1.0676	0.0135633
PP-C5	Abi2	tr|A0A087WRS3|A0A087WRS3_MOUSE	S181	99.99	NA	2.62269e+06	2.46408e+06	3.4042e+06	1.17345e+06	1.32168e+06	1.29523e+06	1.42652e+06	1.65631e+06	1.40505e+06	1.6635e+06	0.230986	-0.886795	-1.11778	0.012495
PP-C5	Ablim1	sp|Q8K4G5|ABLM1_MOUSE	S738	99.43	NA	500987	405172	547965	191563	227247	175811	232343	151886	180555	207547	-0.314728	-1.54402	-1.22929	0.00677858
PP-C5	Ablim1	tr|E9Q9C4|E9Q9C4_MOUSE	S559	99.43	NA	500987	405172	547965	191563	227247	175811	232343	151886	180555	207547	-0.314728	-1.54402	-1.22929	0.00677858
PP-C5	Ablim1	tr|E9Q9C7|E9Q9C7_MOUSE	S545	99.43	NA	500987	405172	547965	191563	227247	175811	232343	151886	180555	207547	-0.314728	-1.54402	-1.22929	0.00677858
PP-C5	Ablim2	sp|Q8BL65|ABLM2_MOUSE	T291	96.9	NA	29574.5	22366	21688.1	9158.68	7745.26	8426.56	14221.1	10922.9	5449.11	8088.66	-0.2725	-1.58407	-1.31157	0.0165976
PP-C5	Ablim2	sp|Q8BL65|ABLM2_MOUSE	S367	93.93	NA	59621	48002.3	45768.3	26273	23680.9	24904.6	43041.3	24625.6	24843.5	25479.1	-0.25296	-1.04766	-0.794696	0.0370833
PP-C5	Ablim2	sp|Q8BL65|ABLM2_MOUSE	S294	98.59	NA	93851.4	82529.2	75512.2	36985.6	39800.8	39426.1	50036.9	39716.7	35212.1	42441.5	-0.149756	-1.16425	-1.0145	0.00643737
PP-C5	Ablim2	sp|Q8BL65|ABLM2_MOUSE	S289	99.64	NA	1.06099e+06	988058	968564	576661	615140	550279	629410	492917	482210	594882	-0.282133	-1.04478	-0.762652	0.00221229
PP-C5	Ablim2	tr|D3YYR9|D3YYR9_MOUSE	T67	96.9	NA	29574.5	22366	21688.1	9158.68	7745.26	8426.56	14221.1	10922.9	5449.11	8088.66	-0.2725	-1.58407	-1.31157	0.0165976
PP-C5	Ablim2	tr|D3YYR9|D3YYR9_MOUSE	S154	93.93	NA	59621	48002.3	45768.3	26273	23680.9	24904.6	43041.3	24625.6	24843.5	25479.1	-0.25296	-1.04766	-0.794696	0.0370833
PP-C5	Ablim2	tr|D3YYR9|D3YYR9_MOUSE	S70	98.59	NA	93851.4	82529.2	75512.2	36985.6	39800.8	39426.1	50036.9	39716.7	35212.1	42441.5	-0.149756	-1.16425	-1.0145	0.00643737
PP-C5	Ablim2	tr|D3YYR9|D3YYR9_MOUSE	S123	44.44	NA	242422	269138	275293	133636	147606	140923	140557	71443.4	79483.3	125135	-0.898577	-1.79728	-0.898708	0.00189399
PP-C5	Ablim2	tr|D3YYR9|D3YYR9_MOUSE	S127	99.99	NA	468860	492550	499246	377148	339329	309496	306148	186728	208677	272035	-0.752322	-1.30025	-0.54793	0.00336468
PP-C5	Ablim2	tr|D3YYR9|D3YYR9_MOUSE	S132	100	NA	628539	671294	663520	518987	464554	381236	388193	283727	295115	380059	-0.598559	-1.17711	-0.578555	0.0072418
PP-C5	Ablim2	tr|D3YYR9|D3YYR9_MOUSE	S65	99.64	NA	1.01943e+06	949187	923879	551513	587420	521451	599403	473970	457905	568187	-0.277979	-1.04914	-0.771164	0.00234502
PP-C5	Ablim3	sp|Q69ZX8|ABLM3_MOUSE	S379	99.99	NA	57386.7	63908.1	62481.4	40777.5	41090.1	35729.2	50967.3	27979.7	30443.8	38413.3	-0.528676	-1.06837	-0.539691	0.0102868
PP-C5	Ablim3	sp|Q69ZX8|ABLM3_MOUSE	S282	99.99	NA	518681	467479	455050	329085	341546	266040	332607	194669	211206	272030	-0.6449	-1.24321	-0.59831	0.00533311
PP-C5	Abr	sp|Q5SSL4|ABR_MOUSE	T46	99.88	NA	164004	169803	160987	100762	91629.8	99922.2	116150	71040.6	77922.8	104845	-0.455251	-1.14691	-0.691656	0.00303929
PP-C5	Acap2	sp|Q6ZQK5|ACAP2_MOUSE	S521	99.99	NA	207944	186099	209297	100700	94078.6	118878	123158	84418.9	81619.8	113238	-0.395501	-1.27649	-0.880989	0.00373273
PP-C5	Acap2	sp|Q6ZQK5|ACAP2_MOUSE	S517	100	NA	875779	806455	893297	448276	432727	480284	528586	368075	349421	477662	-0.397247	-1.25887	-0.861618	0.00251643
PP-C5	Acox3	sp|Q9EPL9|ACOX3_MOUSE	S288	33.14	NA	31683.9	29909.5	21503.8	22266.1	17699.5	16358.2	16127.3	14839.1	12782.6	16045.1	-0.391206	-1.00404	-0.61283	0.0365915
PP-C5	Adam22	sp|Q9R1V6|ADA22_MOUSE	S866	49.73	NA	77565.5	53385.7	50526.4	28360.1	40645.9	32680.2	42479	24636.3	26042.6	21428.9	-0.508265	-1.25537	-0.747106	0.038572
PP-C5	Adam22	sp|Q9R1V6|ADA22_MOUSE	S868	33.33	NA	77128.3	58632.1	71994.8	30857.7	51876.3	38127	42353.2	22806.9	36369.9	25508.5	-0.463663	-1.22682	-0.763157	0.0233378
PP-C5	Adam22	sp|Q9R1V6|ADA22_MOUSE	S802	99.24	NA	76001.7	69578	69794.7	52484.5	44371.3	37956	45255.3	28262.5	26750.2	38518.9	-0.710698	-1.38405	-0.67335	0.00449701
PP-C5	Adam22	sp|Q9R1V6|ADA22_MOUSE	S810	99.97	NA	189342	177021	165301	80506.5	88773.9	101202	117071	83773.8	86352	95837.5	-0.187793	-1.05895	-0.871157	0.00643737
PP-C5	Adam22	sp|Q9R1V6|ADA22_MOUSE	S808	100	NA	364497	348025	328742	211087	221962	204392	229804	165887	173349	198683	-0.35415	-1.03301	-0.678863	0.00235703
PP-C5	Adam22	sp|Q9R1V6|ADA22_MOUSE	S806	100	NA	759760	680869	673061	337595	353920	363612	406320	247745	258751	323471	-0.528775	-1.47618	-0.947404	0.00242141
PP-C5	Adam22	sp|Q9R1V6|ADA22_MOUSE	S830	98.06	NA	1.08029e+06	1.03442e+06	1.29806e+06	375800	579419	380666	461984	294538	322049	385392	-0.543912	-1.8836	-1.33969	0.00529568
PP-C5	Adam22	sp|Q9R1V6|ADA22_MOUSE	S832	100	protein stabilization; molecular association, regulation; intracellular localization//14-3-3 beta(INDUCES); 14-3-3 theta(INDUCES); 14-3-3 zeta(INDUCES); 14-3-3 epsilon(INDUCES); 14-3-3 gamma(INDUCES); 14-3-3 eta(INDUCES)//NA/NA//16868027	5.32296e+06	5.16147e+06	4.42226e+06	1.85407e+06	2.5807e+06	1.93928e+06	2.36469e+06	1.28439e+06	1.57393e+06	1.89684e+06	-0.612255	-1.79776	-1.1855	0.00380673
PP-C5	Adam22	sp|Q9R1V6-10|ADA22_MOUSE	S863	98.49	NA	105562	100193	104114	65820.5	63226	55440.8	61280	45430.5	46329.5	57575.9	-0.421355	-1.17076	-0.749406	0.0018905
PP-C5	Adam22	sp|Q9R1V6-10|ADA22_MOUSE	S869	99.87	NA	148648	140947	134518	93478.4	85982.4	79330.2	81322.7	63830.5	68284	79652.9	-0.364229	-1.0977	-0.733467	0.00264599
PP-C5	Adam22	sp|Q9R1V6-10|ADA22_MOUSE	S774	99.97	NA	174065	162345	152649	73522.9	80489.9	94993.6	108047	77327.9	80326.3	88070.5	-0.179375	-1.04828	-0.86891	0.00688505
PP-C5	Adam22	sp|Q9R1V6-10|ADA22_MOUSE	S867	99.99	NA	186142	181881	180187	122945	117034	108275	109820	89676.1	90870.6	105559	-0.34321	-1.01739	-0.674185	0.00147268
PP-C5	Adam22	sp|Q9R1V6-10|ADA22_MOUSE	S772	99.87	NA	236381	226682	211539	119626	139986	129798	150362	106395	116748	125317	-0.274381	-1.0111	-0.736721	0.00380897
PP-C5	Adam22	sp|Q9R1V6-10|ADA22_MOUSE	S770	100	NA	717743	635142	633959	305856	323491	333492	376608	220729	233257	293964	-0.560915	-1.5448	-0.98388	0.00255032
PP-C5	Adam22	sp|Q9R1V6-10|ADA22_MOUSE	S794	98.06	NA	1.26898e+06	1.23824e+06	1.47164e+06	462046	681267	448554	563114	345541	381197	451961	-0.568168	-1.86789	-1.29972	0.00390266
PP-C5	Adam22	sp|Q9R1V6-10|ADA22_MOUSE	S796	100	NA	5.37061e+06	5.19488e+06	4.4505e+06	1.87171e+06	2.60392e+06	1.96008e+06	2.38315e+06	1.29414e+06	1.58697e+06	1.91559e+06	-0.61397	-1.79684	-1.18287	0.00383131
PP-C5	Adam22	sp|Q9R1V6-11|ADA22_MOUSE	S875	90.23	NA	27546.9	20183.1	18868.9	14997.6	12141.7	15303	15784.2	10245.5	9493.94	14468.3	-0.560594	-1.16945	-0.60886	0.0281679
PP-C5	Adam22	sp|Q9R1V6-11|ADA22_MOUSE	S934	33.33	NA	77128.3	58632.1	71994.8	30857.7	51876.3	38127	42353.2	22806.9	36369.9	25508.5	-0.463663	-1.22682	-0.763157	0.0233378
PP-C5	Adam22	sp|Q9R1V6-11|ADA22_MOUSE	T856	88.08	NA	103968	90269.6	79816.1	50769.8	46571.6	58705.2	62461.2	30096.6	40007.6	44071.6	-0.640112	-1.38192	-0.741813	0.0108488
PP-C5	Adam22	sp|Q9R1V6-11|ADA22_MOUSE	S926	98.49	NA	105562	100193	104114	65820.5	63226	55440.8	61280	45430.5	46329.5	57575.9	-0.421355	-1.17076	-0.749406	0.0018905
PP-C5	Adam22	sp|Q9R1V6-11|ADA22_MOUSE	S810	99.97	NA	189342	177021	165301	80506.5	88773.9	101202	117071	83773.8	86352	95837.5	-0.187793	-1.05895	-0.871157	0.00643737
PP-C5	Adam22	sp|Q9R1V6-11|ADA22_MOUSE	S932	99.87	NA	226213	194332	185045	121839	126628	112010	123802	88466.8	94326.6	101082	-0.405624	-1.14317	-0.737541	0.00529568
PP-C5	Adam22	sp|Q9R1V6-11|ADA22_MOUSE	S930	99.99	NA	186142	181881	180187	122945	117034	108275	109820	89676.1	90870.6	105559	-0.34321	-1.01739	-0.674185	0.00147268
PP-C5	Adam22	sp|Q9R1V6-11|ADA22_MOUSE	S806	100	NA	731746	652537	646595	314301	334177	342025	388065	229707	243738	303356	-0.5419	-1.51587	-0.973971	0.00253372
PP-C5	Adam22	sp|Q9R1V6-11|ADA22_MOUSE	S830	98.06	NA	1.26898e+06	1.23824e+06	1.47164e+06	462046	681267	448554	563114	345541	381197	451961	-0.568168	-1.86789	-1.29972	0.00390266
PP-C5	Adam22	sp|Q9R1V6-11|ADA22_MOUSE	S832	100	protein stabilization; molecular association, regulation; intracellular localization//14-3-3 beta(INDUCES); 14-3-3 theta(INDUCES); 14-3-3 zeta(INDUCES); 14-3-3 epsilon(INDUCES); 14-3-3 gamma(INDUCES); 14-3-3 eta(INDUCES)//NA/NA//16868027	5.37061e+06	5.19488e+06	4.4505e+06	1.87171e+06	2.60392e+06	1.96008e+06	2.38315e+06	1.29414e+06	1.58697e+06	1.91559e+06	-0.61397	-1.79684	-1.18287	0.00383131
PP-C5	Adcy1	sp|O88444|ADCY1_MOUSE	S549	98.92	NA	67964.8	67373.2	63476	30366	34674.8	36293.8	47104.7	28639.6	27175.9	33461.5	-0.411136	-1.24772	-0.836584	0.00664788
PP-C5	Adcy1	sp|O88444|ADCY1_MOUSE	S550	100	NA	152863	147399	147586	89285.5	86898.2	91361.1	107728	73366.2	75595.6	90869.7	-0.332997	-1.00311	-0.670108	0.00313994
PP-C5	Adcy2	sp|Q80TL1|ADCY2_MOUSE	S471	100	NA	21114.8	21370.2	19371.7	8033.6	6484.49	6187.54	8070.41	7158.7	8743.64	7638.39	0.144372	-1.37473	-1.5191	0.00207942
PP-C5	Adcy5	sp|P84309|ADCY5_MOUSE	S8	100	NA	118625	124894	91899.4	61278.6	91068.9	67297.9	73827.7	44349.6	51046.5	68615.6	-0.621227	-1.229	-0.607771	0.0218415
PP-C5	Adcy9	sp|P51830|ADCY9_MOUSE	S1292	99.98	NA	92717.3	110365	85376.8	45063.7	37420.7	47982.5	63315.9	56422.7	38651.4	58660	-0.0273174	-1.01628	-0.988965	0.0181066
PP-C5	Adcy9	sp|P51830|ADCY9_MOUSE	S678	100	NA	309199	285683	275268	184511	176912	179999	194169	135524	141588	198758	-0.408433	-1.06583	-0.657397	0.00245299
PP-C5	Add1	sp|Q9QYC0|ADDA_MOUSE	S353	99.99	NA	34564.4	32394.2	31654.1	20977.7	25008	18402.1	23982.4	16435.5	16130.7	18194.4	-0.440184	-1.01344	-0.573251	0.00757047
PP-C5	Add1	sp|Q9QYC0|ADDA_MOUSE	S457	100	NA	161666	158389	152818	81139.7	81374.6	66301.2	82690.3	82986.5	74117.7	88412.5	0.0124616	-1.00477	-1.01723	0.00218756
PP-C5	Add1	sp|Q9QYC0|ADDA_MOUSE	T358	100	NA	1.50321e+06	1.53188e+06	1.52847e+06	934086	1.14818e+06	905785	1.15376e+06	690377	757987	828889	-0.51584	-1.07077	-0.554933	0.00603916
PP-C5	Add1	sp|Q9QYC0|ADDA_MOUSE	T11	99.94	NA	1.65915e+06	1.52289e+06	1.6613e+06	991087	932009	938116	1.21551e+06	800524	803264	976950	-0.345927	-1.00956	-0.663629	0.00608748
PP-C5	Add1	sp|Q9QYC0|ADDA_MOUSE	S600	100	NA	1.84732e+06	1.65366e+06	1.54589e+06	976071	912016	925846	1.11268e+06	898185	775783	995528	-0.230011	-1.00715	-0.777141	0.00606223
PP-C5	Add1	sp|Q9QYC0|ADDA_MOUSE	S355	100	molecular association, regulation/cytoskeletal reorganization/MYO10(INDUCES)//NA/NA/association with mitotic spindles/24379415	1.94843e+06	1.97484e+06	1.96019e+06	1.18755e+06	1.48271e+06	1.14221e+06	1.44523e+06	900399	991816	1.05319e+06	-0.474357	-1.05163	-0.577271	0.00615031
PP-C5	Add1	sp|Q9QYC0|ADDA_MOUSE	S605	99.98	NA	5.38065e+06	5.70981e+06	5.66037e+06	2.567e+06	2.95287e+06	2.56126e+06	3.01209e+06	3.16825e+06	2.93675e+06	2.96406e+06	0.138387	-0.871206	-1.00959	0.00194988
PP-C5	Add2	sp|Q9QYB8|ADDB_MOUSE	S678	96.09	NA	54031.9	39853	55348.7	23577.8	29959.7	19449.5	26703	27271.2	24866.1	26324.9	0.064868	-0.932221	-0.99709	0.0173883
PP-C5	Add2	sp|Q9QYB8|ADDB_MOUSE	S539	99.59	NA	104487	115382	117030	61712.3	73192.2	59829.9	65111.7	44557.9	46392.7	65029.5	-0.514501	-1.3042	-0.789696	0.00292129
PP-C5	Add2	sp|Q9QYB8|ADDB_MOUSE	S60	99.47	NA	140991	152910	153266	89851.4	97059.1	95913.3	90953.9	68113.1	65188.2	85365.8	-0.487489	-1.16116	-0.673671	0.00183713
PP-C5	Add2	sp|Q9QYB8|ADDB_MOUSE	T674	99.99	NA	221732	162012	227388	94813.3	110043	90136.4	105791	87267.7	93305.7	104879	-0.150239	-1.17394	-1.0237	0.0117672
PP-C5	Add2	sp|Q9QYB8|ADDB_MOUSE	T670	99.59	NA	210763	236509	204313	104609	106291	94214.6	108977	93244.6	84216.2	124132	-0.222455	-1.29149	-1.06904	0.00253372
PP-C5	Add2	sp|Q9QYB8|ADDB_MOUSE	T669	99.96	NA	271792	296398	267073	129388	141478	118158	134086	115070	114296	151476	-0.189466	-1.27962	-1.09015	0.00194988
PP-C5	Add2	sp|Q9QYB8|ADDB_MOUSE	T622	96.85	NA	579610	465413	451957	217735	294491	195286	281946	217489	198723	203051	-0.249319	-1.2617	-1.01238	0.0110514
PP-C5	Add2	sp|Q9QYB8|ADDB_MOUSE	S535	99.38	NA	491073	502525	478355	315559	345015	329474	315734	244284	243679	316912	-0.420073	-1.00793	-0.587853	0.00112945
PP-C5	Add2	sp|Q9QYB8|ADDB_MOUSE	S532	99.99	NA	816927	814526	798084	418667	453166	479269	445813	255947	240092	376829	-0.856996	-1.70719	-0.850197	0.000313131
PP-C5	Add2	sp|Q9QYB8|ADDB_MOUSE	S620	97.55	NA	952180	855234	837681	459866	502720	396049	457929	435877	380171	431275	-0.154486	-1.11163	-0.957145	0.00330812
PP-C5	Add2	sp|Q9QYB8|ADDB_MOUSE	S606	100	/cytoskeletal reorganization///NA/NA//21606488	1.45141e+06	1.08882e+06	1.01446e+06	488055	509295	398148	795105	532315	411439	444022	-0.214845	-1.32828	-1.11343	0.0240894
PP-C5	Add2	sp|Q9QYB8|ADDB_MOUSE	T533	86.19	NA	1.09249e+06	1.15543e+06	994409	579644	687928	605392	588205	318666	310706	553609	-0.967358	-1.78008	-0.812725	0.00261276
PP-C5	Add2	sp|Q9QYB8|ADDB_MOUSE	S530	100	NA	986395	1.0475e+06	931876	648808	730709	611771	643784	386446	398390	577050	-0.74738	-1.33298	-0.585604	0.00300337
PP-C5	Add2	sp|Q9QYB8|ADDB_MOUSE	S700	99.98	NA	1.42999e+06	1.60396e+06	1.50583e+06	952106	875400	835141	837457	621553	598770	862538	-0.520135	-1.3104	-0.790263	0.00222294
PP-C5	Add2	sp|Q9QYB8|ADDB_MOUSE	S602	99.98	/cell growth, induced; cytoskeletal reorganization///NA/NA//21606488	1.70835e+06	1.70773e+06	1.66476e+06	1.07535e+06	1.15391e+06	976821	1.06995e+06	817832	728745	968970	-0.46719	-1.13102	-0.663834	0.00195971
PP-C5	Add2	sp|Q9QYB8|ADDB_MOUSE	S598	99.99	NA	2.39684e+06	2.36526e+06	2.29726e+06	1.47866e+06	1.51085e+06	1.28709e+06	1.53376e+06	1.18212e+06	1.03652e+06	1.32886e+06	-0.388954	-1.0849	-0.695947	0.00243015
PP-C5	Add2	sp|Q9QYB8|ADDB_MOUSE	T589	99.99	NA	4.14861e+06	3.60162e+06	3.0007e+06	1.56424e+06	1.57402e+06	1.44906e+06	1.95855e+06	1.29177e+06	1.09602e+06	1.65858e+06	-0.454908	-1.58575	-1.13084	0.00809807
PP-C5	Add2	sp|Q9QYB8|ADDB_MOUSE	S614	100	phosphorylation/cell growth, induced; cytoskeletal reorganization///NA/NA//21606488	3.8763e+06	4.759e+06	4.99975e+06	2.40295e+06	2.78666e+06	1.96854e+06	2.49989e+06	2.23628e+06	1.90973e+06	2.16101e+06	-0.220009	-1.13256	-0.912554	0.00976947
PP-C5	Add2	sp|Q9QYB8|ADDB_MOUSE	S618	100	NA	4.3502e+06	5.08362e+06	5.27545e+06	2.55769e+06	2.94831e+06	2.10904e+06	2.68442e+06	2.40126e+06	2.03457e+06	2.29808e+06	-0.215294	-1.14449	-0.929192	0.00663407
PP-C5	Add2	sp|Q9QYB8|ADDB_MOUSE	S698	99.97	NA	6.68548e+06	6.40763e+06	6.14685e+06	2.71397e+06	2.68003e+06	2.29294e+06	2.93079e+06	2.7113e+06	2.28641e+06	3.13534e+06	-0.0871372	-1.3598	-1.27267	0.00186418
PP-C5	Add2	sp|Q9QYB8|ADDB_MOUSE	S594	100	NA	1.28571e+07	1.09744e+07	1.07343e+07	5.67535e+06	5.63342e+06	4.78415e+06	6.28227e+06	4.61912e+06	4.15098e+06	5.62295e+06	-0.351236	-1.39372	-1.04248	0.00410049
PP-C5	Add2	sp|Q9QYB8|ADDB_MOUSE	S692	100	phosphorylation////NA/NA/CDK5 primes sites for phosphorylation by GSK3B/21606488	1.17486e+07	1.17199e+07	1.08801e+07	6.1989e+06	6.0093e+06	5.28742e+06	6.73095e+06	4.81504e+06	4.54862e+06	6.28732e+06	-0.371446	-1.29014	-0.918698	0.00234502
PP-C5	Add2	sp|Q9QYB8|ADDB_MOUSE	S696	100	/cell growth, induced; cytoskeletal reorganization///NA/NA//21606488	1.35672e+07	1.31002e+07	1.19917e+07	6.03613e+06	5.83698e+06	5.18033e+06	6.61777e+06	5.34861e+06	4.63855e+06	6.52375e+06	-0.244988	-1.3677	-1.12271	0.00244041
PP-C5	Adrb1	sp|P34971|ADRB1_MOUSE	S278	49.79	NA	113834	108889	106900	47700.6	54714.1	50588.6	58801.4	62098.8	55498.6	66894.9	0.151123	-0.901995	-1.05312	0.00209727
PP-C5	Agap2	sp|Q3UHD9|AGAP2_MOUSE	T381	99.39	NA	27870.7	33248.6	22206.7	13909.2	14506.7	9083.04	13487.1	16396.1	10658.6	8068.25	0.0857779	-1.03793	-1.1237	0.0225434
PP-C5	Agap2	sp|Q3UHD9|AGAP2_MOUSE	S1172	100	NA	20077.9	34245.7	29577.6	11958	19746.2	10331.9	10294.2	13228.9	16815.5	12963.4	0.199455	-0.89663	-1.09608	0.0521462
PP-C5	Agap2	sp|Q3UHD9|AGAP2_MOUSE	S382	97.45	NA	300911	294769	170677	80269	101935	41115.1	104144	85465.3	51038.3	14284.9	-0.262395	-1.90411	-1.64172	0.0224948
PP-C5	Agap2	sp|Q3UHD9|AGAP2_MOUSE	S211	100	NA	53831.7	45401	53166	19293.2	19060.3	22832.8	29057.4	19637.3	21129.2	29975.5	-0.14644	-1.31743	-1.17099	0.00571915
PP-C5	Agap2	sp|Q3UHD9|AGAP2_MOUSE	S149	99.9	NA	60544.4	37784.5	46403.7	17841.2	23233.3	22500.6	33190	24117.4	24568.9	31887.1	0.00902655	-0.986841	-0.995867	0.0392038
PP-C5	Agap2	sp|Q3UHD9|AGAP2_MOUSE	S54	100	NA	165229	152016	150709	49588.5	58360	46899.7	105189	49639.9	58894.9	66213.4	-0.260561	-1.52324	-1.26268	0.0124505
PP-C5	Agap2	sp|Q3UHD9|AGAP2_MOUSE	S642	96.73	NA	178992	178589	221894	76999.7	83798.5	101712	79497.3	134267	112648	130682	0.529986	-0.645768	-1.17575	0.00819277
PP-C5	Ahcyl2	sp|Q68FL4|SAHH3_MOUSE	S109	100	NA	307875	307313	304372	181180	183424	181625	178007	130525	131831	166344	-0.464935	-1.22446	-0.759523	0
PP-C5	Ahnak2	tr|F7DBB3|F7DBB3_MOUSE	S1257	47.58	NA	23143.4	22462	24031.9	10083.2	9987.84	8016.15	10796.1	7277.14	6601.99	12133.8	-0.486233	-1.74198	-1.25575	0.00161002
PP-C5	Aida	sp|Q8C4Q6|AIDA_MOUSE	S161	96.34	NA	144688	137681	130810	73879.4	90067.2	71159.5	115514	58520	75001.5	76136	-0.392837	-1.04473	-0.651895	0.0211538
PP-C5	Aifm3	sp|Q3TY86|AIFM3_MOUSE	S32	99.58	NA	69555	67056.6	67176.5	44952.9	50540.8	34068.2	40787.6	28330	34947.4	37230	-0.428736	-1.10234	-0.673608	0.00821663
PP-C5	Aifm3	sp|Q3TY86|AIFM3_MOUSE	S36	95.87	NA	149198	143513	133534	79928.2	103513	68552.8	83874.4	49972.6	63715	63140.6	-0.562821	-1.32165	-0.758825	0.00756062
PP-C5	Akap5	sp|D3YVF0|AKAP5_MOUSE	S270	99.63	NA	50996.7	40617.8	44207.6	16376.2	14908.5	16312.9	19203.9	17390.7	15175.7	16638.8	-0.0364979	-1.4753	-1.4388	0.00350953
PP-C5	Akap5	sp|D3YVF0|AKAP5_MOUSE	S275	98.6	NA	40218.3	36647.6	32576.8	16746	16751.5	17836.4	21776.3	17319.3	13315.6	18168.4	-0.254893	-1.25196	-0.997069	0.00639083
PP-C5	Akap5	sp|D3YVF0|AKAP5_MOUSE	T139	98.72	NA	118081	111638	123914	60940.8	54185	48383.4	50971.3	60866.1	55326	64288.6	0.115665	-1.02078	-1.13645	0.00234502
PP-C5	Akap5	sp|D3YVF0|AKAP5_MOUSE	T220	100	NA	751741	748836	726703	302867	279550	265242	329011	290410	292345	292424	-0.0137471	-1.34936	-1.33561	0.000525547
PP-C5	Akap5	sp|D3YVF0|AKAP5_MOUSE	S22	100	NA	1.49381e+06	2.0567e+06	1.65075e+06	452457	647500	410039	527054	552339	426869	455632	-0.0567931	-1.82421	-1.76742	0.00606223
PP-C5	Akap5	sp|D3YVF0|AKAP5_MOUSE	S251	100	NA	1.18076e+06	1.21756e+06	1.27247e+06	569016	574793	479668	585841	586353	514292	601525	-0.00525318	-1.15277	-1.14752	0.00188147
PP-C5	Akap6	tr|E9Q9K8|E9Q9K8_MOUSE	S1591	99.15	NA	163909	166438	149791	95282.5	103790	106555	96621.5	72935.4	72397.1	83759.4	-0.468732	-1.13913	-0.670395	0.00239894
PP-C5	Aldh3b1	sp|Q80VQ0|AL3B1_MOUSE	Y272	78.02	NA	12297.8	10663	10244.6	4159.95	4307.21	4573.88	6409.04	3342.28	4300.99	5922.25	-0.347515	-1.5342	-1.18668	0.00613274
PP-C5	Aldoa	sp|P05064|ALDOA_MOUSE	S39	99.99	NA	1.10226e+06	1.15408e+06	1.07423e+06	688120	649747	610506	796334	570182	540163	799042	-0.305645	-0.999799	-0.694154	0.00426024
PP-C5	Alms1	sp|Q8K4E0|ALMS1_MOUSE	S2531	50	NA	43100.1	33458.9	27543.1	24317.8	20757.5	21117.6	25022.7	17333.6	17059.8	22576.6	-0.407146	-1.01283	-0.605685	0.0374993
PP-C5	Amer3	sp|Q6NS69|AMER3_MOUSE	S777	99.92	NA	16782.6	34753.2	25769.1	12154.5	13346.3	8874.74	14604.1	10242.3	9091.12	12666	-0.341087	-1.4145	-1.07341	0.0535498
PP-C5	Amph	sp|Q7TQF7|AMPH_MOUSE	S252	99.99	NA	69634.4	59187.1	61387.1	33688.3	34206	33465.9	41114.6	31128	30364.9	37861.6	-0.212215	-1.04413	-0.831913	0.00493412
PP-C5	Amph	sp|Q7TQF7|AMPH_MOUSE	S244	100	NA	161666	141752	152434	67502.8	73617.8	67844.4	92097	61353.2	60337.2	78892.8	-0.306845	-1.32039	-1.01354	0.00375072
PP-C5	Amph	sp|Q7TQF7|AMPH_MOUSE	T274	98.31	NA	1.21297e+06	1.06174e+06	1.12662e+06	591543	564947	619306	803341	497013	529987	613475	-0.328453	-1.1427	-0.814249	0.00702522
PP-C5	Amph	sp|Q7TQF7|AMPH_MOUSE	S276	99.99	NA	2.12363e+06	1.87434e+06	1.95157e+06	1.07352e+06	1.06752e+06	1.15559e+06	1.45175e+06	948159	1.01254e+06	1.17593e+06	-0.276068	-1.01645	-0.74038	0.00755294
PP-C5	Ank2	sp|Q8C8R3|ANK2_MOUSE	S3411	95.31	NA	9979.3	17827.3	18836.9	7551.39	10672.5	6645.53	8488.48	5339.55	6414.1	4928.46	-0.504917	-1.40361	-0.898689	0.0511732
PP-C5	Ank2	sp|Q8C8R3|ANK2_MOUSE	S2741	95.52	NA	18944.8	23073.1	20314.6	11240.8	11034.2	12987.3	12311	6467.52	10456.6	9756.54	-0.49107	-1.29594	-0.80487	0.00791306
PP-C5	Ank2	sp|Q8C8R3|ANK2_MOUSE	S1851	100	NA	66385.7	69654.7	77905.4	33417.3	45072	35030.2	39903.4	24724.7	32817.3	32563.2	-0.414826	-1.3096	-0.89477	0.00596798
PP-C5	Ank2	sp|Q8C8R3|ANK2_MOUSE	T2205	100	NA	68917.9	67357.7	59816.4	42113.9	38724.8	38206.8	40603.4	30424.9	30817.7	36618.1	-0.382295	-1.09396	-0.711665	0.00301909
PP-C5	Ank2	sp|Q8C8R3|ANK2_MOUSE	S2622	82.13	NA	52196.8	54226.9	55492.2	42007.8	40454.4	39708.1	38672.8	28432.8	25611.7	36941.2	-0.573433	-0.998061	-0.424629	0.00194988
PP-C5	Ank2	sp|Q8C8R3|ANK2_MOUSE	S29	99.99	NA	88236.9	82485.7	88343.6	47680.9	51742.6	49068.1	67755.1	35671.5	35511.5	45886.4	-0.603074	-1.27875	-0.67568	0.0072418
PP-C5	Ank2	sp|Q8C8R3|ANK2_MOUSE	S1900	100	NA	50414.4	63005.9	79006.7	42511.7	56015.7	42266	48726.3	34945.8	27793.1	47490.7	-0.594916	-1.03192	-0.437001	0.0535498
PP-C5	Ank2	sp|Q8C8R3|ANK2_MOUSE	S2743	79.22	NA	88090.5	100540	101142	58772.9	59406.7	59484.5	69471	39540.6	53839.3	49896.9	-0.404116	-1.04877	-0.644658	0.00735757
PP-C5	Ank2	sp|Q8C8R3|ANK2_MOUSE	S1925	100	NA	53896.5	76994.3	88000.1	46389.4	63682.1	37270	39393.4	22106	25765.6	52784.4	-0.96375	-1.60801	-0.644258	0.0410106
PP-C5	Ank2	sp|Q8C8R3|ANK2_MOUSE	S2238	100	NA	97100.5	118094	132009	61527.4	100259	55077.4	52648.9	47326.7	48289.6	63746	-0.495024	-1.27549	-0.780464	0.036781
PP-C5	Ank2	sp|Q8C8R3|ANK2_MOUSE	S2485	49.96	NA	186110	181733	187220	97666.6	92151.6	93145.6	122453	79194	99331.9	105787	-0.183273	-1.05156	-0.868286	0.00453414
PP-C5	Ank2	sp|Q8C8R3|ANK2_MOUSE	S2826	98.88	NA	208304	234422	246569	118379	161030	115802	135082	76739.5	105642	123453	-0.539832	-1.3332	-0.79337	0.00816502
PP-C5	Ank2	sp|Q8C8R3|ANK2_MOUSE	T2333	99.06	NA	229173	264748	274234	164360	191335	163441	177755	120087	127398	170775	-0.493596	-1.0491	-0.555502	0.00644412
PP-C5	Ank2	sp|Q8C8R3|ANK2_MOUSE	S3379	99.99	NA	223954	257389	259418	200868	230342	176577	166165	97038.3	117926	175981	-0.848147	-1.19995	-0.351802	0.0141473
PP-C5	Ank2	sp|Q8C8R3|ANK2_MOUSE	S2206	100	NA	482276	507383	539145	225233	227443	193091	212283	136781	149377	201253	-0.584252	-1.83256	-1.24831	0.00132703
PP-C5	Ank2	sp|Q8C8R3|ANK2_MOUSE	S2090	100	NA	358336	389876	462482	279391	281706	240059	265874	195967	195792	239316	-0.445561	-1.04283	-0.597271	0.0107537
PP-C5	Ank2	sp|Q8C8R3|ANK2_MOUSE	T3050	99.9	NA	467263	591069	606534	278351	362044	289996	340655	166771	222267	293969	-0.708036	-1.51246	-0.804429	0.00923886
PP-C5	Ank2	sp|Q8C8R3|ANK2_MOUSE	T2232	100	NA	488301	597224	611326	335503	445472	278661	266903	235245	242956	317777	-0.47198	-1.24221	-0.77023	0.0191922
PP-C5	Ank2	sp|Q8C8R3|ANK2_MOUSE	S2824	100	NA	697221	789707	815873	405628	613803	396475	471854	247700	335132	384043	-0.695524	-1.39728	-0.701751	0.0133165
PP-C5	Ank2	sp|Q8C8R3|ANK2_MOUSE	S2827	99.4	NA	1.7725e+06	1.74418e+06	1.7815e+06	705627	1.04125e+06	723622	912737	364513	553181	701634	-0.882318	-1.94445	-1.06213	0.00341423
PP-C5	Ank2	sp|Q8C8R3|ANK2_MOUSE	S2364	100	NA	1.00535e+06	1.22208e+06	1.3204e+06	630694	829170	713449	658837	405328	437540	715764	-0.74852	-1.4886	-0.740078	0.00888693
PP-C5	Ank2	sp|Q8C8R3|ANK2_MOUSE	S3781	100	NA	1.55354e+06	1.40767e+06	1.38493e+06	737901	826662	797306	910271	658279	676213	869675	-0.293944	-1.11848	-0.824539	0.00304423
PP-C5	Ank2	sp|Q8C8R3|ANK2_MOUSE	S31	100	NA	1.75952e+06	1.48242e+06	1.68317e+06	808015	974419	875404	1.20785e+06	677264	732441	887399	-0.455331	-1.2198	-0.76447	0.00972963
PP-C5	Ank2	sp|Q8C8R3|ANK2_MOUSE	S1819	100	NA	1.37998e+06	1.60465e+06	1.76055e+06	913932	1.28046e+06	887408	919851	504444	417159	910309	-1.11838	-1.77928	-0.660905	0.0108537
PP-C5	Ank2	sp|Q8C8R3|ANK2_MOUSE	S1703	100	NA	1.39153e+06	1.69734e+06	1.79148e+06	920636	1.17318e+06	836964	776808	553249	634345	964098	-0.642439	-1.45398	-0.811542	0.0115204
PP-C5	Ank2	sp|Q8C8R3|ANK2_MOUSE	S1699	100	NA	1.47567e+06	1.7637e+06	1.87589e+06	946671	1.21159e+06	861268	812444	574600	662958	1.00575e+06	-0.630591	-1.46235	-0.831761	0.0103024
PP-C5	Ank2	sp|Q8C8R3|ANK2_MOUSE	S1700	100	NA	1.51758e+06	1.80478e+06	1.92064e+06	979429	1.24087e+06	892318	842105	597241	680596	1.03236e+06	-0.629871	-1.45173	-0.821856	0.00991533
PP-C5	Ank2	sp|Q8C8R3|ANK2_MOUSE	S1816	100	NA	1.64656e+06	1.92977e+06	2.12646e+06	1.11809e+06	1.5161e+06	1.04198e+06	1.09719e+06	613315	500960	1.09261e+06	-1.0989	-1.7706	-0.671699	0.0109446
PP-C5	Ank2	sp|Q8C8R3-2|ANK2_MOUSE	S3439	95.31	NA	9979.3	17827.3	18836.9	7551.39	10672.5	6645.53	8488.48	5339.55	6414.1	4928.46	-0.504917	-1.40361	-0.898689	0.0511732
PP-C5	Ank2	sp|Q8C8R3-2|ANK2_MOUSE	S2769	95.52	NA	18944.8	23073.1	20314.6	11240.8	11034.2	12987.3	12311	6467.52	10456.6	9756.54	-0.49107	-1.29594	-0.80487	0.00791306
PP-C5	Ank2	sp|Q8C8R3-2|ANK2_MOUSE	S1879	100	NA	66385.7	69654.7	77905.4	33417.3	45072	35030.2	39903.4	24724.7	32817.3	32563.2	-0.414826	-1.3096	-0.89477	0.00596798
PP-C5	Ank2	sp|Q8C8R3-2|ANK2_MOUSE	T2233	100	NA	68917.9	67357.7	59816.4	42113.9	38724.8	38206.8	40603.4	30424.9	30817.7	36618.1	-0.382295	-1.09396	-0.711665	0.00301909
PP-C5	Ank2	sp|Q8C8R3-2|ANK2_MOUSE	S2650	82.13	NA	52196.8	54226.9	55492.2	42007.8	40454.4	39708.1	38672.8	28432.8	25611.7	36941.2	-0.573433	-0.998061	-0.424629	0.00194988
PP-C5	Ank2	sp|Q8C8R3-2|ANK2_MOUSE	S1928	100	NA	50414.4	63005.9	79006.7	42511.7	56015.7	42266	48726.3	34945.8	27793.1	47490.7	-0.594916	-1.03192	-0.437001	0.0535498
PP-C5	Ank2	sp|Q8C8R3-2|ANK2_MOUSE	S2771	79.22	NA	88090.5	100540	101142	58772.9	59406.7	59484.5	69471	39540.6	53839.3	49896.9	-0.404116	-1.04877	-0.644658	0.00735757
PP-C5	Ank2	sp|Q8C8R3-2|ANK2_MOUSE	S1953	100	NA	53896.5	76994.3	88000.1	46389.4	63682.1	37270	39393.4	22106	25765.6	52784.4	-0.96375	-1.60801	-0.644258	0.0410106
PP-C5	Ank2	sp|Q8C8R3-2|ANK2_MOUSE	S2266	100	NA	97100.5	118094	132009	61527.4	100259	55077.4	52648.9	47326.7	48289.6	63746	-0.495024	-1.27549	-0.780464	0.036781
PP-C5	Ank2	sp|Q8C8R3-2|ANK2_MOUSE	S2513	49.96	NA	186110	181733	187220	97666.6	92151.6	93145.6	122453	79194	99331.9	105787	-0.183273	-1.05156	-0.868286	0.00453414
PP-C5	Ank2	sp|Q8C8R3-2|ANK2_MOUSE	S2854	98.88	NA	208304	234422	246569	118379	161030	115802	135082	76739.5	105642	123453	-0.539832	-1.3332	-0.79337	0.00816502
PP-C5	Ank2	sp|Q8C8R3-2|ANK2_MOUSE	S30	99.95	NA	234444	250892	258001	125979	199271	93849.6	159088	87566.8	123810	154542	-0.451723	-1.22924	-0.777517	0.0256282
PP-C5	Ank2	sp|Q8C8R3-2|ANK2_MOUSE	T2361	99.06	NA	229173	264748	274234	164360	191335	163441	177755	120087	127398	170775	-0.493596	-1.0491	-0.555502	0.00644412
PP-C5	Ank2	sp|Q8C8R3-2|ANK2_MOUSE	S3407	99.99	NA	223954	257389	259418	200868	230342	176577	166165	97038.3	117926	175981	-0.848147	-1.19995	-0.351802	0.0141473
PP-C5	Ank2	sp|Q8C8R3-2|ANK2_MOUSE	S2234	100	NA	482276	507383	539145	225233	227443	193091	212283	136781	149377	201253	-0.584252	-1.83256	-1.24831	0.00132703
PP-C5	Ank2	sp|Q8C8R3-2|ANK2_MOUSE	S2118	100	NA	358336	389876	462482	279391	281706	240059	265874	195967	195792	239316	-0.445561	-1.04283	-0.597271	0.0107537
PP-C5	Ank2	sp|Q8C8R3-2|ANK2_MOUSE	T3078	99.9	NA	467263	591069	606534	278351	362044	289996	340655	166771	222267	293969	-0.708036	-1.51246	-0.804429	0.00923886
PP-C5	Ank2	sp|Q8C8R3-2|ANK2_MOUSE	T2260	100	NA	488301	597224	611326	335503	445472	278661	266903	235245	242956	317777	-0.47198	-1.24221	-0.77023	0.0191922
PP-C5	Ank2	sp|Q8C8R3-2|ANK2_MOUSE	S2852	100	NA	697221	789707	815873	405628	613803	396475	471854	247700	335132	384043	-0.695524	-1.39728	-0.701751	0.0133165
PP-C5	Ank2	sp|Q8C8R3-2|ANK2_MOUSE	S27	100	NA	856293	970677	839482	445976	661819	423145	518791	373821	444837	540585	-0.324102	-1.11863	-0.794524	0.0126664
PP-C5	Ank2	sp|Q8C8R3-2|ANK2_MOUSE	S2855	99.4	NA	1.7725e+06	1.74418e+06	1.7815e+06	705627	1.04125e+06	723622	912737	364513	553181	701634	-0.882318	-1.94445	-1.06213	0.00341423
PP-C5	Ank2	sp|Q8C8R3-2|ANK2_MOUSE	S2392	100	NA	1.00535e+06	1.22208e+06	1.3204e+06	630694	829170	713449	658837	405328	437540	715764	-0.74852	-1.4886	-0.740078	0.00888693
PP-C5	Ank2	sp|Q8C8R3-2|ANK2_MOUSE	S3809	100	NA	1.55354e+06	1.40767e+06	1.38493e+06	737901	826662	797306	910271	658279	676213	869675	-0.293944	-1.11848	-0.824539	0.00304423
PP-C5	Ank2	sp|Q8C8R3-2|ANK2_MOUSE	S1847	100	NA	1.37998e+06	1.60465e+06	1.76055e+06	913932	1.28046e+06	887408	919851	504444	417159	910309	-1.11838	-1.77928	-0.660905	0.0108537
PP-C5	Ank2	sp|Q8C8R3-2|ANK2_MOUSE	S1731	100	NA	1.39153e+06	1.69734e+06	1.79148e+06	920636	1.17318e+06	836964	776808	553249	634345	964098	-0.642439	-1.45398	-0.811542	0.0115204
PP-C5	Ank2	sp|Q8C8R3-2|ANK2_MOUSE	S1727	100	NA	1.47567e+06	1.7637e+06	1.87589e+06	946671	1.21159e+06	861268	812444	574600	662958	1.00575e+06	-0.630591	-1.46235	-0.831761	0.0103024
PP-C5	Ank2	sp|Q8C8R3-2|ANK2_MOUSE	S1728	100	NA	1.51758e+06	1.80478e+06	1.92064e+06	979429	1.24087e+06	892318	842105	597241	680596	1.03236e+06	-0.629871	-1.45173	-0.821856	0.00991533
PP-C5	Ank2	sp|Q8C8R3-2|ANK2_MOUSE	S1844	100	NA	1.64656e+06	1.92977e+06	2.12646e+06	1.11809e+06	1.5161e+06	1.04198e+06	1.09719e+06	613315	500960	1.09261e+06	-1.0989	-1.7706	-0.671699	0.0109446
PP-C5	Ank2	sp|Q8C8R3-7|ANK2_MOUSE	S44	100	NA	213100	200403	185477	105633	108921	118757	143912	76790.4	78090.4	117174	-0.623504	-1.36639	-0.742885	0.00559236
PP-C5	Ank2	sp|Q8C8R3-7|ANK2_MOUSE	S46	100	NA	1.76886e+06	1.49026e+06	1.69314e+06	816332	982367	882007	1.21556e+06	685660	740591	897092	-0.449865	-1.2109	-0.761032	0.009756
PP-C5	Ank2	tr|S4R1F9|S4R1F9_MOUSE	S3435	95.31	NA	9979.3	17827.3	18836.9	7551.39	10672.5	6645.53	8488.48	5339.55	6414.1	4928.46	-0.504917	-1.40361	-0.898689	0.0511732
PP-C5	Ank2	tr|S4R1F9|S4R1F9_MOUSE	S2765	95.52	NA	18944.8	23073.1	20314.6	11240.8	11034.2	12987.3	12311	6467.52	10456.6	9756.54	-0.49107	-1.29594	-0.80487	0.00791306
PP-C5	Ank2	tr|S4R1F9|S4R1F9_MOUSE	S1880	100	NA	66385.7	69654.7	77905.4	33417.3	45072	35030.2	39903.4	24724.7	32817.3	32563.2	-0.414826	-1.3096	-0.89477	0.00596798
PP-C5	Ank2	tr|S4R1F9|S4R1F9_MOUSE	T2229	100	NA	68917.9	67357.7	59816.4	42113.9	38724.8	38206.8	40603.4	30424.9	30817.7	36618.1	-0.382295	-1.09396	-0.711665	0.00301909
PP-C5	Ank2	tr|S4R1F9|S4R1F9_MOUSE	S2646	82.13	NA	52196.8	54226.9	55492.2	42007.8	40454.4	39708.1	38672.8	28432.8	25611.7	36941.2	-0.573433	-0.998061	-0.424629	0.00194988
PP-C5	Ank2	tr|S4R1F9|S4R1F9_MOUSE	S1929	100	NA	50414.4	63005.9	79006.7	42511.7	56015.7	42266	48726.3	34945.8	27793.1	47490.7	-0.594916	-1.03192	-0.437001	0.0535498
PP-C5	Ank2	tr|S4R1F9|S4R1F9_MOUSE	S2767	79.22	NA	88090.5	100540	101142	58772.9	59406.7	59484.5	69471	39540.6	53839.3	49896.9	-0.404116	-1.04877	-0.644658	0.00735757
PP-C5	Ank2	tr|S4R1F9|S4R1F9_MOUSE	S1954	100	NA	53896.5	76994.3	88000.1	46389.4	63682.1	37270	39393.4	22106	25765.6	52784.4	-0.96375	-1.60801	-0.644258	0.0410106
PP-C5	Ank2	tr|S4R1F9|S4R1F9_MOUSE	S2262	100	NA	97100.5	118094	132009	61527.4	100259	55077.4	52648.9	47326.7	48289.6	63746	-0.495024	-1.27549	-0.780464	0.036781
PP-C5	Ank2	tr|S4R1F9|S4R1F9_MOUSE	S2509	49.96	NA	186110	181733	187220	97666.6	92151.6	93145.6	122453	79194	99331.9	105787	-0.183273	-1.05156	-0.868286	0.00453414
PP-C5	Ank2	tr|S4R1F9|S4R1F9_MOUSE	S2850	98.88	NA	208304	234422	246569	118379	161030	115802	135082	76739.5	105642	123453	-0.539832	-1.3332	-0.79337	0.00816502
PP-C5	Ank2	tr|S4R1F9|S4R1F9_MOUSE	S30	99.95	NA	234444	250892	258001	125979	199271	93849.6	159088	87566.8	123810	154542	-0.451723	-1.22924	-0.777517	0.0256282
PP-C5	Ank2	tr|S4R1F9|S4R1F9_MOUSE	T2357	99.06	NA	229173	264748	274234	164360	191335	163441	177755	120087	127398	170775	-0.493596	-1.0491	-0.555502	0.00644412
PP-C5	Ank2	tr|S4R1F9|S4R1F9_MOUSE	S3403	99.99	NA	223954	257389	259418	200868	230342	176577	166165	97038.3	117926	175981	-0.848147	-1.19995	-0.351802	0.0141473
PP-C5	Ank2	tr|S4R1F9|S4R1F9_MOUSE	S2230	100	NA	482276	507383	539145	225233	227443	193091	212283	136781	149377	201253	-0.584252	-1.83256	-1.24831	0.00132703
PP-C5	Ank2	tr|S4R1F9|S4R1F9_MOUSE	S2114	100	NA	358336	389876	462482	279391	281706	240059	265874	195967	195792	239316	-0.445561	-1.04283	-0.597271	0.0107537
PP-C5	Ank2	tr|S4R1F9|S4R1F9_MOUSE	T3074	99.9	NA	467263	591069	606534	278351	362044	289996	340655	166771	222267	293969	-0.708036	-1.51246	-0.804429	0.00923886
PP-C5	Ank2	tr|S4R1F9|S4R1F9_MOUSE	T2256	100	NA	488301	597224	611326	335503	445472	278661	266903	235245	242956	317777	-0.47198	-1.24221	-0.77023	0.0191922
PP-C5	Ank2	tr|S4R1F9|S4R1F9_MOUSE	S2848	100	NA	697221	789707	815873	405628	613803	396475	471854	247700	335132	384043	-0.695524	-1.39728	-0.701751	0.0133165
PP-C5	Ank2	tr|S4R1F9|S4R1F9_MOUSE	S27	100	NA	856293	970677	839482	445976	661819	423145	518791	373821	444837	540585	-0.324102	-1.11863	-0.794524	0.0126664
PP-C5	Ank2	tr|S4R1F9|S4R1F9_MOUSE	S2851	99.4	NA	1.7725e+06	1.74418e+06	1.7815e+06	705627	1.04125e+06	723622	912737	364513	553181	701634	-0.882318	-1.94445	-1.06213	0.00341423
PP-C5	Ank2	tr|S4R1F9|S4R1F9_MOUSE	S2388	100	NA	1.00535e+06	1.22208e+06	1.3204e+06	630694	829170	713449	658837	405328	437540	715764	-0.74852	-1.4886	-0.740078	0.00888693
PP-C5	Ank2	tr|S4R1F9|S4R1F9_MOUSE	S3805	100	NA	1.55354e+06	1.40767e+06	1.38493e+06	737901	826662	797306	910271	658279	676213	869675	-0.293944	-1.11848	-0.824539	0.00304423
PP-C5	Ank2	tr|S4R1F9|S4R1F9_MOUSE	S1848	100	NA	1.37998e+06	1.60465e+06	1.76055e+06	913932	1.28046e+06	887408	919851	504444	417159	910309	-1.11838	-1.77928	-0.660905	0.0108537
PP-C5	Ank2	tr|S4R1F9|S4R1F9_MOUSE	S1732	100	NA	1.39153e+06	1.69734e+06	1.79148e+06	920636	1.17318e+06	836964	776808	553249	634345	964098	-0.642439	-1.45398	-0.811542	0.0115204
PP-C5	Ank2	tr|S4R1F9|S4R1F9_MOUSE	S1728	100	NA	1.47567e+06	1.7637e+06	1.87589e+06	946671	1.21159e+06	861268	812444	574600	662958	1.00575e+06	-0.630591	-1.46235	-0.831761	0.0103024
PP-C5	Ank2	tr|S4R1F9|S4R1F9_MOUSE	S1729	100	NA	1.51758e+06	1.80478e+06	1.92064e+06	979429	1.24087e+06	892318	842105	597241	680596	1.03236e+06	-0.629871	-1.45173	-0.821856	0.00991533
PP-C5	Ank2	tr|S4R1F9|S4R1F9_MOUSE	S1845	100	NA	1.64656e+06	1.92977e+06	2.12646e+06	1.11809e+06	1.5161e+06	1.04198e+06	1.09719e+06	613315	500960	1.09261e+06	-1.0989	-1.7706	-0.671699	0.0109446
PP-C5	Ank2	tr|S4R245|S4R245_MOUSE	S3352	95.31	NA	9979.3	17827.3	18836.9	7551.39	10672.5	6645.53	8488.48	5339.55	6414.1	4928.46	-0.504917	-1.40361	-0.898689	0.0511732
PP-C5	Ank2	tr|S4R245|S4R245_MOUSE	S2682	95.52	NA	18944.8	23073.1	20314.6	11240.8	11034.2	12987.3	12311	6467.52	10456.6	9756.54	-0.49107	-1.29594	-0.80487	0.00791306
PP-C5	Ank2	tr|S4R245|S4R245_MOUSE	S1797	100	NA	66385.7	69654.7	77905.4	33417.3	45072	35030.2	39903.4	24724.7	32817.3	32563.2	-0.414826	-1.3096	-0.89477	0.00596798
PP-C5	Ank2	tr|S4R245|S4R245_MOUSE	T2146	100	NA	68917.9	67357.7	59816.4	42113.9	38724.8	38206.8	40603.4	30424.9	30817.7	36618.1	-0.382295	-1.09396	-0.711665	0.00301909
PP-C5	Ank2	tr|S4R245|S4R245_MOUSE	S2563	82.13	NA	52196.8	54226.9	55492.2	42007.8	40454.4	39708.1	38672.8	28432.8	25611.7	36941.2	-0.573433	-0.998061	-0.424629	0.00194988
PP-C5	Ank2	tr|S4R245|S4R245_MOUSE	S8	99.99	NA	88236.9	82485.7	88343.6	47680.9	51742.6	49068.1	67755.1	35671.5	35511.5	45886.4	-0.603074	-1.27875	-0.67568	0.0072418
PP-C5	Ank2	tr|S4R245|S4R245_MOUSE	S1846	100	NA	50414.4	63005.9	79006.7	42511.7	56015.7	42266	48726.3	34945.8	27793.1	47490.7	-0.594916	-1.03192	-0.437001	0.0535498
PP-C5	Ank2	tr|S4R245|S4R245_MOUSE	S2684	79.22	NA	88090.5	100540	101142	58772.9	59406.7	59484.5	69471	39540.6	53839.3	49896.9	-0.404116	-1.04877	-0.644658	0.00735757
PP-C5	Ank2	tr|S4R245|S4R245_MOUSE	S1871	100	NA	53896.5	76994.3	88000.1	46389.4	63682.1	37270	39393.4	22106	25765.6	52784.4	-0.96375	-1.60801	-0.644258	0.0410106
PP-C5	Ank2	tr|S4R245|S4R245_MOUSE	S2179	100	NA	97100.5	118094	132009	61527.4	100259	55077.4	52648.9	47326.7	48289.6	63746	-0.495024	-1.27549	-0.780464	0.036781
PP-C5	Ank2	tr|S4R245|S4R245_MOUSE	S2426	49.96	NA	186110	181733	187220	97666.6	92151.6	93145.6	122453	79194	99331.9	105787	-0.183273	-1.05156	-0.868286	0.00453414
PP-C5	Ank2	tr|S4R245|S4R245_MOUSE	S2767	98.88	NA	208304	234422	246569	118379	161030	115802	135082	76739.5	105642	123453	-0.539832	-1.3332	-0.79337	0.00816502
PP-C5	Ank2	tr|S4R245|S4R245_MOUSE	T2274	99.06	NA	229173	264748	274234	164360	191335	163441	177755	120087	127398	170775	-0.493596	-1.0491	-0.555502	0.00644412
PP-C5	Ank2	tr|S4R245|S4R245_MOUSE	S3320	99.99	NA	223954	257389	259418	200868	230342	176577	166165	97038.3	117926	175981	-0.848147	-1.19995	-0.351802	0.0141473
PP-C5	Ank2	tr|S4R245|S4R245_MOUSE	S2147	100	NA	482276	507383	539145	225233	227443	193091	212283	136781	149377	201253	-0.584252	-1.83256	-1.24831	0.00132703
PP-C5	Ank2	tr|S4R245|S4R245_MOUSE	S2031	100	NA	358336	389876	462482	279391	281706	240059	265874	195967	195792	239316	-0.445561	-1.04283	-0.597271	0.0107537
PP-C5	Ank2	tr|S4R245|S4R245_MOUSE	T2991	99.9	NA	467263	591069	606534	278351	362044	289996	340655	166771	222267	293969	-0.708036	-1.51246	-0.804429	0.00923886
PP-C5	Ank2	tr|S4R245|S4R245_MOUSE	T2173	100	NA	488301	597224	611326	335503	445472	278661	266903	235245	242956	317777	-0.47198	-1.24221	-0.77023	0.0191922
PP-C5	Ank2	tr|S4R245|S4R245_MOUSE	S2765	100	NA	697221	789707	815873	405628	613803	396475	471854	247700	335132	384043	-0.695524	-1.39728	-0.701751	0.0133165
PP-C5	Ank2	tr|S4R245|S4R245_MOUSE	S2768	99.4	NA	1.7725e+06	1.74418e+06	1.7815e+06	705627	1.04125e+06	723622	912737	364513	553181	701634	-0.882318	-1.94445	-1.06213	0.00341423
PP-C5	Ank2	tr|S4R245|S4R245_MOUSE	S2305	100	NA	1.00535e+06	1.22208e+06	1.3204e+06	630694	829170	713449	658837	405328	437540	715764	-0.74852	-1.4886	-0.740078	0.00888693
PP-C5	Ank2	tr|S4R245|S4R245_MOUSE	S10	100	NA	1.72201e+06	1.4472e+06	1.65054e+06	783246	940119	854375	1.18285e+06	659703	714527	862437	-0.452335	-1.22537	-0.773036	0.0100035
PP-C5	Ank2	tr|S4R245|S4R245_MOUSE	S3722	100	NA	1.55354e+06	1.40767e+06	1.38493e+06	737901	826662	797306	910271	658279	676213	869675	-0.293944	-1.11848	-0.824539	0.00304423
PP-C5	Ank2	tr|S4R245|S4R245_MOUSE	S1765	100	NA	1.37998e+06	1.60465e+06	1.76055e+06	913932	1.28046e+06	887408	919851	504444	417159	910309	-1.11838	-1.77928	-0.660905	0.0108537
PP-C5	Ank2	tr|S4R245|S4R245_MOUSE	S1649	100	NA	1.39153e+06	1.69734e+06	1.79148e+06	920636	1.17318e+06	836964	776808	553249	634345	964098	-0.642439	-1.45398	-0.811542	0.0115204
PP-C5	Ank2	tr|S4R245|S4R245_MOUSE	S1645	100	NA	1.47567e+06	1.7637e+06	1.87589e+06	946671	1.21159e+06	861268	812444	574600	662958	1.00575e+06	-0.630591	-1.46235	-0.831761	0.0103024
PP-C5	Ank2	tr|S4R245|S4R245_MOUSE	S1646	100	NA	1.51758e+06	1.80478e+06	1.92064e+06	979429	1.24087e+06	892318	842105	597241	680596	1.03236e+06	-0.629871	-1.45173	-0.821856	0.00991533
PP-C5	Ank2	tr|S4R245|S4R245_MOUSE	S1762	100	NA	1.64656e+06	1.92977e+06	2.12646e+06	1.11809e+06	1.5161e+06	1.04198e+06	1.09719e+06	613315	500960	1.09261e+06	-1.0989	-1.7706	-0.671699	0.0109446
PP-C5	Ank2	tr|S4R249|S4R249_MOUSE	S3439	95.31	NA	9979.3	17827.3	18836.9	7551.39	10672.5	6645.53	8488.48	5339.55	6414.1	4928.46	-0.504917	-1.40361	-0.898689	0.0511732
PP-C5	Ank2	tr|S4R249|S4R249_MOUSE	S2769	95.52	NA	18944.8	23073.1	20314.6	11240.8	11034.2	12987.3	12311	6467.52	10456.6	9756.54	-0.49107	-1.29594	-0.80487	0.00791306
PP-C5	Ank2	tr|S4R249|S4R249_MOUSE	S1884	100	NA	66385.7	69654.7	77905.4	33417.3	45072	35030.2	39903.4	24724.7	32817.3	32563.2	-0.414826	-1.3096	-0.89477	0.00596798
PP-C5	Ank2	tr|S4R249|S4R249_MOUSE	T2233	100	NA	68917.9	67357.7	59816.4	42113.9	38724.8	38206.8	40603.4	30424.9	30817.7	36618.1	-0.382295	-1.09396	-0.711665	0.00301909
PP-C5	Ank2	tr|S4R249|S4R249_MOUSE	S2650	82.13	NA	52196.8	54226.9	55492.2	42007.8	40454.4	39708.1	38672.8	28432.8	25611.7	36941.2	-0.573433	-0.998061	-0.424629	0.00194988
PP-C5	Ank2	tr|S4R249|S4R249_MOUSE	S29	99.99	NA	88236.9	82485.7	88343.6	47680.9	51742.6	49068.1	67755.1	35671.5	35511.5	45886.4	-0.603074	-1.27875	-0.67568	0.0072418
PP-C5	Ank2	tr|S4R249|S4R249_MOUSE	S1933	100	NA	50414.4	63005.9	79006.7	42511.7	56015.7	42266	48726.3	34945.8	27793.1	47490.7	-0.594916	-1.03192	-0.437001	0.0535498
PP-C5	Ank2	tr|S4R249|S4R249_MOUSE	S2771	79.22	NA	88090.5	100540	101142	58772.9	59406.7	59484.5	69471	39540.6	53839.3	49896.9	-0.404116	-1.04877	-0.644658	0.00735757
PP-C5	Ank2	tr|S4R249|S4R249_MOUSE	S1958	100	NA	53896.5	76994.3	88000.1	46389.4	63682.1	37270	39393.4	22106	25765.6	52784.4	-0.96375	-1.60801	-0.644258	0.0410106
PP-C5	Ank2	tr|S4R249|S4R249_MOUSE	S2266	100	NA	97100.5	118094	132009	61527.4	100259	55077.4	52648.9	47326.7	48289.6	63746	-0.495024	-1.27549	-0.780464	0.036781
PP-C5	Ank2	tr|S4R249|S4R249_MOUSE	S2513	49.96	NA	186110	181733	187220	97666.6	92151.6	93145.6	122453	79194	99331.9	105787	-0.183273	-1.05156	-0.868286	0.00453414
PP-C5	Ank2	tr|S4R249|S4R249_MOUSE	S2854	98.88	NA	208304	234422	246569	118379	161030	115802	135082	76739.5	105642	123453	-0.539832	-1.3332	-0.79337	0.00816502
PP-C5	Ank2	tr|S4R249|S4R249_MOUSE	T2361	99.06	NA	229173	264748	274234	164360	191335	163441	177755	120087	127398	170775	-0.493596	-1.0491	-0.555502	0.00644412
PP-C5	Ank2	tr|S4R249|S4R249_MOUSE	S3407	99.99	NA	223954	257389	259418	200868	230342	176577	166165	97038.3	117926	175981	-0.848147	-1.19995	-0.351802	0.0141473
PP-C5	Ank2	tr|S4R249|S4R249_MOUSE	S2234	100	NA	482276	507383	539145	225233	227443	193091	212283	136781	149377	201253	-0.584252	-1.83256	-1.24831	0.00132703
PP-C5	Ank2	tr|S4R249|S4R249_MOUSE	S2118	100	NA	358336	389876	462482	279391	281706	240059	265874	195967	195792	239316	-0.445561	-1.04283	-0.597271	0.0107537
PP-C5	Ank2	tr|S4R249|S4R249_MOUSE	T3078	99.9	NA	467263	591069	606534	278351	362044	289996	340655	166771	222267	293969	-0.708036	-1.51246	-0.804429	0.00923886
PP-C5	Ank2	tr|S4R249|S4R249_MOUSE	T2260	100	NA	488301	597224	611326	335503	445472	278661	266903	235245	242956	317777	-0.47198	-1.24221	-0.77023	0.0191922
PP-C5	Ank2	tr|S4R249|S4R249_MOUSE	S2852	100	NA	697221	789707	815873	405628	613803	396475	471854	247700	335132	384043	-0.695524	-1.39728	-0.701751	0.0133165
PP-C5	Ank2	tr|S4R249|S4R249_MOUSE	S2855	99.4	NA	1.7725e+06	1.74418e+06	1.7815e+06	705627	1.04125e+06	723622	912737	364513	553181	701634	-0.882318	-1.94445	-1.06213	0.00341423
PP-C5	Ank2	tr|S4R249|S4R249_MOUSE	S2392	100	NA	1.00535e+06	1.22208e+06	1.3204e+06	630694	829170	713449	658837	405328	437540	715764	-0.74852	-1.4886	-0.740078	0.00888693
PP-C5	Ank2	tr|S4R249|S4R249_MOUSE	S3809	100	NA	1.55354e+06	1.40767e+06	1.38493e+06	737901	826662	797306	910271	658279	676213	869675	-0.293944	-1.11848	-0.824539	0.00304423
PP-C5	Ank2	tr|S4R249|S4R249_MOUSE	S31	100	NA	1.75952e+06	1.48242e+06	1.68317e+06	808015	974419	875404	1.20785e+06	677264	732441	887399	-0.455331	-1.2198	-0.76447	0.00972963
PP-C5	Ank2	tr|S4R249|S4R249_MOUSE	S1852	100	NA	1.37998e+06	1.60465e+06	1.76055e+06	913932	1.28046e+06	887408	919851	504444	417159	910309	-1.11838	-1.77928	-0.660905	0.0108537
PP-C5	Ank2	tr|S4R249|S4R249_MOUSE	S1736	100	NA	1.39153e+06	1.69734e+06	1.79148e+06	920636	1.17318e+06	836964	776808	553249	634345	964098	-0.642439	-1.45398	-0.811542	0.0115204
PP-C5	Ank2	tr|S4R249|S4R249_MOUSE	S1732	100	NA	1.47567e+06	1.7637e+06	1.87589e+06	946671	1.21159e+06	861268	812444	574600	662958	1.00575e+06	-0.630591	-1.46235	-0.831761	0.0103024
PP-C5	Ank2	tr|S4R249|S4R249_MOUSE	S1733	100	NA	1.51758e+06	1.80478e+06	1.92064e+06	979429	1.24087e+06	892318	842105	597241	680596	1.03236e+06	-0.629871	-1.45173	-0.821856	0.00991533
PP-C5	Ank2	tr|S4R249|S4R249_MOUSE	S1849	100	NA	1.64656e+06	1.92977e+06	2.12646e+06	1.11809e+06	1.5161e+06	1.04198e+06	1.09719e+06	613315	500960	1.09261e+06	-1.0989	-1.7706	-0.671699	0.0109446
PP-C5	Ank2	tr|S4R2H6|S4R2H6_MOUSE	S8	99.99	NA	88236.9	82485.7	88343.6	47680.9	51742.6	49068.1	67755.1	35671.5	35511.5	45886.4	-0.603074	-1.27875	-0.67568	0.0072418
PP-C5	Ank2	tr|S4R2H6|S4R2H6_MOUSE	S10	100	NA	1.72201e+06	1.4472e+06	1.65054e+06	783246	940119	854375	1.18285e+06	659703	714527	862437	-0.452335	-1.22537	-0.773036	0.0100035
PP-C5	Ank2	tr|S4R2H6|S4R2H6_MOUSE	S1734	100	NA	1.55354e+06	1.40767e+06	1.38493e+06	737901	826662	797306	910271	658279	676213	869675	-0.293944	-1.11848	-0.824539	0.00304423
PP-C5	Ank3	sp|G5E8K5|ANK3_MOUSE	S958	100	NA	100166	110870	94029.2	48810.5	59155.9	49511	51537.1	35503.1	36968.3	44833.6	-0.52812	-1.48867	-0.960552	0.00304423
PP-C5	Ank3	tr|A0A087WNU5|A0A087WNU5_MOUSE	T1747	98.75	NA	26736.1	31874.3	26437.7	26244.6	18550.5	20285	18004.7	14034.9	13029.2	18555.4	-0.618204	-1.06694	-0.448732	0.0238807
PP-C5	Ank3	tr|A0A087WNU5|A0A087WNU5_MOUSE	S834	99.98	NA	54726.7	64066.3	55984.8	59519.6	59033.8	56690.3	42409.2	22106.3	26750.9	38105.5	-1.15539	-1.25392	-0.0985301	0.0159279
PP-C5	Ank3	tr|A0A087WNU5|A0A087WNU5_MOUSE	S1748	99.97	NA	73369.6	70900.8	62858.2	55446.8	47307.6	48250.6	53189.5	29087.4	31363.8	41716.2	-0.7561	-1.19172	-0.435621	0.00520415
PP-C5	Ank3	tr|A0A087WNU5|A0A087WNU5_MOUSE	S1759	99.99	NA	130263	135119	125354	89139.9	96334.3	85788	70923.3	51768.7	60271.5	77971.2	-0.610762	-1.21721	-0.606453	0.00523103
PP-C5	Ank3	tr|A0A087WNU5|A0A087WNU5_MOUSE	S1316	100	NA	479039	486910	447927	244851	262042	234219	254220	192048	197418	253536	-0.35368	-1.27512	-0.921444	0.00116615
PP-C5	Ank3	tr|A0A087WRU2|A0A087WRU2_MOUSE	T269	98.75	NA	26736.1	31874.3	26437.7	26244.6	18550.5	20285	18004.7	14034.9	13029.2	18555.4	-0.618204	-1.06694	-0.448732	0.0238807
PP-C5	Ank3	tr|A0A087WRU2|A0A087WRU2_MOUSE	S270	99.97	NA	73369.6	70900.8	62858.2	55446.8	47307.6	48250.6	53189.5	29087.4	31363.8	41716.2	-0.7561	-1.19172	-0.435621	0.00520415
PP-C5	Ank3	tr|A0A087WRU2|A0A087WRU2_MOUSE	S281	99.99	NA	130263	135119	125354	89139.9	96334.3	85788	70923.3	51768.7	60271.5	77971.2	-0.610762	-1.21721	-0.606453	0.00523103
PP-C5	Ank3	tr|G5E8K3|G5E8K3_MOUSE	S940	100	NA	100166	110870	94029.2	48810.5	59155.9	49511	51537.1	35503.1	36968.3	44833.6	-0.52812	-1.48867	-0.960552	0.00304423
PP-C5	Ank3	tr|S4R1S2|S4R1S2_MOUSE	S918	100	NA	100166	110870	94029.2	48810.5	59155.9	49511	51537.1	35503.1	36968.3	44833.6	-0.52812	-1.48867	-0.960552	0.00304423
PP-C5	Ank3	tr|S4R1X7|S4R1X7_MOUSE	S48	50	NA	24747.2	27002.9	23713.3	14495.4	19691.2	17898.9	19243	12565.1	12397.7	15990.7	-0.514698	-1.01103	-0.496335	0.009958
PP-C5	Ank3	tr|S4R1X7|S4R1X7_MOUSE	S86	100	NA	100166	110870	94029.2	48810.5	59155.9	49511	51537.1	35503.1	36968.3	44833.6	-0.52812	-1.48867	-0.960552	0.00304423
PP-C5	Ank3	tr|S4R208|S4R208_MOUSE	S51	99.98	NA	54726.7	64066.3	55984.8	59519.6	59033.8	56690.3	42409.2	22106.3	26750.9	38105.5	-1.15539	-1.25392	-0.0985301	0.0159279
PP-C5	Ankrd13d	sp|Q6PD24|AN13D_MOUSE	S552	100	NA	347271	326482	378085	212057	226914	231770	156252	124466	158470	203281	-0.547399	-1.3094	-0.762004	0.00809807
PP-C5	Ankrd13d	sp|Q6PD24|AN13D_MOUSE	T556	100	NA	398569	383630	434629	264979	271100	273992	197526	161665	197522	246408	-0.488112	-1.17536	-0.687245	0.00754984
PP-C5	Ankrd34a	tr|B2RW11|B2RW11_MOUSE	S149	92.54	NA	163343	160155	163683	48231.2	54857.3	50738.1	71072.3	49569.8	43401.6	53743.2	-0.274418	-1.80464	-1.53022	0.00178937
PP-C5	Ankrd34a	tr|B2RW11|B2RW11_MOUSE	T315	100	NA	170586	194303	173917	78097.9	81608.5	82879.9	100829	69765.2	73129.9	82887.2	-0.264998	-1.32985	-1.06485	0.00302859
PP-C5	Ankrd34b	sp|Q3UUF8|AN34B_MOUSE	S496	100	NA	302320	328296	369707	251773	314597	236153	250282	152085	161732	224761	-0.746243	-1.08751	-0.341265	0.0156591
PP-C5	Ankrd63	sp|A2ARS0|ANR63_MOUSE	S293	100	NA	82129.7	96733.6	100739	32706.7	67032.2	40039.2	29022.9	42644	29403.3	34312.9	-0.228306	-1.3714	-1.14309	0.0207885
PP-C5	Ap1b1	sp|O35643|AP1B1_MOUSE	S48	99.91	NA	145305	144839	240961	81020.9	101037	78019.6	78232.4	81775.1	69784.3	111450	-0.158463	-1.22415	-1.06569	0.0425316
PP-C5	Ap2a1	sp|P17426|AP2A1_MOUSE	S518	58.82	NA	38132.3	47238.1	31826.7	15074	17728.5	22135.1	23768.7	11295.8	16442.9	14994.2	-0.504578	-1.494	-0.989424	0.0189669
PP-C5	Ap2a1	sp|P17426|AP2A1_MOUSE	Y53	96.71	NA	79484.9	83846.9	72362.4	33696.4	50724.7	28015.9	41746.1	33826.6	40225	36959.6	-0.0580424	-1.08535	-1.02731	0.0106182
PP-C5	Ap2a2	sp|P17427|AP2A2_MOUSE	Y53	96.71	NA	79484.9	83846.9	72362.4	33696.4	50724.7	28015.9	41746.1	33826.6	40225	36959.6	-0.0580424	-1.08535	-1.02731	0.0106182
PP-C5	Ap3b2	sp|Q9JME5|AP3B2_MOUSE	S272	100	NA	3.64309e+06	3.57232e+06	3.37992e+06	1.87706e+06	2.04201e+06	1.86056e+06	2.24923e+06	1.53797e+06	1.61054e+06	2.14019e+06	-0.350522	-1.16572	-0.815201	0.00237003
PP-C5	Ap4e1	sp|Q80V94|AP4E1_MOUSE	S961	90.11	NA	8132.36	5918.87	6543.79	4529.62	3903.18	3632.25	4501.71	4016.43	1168.18	3125.89	-0.675985	-1.40503	-0.729041	0.0336096
PP-C5	Apba1	sp|B2RUJ5|APBA1_MOUSE	S286	97.67	NA	250232	238641	243382	166204	186452	136572	174593	89451.9	114705	129119	-0.701118	-1.25771	-0.556591	0.0060865
PP-C5	Apba1	sp|B2RUJ5|APBA1_MOUSE	S284	98.17	NA	416257	389346	385994	270798	307201	198867	258687	131398	182536	198454	-0.721868	-1.3394	-0.617534	0.00990631
PP-C5	Apba1	sp|B2RUJ5|APBA1_MOUSE	S250	100	NA	405385	389676	361284	246849	270570	226995	246652	152867	199105	205115	-0.49352	-1.13108	-0.637556	0.0043503
PP-C5	Apba1	sp|B2RUJ5|APBA1_MOUSE	S252	100	NA	495081	475628	437995	275592	312903	249924	281419	158151	212531	243242	-0.595037	-1.34115	-0.746116	0.00400358
PP-C5	Apba1	sp|B2RUJ5|APBA1_MOUSE	S317	100	NA	583453	577440	539808	398338	392302	358006	394630	209082	279390	307486	-0.659647	-1.21482	-0.555172	0.00313702
PP-C5	Apeh	sp|Q8R146|APEH_MOUSE	S187	99.95	NA	76674.8	75743.7	83751.1	72191.3	81470.7	51592.8	67726.9	35760.6	42551.4	53764.6	-0.801497	-1.00755	-0.206057	0.0296399
PP-C5	Arfgap1	sp|Q9EPJ9|ARFG1_MOUSE	S377	97.58	NA	135009	136800	133215	78458.1	79381.8	79280	98988.2	68406.3	66008.6	76958	-0.322232	-1.00635	-0.684121	0.00383751
PP-C5	Arfgap1	tr|V9GXM1|V9GXM1_MOUSE	S387	97.58	NA	135009	136800	133215	78458.1	79381.8	79280	98988.2	68406.3	66008.6	76958	-0.322232	-1.00635	-0.684121	0.00383751
PP-C5	Arfgap1	tr|V9GXM1|V9GXM1_MOUSE	S247	100	NA	155915	159861	190232	70251.3	73800.3	79204.7	107197	67866.1	65160.2	82503.4	-0.312736	-1.34248	-1.02975	0.00806972
PP-C5	Arfgef1	sp|G3X9K3|BIG1_MOUSE	S52	100	NA	237831	245023	235953	111826	181086	109333	129224	77119.3	120107	107359	-0.430133	-1.28079	-0.850659	0.0138948
PP-C5	Arfgef2	sp|A2A5R2|BIG2_MOUSE	T243	97.73	NA	42213.4	65281.1	59131	38218	45456.3	27056.9	29741.4	19969.7	23669.2	25933.1	-0.686602	-1.34796	-0.661357	0.0397574
PP-C5	Arfgef3	sp|Q3UGY8|BIG3_MOUSE	S2088	99.09	NA	98317.2	96048.2	95148.1	66183.9	71425.4	64323	61400.8	38862.4	40851	57084.3	-0.723995	-1.27577	-0.551779	0.00183882
PP-C5	Arfgef3	sp|Q3UGY8|BIG3_MOUSE	S2090	99.99	NA	239088	241817	239671	156015	181970	164944	160012	113365	116176	143832	-0.530129	-1.06544	-0.535307	0.00215042
PP-C5	Arhgap1	sp|Q5FWK3|RHG01_MOUSE	S27	100	NA	305040	310094	327807	82400.1	128886	91449.5	129261	74012.1	93135.8	110201	-0.369895	-1.91108	-1.54118	0.00245299
PP-C5	Arhgap1	sp|Q5FWK3|RHG01_MOUSE	S47	94.93	NA	283398	216722	212639	92745.7	106761	111274	104216	93175.1	84501.7	131170	-0.223843	-1.4192	-1.19535	0.00771358
PP-C5	Arhgap1	sp|Q5FWK3|RHG01_MOUSE	S49	99.97	NA	1.27762e+06	1.09475e+06	1.11549e+06	404276	499048	543239	506983	431030	416239	588469	-0.205203	-1.45649	-1.25128	0.00291095
PP-C5	Arhgap1	sp|Q5FWK3|RHG01_MOUSE	S50	99.98	NA	1.62671e+06	1.46948e+06	1.50025e+06	695042	768868	784770	811668	725831	685576	885589	-0.116562	-1.11842	-1.00186	0.00194988
PP-C5	Arhgap1	sp|Q5FWK3|RHG01_MOUSE	S51	100	NA	2.41432e+06	2.14635e+06	2.29258e+06	965059	1.12286e+06	1.1337e+06	1.19984e+06	1.03683e+06	1.12027e+06	1.23383e+06	-0.0354245	-1.08273	-1.0473	0.00244041
PP-C5	Arhgap25	sp|Q8BYW1|RHG25_MOUSE	S521	99.66	NA	77268.2	75672.1	67647.8	38000.1	42970.5	54540.1	69100.9	23026.2	24587.3	45529.8	-1.10345	-1.62695	-0.523506	0.0214549
PP-C5	Arhgap32	sp|Q811P8|RHG32_MOUSE	S612	99.28	NA	43184.4	38815.6	41727	21270.2	19559.7	23876.2	20393.4	18607	20944.9	20952.2	-0.105404	-1.06038	-0.954975	0.00264624
PP-C5	Arhgap32	sp|Q811P8|RHG32_MOUSE	S942	89.21	NA	149652	115797	134942	65963.9	66355.8	58012.4	69371.7	62380.5	71721.8	85266.9	0.0464663	-0.993112	-1.03958	0.00663181
PP-C5	Arhgap32	sp|Q811P8|RHG32_MOUSE	S871	98.41	NA	186285	203240	199270	77858.9	78232.9	99198.3	84069.6	83557.9	85344.6	97540.6	-0.00662477	-1.21661	-1.20999	0.00203106
PP-C5	Arhgap32	sp|Q811P8|RHG32_MOUSE	T954	93.81	NA	210948	200499	223054	92299.3	102328	108965	91722.3	130216	124384	126423	0.365233	-0.732427	-1.09766	0.00229257
PP-C5	Arhgap5	sp|P97393|RHG05_MOUSE	S765	100	NA	49254.6	56938	49019.5	30706.3	38976.6	32989	33152.2	20079.8	25640.5	36992.5	-0.57083	-1.17837	-0.60754	0.00760084
PP-C5	Arhgap5	tr|E9PYT0|E9PYT0_MOUSE	S765	100	NA	49254.6	56938	49019.5	30706.3	38976.6	32989	33152.2	20079.8	25640.5	36992.5	-0.57083	-1.17837	-0.60754	0.00760084
PP-C5	Arhgef11	tr|E9Q0A3|E9Q0A3_MOUSE	S1100	90	NA	34249.2	29891.1	31964.5	15922	17012.2	19357.5	23040.7	16478.1	13616.3	17971.6	-0.323775	-1.09015	-0.766377	0.00886813
PP-C5	Arhgef11	tr|Q68FM7|Q68FM7_MOUSE	S1129	90	NA	34249.2	29891.1	31964.5	15922	17012.2	19357.5	23040.7	16478.1	13616.3	17971.6	-0.323775	-1.09015	-0.766377	0.00886813
PP-C5	Arhgef17	sp|Q80U35|ARHGH_MOUSE	S2005	100	NA	12380.4	11992.2	11089.8	7499.26	8337.93	10104.3	10343.9	4918.22	5595.83	7804.68	-0.787068	-1.16901	-0.381939	0.0123206
PP-C5	Arhgef17	sp|Q80U35-2|ARHGH_MOUSE	S996	100	NA	12380.4	11992.2	11089.8	7499.26	8337.93	10104.3	10343.9	4918.22	5595.83	7804.68	-0.787068	-1.16901	-0.381939	0.0123206
PP-C5	Arhgef18	sp|Q6P9R4|ARHGI_MOUSE	S574	95.31	NA	92945.8	103730	94309	60274	60186.8	55523.2	56011.3	39976.3	40003.6	53002.7	-0.536386	-1.27827	-0.741885	0.00216404
PP-C5	Arhgef18	sp|Q6P9R4|ARHGI_MOUSE	Y572	99.5	NA	92945.8	103730	94309	60274	60186.8	55523.2	56011.3	39976.3	40003.6	53002.7	-0.536386	-1.27827	-0.741885	0.00216404
PP-C5	Arhgef2	tr|H3BJU7|H3BJU7_MOUSE	S764	98.96	NA	71897	80148.3	72236.3	35390.1	33515.9	38423.3	42477.9	38670.2	38301.3	34757.1	0.0392885	-0.957953	-0.997242	0.0030248
PP-C5	Arpc5l	sp|Q9D898|ARP5L_MOUSE	S64	100	NA	354170	319110	283570	97987	102871	89134	133501	92813.7	81858.5	111587	-0.277687	-1.86868	-1.59099	0.00331417
PP-C5	Arpp21	sp|Q9DCB4|ARP21_MOUSE	S30	100	NA	89582.1	80154.4	79015.5	34234.2	45166.2	33553.5	32042.7	31859.5	29458.5	30946.6	-0.241638	-1.43536	-1.19373	0.00329543
PP-C5	Arpp21	sp|Q9DCB4|ARP21_MOUSE	S32	100	NA	513117	614412	532890	145842	268528	131377	136103	131366	147113	142962	-0.291884	-1.99094	-1.69906	0.00528565
PP-C5	Asap1	sp|Q9QWY8|ASAP1_MOUSE	S1146	100	NA	28557.2	25936.1	25515.7	12943.4	13585.3	13117.4	16426.7	11382.4	11538.5	12185.6	-0.290633	-1.21853	-0.927901	0.00317444
PP-C5	Asap1	sp|Q9QWY8|ASAP1_MOUSE	S10	50	NA	58789.5	77470.9	69842.5	27402.6	39896	19372.6	30930.8	47932.2	42097.5	35311.3	0.61456	-0.609929	-1.22449	0.0149066
PP-C5	Asap1	sp|Q9QWY8|ASAP1_MOUSE	T546	61.26	NA	543590	488906	487820	168062	196686	181356	248492	106474	144331	215973	-0.663656	-2.01477	-1.35111	0.00277291
PP-C5	Asap1	sp|Q9QWY8|ASAP1_MOUSE	S542	70.97	NA	422748	393079	413664	203440	205221	209154	243120	179570	179061	221812	-0.263401	-1.19252	-0.929123	0.00194988
PP-C5	Astn1	sp|Q61137|ASTN1_MOUSE	S192	99.08	NA	8432.22	5466.17	7606.03	3938.28	3776.56	3287.65	5421.79	3865.67	2751.07	4314.13	-0.311637	-1.11548	-0.80384	0.0396915
PP-C5	Atg2b	sp|Q80XK6|ATG2B_MOUSE	T797	98.82	NA	59938.2	54462.4	55199.2	29993.9	28332.1	28590.5	35339.3	22283.5	23415.9	32626.3	-0.419657	-1.30693	-0.887268	0.00282153
PP-C5	Atl1	sp|Q8BH66|ATLA1_MOUSE	S15	100	NA	107372	117923	141662	68719.3	70710.9	71822.2	51455.1	56888.8	48300.1	79145.4	-0.320474	-1.21767	-0.897192	0.0111681
PP-C5	Atl1	sp|Q8BH66|ATLA1_MOUSE	S19	59.61	NA	2.01403e+06	1.61309e+06	1.36678e+06	574044	728094	660232	866391	352923	420596	517276	-0.870662	-2.1057	-1.23503	0.00993869
PP-C5	Atl1	sp|Q8BH66|ATLA1_MOUSE	S23	100	NA	2.5842e+06	2.33126e+06	2.10137e+06	1.17953e+06	1.19954e+06	1.1172e+06	1.30426e+06	811506	869583	1.08782e+06	-0.513799	-1.47646	-0.962663	0.00348858
PP-C5	Atl1	sp|Q8BH66|ATLA1_MOUSE	S22	100	NA	2.9701e+06	2.76203e+06	2.44197e+06	1.48184e+06	1.54685e+06	1.49325e+06	1.57157e+06	1.10242e+06	1.12143e+06	1.48914e+06	-0.454216	-1.29304	-0.838823	0.00335387
PP-C5	Atl1	sp|Q8BH66|ATLA1_MOUSE	S18	99.91	NA	3.40163e+06	3.03122e+06	2.72749e+06	1.61027e+06	1.81743e+06	1.78305e+06	1.82853e+06	1.21715e+06	1.20899e+06	1.65288e+06	-0.536764	-1.33177	-0.79501	0.0046213
PP-C5	Atp1a1	sp|Q8VDN2|AT1A1_MOUSE	S484	99.21	NA	27851.5	27151.1	20762.8	22275.3	18423	14010.7	12413.5	3648.41	5118.74	9672.2	-1.93662	-2.5264	-0.589781	0.0172052
PP-C5	Atp1a1	sp|Q8VDN2|AT1A1_MOUSE	S452	99.97	NA	29977.5	22830.1	22049.6	11278.2	12766.2	11434	10436.5	9678.72	8470.67	11467.4	-0.339041	-1.45926	-1.12022	0.00898639
PP-C5	Atp1a1	sp|Q8VDN2|AT1A1_MOUSE	S722	100	NA	312922	300507	295740	168919	180632	173170	191019	148410	146454	183611	-0.275353	-1.03954	-0.764187	0.00132703
PP-C5	Atp1a2	sp|Q6PIE5|AT1A2_MOUSE	S719	100	NA	312922	300507	295740	168919	180632	173170	191019	148410	146454	183611	-0.275353	-1.03954	-0.764187	0.00132703
PP-C5	Atp1a3	sp|Q6PIC6|AT1A3_MOUSE	S442	100	NA	56619.5	64016.7	57847.8	44032.5	43736.8	35119.5	37198.5	22005.5	27988.1	39381.5	-0.679042	-1.25102	-0.571974	0.00653802
PP-C5	Atp1a3	sp|Q6PIC6|AT1A3_MOUSE	S712	100	NA	312922	300507	295740	168919	180632	173170	191019	148410	146454	183611	-0.275353	-1.03954	-0.764187	0.00132703
PP-C5	Atp1a4	sp|Q9WV27|AT1A4_MOUSE	S644	91.65	NA	21969.2	19457.7	23273.8	12328.4	12959.8	8685.48	13092.1	7383.16	7504.17	9594.16	-0.660593	-1.53474	-0.874142	0.00650343
PP-C5	Atp2b1	sp|G5E829|AT2B1_MOUSE	Y1129	99.67	NA	85123.9	77262.2	60882.9	33407.3	34660.3	30205.9	23410.7	30755.2	24846.8	37638.8	-0.129932	-1.42061	-1.29068	0.00884708
PP-C5	Atp2b1	sp|G5E829|AT2B1_MOUSE	T470	98.2	NA	69296.9	70698.4	59018.5	32380.6	40902.8	39352.9	43332.4	28252	26550.7	41073.9	-0.508935	-1.27558	-0.76665	0.00615031
PP-C5	Atp2b1	sp|G5E829|AT2B1_MOUSE	S1137	100	NA	112640	112433	82507.6	54031.5	55332.2	45421.2	38557.3	50558.3	38823.1	58379.5	-0.11311	-1.19796	-1.08485	0.0130945
PP-C5	Atp2b1	sp|G5E829|AT2B1_MOUSE	S1127	99.97	NA	220307	230737	181287	94126.2	96990.9	106882	89786.8	115895	99296.8	134043	0.150358	-0.970096	-1.12045	0.005938
PP-C5	Atp2b2	sp|Q9R0K7|AT2B2_MOUSE	S1118	99.99	NA	75483.4	86566.8	68865	25013	34177.5	29123.3	31929.6	18064.2	22544.2	27564.5	-0.566107	-1.92255	-1.35644	0.00356845
PP-C5	Atp2b2	sp|Q9R0K7|AT2B2_MOUSE	Y1107	99.67	NA	85123.9	77262.2	60882.9	33407.3	34660.3	30205.9	23410.7	30755.2	24846.8	37638.8	-0.129932	-1.42061	-1.29068	0.00884708
PP-C5	Atp2b2	sp|Q9R0K7|AT2B2_MOUSE	T449	98.2	NA	69296.9	70698.4	59018.5	32380.6	40902.8	39352.9	43332.4	28252	26550.7	41073.9	-0.508935	-1.27558	-0.76665	0.00615031
PP-C5	Atp2b2	sp|Q9R0K7|AT2B2_MOUSE	S1159	97.65	NA	84312.9	100583	103780	49751	55867.5	46828.1	56179	38632.8	46633.1	46833.3	-0.290875	-1.17445	-0.883575	0.00602866
PP-C5	Atp2b2	sp|Q9R0K7|AT2B2_MOUSE	S1115	100	NA	112640	112433	82507.6	54031.5	55332.2	45421.2	38557.3	50558.3	38823.1	58379.5	-0.11311	-1.19796	-1.08485	0.0130945
PP-C5	Atp2b2	sp|Q9R0K7|AT2B2_MOUSE	S1155	99.25	NA	161616	167376	155469	61349.1	66467.6	58308.8	71411.6	52109.9	51551.2	64208.7	-0.312906	-1.63954	-1.32664	0.000717277
PP-C5	Atp2b2	sp|Q9R0K7|AT2B2_MOUSE	S1166	99.99	NA	329744	330062	263995	101136	97276.9	90786.5	116593	60751.7	68852.9	99703	-0.646627	-2.2485	-1.60188	0.00304423
PP-C5	Atp2b2	sp|Q9R0K7|AT2B2_MOUSE	S1105	99.97	NA	519125	536519	419516	178275	213084	182269	212206	159687	152616	222534	-0.331277	-1.65489	-1.32361	0.0039943
PP-C5	Atp2b2	sp|Q9R0K7|AT2B2_MOUSE	S1156	99.98	NA	8.32358e+06	7.04809e+06	6.73562e+06	2.42081e+06	2.7905e+06	2.06767e+06	2.64639e+06	1.46694e+06	1.67964e+06	2.13383e+06	-0.65734	-2.22771	-1.57037	0.00291857
PP-C5	Atp2b2	tr|F8WHB1|F8WHB1_MOUSE	S1163	99.99	NA	75483.4	86566.8	68865	25013	34177.5	29123.3	31929.6	18064.2	22544.2	27564.5	-0.566107	-1.92255	-1.35644	0.00356845
PP-C5	Atp2b2	tr|F8WHB1|F8WHB1_MOUSE	Y1152	99.67	NA	85123.9	77262.2	60882.9	33407.3	34660.3	30205.9	23410.7	30755.2	24846.8	37638.8	-0.129932	-1.42061	-1.29068	0.00884708
PP-C5	Atp2b2	tr|F8WHB1|F8WHB1_MOUSE	T494	98.2	NA	69296.9	70698.4	59018.5	32380.6	40902.8	39352.9	43332.4	28252	26550.7	41073.9	-0.508935	-1.27558	-0.76665	0.00615031
PP-C5	Atp2b2	tr|F8WHB1|F8WHB1_MOUSE	S1204	97.65	NA	84312.9	100583	103780	49751	55867.5	46828.1	56179	38632.8	46633.1	46833.3	-0.290875	-1.17445	-0.883575	0.00602866
PP-C5	Atp2b2	tr|F8WHB1|F8WHB1_MOUSE	S1160	100	NA	112640	112433	82507.6	54031.5	55332.2	45421.2	38557.3	50558.3	38823.1	58379.5	-0.11311	-1.19796	-1.08485	0.0130945
PP-C5	Atp2b2	tr|F8WHB1|F8WHB1_MOUSE	S1200	99.25	NA	161616	167376	155469	61349.1	66467.6	58308.8	71411.6	52109.9	51551.2	64208.7	-0.312906	-1.63954	-1.32664	0.000717277
PP-C5	Atp2b2	tr|F8WHB1|F8WHB1_MOUSE	S1211	99.99	NA	329744	330062	263995	101136	97276.9	90786.5	116593	60751.7	68852.9	99703	-0.646627	-2.2485	-1.60188	0.00304423
PP-C5	Atp2b2	tr|F8WHB1|F8WHB1_MOUSE	S1150	99.97	NA	519125	536519	419516	178275	213084	182269	212206	159687	152616	222534	-0.331277	-1.65489	-1.32361	0.0039943
PP-C5	Atp2b2	tr|F8WHB1|F8WHB1_MOUSE	S1201	99.98	NA	8.32358e+06	7.04809e+06	6.73562e+06	2.42081e+06	2.7905e+06	2.06767e+06	2.64639e+06	1.46694e+06	1.67964e+06	2.13383e+06	-0.65734	-2.22771	-1.57037	0.00291857
PP-C5	Atp2b2	tr|S4R1C4|S4R1C4_MOUSE	S1129	98.37	NA	37893.6	38142	37207.3	22324.6	23808.8	20185	21110.6	17897.2	19039.5	24075.3	-0.243059	-1.03133	-0.788275	0.00178937
PP-C5	Atp2b2	tr|S4R1C4|S4R1C4_MOUSE	T449	98.2	NA	69296.9	70698.4	59018.5	32380.6	40902.8	39352.9	43332.4	28252	26550.7	41073.9	-0.508935	-1.27558	-0.76665	0.00615031
PP-C5	Atp2b2	tr|S4R1C4|S4R1C4_MOUSE	S1107	100	NA	320158	294563	268738	216928	247932	163300	184407	84703.2	98182.3	162457	-1.15155	-1.68726	-0.535714	0.0101993
PP-C5	Atp2b2	tr|S4R1C4|S4R1C4_MOUSE	S1130	99.67	NA	1.01137e+06	945846	884062	650602	716137	589514	798067	355692	542033	519619	-0.61735	-1.07723	-0.459881	0.015736
PP-C5	Atp2b3	tr|A2ALL9|A2ALL9_MOUSE	T468	98.2	NA	69296.9	70698.4	59018.5	32380.6	40902.8	39352.9	43332.4	28252	26550.7	41073.9	-0.508935	-1.27558	-0.76665	0.00615031
PP-C5	Atp2b3	tr|Q0VF55|Q0VF55_MOUSE	T468	98.2	NA	69296.9	70698.4	59018.5	32380.6	40902.8	39352.9	43332.4	28252	26550.7	41073.9	-0.508935	-1.27558	-0.76665	0.00615031
PP-C5	Atp2b3	tr|Q0VF55|Q0VF55_MOUSE	S1134	100	NA	86769.4	78566.7	72584.9	46429.6	50646.9	36555.5	32921.4	26649.9	32507.5	47333.6	-0.493354	-1.42289	-0.929535	0.00781839
PP-C5	Atp2b4	tr|Q6Q477|Q6Q477_MOUSE	T461	98.2	NA	69296.9	70698.4	59018.5	32380.6	40902.8	39352.9	43332.4	28252	26550.7	41073.9	-0.508935	-1.27558	-0.76665	0.00615031
PP-C5	Atp5a1	sp|Q03265|ATPA_MOUSE	S521	33.33	NA	286750	267841	227789	115336	125411	135076	209203	79866.2	114536	101459	-0.589454	-1.42386	-0.834405	0.0214489
PP-C5	Atp6ap1	sp|Q9R1Q9|VAS1_MOUSE	Y326	100	NA	33353.7	28977.3	31745.1	16512.7	12330.9	16671.4	29042.9	12800.5	9131.83	19444.6	-0.765307	-1.51581	-0.750501	0.0361659
PP-C5	Atp6v0a1	sp|Q9Z1G4|VPP1_MOUSE	T364	99.98	NA	66070.6	56276.5	52347.1	29776.2	27966.9	25166.9	44725.6	16802.7	20252.7	28476	-0.784275	-1.65211	-0.867839	0.015199
PP-C5	Atp6v0d1	sp|P51863|VA0D1_MOUSE	S283	100	NA	188222	163677	172517	88987.5	99588.9	93994.8	126011	62750.3	65457.5	92291.7	-0.67214	-1.44726	-0.775123	0.00601336
PP-C5	Atp6v1a	sp|P50516|VATA_MOUSE	S125	98.86	NA	17274.7	17547.6	13550.7	12988.1	10127.3	11227.2	11048	8790.14	7287.84	16839.8	-0.497307	-1.00416	-0.506848	0.0182486
PP-C5	Atp8a1	sp|P70704|AT8A1_MOUSE	T21	99.98	NA	2.36955e+06	2.37617e+06	2.5994e+06	1.8938e+06	1.97302e+06	1.76629e+06	1.66712e+06	1.12306e+06	1.1008e+06	1.95215e+06	-0.714871	-1.13875	-0.42388	0.00352917
PP-C5	Atp8a1	sp|P70704|AT8A1_MOUSE	S25	100	NA	4.03257e+06	3.96213e+06	4.31675e+06	3.32068e+06	3.37962e+06	3.08339e+06	2.92687e+06	2.07265e+06	2.0067e+06	3.33399e+06	-0.639619	-1.00863	-0.369009	0.003417
PP-C5	Atp8a2	sp|P98200|AT8A2_MOUSE	S6	50	NA	128383	127783	126985	91784.3	103106	93346.6	105092	59065.9	66334.9	78725.6	-0.649188	-1.0264	-0.377214	0.00295457
PP-C5	Bai1	sp|Q3UHD1|BAI1_MOUSE	S1304	99.95	NA	13117	11481.3	9965.89	7015.35	4446.14	6068.38	4877.55	7956.72	7426.74	9451.57	0.457403	-0.582936	-1.04034	0.0146104
PP-C5	Bai1	sp|Q3UHD1|BAI1_MOUSE	S1257	100	NA	49342.1	47259	52618.2	17230.9	19032.5	16604.4	25568.8	21549.1	22580.1	26035.3	0.170207	-1.17267	-1.34287	0.00331868
PP-C5	Bai1	sp|Q3UHD1|BAI1_MOUSE	S1467	49.76	NA	4.99347e+06	4.50294e+06	4.34654e+06	1.48365e+06	1.45109e+06	1.75799e+06	2.17679e+06	2.0743e+06	2.46689e+06	2.10629e+06	0.402861	-1.02305	-1.42591	0.00361648
PP-C5	Bai2	sp|Q8CGM1|BAI2_MOUSE	S1503	100	NA	111129	89192.3	88786.2	29314.4	29412.8	34946.8	69843.3	44942.6	46500.7	41443.3	0.161506	-1.07569	-1.2372	0.0266484
PP-C5	Bai3	sp|Q80ZF8|BAI3_MOUSE	S1410	49.37	NA	54989.5	57751.5	55624.8	37390.5	33660.4	35951.3	39851.7	27519.9	27191.1	33774.5	-0.42448	-1.03673	-0.612254	0.00231047
PP-C5	Bai3	sp|Q80ZF8|BAI3_MOUSE	S751	49.81	NA	2.91625e+06	2.98063e+06	2.44054e+06	1.33239e+06	1.48364e+06	1.04684e+06	1.56875e+06	1.34146e+06	1.32853e+06	1.47691e+06	-0.0245471	-1.0578	-1.03326	0.0071441
PP-C5	Baiap2	sp|Q8BKX1|BAIP2_MOUSE	S326	100	NA	4.84811e+06	4.94549e+06	4.54029e+06	1.81345e+06	2.1005e+06	1.85503e+06	2.47819e+06	1.66249e+06	1.59891e+06	1.86658e+06	-0.338408	-1.55091	-1.2125	0.00234415
PP-C5	Baiap2	sp|Q8BKX1-2|BAIP2_MOUSE	S326	100	NA	4.84811e+06	4.94549e+06	4.54029e+06	1.81345e+06	2.1005e+06	1.85503e+06	2.47819e+06	1.66249e+06	1.59891e+06	1.86658e+06	-0.338408	-1.55091	-1.2125	0.00234415
PP-C5	Basp1	sp|Q91XV3|BASP1_MOUSE	T132	98.69	NA	8084.12	8844.25	6086.11	3492.99	3485.2	4729.14	5364.65	3065.44	4042.18	4769.71	-0.264192	-1.11014	-0.84595	0.0283203
PP-C5	Basp1	sp|Q91XV3|BASP1_MOUSE	S187	100	NA	283393	245220	301634	108545	135851	113750	163157	122136	137784	132582	-0.00405463	-1.09051	-1.08646	0.00747746
PP-C5	Basp1	sp|Q91XV3|BASP1_MOUSE	S173	88.14	NA	559507	516241	489771	229852	307271	276803	323881	243865	228991	288458	-0.266784	-1.14221	-0.875423	0.00505656
PP-C5	Basp1	sp|Q91XV3|BASP1_MOUSE	S172	99.07	NA	738404	696544	725021	314407	410786	385795	453717	316922	374085	378575	-0.179117	-1.05928	-0.880158	0.00453414
PP-C5	Basp1	sp|Q91XV3|BASP1_MOUSE	S167	99.98	NA	1.25386e+06	1.25899e+06	1.34174e+06	460290	735300	553023	718203	642706	687279	573268	0.10876	-0.950206	-1.05897	0.0060476
PP-C5	Basp1	sp|Q91XV3|BASP1_MOUSE	S169	96.84	NA	1.261e+06	1.28253e+06	1.38027e+06	487840	766845	582179	732777	681688	725813	602855	0.13157	-0.89415	-1.02572	0.0063066
PP-C5	Basp1	sp|Q91XV3|BASP1_MOUSE	S128	99.99	NA	1.08171e+06	1.08545e+06	1.08534e+06	552771	593748	685582	856449	508394	578149	669200	-0.307083	-0.996842	-0.689759	0.012227
PP-C5	Basp1	sp|Q91XV3|BASP1_MOUSE	S92	100	NA	1.32217e+06	1.29007e+06	1.27766e+06	715043	717042	761713	954557	608947	632307	747821	-0.342799	-1.06297	-0.720171	0.00516003
PP-C5	Basp1	sp|Q91XV3|BASP1_MOUSE	T31	100	NA	4.81669e+06	4.30053e+06	4.29572e+06	1.973e+06	2.17283e+06	2.2655e+06	2.42512e+06	1.7867e+06	1.72114e+06	2.25853e+06	-0.332884	-1.35001	-1.01712	0.00242772
PP-C5	Basp1	sp|Q91XV3|BASP1_MOUSE	S40	100	NA	7.30902e+06	5.9665e+06	6.28025e+06	3.00005e+06	2.95112e+06	3.21253e+06	3.66809e+06	2.66541e+06	2.45796e+06	3.39544e+06	-0.324558	-1.34747	-1.02291	0.00445646
PP-C5	Basp1	sp|Q91XV3|BASP1_MOUSE	T36	100	NA	6.98307e+06	6.93409e+06	6.86194e+06	3.54478e+06	3.73638e+06	3.57892e+06	3.87625e+06	3.14783e+06	3.02109e+06	3.79272e+06	-0.256287	-1.16708	-0.910794	0.000219178
PP-C5	Bcan	sp|Q61361|PGCB_MOUSE	S587	98.98	NA	1.36531e+06	1.19931e+06	1.14615e+06	720003	874882	485007	770021	378975	526175	678127	-0.654688	-1.45053	-0.795842	0.0133789
PP-C5	Bcas3	sp|Q8CCN5|BCAS3_MOUSE	S565	100	NA	212613	190224	186573	103472	96852.6	100217	116465	74054.4	76640.8	116509	-0.468438	-1.38267	-0.914237	0.00278276
PP-C5	Bcl11a	sp|Q9QYE3|BC11A_MOUSE	T722	83.89	NA	21659.9	16194.5	17953.4	6795.8	5704.45	7098.17	12754.9	10284.6	11586.7	7164.54	0.435126	-0.766464	-1.20159	0.0251795
PP-C5	Bcl11a	sp|Q9QYE3|BC11A_MOUSE	S625	98.45	NA	32422.4	35990.2	37246.6	12492.5	15460.9	14878.1	14173	13426.8	13463.1	15365.5	-0.0840139	-1.38932	-1.30531	0.00209793
PP-C5	Bcl11a	sp|Q9QYE3|BC11A_MOUSE	S734	93.32	NA	66124.7	47886.5	55076.3	17765.8	15218.7	18250.5	37922.2	21341.7	28121.5	18951.6	0.150005	-1.18838	-1.33838	0.0245722
PP-C5	Bcl11a	sp|Q9QYE3|BC11A_MOUSE	S205	100	NA	63512.7	56842.2	64698.3	39664.5	30969.4	33196.2	43032.5	30454.2	31416.1	29724.6	-0.247148	-0.995659	-0.748511	0.00775382
PP-C5	Bcl11a	sp|Q9QYE3|BC11A_MOUSE	S86	92.53	NA	82128	82566.6	139363	54501.7	31656.3	46057.2	52111.9	32934.2	31768.6	40141.5	-0.510367	-1.64748	-1.13711	0.0387459
PP-C5	Bcl11a	sp|Q9QYE3|BC11A_MOUSE	S327	98.42	NA	92407.1	89620.2	95665.5	38890.8	35781.1	38369.9	55503.8	47001.7	44151.3	44627.1	0.113223	-1.02216	-1.13539	0.00463768
PP-C5	Bcl11a	sp|Q9QYE3|BC11A_MOUSE	S88	99.8	NA	221148	217155	257463	108567	68251.9	90813.1	118408	83994.6	82158.1	93794.4	-0.216239	-1.48113	-1.26489	0.00543114
PP-C5	Bcl11a	sp|Q9QYE3|BC11A_MOUSE	S700	50	NA	270549	223504	265514	91974.6	78642.1	87170	138765	101636	113229	100170	0.115916	-1.23679	-1.35271	0.00688363
PP-C5	Bclaf1	sp|Q8K019|BCLF1_MOUSE	S882	99.59	NA	343760	306013	357904	180155	157555	137428	157638	318630	244490	202980	0.831747	-0.254557	-1.0863	0.00782821
PP-C5	Bclaf1	sp|Q8K019|BCLF1_MOUSE	S883	99.87	NA	348388	308844	360659	188729	165618	147462	170384	336614	259059	209244	0.825648	-0.188027	-1.01367	0.00859245
PP-C5	Begain	sp|Q68EF6|BEGIN_MOUSE	Y476	100	NA	27883.2	26062	31565.9	18003.8	16097.7	19842.8	18066.6	17628.7	9270.67	24994.2	-0.420641	-1.08357	-0.662933	0.0180484
PP-C5	Bin1	sp|O08539|BIN1_MOUSE	S276	99.98	NA	17727.5	16177.3	15715.5	9021	9079.53	8231.62	8420.54	7754.98	6002.19	8397.29	-0.336942	-1.26579	-0.928844	0.00282104
PP-C5	Bin1	sp|O08539|BIN1_MOUSE	S321	99.65	NA	143837	145457	125949	121545	101609	93523.2	99441.7	57911.3	59077.7	82426.8	-0.830624	-1.24262	-0.411996	0.00781839
PP-C5	Bin1	sp|O08539|BIN1_MOUSE	T349	100	NA	225967	215800	216531	109041	113747	100470	91803.8	83347	78147.7	106853	-0.361837	-1.44229	-1.08046	0.00132703
PP-C5	Bin1	sp|O08539|BIN1_MOUSE	T308	100	NA	2.31929e+06	2.2631e+06	2.01799e+06	1.15376e+06	1.10443e+06	884992	1.26515e+06	664887	712653	1.018e+06	-0.67814	-1.67549	-0.997352	0.00338545
PP-C5	Bin1	sp|O08539|BIN1_MOUSE	S296	100	NA	1.20119e+07	1.12412e+07	1.1222e+07	6.55521e+06	6.81802e+06	6.76414e+06	7.6531e+06	4.94713e+06	5.44204e+06	6.44486e+06	-0.41951	-1.14551	-0.726	0.0023156
PP-C5	Bin1	sp|O08539|BIN1_MOUSE	S298	100	NA	1.21668e+07	1.14006e+07	1.14346e+07	7.13561e+06	7.35963e+06	7.23015e+06	8.02601e+06	5.51561e+06	5.8722e+06	6.87445e+06	-0.385468	-1.03499	-0.649519	0.00202521
PP-C5	Blvra	sp|Q9CY64|BIEA_MOUSE	S236	100	NA	423612	373330	305368	172218	179544	158758	173553	123815	146536	164817	-0.339319	-1.44266	-1.10334	0.00752203
PP-C5	Braf	sp|P28028|BRAF_MOUSE	S346	99.94	NA	1.01592e+06	886628	896274	495320	580164	525713	615662	441522	474506	550184	-0.275054	-1.02639	-0.751338	0.00479259
PP-C5	Brsk1	sp|Q5RJI5|BRSK1_MOUSE	T477	100	NA	35845	38723.3	36177	20468.9	19697.5	18687.8	19576.3	18207.9	18105.1	18367.4	-0.11093	-1.02372	-0.912794	0.0010785
PP-C5	Brsk1	sp|Q5RJI5|BRSK1_MOUSE	T406	91.71	NA	42593.5	45382.2	44989.3	24664.2	25569.7	22111.2	24125.3	20026.1	17396.2	24821.7	-0.36619	-1.24412	-0.877926	0.00178978
PP-C5	Brsk1	sp|Q5RJI5|BRSK1_MOUSE	S751	100	NA	122416	148266	133509	81608.3	86044.5	85354.9	87192.1	68001.8	59716.5	88978.7	-0.413417	-1.07711	-0.663692	0.00469358
PP-C5	Brsk2	sp|Q69Z98|BRSK2_MOUSE	S428	92.61	NA	73169.6	75727.9	68127.2	46542.2	40172.6	38775.2	46740.4	36668.5	35489.6	44632.3	-0.255107	-1.00366	-0.748558	0.00342252
PP-C5	Brsk2	sp|Q69Z98|BRSK2_MOUSE	T510	99.97	NA	490796	403308	451776	257309	248751	210579	298160	165756	177894	206698	-0.562181	-1.38457	-0.822393	0.00634676
PP-C5	Brsk2	sp|Q69Z98|BRSK2_MOUSE	S415	99.93	NA	380892	338561	320561	207867	193622	194228	202873	154724	152989	215874	-0.375866	-1.17198	-0.796115	0.00328491
PP-C5	Brsk2	sp|Q69Z98|BRSK2_MOUSE	T423	97.98	NA	539677	538988	548379	267031	289259	218573	319417	211244	214147	299840	-0.36312	-1.35043	-0.987309	0.00292822
PP-C5	Brsk2	sp|Q69Z98|BRSK2_MOUSE	S424	99.98	NA	889282	911520	907759	535490	531653	477806	596951	450796	450324	570681	-0.2491	-1.00277	-0.753673	0.00234519
PP-C5	Brsk2	tr|G3UWV4|G3UWV4_MOUSE	S450	92.61	NA	73169.6	75727.9	68127.2	46542.2	40172.6	38775.2	46740.4	36668.5	35489.6	44632.3	-0.255107	-1.00366	-0.748558	0.00342252
PP-C5	Brsk2	tr|G3UWV4|G3UWV4_MOUSE	T532	99.97	NA	490796	403308	451776	257309	248751	210579	298160	165756	177894	206698	-0.562181	-1.38457	-0.822393	0.00634676
PP-C5	Brsk2	tr|G3UWV4|G3UWV4_MOUSE	S437	99.93	NA	380892	338561	320561	207867	193622	194228	202873	154724	152989	215874	-0.375866	-1.17198	-0.796115	0.00328491
PP-C5	Brsk2	tr|G3UWV4|G3UWV4_MOUSE	T445	97.98	NA	539677	538988	548379	267031	289259	218573	319417	211244	214147	299840	-0.36312	-1.35043	-0.987309	0.00292822
PP-C5	Brsk2	tr|G3UWV4|G3UWV4_MOUSE	S446	99.98	NA	889282	911520	907759	535490	531653	477806	596951	450796	450324	570681	-0.2491	-1.00277	-0.753673	0.00234519
PP-C5	Bsn	sp|O88737|BSN_MOUSE	S2811	99.79	NA	12440.4	11897.8	16481.4	6064.83	6398.59	4028.53	7936.74	5546.26	4706.07	5993.96	-0.252626	-1.40835	-1.15572	0.0162807
PP-C5	Bsn	sp|O88737|BSN_MOUSE	T188	98.73	NA	16876.6	15193.4	20497.3	5345.85	7120.5	6768.45	7834.4	5236.84	6008.77	7720.43	-0.26729	-1.63984	-1.37255	0.00643912
PP-C5	Bsn	sp|O88737|BSN_MOUSE	T1004	68.35	NA	16991.5	12479.9	14695.6	16608	13816.5	13439.3	11785.3	6320.53	8404.45	10094.1	-0.918093	-0.99974	-0.0816477	0.0371821
PP-C5	Bsn	sp|O88737|BSN_MOUSE	S121	100	NA	38185.1	37855.5	43672	21208.7	23659.9	20272.4	23988.6	17363.2	17541.1	20245.6	-0.352498	-1.19313	-0.840636	0.00346192
PP-C5	Bsn	sp|O88737|BSN_MOUSE	S1008	42.05	NA	34890.9	34389.5	37210.9	18871.3	17956.9	21856.8	28287.8	13229.6	17908.7	20420.1	-0.481871	-1.18901	-0.707136	0.0139919
PP-C5	Bsn	sp|O88737|BSN_MOUSE	S235	100	NA	46829.9	49130.3	52270.8	26902.7	28690.8	21841.3	30683.5	17818.3	19599.5	23957	-0.530816	-1.40109	-0.870274	0.00372477
PP-C5	Bsn	sp|O88737|BSN_MOUSE	S1011	49.19	NA	42384.6	38425.7	33740.8	26590.2	27017	28050.6	35598.3	17918.7	17680	24014.7	-0.719765	-1.10113	-0.381365	0.0181026
PP-C5	Bsn	sp|O88737|BSN_MOUSE	S105	100	NA	54501.7	51103.3	55729.5	26303.1	30379	26666	36256.5	23842.7	27520	28475.6	-0.21948	-1.0663	-0.84682	0.00553984
PP-C5	Bsn	sp|O88737|BSN_MOUSE	S1407	49.51	NA	56459.1	63388.4	69286.8	26860.3	39271.9	21447.5	27499.3	26011.4	25002.7	39600.8	-0.173653	-1.30548	-1.13183	0.00896735
PP-C5	Bsn	sp|O88737|BSN_MOUSE	S3301	100	NA	124705	128036	142437	60178.6	66311.1	69672.1	69213.4	51384.7	53777.8	57450.1	-0.335413	-1.32492	-0.989509	0.00236878
PP-C5	Bsn	sp|O88737|BSN_MOUSE	T2905	93.91	NA	195844	196761	164635	62176.8	59672.9	60083.2	113640	37982.9	39386.9	82347	-0.933671	-2.2635	-1.32982	0.00763501
PP-C5	Bsn	sp|O88737|BSN_MOUSE	S3382	100	NA	170538	200722	182817	92543.3	76865.1	74665.3	81928.5	50623.8	48639.1	87525.6	-0.715556	-1.8958	-1.18024	0.00240875
PP-C5	Bsn	sp|O88737|BSN_MOUSE	S1019	98.01	NA	170666	156827	145383	107052	90635.4	103428	134015	73960.4	74042.1	92357.1	-0.555825	-1.09088	-0.535051	0.0141241
PP-C5	Bsn	sp|O88737|BSN_MOUSE	S2858	100	NA	223583	245324	251771	171906	133301	145244	101730	84551.7	86064	128098	-0.694393	-1.49364	-0.79925	0.00814055
PP-C5	Bsn	sp|O88737|BSN_MOUSE	S2822	99.02	NA	234759	246723	245517	138572	153490	104370	132838	95163.7	93306.6	133859	-0.489665	-1.36265	-0.872989	0.00359465
PP-C5	Bsn	sp|O88737|BSN_MOUSE	T1116	49.87	NA	355203	299248	308856	120640	98278.6	145918	158166	86165.8	78005.3	157189	-0.67162	-1.96783	-1.29621	0.00379899
PP-C5	Bsn	sp|O88737|BSN_MOUSE	S3457	99.98	NA	242465	251741	277189	149424	160009	110416	128087	135889	113446	169938	-0.135925	-1.04443	-0.908501	0.00672962
PP-C5	Bsn	sp|O88737|BSN_MOUSE	S241	100	NA	421150	404320	442370	227551	266050	246494	320324	177936	221008	218519	-0.410374	-1.08315	-0.672777	0.00816502
PP-C5	Bsn	sp|O88737|BSN_MOUSE	S3022	99.97	NA	353898	358817	401086	223461	207416	188183	172744	179344	160301	222790	-0.221114	-1.12843	-0.907314	0.00374073
PP-C5	Bsn	sp|O88737|BSN_MOUSE	S2866	100	NA	1.11993e+06	1.21448e+06	1.22064e+06	497207	555315	430328	462755	313172	337216	507183	-0.580848	-1.86554	-1.28469	0.0015274
PP-C5	Bsn	sp|O88737|BSN_MOUSE	T1102	100	NA	1.79094e+06	1.74819e+06	1.70094e+06	1.25138e+06	934385	1.00039e+06	945618	708730	667874	971552	-0.585649	-1.34351	-0.757862	0.00394347
PP-C5	Bsn	sp|O88737|BSN_MOUSE	S1105	99.99	NA	1.82601e+06	1.62363e+06	1.5821e+06	1.08181e+06	1.04147e+06	1.14953e+06	1.29068e+06	823867	798688	1.07044e+06	-0.491873	-1.04783	-0.555953	0.00628444
PP-C5	Bsn	sp|O88737|BSN_MOUSE	S1108	100	NA	2.3917e+06	2.24081e+06	2.21767e+06	1.61607e+06	1.23845e+06	1.35113e+06	1.40066e+06	1.00901e+06	977496	1.31833e+06	-0.496818	-1.20095	-0.704132	0.00346802
PP-C5	Bsn	sp|O88737|BSN_MOUSE	S1114	100	NA	3.3471e+06	3.07148e+06	3.06222e+06	1.82431e+06	1.66366e+06	1.8841e+06	2.01559e+06	1.34308e+06	1.2462e+06	1.8245e+06	-0.512563	-1.28749	-0.774929	0.00245299
PP-C5	Bsn	sp|O88737|BSN_MOUSE	S2860	100	NA	2.48516e+06	2.8557e+06	2.58912e+06	1.5077e+06	1.3621e+06	1.60459e+06	1.4835e+06	1.22847e+06	1.04804e+06	1.96642e+06	-0.387978	-1.21553	-0.827552	0.00311121
PP-C5	C2cd2l	sp|Q80X80|C2C2L_MOUSE	S466	98.78	NA	402869	457084	457272	168260	224779	167780	187878	127718	146702	175911	-0.448002	-1.67809	-1.23008	0.00281808
PP-C5	C2cd2l	sp|Q80X80|C2C2L_MOUSE	T419	95.87	NA	369038	458909	514056	238572	254321	205901	225218	172840	174410	228697	-0.411937	-1.36538	-0.953442	0.00938664
PP-C5	C2cd2l	sp|Q80X80|C2C2L_MOUSE	S619	100	NA	631675	604582	527637	333334	338471	340006	392529	242579	258091	286992	-0.48796	-1.23187	-0.743908	0.0044107
PP-C5	C2cd2l	sp|Q80X80|C2C2L_MOUSE	S426	99.8	NA	475613	568338	631392	356313	333251	288618	324767	247916	275195	320839	-0.316591	-1.09431	-0.777714	0.0101972
PP-C5	C2cd2l	sp|Q80X80|C2C2L_MOUSE	T422	89.02	NA	574483	604816	677105	372829	389584	329929	385908	261764	289935	377288	-0.421938	-1.1656	-0.743657	0.00414019
PP-C5	C2cd2l	sp|Q80X80|C2C2L_MOUSE	T621	100	NA	1.10815e+06	1.02286e+06	864284	424096	454549	468126	561539	358359	359552	440544	-0.410418	-1.47586	-1.06544	0.00556984
PP-C5	C2cd2l	sp|Q80X80|C2C2L_MOUSE	S420	84.73	NA	848617	1.63007e+06	1.27673e+06	477668	472644	514776	470050	328613	261574	537395	-0.713192	-2.08477	-1.37157	0.0222061
PP-C5	C2cd2l	sp|Q80X80|C2C2L_MOUSE	T417	100	NA	1.13108e+06	1.24999e+06	1.40336e+06	585676	695336	553679	649962	428316	464528	604859	-0.476564	-1.49863	-1.02207	0.00420813
PP-C5	C2cd2l	sp|Q80X80|C2C2L_MOUSE	S421	79.96	NA	934974	1.73325e+06	1.38084e+06	554590	541390	583882	544815	382107	321511	614217	-0.660734	-1.93977	-1.27903	0.0213364
PP-C5	C2cd2l	sp|Q80X80|C2C2L_MOUSE	S468	99.99	NA	3.49746e+06	3.85833e+06	4.0231e+06	1.5388e+06	2.14634e+06	1.53257e+06	1.55861e+06	1.24317e+06	1.24687e+06	1.62033e+06	-0.444331	-1.60715	-1.16282	0.00342454
PP-C5	C2cd2l	sp|Q80X80|C2C2L_MOUSE	S464	100	NA	3.7209e+06	4.00663e+06	4.10688e+06	1.60336e+06	2.26215e+06	1.58556e+06	1.67884e+06	1.31055e+06	1.3191e+06	1.66447e+06	-0.439013	-1.58508	-1.14607	0.00314146
PP-C5	C2cd4cC2CD4	sp|Q5HZI2|C2C4C_MOUSE	S175	100	NA	48056.6	44983.7	46660.7	33819.7	40130.2	38252.9	41795.3	20994.7	25732.9	26387	-0.720565	-0.995032	-0.274467	0.00697278
PP-C5	Cabp1	tr|D3Z1M4|D3Z1M4_MOUSE	S26	100	NA	9905.82	9943.98	9457.8	4877.82	4651.62	3574.57	4051.57	4885.15	3882.03	5400.04	0.0315082	-1.15613	-1.18763	0.00278464
PP-C5	Cacna1a	sp|P97445|CAC1A_MOUSE	S2200	99.94	NA	97335.7	74284.1	73215.5	30746.4	37668.1	34030.2	66601.9	23144.2	30591.9	27881.6	-0.653459	-1.60289	-0.949429	0.0312753
PP-C5	Cacna1a	sp|P97445|CAC1A_MOUSE	S1998	95.54	NA	81887	77869.5	71348.7	36167.7	32744.4	30462.1	41936.1	23365.5	23644.1	31398.5	-0.587838	-1.71256	-1.12472	0.00286356
PP-C5	Cacna1a	sp|P97445|CAC1A_MOUSE	T1092	100	NA	85011.8	84764	82111.5	59597.1	68778.8	52185.5	49732.3	38945.1	40861.1	60134.7	-0.528901	-1.07324	-0.544342	0.00804026
PP-C5	Cacna1a	sp|P97445|CAC1A_MOUSE	S2071	99.94	NA	202958	193367	194869	115715	110516	91302.6	99218.3	77135.8	73159.6	102713	-0.471388	-1.39087	-0.919482	0.00208057
PP-C5	Cacna1a	sp|P97445|CAC1A_MOUSE	S867	100	NA	316035	302432	280134	148455	153755	127799	182523	92301.9	104069	143546	-0.641206	-1.60914	-0.967933	0.00335591
PP-C5	Cacna1a	sp|P97445|CAC1A_MOUSE	S1979	50	NA	1.13234e+06	1.09761e+06	1.25082e+06	480355	566876	263054	486415	231261	250337	475083	-0.899447	-2.26854	-1.36909	0.00428516
PP-C5	Cacna1a	sp|P97445|CAC1A_MOUSE	S792	100	NA	1.40253e+06	1.36886e+06	1.30966e+06	658701	661394	580492	599205	408178	394534	587948	-0.638854	-1.76102	-1.12217	0.000574324
PP-C5	Cacna1b	sp|O55017|CAC1B_MOUSE	T920	96.63	NA	13407.3	10198.8	9740.23	5739.97	8242.43	4926.78	7826.73	6028.85	3862.18	5505.09	-0.434585	-1.16837	-0.733787	0.038381
PP-C5	Cacna1b	sp|O55017|CAC1B_MOUSE	S773	100	NA	24543.9	23298	20939	7203.62	8453.55	5609.61	10615.8	3134.27	4667.5	9712.94	-1.0309	-2.55517	-1.52428	0.00334429
PP-C5	Cacna1b	sp|O55017|CAC1B_MOUSE	S1927	98.54	NA	100528	83315.5	94776.6	38923.2	44726.4	22814.8	31226.2	19019.3	24186.3	28551.5	-0.67214	-2.10405	-1.43191	0.0046006
PP-C5	Cacna1b	sp|O55017|CAC1B_MOUSE	S915	100	NA	88168.1	80747.9	77904.5	35957.5	42337.3	36240.4	44270.9	36879.3	37301.1	36259.6	-0.0981569	-1.14939	-1.05123	0.00281808
PP-C5	Cacna1b	sp|O55017|CAC1B_MOUSE	S1912	97.93	NA	78127.9	74357.8	70240.5	39927.8	43121.9	36462.4	41017.2	35229.3	34378.2	40985.6	-0.205522	-1.09299	-0.887473	0.00221229
PP-C5	Cacna1b	sp|O55017|CAC1B_MOUSE	S48	100	NA	76059.4	73508.4	104464	25447.8	22960.2	29361.1	24947.5	39329.7	27562.4	49613.8	0.381237	-1.34014	-1.72138	0.00957878
PP-C5	Cacna1b	sp|O55017|CAC1B_MOUSE	T1909	96.21	NA	81291.8	77081.2	75103.7	44130.9	49319.5	44209.9	50637.7	39131.2	38207	58446.8	-0.283765	-1.00906	-0.725298	0.00236703
PP-C5	Cacna1b	sp|O55017|CAC1B_MOUSE	S2244	100	NA	577686	579318	580469	193696	240892	175152	190426	175244	146573	236640	-0.31406	-1.84772	-1.53366	0.000809524
PP-C5	Cacna1c	tr|A0A087WPP1|A0A087WPP1_MOUSE	S1716	100	NA	16668.6	17792.8	15663.7	7428.4	7510.58	6609.59	9488.55	8853.6	12979.1	8697.86	0.492493	-0.614084	-1.10658	0.0101033
PP-C5	Cacna1c	tr|A0A087WPP1|A0A087WPP1_MOUSE	S808	98.03	NA	194867	176997	202874	97424.2	89800.3	108705	152820	83312	107969	107731	-0.230212	-1.00225	-0.772034	0.0208289
PP-C5	Cacna1c	tr|A0A087WPP1|A0A087WPP1_MOUSE	S815	100	NA	685557	646755	638594	337937	339636	371845	486851	294961	325151	390314	-0.308832	-1.0833	-0.774466	0.00796641
PP-C5	Cacna1e	sp|Q61290|CAC1E_MOUSE	S1051	99.89	NA	29869.2	31003.8	28323.5	14814	12282.6	11923.8	13369.8	12935.5	12440.7	15983	-0.0458174	-1.22854	-1.18273	0.0018905
PP-C5	Cacna1e	sp|Q61290|CAC1E_MOUSE	T2089	99.99	NA	33727.5	36148.2	28176.8	14443.7	19623.8	14756.6	24446.7	13234.1	16230.1	16127.5	-0.314276	-1.14963	-0.835354	0.021262
PP-C5	Cacna1e	sp|Q61290|CAC1E_MOUSE	T1059	99.94	NA	33651	36591.4	31652.6	16424.7	14832.1	13614.4	16664	15553	14348.7	20567	-0.0411811	-1.18382	-1.14264	0.00264599
PP-C5	Cacna1e	sp|Q61290|CAC1E_MOUSE	T29	100	NA	75770.4	69479.7	81485.2	34037.1	27815.2	28984.8	34812.8	34465.4	31984.5	35604.7	0.0809295	-1.18571	-1.26664	0.00282764
PP-C5	Cacna1e	sp|Q61290|CAC1E_MOUSE	S740	92.81	NA	148530	136312	141278	74430.3	76650	73549.1	90740.5	66096.7	66141.6	75732	-0.253904	-1.10315	-0.84925	0.00280181
PP-C5	Cacna1e	sp|Q61290|CAC1E_MOUSE	S2054	100	NA	186668	217644	265137	94645	110070	84154.8	107053	87623.8	93061.6	123332	-0.131739	-1.30453	-1.1728	0.010051
PP-C5	Cacna1e	sp|Q61290|CAC1E_MOUSE	S856	100	NA	357022	310214	415832	115718	130588	163708	187375	221522	156669	202258	0.340447	-0.932973	-1.27342	0.0125711
PP-C5	Cacna1e	sp|Q61290|CAC1E_MOUSE	S793	99.91	NA	510606	523756	451594	251601	274313	218049	289321	238278	234917	278280	-0.126728	-1.06592	-0.939191	0.00415061
PP-C5	Cacna1g	tr|Q5SUF7|Q5SUF7_MOUSE	S2145	99.99	NA	25023.8	22460.4	23992.3	21942.6	21250.9	23026.4	18410.1	12730.7	10475.3	20208.3	-0.866676	-1.03801	-0.171339	0.00816502
PP-C5	Cacnb1	sp|Q8R3Z5|CACB1_MOUSE	T205	100	NA	26360	28719.8	30685.1	9430.92	12163.7	8219.43	14791	10565.1	10570.5	11254.7	-0.0775329	-1.43575	-1.35822	0.00484048
PP-C5	Cacnb1	sp|Q8R3Z5|CACB1_MOUSE	T412	100	NA	54011	49408.9	50322.6	23684.7	23772.7	25614.2	37224.6	26808.2	23684.1	31003.2	-0.127249	-1.02142	-0.89417	0.0109981
PP-C5	Cacnb1	sp|Q8R3Z5|CACB1_MOUSE	S416	94.64	NA	83242.9	78238.3	67899.9	39074	31676.5	29157.6	52387.1	33832.1	28505.9	38696.2	-0.288688	-1.2946	-1.00591	0.0129042
PP-C5	Cacnb1	sp|Q8R3Z5-2|CACB1_MOUSE	T457	100	NA	54011	49408.9	50322.6	23684.7	23772.7	25614.2	37224.6	26808.2	23684.1	31003.2	-0.127249	-1.02142	-0.89417	0.0109981
PP-C5	Cacnb1	sp|Q8R3Z5-2|CACB1_MOUSE	S461	94.64	NA	83242.9	78238.3	67899.9	39074	31676.5	29157.6	52387.1	33832.1	28505.9	38696.2	-0.288688	-1.2946	-1.00591	0.0129042
PP-C5	Cacnb3	sp|P54285|CACB3_MOUSE	S156	95.45	NA	113291	107061	119552	54795.4	48927.6	50410.1	56352.7	54791.7	56706.4	49831.7	0.0832964	-1.02315	-1.10644	0.00194988
PP-C5	Cacnb3	sp|P54285|CACB3_MOUSE	S152	100	NA	276905	251496	268600	143382	123142	128454	161013	125330	126448	154346	-0.142909	-1.07747	-0.934558	0.00308472
PP-C5	Cacnb4	sp|Q8R0S4|CACB4_MOUSE	T444	98.18	NA	4992.76	5135.63	3828.14	1461.61	1850.38	2044.16	1493.23	2192.01	2516.12	1877.52	0.459182	-0.982751	-1.44193	0.00757851
PP-C5	Cacnb4	sp|Q8R0S4|CACB4_MOUSE	S447	100	NA	6725.14	9516.46	8758.29	1454.23	3654	2560.61	2559.51	3508.36	2616.1	3014.09	0.26008	-1.44431	-1.70439	0.01009
PP-C5	Cacnb4	sp|Q8R0S4|CACB4_MOUSE	S16	100	NA	41528.4	39637.4	40041.5	17837.6	18148.4	18645	22593.8	20228.6	22639.5	18223.3	0.150839	-0.91454	-1.06538	0.00236703
PP-C5	Cacnb4	sp|Q8R0S4|CACB4_MOUSE	S43	99.83	NA	79145.2	84414.7	71652.9	41022.8	42330.4	43637.3	46373.6	33424.2	31740.6	42943.6	-0.411641	-1.26684	-0.855199	0.00292129
PP-C5	Cacnb4	sp|Q8R0S4|CACB4_MOUSE	S406	99.8	NA	127261	129268	105570	70970.3	57421.1	62948.6	97239.7	52251	58537.1	59388.6	-0.381167	-1.12362	-0.742451	0.0211335
PP-C5	Cacnb4	sp|Q8R0S4|CACB4_MOUSE	S64	98.82	NA	293663	290529	236205	121466	139103	192088	204398	110788	128542	121932	-0.457015	-1.19236	-0.735342	0.0216289
PP-C5	Cacng2	sp|O88602|CCG2_MOUSE	Y217	100	NA	39470.7	42138.7	33531.1	13207	15782.5	14395.9	15705.9	10111	10892.3	12740.5	-0.492339	-1.86975	-1.37741	0.00306295
PP-C5	Cacng2	sp|O88602|CCG2_MOUSE	S253	100	activity, induced; intracellular localization////NA/NA/AMPAR immobilization in synaptic membrane; enhances AMPA receptor responses and is required for long-term potentiation/15664178; 20670832	88085	78100.4	63765.9	44203.8	66928.5	74658.2	57465.8	33876.9	35132.3	56939.9	-0.817618	-1.15151	-0.333889	0.0462057
PP-C5	Cacng2	sp|O88602|CCG2_MOUSE	S249	99.99	activity, induced; intracellular localization////NA/NA/AMPAR immobilization in synaptic membrane; enhances AMPA receptor responses and is required for long-term potentiation/15664178; 20670832	119096	109304	91108.8	62027.8	91875.5	101694	82391.8	46470.2	51141.2	74145.5	-0.791856	-1.12577	-0.333918	0.0363657
PP-C5	Cacng3	sp|Q9JJV5|CCG3_MOUSE	S213	100	NA	118852	107499	101624	22634.2	32465.1	22592.3	35540	42221.6	35451	30959.1	0.4562	-1.49315	-1.94935	0.00248573
PP-C5	Cacng3	sp|Q9JJV5|CCG3_MOUSE	S211	99.84	NA	60541.7	67837.3	52530.9	31111	25554.3	20107.7	17158.6	34227	23570.2	46226.9	0.299388	-1.06124	-1.36063	0.0106013
PP-C5	Cacng3	sp|Q9JJV5|CCG3_MOUSE	S244	100	NA	492522	401847	391858	53017.2	79887.4	48645.7	89671.4	61378.8	76551.8	70362.8	0.0244702	-2.63617	-2.66064	0.00279851
PP-C5	Cacng3	sp|Q9JJV5|CCG3_MOUSE	S248	100	NA	3.43068e+06	2.98444e+06	3.05669e+06	445568	677145	421860	836374	545588	681757	574131	0.0440054	-2.36314	-2.40714	0.00203787
PP-C5	Cacng8	sp|Q8VHW2|CCG8_MOUSE	T415	95.53	NA	20762.7	21534.4	27245.9	11011.4	10702.6	8953.41	13583.2	20721.5	17516.4	14188.5	0.789309	-0.277939	-1.06725	0.0149877
PP-C5	Cadm3	sp|Q99N28|CADM3_MOUSE	S386	100	NA	213522	210250	163790	134747	131181	108079	122840	74081.3	88116.7	100657	-0.615043	-1.27202	-0.656977	0.0110514
PP-C5	Cadps	sp|Q80TJ1|CAPS1_MOUSE	S486	100	NA	76757.4	75613.5	65553.4	36914.7	34263	38808.4	44545.7	37905.9	32643.3	38552.6	-0.131201	-1.04216	-0.910961	0.00513188
PP-C5	Cadps	sp|Q80TJ1|CAPS1_MOUSE	S219	100	NA	211534	200562	184269	106440	111901	102024	133602	75292.5	79576.6	112655	-0.551539	-1.36018	-0.808644	0.00400179
PP-C5	Cadps	sp|Q80TJ1|CAPS1_MOUSE	S96	100	NA	1.55195e+06	1.81308e+06	1.83031e+06	1.18996e+06	1.21545e+06	1.02581e+06	1.42784e+06	683863	736010	1.51946e+06	-0.774917	-1.28649	-0.511576	0.00926301
PP-C5	Cadps2	sp|Q8BYR5|CAPS2_MOUSE	S190	100	NA	211534	200562	184269	106440	111901	102024	133602	75292.5	79576.6	112655	-0.551539	-1.36018	-0.808644	0.00400179
PP-C5	Camk2a	sp|P11798|KCC2A_MOUSE	T306	48.98	intracellular localization////NA/NA//12408851	24270.6	16330.7	18550.1	9376.68	8234.47	10647.1	13681	8425.3	7441.84	10865.6	-0.402258	-1.31341	-0.91115	0.0249773
PP-C5	Camk2a	sp|P11798|KCC2A_MOUSE	S145	100	NA	180119	135612	100709	48420.8	41910.1	44281.5	64940.7	56361.5	45298.7	54739.3	0.0269832	-1.44939	-1.47637	0.0234105
PP-C5	Camk2a	sp|P11798|KCC2A_MOUSE	T253	100	/cytoskeletal reorganization///NA/NA//20060891	181089	112703	114432	55943.1	41836.1	47430.6	73443.9	74320.9	56173.4	71925.6	0.255339	-1.06041	-1.31575	0.0347762
PP-C5	Camk2a	sp|P11798|KCC2A_MOUSE	T337	100	NA	5.44937e+06	4.60936e+06	4.83639e+06	1.69671e+06	1.19188e+06	1.57161e+06	2.33407e+06	1.56288e+06	1.00052e+06	1.89503e+06	-0.406257	-1.95375	-1.54749	0.004416
PP-C5	Camk2a	sp|P11798|KCC2A_MOUSE	T336	100	NA	6.43634e+06	5.43767e+06	5.56626e+06	2.40852e+06	1.67634e+06	2.26827e+06	3.16616e+06	2.17742e+06	1.59234e+06	2.57015e+06	-0.336379	-1.62491	-1.28853	0.00631273
PP-C5	Camk2a	sp|P11798|KCC2A_MOUSE	S330	100	NA	5.77664e+06	4.79597e+06	5.54e+06	2.5293e+06	1.8638e+06	2.36606e+06	3.04144e+06	2.50397e+06	1.94884e+06	2.81118e+06	-0.138155	-1.27044	-1.13229	0.00676589
PP-C5	Camk2a	sp|P11798|KCC2A_MOUSE	T334	99.99	NA	8.27454e+06	6.78476e+06	7.78783e+06	3.05868e+06	2.22931e+06	2.82901e+06	3.84132e+06	3.03641e+06	2.33134e+06	3.38708e+06	-0.155624	-1.50466	-1.34904	0.00534255
PP-C5	Camk2a	sp|P11798|KCC2A_MOUSE	S333	99.99	NA	1.12967e+07	9.33995e+06	1.06187e+07	4.6938e+06	3.33675e+06	4.24257e+06	5.72654e+06	4.32721e+06	3.27884e+06	4.95374e+06	-0.242749	-1.45392	-1.21117	0.00630263
PP-C5	Camk2a	sp|P11798|KCC2A_MOUSE	S331	100	NA	1.52307e+07	1.27595e+07	1.40478e+07	6.02607e+06	4.20724e+06	5.73827e+06	7.66672e+06	5.77301e+06	4.3984e+06	6.65596e+06	-0.216606	-1.46221	-1.24561	0.00623705
PP-C5	Camk2a	sp|P11798-2|KCC2A_MOUSE	S44	74.11	NA	30136.2	34404.5	28369.4	19009.2	20098.8	22471.2	18084.6	15609.4	14558.8	17591.2	-0.400893	-1.03784	-0.636949	0.00768811
PP-C5	Camk2b	sp|P28652|KCC2B_MOUSE	S146	100	NA	180119	135612	100709	48420.8	41910.1	44281.5	64940.7	56361.5	45298.7	54739.3	0.0269832	-1.44939	-1.47637	0.0234105
PP-C5	Camk2b	sp|P28652|KCC2B_MOUSE	T401	99.97	NA	163589	151904	149570	90235.8	95988.7	94106.4	114993	76205	63244.7	83895.6	-0.503292	-1.15272	-0.649427	0.00490074
PP-C5	Camk2b	sp|P28652|KCC2B_MOUSE	S394	42.9	NA	337573	327281	335048	121761	136682	121355	157639	99841.6	80597.4	135770	-0.574583	-1.88531	-1.31073	0.00134987
PP-C5	Camk2b	sp|P28652|KCC2B_MOUSE	T400	99.97	NA	449588	457082	413466	232957	229425	234555	303129	190115	157381	231080	-0.52503	-1.34066	-0.815626	0.00455071
PP-C5	Camk2b	sp|P28652|KCC2B_MOUSE	T398	99.97	NA	467381	487630	445873	258461	252125	250811	330266	206729	187169	257969	-0.470631	-1.24548	-0.77485	0.00449258
PP-C5	Camk2b	sp|P28652|KCC2B_MOUSE	S395	99.96	NA	1.37639e+06	1.37582e+06	1.32525e+06	639385	676107	667913	831490	534234	516250	641130	-0.422026	-1.37165	-0.949625	0.00234519
PP-C5	Camk2b	sp|P28652|KCC2B_MOUSE	S367	99.4	NA	1.29853e+06	1.8046e+06	1.68957e+06	966849	1.02303e+06	763980	836409	863089	707320	881552	-0.19295	-1.02474	-0.831788	0.0174137
PP-C5	Camk2b	sp|P28652|KCC2B_MOUSE	S397	99.94	NA	2.67483e+06	2.72204e+06	2.54696e+06	1.66926e+06	1.51088e+06	1.65853e+06	2.27567e+06	1.28834e+06	1.2518e+06	1.48107e+06	-0.485819	-1.05996	-0.574142	0.0137498
PP-C5	Camk2b	tr|Q5SVI1|Q5SVI1_MOUSE	S146	100	NA	180119	135612	100709	48420.8	41910.1	44281.5	64940.7	56361.5	45298.7	54739.3	0.0269832	-1.44939	-1.47637	0.0234105
PP-C5	Camk2b	tr|Q5SVI1|Q5SVI1_MOUSE	S343	99.4	NA	1.29853e+06	1.8046e+06	1.68957e+06	966849	1.02303e+06	763980	836409	863089	707320	881552	-0.19295	-1.02474	-0.831788	0.0174137
PP-C5	Camk2d	sp|Q6PHZ2|KCC2D_MOUSE	S146	100	NA	180119	135612	100709	48420.8	41910.1	44281.5	64940.7	56361.5	45298.7	54739.3	0.0269832	-1.44939	-1.47637	0.0234105
PP-C5	Camk2d	sp|Q6PHZ2-5|KCC2D_MOUSE	S146	100	NA	180119	135612	100709	48420.8	41910.1	44281.5	64940.7	56361.5	45298.7	54739.3	0.0269832	-1.44939	-1.47637	0.0234105
PP-C5	Camk2g	sp|Q923T9|KCC2G_MOUSE	S335	92.5	NA	101210	82385.1	79803.9	31131.1	37158.5	38638	43879.6	26625.9	36633.1	31092.9	-0.253361	-1.47295	-1.21958	0.00651333
PP-C5	Camk2g	sp|Q923T9|KCC2G_MOUSE	S336	89.35	NA	149189	132211	112197	48113.2	49586.8	47892.8	66666.1	38007.8	48451.3	49081.3	-0.295734	-1.60167	-1.30593	0.00650316
PP-C5	Camk2g	sp|Q923T9|KCC2G_MOUSE	S337	99.82	NA	579033	489942	451547	201167	224125	237786	289798	174121	229839	218499	-0.238076	-1.32732	-1.08924	0.00797966
PP-C5	Camk4	sp|P08414|KCC4_MOUSE	S344	99.64	NA	23218.7	26719.8	20831.7	14832.2	12754.3	12467.4	16033.1	11800.1	11086	18269	-0.293197	-1.04371	-0.750513	0.0107785
PP-C5	Camkk1	sp|Q8VBY2|KKCC1_MOUSE	S458	100	molecular association, regulation; enzymatic activity, inhibited//Calmodulin(DISRUPTS)//NA/NA//9195898	346875	330971	322116	179360	160924	141523	169589	163584	147327	182846	-0.0670326	-1.10041	-1.03338	0.00218756
PP-C5	Camkk2	sp|Q8C078|KKCC2_MOUSE	S511	100	phosphorylation////NA/NA/increases autophosphorylation/15209507	128093	144427	143619	68065	54423.7	36859.1	42239.5	36943.9	39527.5	37248.5	-0.398414	-1.85912	-1.4607	0.00368909
PP-C5	Camkk2	sp|Q8C078|KKCC2_MOUSE	S495	100	NA	434198	398848	357459	125722	154729	135143	159417	135791	139643	135131	-0.0618859	-1.52683	-1.46495	0.00278547
PP-C5	Camsap2	sp|Q8C1B1|CAMP2_MOUSE	T1251	100	NA	89370.1	99520.1	141995	57630	57940.2	66306.4	43699.4	38139.7	36799.9	51866.9	-0.589813	-1.55757	-0.967757	0.0246143
PP-C5	Camsap2	sp|Q8C1B1|CAMP2_MOUSE	S1248	100	NA	127802	134664	183135	86994.7	83617	98556.3	70923.5	66788.2	58109.5	79726.2	-0.445176	-1.25004	-0.804866	0.0211674
PP-C5	Camsap3	sp|Q80VC9|CAMP3_MOUSE	S812	100	NA	58756.6	62858.8	66388.5	37434.7	41563.8	41497.7	39949.6	25954.4	29399.6	43567	-0.535327	-1.17904	-0.643714	0.00277291
PP-C5	Camsap3	sp|Q80VC9|CAMP3_MOUSE	S555	66.67	NA	66744.5	75975.4	78193.5	64891	79597.6	54234.8	55033.1	27164	37934.7	46288.3	-0.962745	-1.17782	-0.215074	0.0279472
PP-C5	Camsap3	sp|Q80VC9|CAMP3_MOUSE	S431	86.76	NA	335634	375935	407906	326183	312286	322612	301485	166121	162489	288897	-0.941909	-1.18341	-0.2415	0.00476373
PP-C5	Camsap3	tr|E9Q5B0|E9Q5B0_MOUSE	S813	100	NA	58756.6	62858.8	66388.5	37434.7	41563.8	41497.7	39949.6	25954.4	29399.6	43567	-0.535327	-1.17904	-0.643714	0.00277291
PP-C5	Camsap3	tr|E9Q5B0|E9Q5B0_MOUSE	S556	66.67	NA	66744.5	75975.4	78193.5	64891	79597.6	54234.8	55033.1	27164	37934.7	46288.3	-0.962745	-1.17782	-0.215074	0.0279472
PP-C5	Camsap3	tr|E9Q5B0|E9Q5B0_MOUSE	S432	86.76	NA	335634	375935	407906	326183	312286	322612	301485	166121	162489	288897	-0.941909	-1.18341	-0.2415	0.00476373
PP-C5	Cap2	sp|Q9CYT6|CAP2_MOUSE	T306	98.53	NA	22206.4	26014.1	26772	13916.2	15338.5	14368.9	14563.5	12727.7	12100.7	13489.4	-0.22871	-1.00979	-0.781084	0.00442747
PP-C5	Cap2	sp|Q9CYT6|CAP2_MOUSE	S316	99.74	NA	53569	52418.1	50462.7	24585.5	26506.9	26071.8	26093.5	21158.6	22915	27267.9	-0.228264	-1.24275	-1.01449	0.000313131
PP-C5	Cap2	sp|Q9CYT6|CAP2_MOUSE	T321	100	NA	53569	52418.1	50462.7	24585.5	26506.9	26071.8	26093.5	21158.6	22915	27267.9	-0.228264	-1.24275	-1.01449	0.000313131
PP-C5	Cap2	sp|Q9CYT6|CAP2_MOUSE	S261	100	NA	242369	287098	255736	136059	125888	109407	101993	61739.9	83864.9	98726.8	-0.700839	-1.84605	-1.14521	0.00331802
PP-C5	Cap2	sp|Q9CYT6|CAP2_MOUSE	S311	100	NA	677615	747052	742474	336263	487301	300301	324621	341105	408292	333864	0.0492566	-0.947028	-0.996285	0.00958193
PP-C5	Cap2	sp|Q9CYT6|CAP2_MOUSE	S300	100	NA	1.51697e+06	2.15678e+06	1.90033e+06	808604	891107	595069	554775	479302	426758	600443	-0.653059	-2.03609	-1.38304	0.00817759
PP-C5	Caskin1	sp|Q6P9K8|CSKI1_MOUSE	S1401	93.42	NA	140784	130050	135355	81993.7	104022	76298.8	99238.7	51646.8	55495	83561.7	-0.754686	-1.33766	-0.582977	0.00626412
PP-C5	Caskin1	sp|Q6P9K8-2|CSKI1_MOUSE	S1330	93.42	NA	140784	130050	135355	81993.7	104022	76298.8	99238.7	51646.8	55495	83561.7	-0.754686	-1.33766	-0.582977	0.00626412
PP-C5	Ccar1	sp|Q8CH18|CCAR1_MOUSE	T1004	99.92	NA	76750.1	67829.3	97434.4	35166.2	32798.2	23339.5	43066.7	51121.4	102399	54467.4	1.19221	-0.0716997	-1.26391	0.0536121
PP-C5	Ccdc132	sp|Q8CI71|CC132_MOUSE	S492	97.22	NA	55075.2	54379.3	49344.9	34770.3	29652.6	29388.9	35227.1	19672.5	20334.5	28713.1	-0.689482	-1.40392	-0.714437	0.00310938
PP-C5	Ccdc132	sp|Q8CI71|CC132_MOUSE	S498	98.26	NA	296256	282485	258025	139254	147853	129525	162815	104918	109999	144552	-0.430896	-1.37608	-0.945186	0.00287592
PP-C5	Ccdc132	sp|Q8CI71|CC132_MOUSE	S15	100	NA	363770	348808	348475	180144	201111	201709	223997	146410	155564	213033	-0.418072	-1.22804	-0.809965	0.00208057
PP-C5	Ccdc132	sp|Q8CI71|CC132_MOUSE	S496	99.89	NA	713318	708991	665916	420664	408438	364698	422837	278909	287840	376225	-0.512214	-1.29653	-0.784319	0.00183186
PP-C5	Ccdc177	sp|Q3UHB8|CC177_MOUSE	S702	100	NA	19834.9	18453.7	23068.4	12130.1	9191.41	13717.4	12264.6	12121.5	5302.64	16274.7	-0.440858	-1.23118	-0.790318	0.0234577
PP-C5	Ccdc177	sp|Q3UHB8|CC177_MOUSE	S229	100	NA	108789	105818	99911.9	54073.8	64898.3	57226.1	64105	45941.5	54337.2	63335.8	-0.26084	-1.06417	-0.803327	0.00304423
PP-C5	Ccdc177	sp|Q3UHB8|CC177_MOUSE	S231	100	NA	264807	240922	235656	105016	122050	138919	155276	113381	115997	124615	-0.184279	-1.10753	-0.923254	0.00550573
PP-C5	Ccdc177	sp|Q3UHB8|CC177_MOUSE	S310	100	NA	263031	293141	300501	160366	155717	156922	150693	138760	139312	155332	-0.165389	-1.03832	-0.872935	0.00234502
PP-C5	Ccdc177	sp|Q3UHB8|CC177_MOUSE	S303	100	NA	338243	335780	337343	175504	188803	198146	203315	158221	165887	191049	-0.240435	-1.0568	-0.816363	0.000890566
PP-C5	Ccdc177	sp|Q3UHB8|CC177_MOUSE	S90	99.21	NA	779398	736064	755995	318199	372286	297933	385109	207652	236146	309834	-0.629911	-1.77068	-1.14077	0.00186418
PP-C5	Ccdc28a	tr|Q3UFK1|Q3UFK1_MOUSE	S34	100	NA	25458.1	29675.5	33163	14975.5	18619.7	14601.6	15743.2	11084.2	9415.9	17050.2	-0.64109	-1.52176	-0.880674	0.00702522
PP-C5	Ccdc28a	tr|Q8CEI3|Q8CEI3_MOUSE	S34	100	NA	25458.1	29675.5	33163	14975.5	18619.7	14601.6	15743.2	11084.2	9415.9	17050.2	-0.64109	-1.52176	-0.880674	0.00702522
PP-C5	Ccdc85a	sp|Q5SP85|CC85A_MOUSE	S308	99.97	NA	132529	112124	128182	62470.7	70761	58820.1	99029.9	63645.1	61013.9	85346.3	-0.223437	-0.99559	-0.772153	0.0200071
PP-C5	Ccdc92	sp|Q8VDN4|CCD92_MOUSE	S166	100	NA	83853.5	109787	93928.9	66595.6	74445.1	76868.5	55459.8	47457.5	42769.2	62379	-0.599224	-1.08732	-0.488096	0.0198347
PP-C5	Ccsap	sp|Q8QZT2|CCSAP_MOUSE	S222	100	NA	183681	258545	199184	91677.7	91586.8	66716.7	84149.1	100314	77318.7	70737.5	0.0884888	-1.26739	-1.35588	0.0105322
PP-C5	Cd81	sp|P35762|CD81_MOUSE	S159	50	NA	206554	190507	218931	122024	145751	193456	181111	72915.8	97576.8	118835	-0.913632	-1.26824	-0.354608	0.0234088
PP-C5	Cdh6	sp|P97326|CADH6_MOUSE	S648	100	NA	94071.2	73506.2	85110.2	41822	44281.4	34489.7	41811	47117.6	47714.9	48514.9	0.223864	-0.82894	-1.0528	0.00674726
PP-C5	Cdh9	tr|F8WHU6|F8WHU6_MOUSE	S647	100	NA	33744.9	28158.9	32218.9	14674.6	15511.6	10715.4	14039.9	14965.9	15594.1	13329.5	0.153747	-1.03794	-1.19168	0.00434727
PP-C5	Cdk14	sp|O35495|CDK14_MOUSE	S134	99.94	NA	493286	402366	485690	220946	153350	155564	381015	230026	248426	234776	0.0711219	-0.944661	-1.01578	0.0453199
PP-C5	Cds1	sp|P98191|CDS1_MOUSE	S56	100	NA	63679.7	56642.6	56026.5	40882.6	32381.2	32356.9	31939.8	24444.8	24509.1	27147.9	-0.490573	-1.26398	-0.773403	0.00473758
PP-C5	Cds1	sp|P98191|CDS1_MOUSE	T36	87.86	NA	235540	247663	282771	145262	140002	129328	120501	89758.5	113040	121950	-0.399742	-1.33228	-0.932542	0.00431462
PP-C5	Cds1	sp|P98191|CDS1_MOUSE	S35	92.72	NA	380053	380627	426017	248345	237001	214687	199167	161482	196964	208009	-0.326887	-1.14216	-0.815276	0.00413391
PP-C5	Cecr6	sp|Q99MX7|CECR6_MOUSE	S528	87.36	NA	10116.5	11663.4	12034.2	1766.79	2749.45	2646.94	4970.21	5516.09	2678.14	1827.36	0.433698	-1.45998	-1.89368	0.00824726
PP-C5	Cecr6	sp|Q99MX7|CECR6_MOUSE	Y529	96.62	NA	57931.4	47883	52517.3	23194.8	21035	23407.4	25320.9	22630.7	20676.2	27722.8	-0.101983	-1.28532	-1.18333	0.00305718
PP-C5	Cecr6	sp|Q99MX7|CECR6_MOUSE	S521	50	NA	112453	117523	103337	37169.6	41487	29763.6	46095.7	31629.5	28371.7	48955.5	-0.364692	-1.88885	-1.52416	0.00231752
PP-C5	Cecr6	sp|Q99MX7|CECR6_MOUSE	S534	100	NA	103340	95907	104156	47517.7	42068.2	47827.5	54957.2	50127.3	44624.4	54578.5	-0.0216655	-1.09405	-1.07239	0.00245299
PP-C5	Cend1	sp|Q9JKC6|CEND_MOUSE	T60	94.89	NA	75287.5	94346.7	103662	41108	58103.6	36350.5	48086.9	23587.5	26276.4	46036.5	-0.880885	-1.86944	-0.98855	0.0104693
PP-C5	Cend1	sp|Q9JKC6|CEND_MOUSE	T83	100	NA	591632	537486	582478	395835	434233	366951	428035	249121	284712	398161	-0.606028	-1.09592	-0.489892	0.00384813
PP-C5	Cend1	sp|Q9JKC6|CEND_MOUSE	S90	97.16	NA	5.61406e+06	5.67823e+06	5.7888e+06	4.03783e+06	4.00828e+06	3.41607e+06	4.07147e+06	2.02996e+06	2.32685e+06	3.91721e+06	-0.834055	-1.38609	-0.552039	0.00236574
PP-C5	Cep170	sp|Q6A065|CE170_MOUSE	S717	95.34	NA	18714.5	21229.7	24757.8	6970.45	12122.5	8298.57	10239.8	12343	20268	8886.02	0.793431	-0.403484	-1.19692	0.0267602
PP-C5	Cep170b	sp|Q80U49|C170B_MOUSE	S647	100	NA	10377.2	11581.2	9332.46	8158.81	5830.1	8424.01	7198.22	2129.24	6183.54	8223.11	-0.832738	-1.32738	-0.494643	0.0352829
PP-C5	Cep170b	sp|Q80U49|C170B_MOUSE	S653	100	NA	15382.6	17461.1	16347.3	10421.2	9076.46	12159.3	9927.74	7745.7	6906.77	12086.4	-0.504908	-1.16229	-0.657382	0.00598225
PP-C5	Cep170b	sp|Q80U49|C170B_MOUSE	S421	93.56	NA	26356.8	30682.6	31586.1	20940.2	24648.6	26180.1	21976.7	13848.7	10110.8	17722.9	-0.968155	-1.30216	-0.334009	0.00978352
PP-C5	Cep170b	sp|Q80U49|C170B_MOUSE	S965	100	NA	91022.9	85545.8	77909.1	43563.1	50420.4	51731.9	49115.6	39299.9	42514.6	46758.6	-0.251794	-1.05215	-0.800354	0.00359899
PP-C5	Cep170b	sp|Q80U49|C170B_MOUSE	S981	100	NA	94821.5	96636.9	81789.7	57617.2	55329.4	57236.7	61682.9	44548.1	43683.5	54342.5	-0.393926	-1.04588	-0.651956	0.00421275
PP-C5	Cep170b	sp|Q80U49|C170B_MOUSE	S1533	20	NA	118614	151559	132392	93495	91997.4	96856.3	92656	50341.6	51642.1	100873	-0.878569	-1.39592	-0.517352	0.00584367
PP-C5	Cep170b	sp|Q80U49|C170B_MOUSE	S1101	100	NA	152510	174963	172470	102537	110056	127824	124854	83974.4	75690.6	120768	-0.543022	-1.06175	-0.51873	0.00709272
PP-C5	Chchd6	sp|Q91VN4|MIC25_MOUSE	S31	50	NA	99892.8	105783	93924.1	46798.8	54549.4	41139.3	51655	32231.5	34508.3	56065.7	-0.540495	-1.58145	-1.04096	0.00254847
PP-C5	Chgb	sp|P16014|SCG1_MOUSE	S314	98.73	NA	27815.2	24539.2	27357.4	13109.3	19378.7	20751.2	24625.2	9304.64	16017.5	17351	-0.620562	-1.06943	-0.448869	0.0508505
PP-C5	Chgb	sp|P16014|SCG1_MOUSE	S142	97.75	NA	542529	542410	609711	272697	407189	357255	418139	240817	321880	403444	-0.370865	-1.00559	-0.634728	0.016829
PP-C5	Chgb	sp|P16014|SCG1_MOUSE	S190	100	NA	468283	599820	460125	365209	359847	415974	346807	216425	238809	479870	-0.708533	-1.16221	-0.453681	0.015321
PP-C5	Chgb	sp|P16014|SCG1_MOUSE	S129	100	NA	1.29849e+06	1.26252e+06	1.48702e+06	694847	867612	869055	1.29925e+06	583367	683393	1.09545e+06	-0.558327	-1.09111	-0.532787	0.0422868
PP-C5	Chrm1	sp|P12657|ACM1_MOUSE	S228	100	NA	292177	226291	240901	103011	88764.5	101972	154690	126203	86657.4	109767	-0.0750004	-1.24993	-1.17493	0.0132014
PP-C5	Chrm1	sp|P12657|ACM1_MOUSE	T230	97.83	NA	495761	444657	447322	173284	152623	145705	209774	169501	129848	173872	-0.186645	-1.62788	-1.44123	0.00264599
PP-C5	Chrm2	sp|Q9ERZ4|ACM2_MOUSE	S232	100	NA	462826	501565	446334	367818	402417	254805	332316	175367	254856	313573	-0.657642	-1.12832	-0.470676	0.0213125
PP-C5	Cit	sp|P49025|CTRO_MOUSE	S479	100	NA	84509.6	88581.1	80882.5	33750	49343.4	36134.5	44208.9	26961.5	29478	36604.2	-0.533958	-1.58494	-1.05098	0.003378
PP-C5	Ckmt1	sp|P30275|KCRU_MOUSE	S197	100	NA	172632	185594	152347	89420.4	101485	69379.4	112042	67533.2	57420.6	93018.8	-0.575176	-1.44576	-0.870586	0.00874262
PP-C5	Clcn2	sp|Q9R0A1|CLCN2_MOUSE	S649	100	NA	122521	117460	113302	56729.1	52471.3	53386.1	77113.9	50957.6	50780.4	63663.7	-0.236374	-1.211	-0.97463	0.00516613
PP-C5	Clec2l	sp|P0C7M9|CLC2L_MOUSE	S45	98.67	NA	636949	586656	505208	600633	544160	413435	327364	155691	237713	318528	-1.26094	-1.55074	-0.289802	0.0376707
PP-C5	Clec2l	sp|P0C7M9|CLC2L_MOUSE	S47	100	NA	605556	575367	487046	510159	432969	385644	357861	191790	225781	352964	-1.01405	-1.41304	-0.398985	0.0141922
PP-C5	Clec2l	sp|P0C7M9|CLC2L_MOUSE	S52	99.99	NA	1.45945e+06	1.35082e+06	1.11055e+06	1.33435e+06	1.10146e+06	946525	727400	365918	499691	763414	-1.24726	-1.5944	-0.347149	0.0321327
PP-C5	Clint1	tr|Q5SUH6|Q5SUH6_MOUSE	Y474	95.55	NA	293116	329758	341462	199425	301352	185699	232566	132019	148972	232877	-0.709605	-1.19405	-0.484443	0.024447
PP-C5	Clint1	tr|Q5SUH6|Q5SUH6_MOUSE	S464	64.88	NA	1.08694e+06	1.17061e+06	1.16234e+06	671659	976476	540624	717278	303498	391014	727739	-1.06498	-1.71492	-0.649935	0.013179
PP-C5	Clip1	sp|Q922J3|CLIP1_MOUSE	S203	96.86	NA	743719	827280	898334	494070	504885	536749	441531	378100	329445	642494	-0.482591	-1.21827	-0.735674	0.00497154
PP-C5	Clip2	sp|Q9Z0H8|CLIP2_MOUSE	S39	89.71	NA	4994.32	4584.68	5291.49	3269.04	3529.7	2887.55	2914.87	1233.83	2478.55	3439.49	-0.763141	-1.41707	-0.653933	0.00970286
PP-C5	Clip2	sp|Q9Z0H8|CLIP2_MOUSE	S29	44.96	NA	17219.3	15627	14956.8	5053.33	7908.12	6909.66	9675.08	7802.74	7087.15	6968.76	0.0113621	-1.09781	-1.10917	0.00865419
PP-C5	Clip2	sp|Q9Z0H8|CLIP2_MOUSE	S35	78.26	NA	12209.4	14080.6	12987.1	7077.17	6868.01	5314	8119.09	5935.09	6689.59	7691.9	-0.116784	-1.05248	-0.935697	0.00644412
PP-C5	Clip3	sp|B9EHT4|CLIP3_MOUSE	S402	98.96	NA	299561	264410	268362	162620	178858	209716	161540	134526	132177	204008	-0.418127	-1.05696	-0.638836	0.00690769
PP-C5	Clip3	sp|B9EHT4|CLIP3_MOUSE	S399	100	NA	323984	289568	284557	174353	197676	228331	171846	137559	129051	205017	-0.534251	-1.16719	-0.632943	0.00726117
PP-C5	Clmn	sp|Q8C5W0|CLMN_MOUSE	S419	100	NA	133398	156230	142200	119520	147983	136877	125814	70125.9	66249	94024.2	-0.958946	-1.07792	-0.11897	0.00863366
PP-C5	Clmp	sp|Q8R373|CLMP_MOUSE	S288	32.14	NA	24225	28577	26422.7	14976.7	16431.4	9431.22	12959.1	9805.26	11161.2	12225.7	-0.359482	-1.3329	-0.973423	0.00842499
PP-C5	Clmp	sp|Q8R373|CLMP_MOUSE	S293	45.01	NA	24368.6	27320	28021.4	28953.7	20692.8	23116.7	20883.3	14760.7	10771.8	19306.1	-0.874891	-1.05746	-0.182573	0.0263587
PP-C5	Clta	sp|O08585|CLCA_MOUSE	S104	100	NA	132860	138631	134208	47129.8	55787.3	49079.8	49827	51627.2	55387.2	58987.4	0.0847076	-1.33764	-1.42235	0.000219178
PP-C5	Cltc	sp|Q68FD5|CLH1_MOUSE	S70	99.78	NA	84132.6	73773.2	72642.8	38321.4	38628.6	35777.4	42808.3	31071.4	30012.7	37542.9	-0.348376	-1.33124	-0.982863	0.0028953
PP-C5	Cltc	sp|Q68FD5|CLH1_MOUSE	S412	50	NA	434677	442724	395454	104943	113526	89189.2	154547	103274	103795	108901	-0.158419	-2.03492	-1.8765	0.00203341
PP-C5	Clvs1	sp|Q9D4C9|CLVS1_MOUSE	S327	99.01	NA	84174.8	128815	93031.1	81730	91073.1	82987.3	67534.1	41679.5	39088.9	94627.3	-1.00112	-1.3368	-0.335684	0.0347154
PP-C5	Clvs1	sp|Q9D4C9|CLVS1_MOUSE	S329	100	NA	1.01303e+06	1.19063e+06	1.07924e+06	839884	904831	911648	912132	554691	472948	1.00239e+06	-0.795982	-1.09068	-0.294695	0.00486913
PP-C5	Cnksr2	sp|Q80YA9|CNKR2_MOUSE	S430	50	NA	19926.1	31278.5	35584	12358.7	13363.3	9205.58	11785.1	13172	18109.4	13210.6	0.421493	-0.887237	-1.30873	0.0319746
PP-C5	Cnksr2	sp|Q80YA9|CNKR2_MOUSE	S756	89.86	NA	26354.4	28255	35545.5	14211.1	11240.7	15890.1	14225.5	20259	14165.1	19315.2	0.309183	-0.804022	-1.11321	0.0160038
PP-C5	Cnksr2	sp|Q80YA9|CNKR2_MOUSE	S906	100	NA	730961	475029	549105	229765	239742	196255	375760	242801	220226	267857	-0.169526	-1.33742	-1.16789	0.0250571
PP-C5	Cnksr2	sp|Q80YA9|CNKR2_MOUSE	S390	100	NA	853765	923727	767380	496914	293897	451418	652164	479358	299387	579356	-0.282514	-1.12341	-0.840895	0.0307568
PP-C5	Cnksr2	sp|Q80YA9|CNKR2_MOUSE	S685	100	NA	1.63096e+06	1.55506e+06	1.46107e+06	809062	544661	621595	738820	694341	489566	796165	-0.196938	-1.38781	-1.19087	0.00403964
PP-C5	Cnksr2	sp|Q80YA9|CNKR2_MOUSE	S687	100	NA	1.61745e+06	1.52871e+06	1.44193e+06	813190	554994	621639	743877	702323	493057	797173	-0.193385	-1.35546	-1.16208	0.00433025
PP-C5	Cnnm1	sp|Q0GA42|CNNM1_MOUSE	T821	99.96	NA	69886.2	65347.8	62744.6	52345.2	50223.5	51383.5	55957.5	30283.2	35075.1	43826.7	-0.683327	-1.01394	-0.330613	0.00357167
PP-C5	Cnnm2	sp|Q3TWN3|CNNM2_MOUSE	S743	100	NA	62069.5	73403.9	71781.9	58682.6	52442.3	45337.5	39600.8	31937.8	25803.8	47361.3	-0.763635	-1.25876	-0.495128	0.0146445
PP-C5	Cnp	sp|P16330|CN37_MOUSE	S408	100	NA	45807	65499.9	41002.8	34957.3	34620.6	37840.5	18936.2	13484.2	16991.3	14380.1	-1.05175	-1.73632	-0.684568	0.0424754
PP-C5	Cnst	sp|Q8CBC4|CNST_MOUSE	S279	100	NA	119292	124886	94221.9	48656.3	54296.1	46129.2	69913.7	31778	43025.7	41551.8	-0.549719	-1.59259	-1.04287	0.0100047
PP-C5	Cntnap1	sp|O54991|CNTP1_MOUSE	S1382	100	NA	1.99332e+06	2.03987e+06	1.7734e+06	1.30332e+06	1.44643e+06	1.39944e+06	1.37791e+06	706837	860859	1.25709e+06	-0.817876	-1.30408	-0.486207	0.00337717
PP-C5	Cntnap2	sp|Q9CPW0|CNTP2_MOUSE	S1304	100	NA	130212	127771	115587	94685.2	94232.4	86260.4	86570.2	60384	63577	86804.9	-0.5451	-1.00653	-0.461431	0.00339108
PP-C5	Cobl	sp|Q5NBX1|COBL_MOUSE	S676	100	NA	174538	211362	212501	35708.8	74160.8	39480.2	53010.8	32033.2	52682.3	38690	-0.25623	-2.23545	-1.97922	0.00376835
PP-C5	Col25a1	sp|Q99MQ5|COPA1_MOUSE	S265	100	NA	82299.1	78552.6	62161.2	39460.9	45777.1	53962	61960.8	32302.5	29427.2	49390.8	-0.704312	-1.26813	-0.563815	0.0226435
PP-C5	Coro6	sp|Q920M5|CORO6_MOUSE	S418	100	NA	3377.89	2907.74	3146.17	3728.71	1930.97	2866.26	2866.62	1235.16	1000	1074.3	-1.34964	-1.49219	-0.142551	0.0352249
PP-C5	Cpne5	sp|Q8JZW4|CPNE5_MOUSE	S587	99.93	NA	131535	114256	79709.6	40875.4	60577.8	43242.3	47475.5	28340.3	36723.1	34829.6	-0.562472	-1.73778	-1.17531	0.0184588
PP-C5	Cpne5	sp|Q8JZW4|CPNE5_MOUSE	S575	100	NA	130727	116990	98765.9	72230.5	76669.4	66891	62377.2	54516.6	54743.3	60635.1	-0.348193	-1.08006	-0.731866	0.0105327
PP-C5	Cpne5	sp|Q8JZW4|CPNE5_MOUSE	S583	100	NA	200613	177689	131383	73045.7	95543.6	73875.3	74707.6	51841.2	59181	62782.9	-0.514419	-1.6138	-1.09938	0.0134459
PP-C5	Cpne5	sp|Q8JZW4|CPNE5_MOUSE	S579	100	NA	196788	177744	123006	68493.1	88254.4	75152.7	66124	51407.7	54147.1	64886.3	-0.497438	-1.65185	-1.15442	0.0156585
PP-C5	Crhr1	sp|P35347|CRFR1_MOUSE	S396	100	NA	95447.2	116363	120501	49768.6	43406	32181.6	41545	31153.2	48183.4	49424.4	-0.0729354	-1.48151	-1.40858	0.00599587
PP-C5	Crhr1	sp|P35347|CRFR1_MOUSE	S400	97.55	NA	95447.2	116363	120501	49768.6	43406	32181.6	41545	31153.2	48183.4	49424.4	-0.0729354	-1.48151	-1.40858	0.00599587
PP-C5	Crhr2	sp|Q60748|CRFR2_MOUSE	S392	100	NA	95447.2	116363	120501	49768.6	43406	32181.6	41545	31153.2	48183.4	49424.4	-0.0729354	-1.48151	-1.40858	0.00599587
PP-C5	Crhr2	sp|Q60748|CRFR2_MOUSE	S396	97.55	NA	95447.2	116363	120501	49768.6	43406	32181.6	41545	31153.2	48183.4	49424.4	-0.0729354	-1.48151	-1.40858	0.00599587
PP-C5	Crmp1	sp|P97427|DPYL1_MOUSE	S493	100	NA	40946.3	28414.6	36890	16190.3	17852.8	13809.4	21651.8	16607.7	13889.6	17068.2	-0.188422	-1.21576	-1.02734	0.0162513
PP-C5	Crmp1	sp|P97427|DPYL1_MOUSE	T13	99.72	NA	346447	308202	384129	172129	212194	205405	248393	146250	185934	178579	-0.335177	-1.05987	-0.724695	0.0128648
PP-C5	Crmp1	sp|P97427|DPYL1_MOUSE	S8	100	NA	666174	607003	703432	301022	416239	385364	482504	277302	335298	359934	-0.371582	-1.10505	-0.733465	0.0120421
PP-C5	Crmp1	sp|P97427|DPYL1_MOUSE	S518	100	NA	1.1479e+06	1.21317e+06	1.36769e+06	570506	689984	597318	556946	708983	588691	667632	0.104052	-0.937803	-1.04185	0.00475239
PP-C5	Crmp1	sp|P97427|DPYL1_MOUSE	S522	100	/cytoskeletal reorganization///NA/NA/Phosphorylation induces increased density of synaptic clusters and neurite projection. /18003833	1.19e+06	1.28273e+06	1.43987e+06	616137	729930	601492	590332	731637	579936	686686	0.0476681	-0.991868	-1.03954	0.00556987
PP-C5	Crmp1	tr|Q6P1J1|Q6P1J1_MOUSE	S607	100	NA	40946.3	28414.6	36890	16190.3	17852.8	13809.4	21651.8	16607.7	13889.6	17068.2	-0.188422	-1.21576	-1.02734	0.0162513
PP-C5	Crmp1	tr|Q6P1J1|Q6P1J1_MOUSE	S632	100	NA	1.1479e+06	1.21317e+06	1.36769e+06	570506	689984	597318	556946	708983	588691	667632	0.104052	-0.937803	-1.04185	0.00475239
PP-C5	Crmp1	tr|Q6P1J1|Q6P1J1_MOUSE	S636	100	NA	1.19e+06	1.28273e+06	1.43987e+06	616137	729930	601492	590332	731637	579936	686686	0.0476681	-0.991868	-1.03954	0.00556987
PP-C5	Csde1	sp|Q91W50|CSDE1_MOUSE	S584	89.6	NA	224359	166574	167299	70565.6	80015.1	61451.2	115209	44174.6	58260.8	62296.9	-0.675636	-1.86119	-1.18555	0.0136917
PP-C5	Csnk1a1	sp|Q8BK63|KC1A_MOUSE	T321	99.25	NA	8868.57	11335.9	13720.7	6227.42	7773.1	8814.03	8441.09	5568.99	5434.7	8196.75	-0.50613	-1.0394	-0.533273	0.0428306
PP-C5	Csnk2a2	sp|O54833|CSK22_MOUSE	S18	94.48	NA	21429.3	21407.7	19331	7578.38	9927.98	8733.18	10336	6319.4	8218.58	9326.71	-0.331052	-1.51138	-1.18033	0.0028953
PP-C5	Cspg5	sp|Q71M36|CSPG5_MOUSE	S475	99.98	NA	129362	122023	124693	59702.7	59574	56222.2	65031.9	57777.7	67041.5	74290.1	0.0536185	-1.00623	-1.05985	0.0015583
PP-C5	Ctnna2	sp|Q61301|CTNA2_MOUSE	S262	50	NA	508809	472395	465154	255255	284810	279906	374880	217699	222836	320066	-0.439502	-1.13013	-0.690632	0.00866094
PP-C5	Ctnnbip1	sp|Q9JJN6|CNBP1_MOUSE	Y15	93.38	NA	114210	145988	120067	54414	70810.6	61639.6	48682.3	38876.7	44645.8	54453.5	-0.495774	-1.6018	-1.10603	0.00676589
PP-C5	Ctnnbip1	sp|Q9JJN6|CNBP1_MOUSE	S10	100	NA	374463	440906	344063	142023	199219	211407	168388	101611	128102	171773	-0.650242	-1.75055	-1.10031	0.00658219
PP-C5	Ctnnd2	sp|O35927|CTND2_MOUSE	S412	100	NA	397774	384523	398523	159270	193895	188443	244320	138619	151139	214531	-0.43955	-1.44191	-1.00236	0.0035184
PP-C5	Ctnnd2	sp|O35927|CTND2_MOUSE	S1087	100	NA	558334	490962	529251	201417	226547	226061	289970	283194	278426	275605	0.250815	-0.905967	-1.15678	0.00364317
PP-C5	Ctnnd2	tr|E9QKH8|E9QKH8_MOUSE	S411	100	NA	397774	384523	398523	159270	193895	188443	244320	138619	151139	214531	-0.43955	-1.44191	-1.00236	0.0035184
PP-C5	Ctnnd2	tr|E9QKH8|E9QKH8_MOUSE	S1086	100	NA	558334	490962	529251	201417	226547	226061	289970	283194	278426	275605	0.250815	-0.905967	-1.15678	0.00364317
PP-C5	Cttnbp2	sp|B9EJA2|CTTB2_MOUSE	T463	98.8	NA	103327	88060.5	79963.6	44386.4	41544.7	45287.9	81110.2	50902.9	38978.5	60116.6	-0.240209	-1.0091	-0.768894	0.0535133
PP-C5	Cul5	sp|Q9D5V5|CUL5_MOUSE	S12	100	NA	79621.9	72965	72837.4	31854.3	40790.3	29726.9	31317.9	20720.1	30674.1	40030.3	-0.379207	-1.548	-1.1688	0.00334736
PP-C5	Cul5	sp|Q9D5V5|CUL5_MOUSE	S34	99.89	NA	122573	144522	138982	59928.7	74742	60631.8	74309.7	45137.8	66595.2	56297.9	-0.27083	-1.27674	-1.00591	0.00578443
PP-C5	Cul9	sp|Q80TT8|CUL9_MOUSE	S262	95.36	NA	38988.9	41777.9	37381.6	14614.6	19949	20192.2	21290.2	21143.7	23204.6	15989.6	0.222007	-0.828686	-1.05069	0.00434898
PP-C5	Cul9	tr|S4R1Y1|S4R1Y1_MOUSE	S927	95.36	NA	38988.9	41777.9	37381.6	14614.6	19949	20192.2	21290.2	21143.7	23204.6	15989.6	0.222007	-0.828686	-1.05069	0.00434898
PP-C5	Cul9	tr|S4R1Y1|S4R1Y1_MOUSE	S584	100	NA	185418	152577	116722	64899.3	64290.5	57469.5	75516.2	51090.7	57470.5	55832.2	-0.272023	-1.4815	-1.20947	0.0150848
PP-C5	Cx3cl1	sp|O35188|X3CL1_MOUSE	S262	100	NA	75597.5	80761.6	75062.3	55408.6	43625.2	53306.4	64240.1	31878.6	33637.7	46567.1	-0.724976	-1.23563	-0.510658	0.00867021
PP-C5	Cyp2d12	tr|Q8BVD2|Q8BVD2_MOUSE	S138	100	NA	7705.46	6269.13	7218.04	1379.68	1691.39	1290.91	2594.35	2199.13	1948.38	2361.36	0.253917	-1.76828	-2.0222	0.00340185
PP-C5	D430041D05Rik	tr|F6ZGR6|F6ZGR6_MOUSE	S1482	100	NA	12519.1	8304.18	10572.7	5691.86	7072.69	6278.91	5451.17	4976.76	3762.07	5741.3	-0.486954	-1.26011	-0.773155	0.0217004
PP-C5	D430041D05Rik	tr|F6ZGR6|F6ZGR6_MOUSE	T1428	47.2	NA	19301.5	19197.3	20766.5	13601.2	10181.6	15157.5	13624.4	10180	9441.76	12231.4	-0.421636	-1.00977	-0.588134	0.0102868
PP-C5	D430041D05Rik	tr|F6ZGR6|F6ZGR6_MOUSE	S1189	66.65	NA	55462.4	50992.5	47498.2	49884.1	28389.4	34663.5	30011.6	19127.2	20407.3	27386.8	-0.854314	-1.37635	-0.522032	0.0284373
PP-C5	D430041D05Rik	tr|F6ZGR6|F6ZGR6_MOUSE	S1457	99.58	NA	74761.5	73339.1	63446	30841.8	35012.1	32805.7	39254.7	27421.3	34592.7	35052.3	-0.153106	-1.18535	-1.03224	0.00431857
PP-C5	D430041D05Rik	tr|F6ZGR6|F6ZGR6_MOUSE	S1174	100	NA	127618	120314	107396	85684.8	67236.4	62712	64278.5	40740.9	45063.3	51278.3	-0.705851	-1.46507	-0.759218	0.0064876
PP-C5	D430041D05Rik	tr|F6ZGR6|F6ZGR6_MOUSE	S1603	96.86	NA	151516	126779	128877	48560.3	57486.7	45543.4	63812.5	49616.9	52377.4	60705.8	-0.0785494	-1.41219	-1.33364	0.00364967
PP-C5	D430041D05Rik	tr|F6ZGR6|F6ZGR6_MOUSE	S1308	100	NA	261921	234230	236964	130377	113015	115542	145917	113075	118941	128656	-0.121629	-1.07485	-0.953222	0.00339948
PP-C5	D430041D05Rik	tr|F6ZGR6|F6ZGR6_MOUSE	S1310	100	NA	289116	274986	257327	144966	124222	130421	150098	116545	125351	129151	-0.184277	-1.17879	-0.994511	0.00243015
PP-C5	D430041D05Rik	tr|F6ZGR6|F6ZGR6_MOUSE	T1161	100	NA	502031	448756	442304	260687	212092	206204	235024	177978	196008	203151	-0.289221	-1.31227	-1.02305	0.00301909
PP-C5	D430041D05Rik	tr|F6ZGR6|F6ZGR6_MOUSE	S1163	100	NA	1.11543e+06	1.00637e+06	976747	587291	514222	497415	553234	418383	453320	488889	-0.303877	-1.24472	-0.940843	0.00274249
PP-C5	D630045J12Rik	tr|D3YTS3|D3YTS3_MOUSE	T1331	98.21	NA	36963.9	34337.1	38482.4	16367.8	15253.9	14052.2	16013.4	18049.9	13637.1	19737.8	0.0389201	-1.20773	-1.24665	0.00244041
PP-C5	D630045J12Rik	tr|D3YTS3|D3YTS3_MOUSE	S1059	100	NA	225048	289211	295488	88179.5	79401.2	87972.9	84179.8	101514	66643.4	136973	-0.0145919	-1.6827	-1.6681	0.00456451
PP-C5	D630045J12Rik	tr|D3YTS3|D3YTS3_MOUSE	T1332	99	NA	442511	369296	363698	170882	158007	170724	208772	156019	145013	201963	-0.234618	-1.38033	-1.14571	0.00453414
PP-C5	D630045J12Rik	tr|D3YTS3|D3YTS3_MOUSE	S1334	100	NA	636646	517742	522820	263599	240046	261086	318386	254375	231185	306628	-0.157468	-1.20338	-1.04591	0.00624642
PP-C5	Dagla	sp|Q6WQJ1|DGLA_MOUSE	S954	99.75	NA	24831.9	35937.9	31657.9	26910.7	26323.2	24771.7	21179	11752.2	13471.2	22112.2	-0.975351	-1.2886	-0.313248	0.0213473
PP-C5	Dbn1	sp|Q9QXS6|DREB_MOUSE	S336	95.74	NA	4188.39	7334.19	5469.81	2607.49	3371.09	2284.03	2645.54	2707.73	1803.14	2334.98	-0.273929	-1.32845	-1.05452	0.0352525
PP-C5	Dbn1	sp|Q9QXS6|DREB_MOUSE	S385	94.2	NA	104604	118289	140113	86068.8	81876	84842.4	86319.8	62147.7	56504.9	76639.2	-0.514996	-1.02829	-0.513289	0.0129738
PP-C5	Dclk1	sp|Q9JLM8|DCLK1_MOUSE	S312	35.94	NA	73925.3	68424.2	83653.3	31894.2	31396.7	38740.4	38216.2	24497.1	27620.8	29054.5	-0.428123	-1.53153	-1.1034	0.00375898
PP-C5	Dclk1	sp|Q9JLM8|DCLK1_MOUSE	T354	96.93	NA	87459.4	63991.4	113362	33246.7	35570.3	35904.5	50629	34467.7	61022.5	34519	0.297897	-0.886587	-1.18448	0.0487231
PP-C5	Dclk1	sp|Q9JLM8|DCLK1_MOUSE	S355	94.1	NA	124968	133911	138850	41675.9	49997.7	56186.5	68284.3	42238.4	68938.3	46691.9	0.0408593	-1.25397	-1.29483	0.00600138
PP-C5	Dclk1	sp|Q9JLM8|DCLK1_MOUSE	S353	99.99	NA	134302	128256	161195	60343.9	65155.2	70503.1	85541.2	71457.6	86847.7	69035.7	0.169351	-0.835551	-1.0049	0.0107537
PP-C5	Dclk1	sp|Q9JLM8|DCLK1_MOUSE	S340	99.56	NA	109910	100326	140205	50242.4	48687.2	65004.4	54840.6	66220.3	44192.4	74243.7	0.0134619	-1.08131	-1.09477	0.0161461
PP-C5	Dclk1	sp|Q9JLM8|DCLK1_MOUSE	S742	96.61	NA	236512	216450	222950	147586	128842	131935	161024	108019	103304	123900	-0.42996	-1.09242	-0.662464	0.00377349
PP-C5	Dclk1	sp|Q9JLM8|DCLK1_MOUSE	S310	99.78	NA	286563	280833	354315	250521	250433	315985	261187	134645	155368	177911	-0.894335	-1.08323	-0.188898	0.0197289
PP-C5	Dclk1	sp|Q9JLM8|DCLK1_MOUSE	S352	100	NA	613798	551102	689427	262370	287495	319059	359439	316603	393748	313224	0.209869	-0.799328	-1.0092	0.00901708
PP-C5	Dclk1	sp|Q9JLM8|DCLK1_MOUSE	T317	91.5	NA	1.37754e+06	1.48128e+06	1.88126e+06	482599	473856	555933	655507	414126	278388	516450	-0.64638	-2.19003	-1.54365	0.00607974
PP-C5	Dclk1	sp|Q9JLM8|DCLK1_MOUSE	S313	97.39	NA	1.11472e+06	1.06997e+06	1.24344e+06	549186	582523	691988	671267	433897	414172	560652	-0.556765	-1.4302	-0.873438	0.00352049
PP-C5	Dclk1	tr|Q80VB6|Q80VB6_MOUSE	S312	35.94	NA	73925.3	68424.2	83653.3	31894.2	31396.7	38740.4	38216.2	24497.1	27620.8	29054.5	-0.428123	-1.53153	-1.1034	0.00375898
PP-C5	Dclk1	tr|Q80VB6|Q80VB6_MOUSE	S340	99.56	NA	109910	100326	140205	50242.4	48687.2	65004.4	54840.6	66220.3	44192.4	74243.7	0.0134619	-1.08131	-1.09477	0.0161461
PP-C5	Dclk1	tr|Q80VB6|Q80VB6_MOUSE	S310	99.78	NA	286563	280833	354315	250521	250433	315985	261187	134645	155368	177911	-0.894335	-1.08323	-0.188898	0.0197289
PP-C5	Dclk1	tr|Q80VB6|Q80VB6_MOUSE	T317	91.5	NA	1.37754e+06	1.48128e+06	1.88126e+06	482599	473856	555933	655507	414126	278388	516450	-0.64638	-2.19003	-1.54365	0.00607974
PP-C5	Dclk1	tr|Q80VB6|Q80VB6_MOUSE	S313	97.39	NA	1.11472e+06	1.06997e+06	1.24344e+06	549186	582523	691988	671267	433897	414172	560652	-0.556765	-1.4302	-0.873438	0.00352049
PP-C5	Ddi2	sp|A2ADY9|DDI2_MOUSE	S128	99.18	NA	169561	186329	194100	201753	144355	128679	136347	78168.1	83250.9	120748	-0.920677	-1.18363	-0.262956	0.0311558
PP-C5	Ddn	sp|Q80TS7|DEND_MOUSE	S354	96.68	NA	111546	83400.4	98457	47973.9	25626.8	29364.3	69742.1	44062.3	31715.2	51230.4	-0.188486	-1.36808	-1.1796	0.02868
PP-C5	Deptor	sp|Q570Y9|DPTOR_MOUSE	S263	99.97	NA	78781	96002.4	109244	72418.5	65744.5	60178.5	57540.8	37743.7	39690.8	56588.5	-0.724431	-1.29002	-0.565585	0.0147112
PP-C5	Dgkb	sp|Q6NS52|DGKB_MOUSE	S689	100	NA	201102	195785	177907	74287.2	95693.8	95953.3	55807.5	129775	69973.1	147897	0.312275	-0.939903	-1.25218	0.0135123
PP-C5	Dgkb	sp|Q6NS52|DGKB_MOUSE	T420	98.76	NA	231995	260024	203348	119527	149752	131987	120855	124530	101079	175771	-0.210559	-1.03899	-0.828431	0.00955574
PP-C5	Dgke	sp|Q9R1C6|DGKE_MOUSE	S225	94.43	NA	12231.8	12184.1	11985.1	7477.37	4038.2	3847.84	4869.78	6349.37	2380.58	8655.73	-0.212678	-1.47497	-1.26229	0.0145868
PP-C5	Dgke	sp|Q9R1C6|DGKE_MOUSE	T227	94.43	NA	12231.8	12184.1	11985.1	7477.37	4038.2	3847.84	4869.78	6349.37	2380.58	8655.73	-0.212678	-1.47497	-1.26229	0.0145868
PP-C5	Dido1	sp|Q8C9B9|DIDO1_MOUSE	S874	99.99	NA	1.22632e+06	1.54557e+06	1.56733e+06	1.4395e+06	1.43641e+06	1.20756e+06	895469	465733	572572	1.06567e+06	-1.26161	-1.47824	-0.216632	0.0267928
PP-C5	Dido1	sp|Q8C9B9|DIDO1_MOUSE	S875	100	NA	1.25317e+06	1.57615e+06	1.5963e+06	1.46663e+06	1.4641e+06	1.23412e+06	916460	483025	589093	1.09059e+06	-1.24474	-1.46046	-0.215718	0.0266484
PP-C5	Dip2a	sp|Q8BWT5|DIP2A_MOUSE	S114	49.59	NA	126848	130713	115479	155537	104528	133712	124401	64041.9	64881.5	77510	-1.00694	-0.947852	0.0590845	0.0248513
PP-C5	Dip2a	tr|D3Z7D3|D3Z7D3_MOUSE	S153	49.59	NA	126848	130713	115479	155537	104528	133712	124401	64041.9	64881.5	77510	-1.00694	-0.947852	0.0590845	0.0248513
PP-C5	Dlg1	sp|Q811D0-2|DLG1_MOUSE	S143	100	NA	70163.4	69557	65305.3	32005.7	28573.3	29411.4	33339.5	31234	28316.3	35214	-0.05034	-1.19866	-1.14832	0.00132703
PP-C5	Dlg1	sp|Q811D0-2|DLG1_MOUSE	S155	99.99	NA	384885	162934	302714	86437.8	112923	77398.9	150068	50993.6	104667	61748.1	-0.455248	-1.865	-1.40975	0.0527546
PP-C5	Dlg1	sp|Q811D0-2|DLG1_MOUSE	S153	100	NA	1.09048e+06	877976	937298	327363	271197	339892	417261	163887	240141	193640	-0.746523	-2.26142	-1.5149	0.00343795
PP-C5	Dlg1	tr|D3Z3B8|D3Z3B8_MOUSE	S40	100	NA	855774	870683	857098	394896	535542	434999	499927	384634	395280	472971	-0.258071	-1.14301	-0.884938	0.00304595
PP-C5	Dlg2	sp|Q91XM9|DLG2_MOUSE	S318	99.99	NA	59730.1	47457.7	60179.8	22069.2	20282.8	23667.4	27783.2	19184	19101.8	23983.6	-0.292817	-1.54317	-1.25036	0.00505267
PP-C5	Dlg2	sp|Q91XM9|DLG2_MOUSE	Y327	95.94	NA	58747.9	48309.8	64628.7	22466.8	28678.2	40128.8	36150.7	23830.2	27087.8	38486.8	-0.323395	-1.16856	-0.84517	0.0211972
PP-C5	Dlg2	sp|Q91XM9|DLG2_MOUSE	Y348	99.87	molecular association, regulation//CSK(INDUCES)//NA/NA//13129934	92184.9	71896.8	88271	28092	31788.4	35892.7	38038.8	31182.8	34332.3	41963	-0.0303065	-1.36058	-1.33027	0.00487315
PP-C5	Dlg2	sp|Q91XM9|DLG2_MOUSE	S45	100	NA	142597	126223	114482	42053.4	40508.1	43876.6	56517	38685.9	41674.1	67315.4	-0.18694	-1.66897	-1.48203	0.00341423
PP-C5	Dlg2	sp|Q91XM9|DLG2_MOUSE	S298	97.38	NA	227527	231086	212211	107033	110660	128012	130471	105407	112511	128888	-0.127709	-1.03718	-0.909476	0.00269217
PP-C5	Dlg2	sp|Q91XM9|DLG2_MOUSE	S328	99.99	NA	199965	154684	213960	83647.5	92519.2	126314	134491	90829	95182.5	130829	-0.23215	-1.02708	-0.794932	0.0267374
PP-C5	Dlg2	sp|Q91XM9|DLG2_MOUSE	S323	99.99	NA	298543	233963	296501	106600	108262	133394	151185	102940	103677	140887	-0.27335	-1.41946	-1.14611	0.00703232
PP-C5	Dlg2	sp|Q91XM9|DLG2_MOUSE	S62	99.72	NA	982066	554225	819990	159439	210469	148601	380918	157672	177284	189250	-0.425035	-2.22951	-1.80447	0.0189254
PP-C5	Dlg2	sp|Q91XM9|DLG2_MOUSE	S414	100	NA	693765	690074	675415	236129	229412	211666	344853	228738	194061	306241	-0.273435	-1.69911	-1.42568	0.00282104
PP-C5	Dlg2	sp|Q91XM9|DLG2_MOUSE	S406	100	NA	589996	437089	755116	263146	288088	282350	264959	395450	269965	547835	0.276734	-0.836371	-1.11311	0.0364509
PP-C5	Dlg2	tr|D3YUZ8|D3YUZ8_MOUSE	S273	99.99	NA	59730.1	47457.7	60179.8	22069.2	20282.8	23667.4	27783.2	19184	19101.8	23983.6	-0.292817	-1.54317	-1.25036	0.00505267
PP-C5	Dlg2	tr|D3YUZ8|D3YUZ8_MOUSE	Y282	95.94	NA	58747.9	48309.8	64628.7	22466.8	28678.2	40128.8	36150.7	23830.2	27087.8	38486.8	-0.323395	-1.16856	-0.84517	0.0211972
PP-C5	Dlg2	tr|D3YUZ8|D3YUZ8_MOUSE	S253	97.38	NA	227527	231086	212211	107033	110660	128012	130471	105407	112511	128888	-0.127709	-1.03718	-0.909476	0.00269217
PP-C5	Dlg2	tr|D3YUZ8|D3YUZ8_MOUSE	S283	99.99	NA	199965	154684	213960	83647.5	92519.2	126314	134491	90829	95182.5	130829	-0.23215	-1.02708	-0.794932	0.0267374
PP-C5	Dlg2	tr|D3YUZ8|D3YUZ8_MOUSE	S278	99.99	NA	298543	233963	296501	106600	108262	133394	151185	102940	103677	140887	-0.27335	-1.41946	-1.14611	0.00703232
PP-C5	Dlg2	tr|D3YUZ8|D3YUZ8_MOUSE	S317	100	NA	693765	690074	675415	236129	229412	211666	344853	228738	194061	306241	-0.273435	-1.69911	-1.42568	0.00282104
PP-C5	Dlg2	tr|D3YUZ8|D3YUZ8_MOUSE	S309	100	NA	589996	437089	755116	263146	288088	282350	264959	395450	269965	547835	0.276734	-0.836371	-1.11311	0.0364509
PP-C5	Dlg2	tr|E9Q2L2|E9Q2L2_MOUSE	S318	99.99	NA	59730.1	47457.7	60179.8	22069.2	20282.8	23667.4	27783.2	19184	19101.8	23983.6	-0.292817	-1.54317	-1.25036	0.00505267
PP-C5	Dlg2	tr|E9Q2L2|E9Q2L2_MOUSE	Y327	95.94	NA	58747.9	48309.8	64628.7	22466.8	28678.2	40128.8	36150.7	23830.2	27087.8	38486.8	-0.323395	-1.16856	-0.84517	0.0211972
PP-C5	Dlg2	tr|E9Q2L2|E9Q2L2_MOUSE	Y348	99.87	molecular association, regulation//CSK(INDUCES)//NA/NA//13129934	92184.9	71896.8	88271	28092	31788.4	35892.7	38038.8	31182.8	34332.3	41963	-0.0303065	-1.36058	-1.33027	0.00487315
PP-C5	Dlg2	tr|E9Q2L2|E9Q2L2_MOUSE	S45	100	NA	142597	126223	114482	42053.4	40508.1	43876.6	56517	38685.9	41674.1	67315.4	-0.18694	-1.66897	-1.48203	0.00341423
PP-C5	Dlg2	tr|E9Q2L2|E9Q2L2_MOUSE	S298	97.38	NA	227527	231086	212211	107033	110660	128012	130471	105407	112511	128888	-0.127709	-1.03718	-0.909476	0.00269217
PP-C5	Dlg2	tr|E9Q2L2|E9Q2L2_MOUSE	S328	99.99	NA	199965	154684	213960	83647.5	92519.2	126314	134491	90829	95182.5	130829	-0.23215	-1.02708	-0.794932	0.0267374
PP-C5	Dlg2	tr|E9Q2L2|E9Q2L2_MOUSE	S323	99.99	NA	298543	233963	296501	106600	108262	133394	151185	102940	103677	140887	-0.27335	-1.41946	-1.14611	0.00703232
PP-C5	Dlg2	tr|E9Q2L2|E9Q2L2_MOUSE	S62	99.72	NA	982066	554225	819990	159439	210469	148601	380918	157672	177284	189250	-0.425035	-2.22951	-1.80447	0.0189254
PP-C5	Dlg2	tr|E9Q2L2|E9Q2L2_MOUSE	S414	100	NA	693765	690074	675415	236129	229412	211666	344853	228738	194061	306241	-0.273435	-1.69911	-1.42568	0.00282104
PP-C5	Dlg2	tr|E9Q2L2|E9Q2L2_MOUSE	S406	100	NA	589996	437089	755116	263146	288088	282350	264959	395450	269965	547835	0.276734	-0.836371	-1.11311	0.0364509
PP-C5	Dlg3	sp|P70175|DLG3_MOUSE	S157	50	NA	395140	334876	350820	123459	131067	129585	196542	104835	109837	142422	-0.43554	-1.74698	-1.31144	0.00445191
PP-C5	Dlg4	sp|Q62108|DLG4_MOUSE	S584	98	NA	9590.69	11084.7	7192.46	4566.18	3920.47	4183.37	5885.13	5283.16	3525.28	4456.08	-0.0748624	-1.07668	-1.00182	0.0275097
PP-C5	Dlg4	sp|Q62108|DLG4_MOUSE	S295	100	activity, induced; intracellular localization////NA/NA/enhances GluR surface expression and current potentiation/17988632	40144.1	65558.8	52441.8	13069.1	19861.1	11429.9	15382.9	13902.2	12462.1	12177.6	-0.180185	-1.99963	-1.81944	0.0114256
PP-C5	Dlg4	sp|Q62108|DLG4_MOUSE	S422	94.14	NA	91393.4	93086.8	141913	40099.3	40878.9	43361.9	51423.9	42739.8	38899.5	49048.4	-0.106305	-1.41431	-1.30801	0.0201131
PP-C5	Dlg4	sp|Q62108|DLG4_MOUSE	S425	99.93	NA	362367	289071	323344	142702	118844	115465	175807	135828	108539	149740	-0.177752	-1.41106	-1.23331	0.006396
PP-C5	Dlg4	sp|Q62108|DLG4_MOUSE	S78	99.99	NA	405901	362486	350549	126013	105880	109542	207723	131311	103201	158046	-0.227562	-1.66943	-1.44187	0.00668152
PP-C5	Dlg4	sp|Q62108|DLG4_MOUSE	S418	97.62	protein conformation//CRIPT(DISRUPTS)//NA/NA/Y397E mutant showed dissociation, triple mutant Y397E/S415E/S418E showed stronger dissociation/21965656	530619	482327	427346	264752	223356	214422	327682	227240	203406	258655	-0.258364	-1.15682	-0.898459	0.0109981
PP-C5	Dlg4	sp|Q62108|DLG4_MOUSE	S414	100	NA	748278	668371	636093	350962	309260	311755	447065	318872	279615	365211	-0.245524	-1.1932	-0.947673	0.00710417
PP-C5	Dlg4	sp|Q62108|DLG4_MOUSE	S415	100	protein conformation//CRIPT(DISRUPTS)//NA/NA/Y397E mutant showed dissociation, triple mutant Y397E/S415E/S418E showed stronger dissociation/21965656	1.04747e+06	896428	864812	474381	417776	426564	565987	453517	394509	500598	-0.152161	-1.14276	-0.990602	0.00657238
PP-C5	Dlg5	tr|E9Q9R9|E9Q9R9_MOUSE	S1054	79.45	NA	64454.5	63968.9	63564.5	51970.1	44617.9	45111.4	38511.5	27874.4	27778.6	45739.2	-0.695154	-1.20152	-0.506366	0.00482979
PP-C5	Dlgap1	sp|Q9D415|DLGP1_MOUSE	S437	50	NA	73795.8	54023.3	63131	21564	20177.4	25452.5	30264.9	24747	18722.7	33049.7	-0.164782	-1.55015	-1.38537	0.00752591
PP-C5	Dlgap1	sp|Q9D415|DLGP1_MOUSE	S428	99.45	NA	105068	70467.5	121441	42605	36595	41669.4	51962.4	70419.7	59730.8	66098	0.590813	-0.605205	-1.19602	0.031803
PP-C5	Dlgap1	sp|Q9D415|DLGP1_MOUSE	S389	98.2	NA	317450	229061	262315	106603	104030	130873	169327	166576	134500	181632	0.237277	-0.840736	-1.07801	0.0198406
PP-C5	Dlgap1	sp|Q9D415|DLGP1_MOUSE	S365	99.27	NA	648997	562622	644218	314064	260328	248018	415334	318348	289946	306904	-0.0248748	-1.02427	-0.999393	0.01072
PP-C5	Dlgap1	tr|D3Z6F4|D3Z6F4_MOUSE	S139	50	NA	73795.8	54023.3	63131	21564	20177.4	25452.5	30264.9	24747	18722.7	33049.7	-0.164782	-1.55015	-1.38537	0.00752591
PP-C5	Dlgap1	tr|D3Z6F4|D3Z6F4_MOUSE	S130	99.45	NA	105068	70467.5	121441	42605	36595	41669.4	51962.4	70419.7	59730.8	66098	0.590813	-0.605205	-1.19602	0.031803
PP-C5	Dlgap1	tr|D3Z6F4|D3Z6F4_MOUSE	S91	98.2	NA	317450	229061	262315	106603	104030	130873	169327	166576	134500	181632	0.237277	-0.840736	-1.07801	0.0198406
PP-C5	Dlgap1	tr|D3Z6F4|D3Z6F4_MOUSE	S67	99.27	NA	648997	562622	644218	314064	260328	248018	415334	318348	289946	306904	-0.0248748	-1.02427	-0.999393	0.01072
PP-C5	Dlgap2	sp|Q8BJ42|DLGP2_MOUSE	T743	99.08	NA	36419.2	39027.1	34203.5	11141	4115.36	10128.9	15366.9	9586.74	7867.4	9097.52	-0.223307	-2.0663	-1.84299	0.00456201
PP-C5	Dlgap2	sp|Q8BJ42|DLGP2_MOUSE	T741	99.95	NA	43164.6	39970.2	43898.8	11245.2	13213.3	10706.5	21286.1	13747	14638.6	11571.9	0.00815588	-1.57702	-1.58517	0.0043427
PP-C5	Dlgap2	sp|Q8BJ42|DLGP2_MOUSE	S745	99.99	NA	79445.2	78591.3	73886.5	24842.6	19876.9	21058.3	38673.5	26762.5	24181.4	24978	-0.0358481	-1.6017	-1.56585	0.00394347
PP-C5	Dlgap2	sp|Q8BJ42|DLGP2_MOUSE	S1035	100	NA	234636	198805	191437	82014.5	75379.8	62444.6	119069	67752.6	60326.5	70111.2	-0.403857	-1.70158	-1.29772	0.00729659
PP-C5	Dlgap2	sp|Q8BJ42|DLGP2_MOUSE	S1040	100	NA	167939	163302	153903	88127.5	85877.1	74890.1	88547.8	80776.8	73429.4	75751.9	-0.129781	-1.06859	-0.938807	0.0021474
PP-C5	Dlgap2	sp|Q8BJ42|DLGP2_MOUSE	S670	100	NA	184909	160551	155654	69718.8	65763.5	68381.9	79429	74053.8	73606.1	85295.6	0.0599822	-1.1779	-1.23788	0.00303541
PP-C5	Dlgap2	sp|Q8BJ42|DLGP2_MOUSE	S983	100	NA	608838	543857	483683	124351	154035	102490	184208	141209	114105	127218	-0.146194	-2.0952	-1.94901	0.00317444
PP-C5	Dlgap2	sp|Q8BJ42|DLGP2_MOUSE	S667	100	NA	573598	501965	533107	239669	221139	220404	259766	260837	247043	279460	0.110327	-1.07835	-1.18867	0.00226195
PP-C5	Dlgap2	sp|Q8BJ42|DLGP2_MOUSE	S1012	100	NA	2.7042e+06	2.54422e+06	2.41803e+06	745398	856341	602773	1.10108e+06	780152	632959	851285	-0.226033	-1.85472	-1.62869	0.00282153
PP-C5	Dlgap3	sp|Q6PFD5|DLGP3_MOUSE	S779	97.32	NA	15452.3	14466.1	11604.5	5373.67	7396.26	5227.55	8992.26	5674.73	7353.83	5726.84	-0.0507339	-1.08727	-1.03654	0.0184093
PP-C5	Dlgap3	sp|Q6PFD5|DLGP3_MOUSE	S712	100	NA	39600.2	37174.9	35448	15269.8	21759.7	15303.9	14719.8	17760.1	17188.6	19392.4	0.0599316	-1.0981	-1.15803	0.00433496
PP-C5	Dlgap3	sp|Q6PFD5|DLGP3_MOUSE	S185	100	NA	85207.3	85683.2	68772.5	34960.1	43598.5	42556.5	39590.9	36914	37639.5	43097.3	-0.108075	-1.0997	-0.991621	0.00610566
PP-C5	Dlgap3	sp|Q6PFD5|DLGP3_MOUSE	S448	100	NA	140469	120612	124996	68463.5	81457.7	61480	75116.4	56406.3	62773.8	68797.7	-0.265481	-1.11078	-0.845303	0.00523103
PP-C5	Dlgap3	sp|Q6PFD5|DLGP3_MOUSE	S930	100	NA	340059	326937	285087	107202	131059	124420	137250	133073	120101	135341	0.0184057	-1.32599	-1.3444	0.00287592
PP-C5	Dlgap4	sp|B1AZP2|DLGP4_MOUSE	S415	99.53	NA	31127.4	36736.8	38540.3	15794	19629.9	18454.3	24129.5	17313.3	16319.3	21095.1	-0.213754	-1.07666	-0.862909	0.0105694
PP-C5	Dlgap4	sp|B1AZP2|DLGP4_MOUSE	S380	100	NA	546295	529550	572557	237538	270978	230615	318464	252469	218110	245683	-0.168277	-1.2236	-1.05532	0.00319595
PP-C5	Dlgap4	sp|B1AZP2|DLGP4_MOUSE	S377	100	NA	895067	938825	913031	366431	412220	357425	523869	298426	323024	341116	-0.417425	-1.55914	-1.14172	0.00294665
PP-C5	Dlgap4	sp|B1AZP2-2|DLGP4_MOUSE	S681	100	NA	19276.3	20275.3	25558.8	9054.53	12867.6	10604	6517.66	17308.9	10846.6	15325.1	0.528323	-0.624512	-1.15284	0.0285412
PP-C5	Dlgap4	sp|B1AZP2-2|DLGP4_MOUSE	S415	99.53	NA	31127.4	36736.8	38540.3	15794	19629.9	18454.3	24129.5	17313.3	16319.3	21095.1	-0.213754	-1.07666	-0.862909	0.0105694
PP-C5	Dlgap4	sp|B1AZP2-2|DLGP4_MOUSE	S665	96.95	NA	61685.1	63497.4	64634.1	23476.4	32474.7	24369.8	33811.2	21438.2	35180.5	34980.3	-0.0113528	-1.16029	-1.14894	0.00674293
PP-C5	Dlgap4	sp|B1AZP2-2|DLGP4_MOUSE	S380	100	NA	546295	529550	572557	237538	270978	230615	318464	252469	218110	245683	-0.168277	-1.2236	-1.05532	0.00319595
PP-C5	Dlgap4	sp|B1AZP2-2|DLGP4_MOUSE	S377	100	NA	895067	938825	913031	366431	412220	357425	523869	298426	323024	341116	-0.417425	-1.55914	-1.14172	0.00294665
PP-C5	Dmtn	sp|Q9WV69|DEMA_MOUSE	T114	98.76	NA	25998.3	23723.7	25163.1	8223.5	10092.3	9201.97	10589.3	7818.35	7430.42	8867.58	-0.321365	-1.71102	-1.38966	0.00132471
PP-C5	Dmtn	sp|Q9WV69|DEMA_MOUSE	S156	100	NA	41956.1	91690.5	88861.1	25979.1	30769.1	18097	24559.6	21154.8	14983.4	21663.5	-0.459792	-2.0373	-1.5775	0.0349495
PP-C5	Dmtn	sp|Q9WV69|DEMA_MOUSE	S152	100	NA	51032	74617.7	64840.8	39418.2	41387.7	24997.5	23325.1	28559.4	25376.3	26070.5	-0.259498	-1.23545	-0.975949	0.0264229
PP-C5	Dmtn	sp|Q9WV69|DEMA_MOUSE	S17	90.18	NA	63799.9	48091.7	46696.9	28994.3	29405.7	25980.5	25834.2	25263.2	26431.4	32240.4	-0.0922331	-1.03224	-0.940009	0.0135377
PP-C5	Dmtn	sp|Q9WV69|DEMA_MOUSE	T274	100	NA	84767.4	66321.7	74969.6	34887.7	36700.9	34923.2	38740.7	31673.7	31641.3	32365.3	-0.197942	-1.25111	-1.05317	0.00460518
PP-C5	Dmtn	sp|Q9WV69|DEMA_MOUSE	S315	99.93	NA	93167.5	84104.6	84123	56275.2	56266.6	56538.4	62052	45298.4	40088.9	55050.1	-0.436626	-1.02918	-0.592551	0.00307568
PP-C5	Dmtn	sp|Q9WV69|DEMA_MOUSE	S311	95.68	NA	171886	195724	200653	143149	121457	142666	125973	86484	81936	136539	-0.662734	-1.16953	-0.506797	0.00550627
PP-C5	Dmtn	sp|Q9WV69|DEMA_MOUSE	S372	100	NA	385337	346705	356960	162974	185564	149963	184670	111807	118940	156511	-0.565938	-1.65366	-1.08772	0.00204567
PP-C5	Dmtn	sp|Q9WV69|DEMA_MOUSE	S11	99.01	NA	476630	394317	456084	222115	249278	202501	215909	161037	170705	238319	-0.423426	-1.41511	-0.99168	0.00351372
PP-C5	Dmtn	sp|Q9WV69|DEMA_MOUSE	S90	98.47	NA	619794	699413	840041	366587	331704	353006	412157	172593	216252	268916	-0.912113	-1.8883	-0.976188	0.00684153
PP-C5	Dmtn	sp|Q9WV69|DEMA_MOUSE	T91	98.76	NA	996756	1.08501e+06	1.24427e+06	632413	554255	586748	671725	302822	366063	468116	-0.870089	-1.72901	-0.858923	0.004435
PP-C5	Dmtn	sp|Q9WV69|DEMA_MOUSE	S26	100	NA	1.67406e+06	1.15186e+06	1.1477e+06	458557	440277	381647	542409	410413	401508	505814	-0.166815	-1.70608	-1.53927	0.0116004
PP-C5	Dmtn	sp|Q9WV69|DEMA_MOUSE	S288	100	NA	1.65785e+06	1.46869e+06	1.39386e+06	664051	715232	630216	835253	494368	490123	614599	-0.530853	-1.61404	-1.08319	0.00337717
PP-C5	Dmtn	sp|Q9WV69|DEMA_MOUSE	S92	99.2	NA	3.34734e+06	3.03049e+06	2.87609e+06	1.73632e+06	1.60586e+06	1.48987e+06	1.98415e+06	1.26063e+06	1.25842e+06	1.5179e+06	-0.436085	-1.29222	-0.856137	0.00432906
PP-C5	Dmtn	sp|Q9WV69|DEMA_MOUSE	S226	100	NA	6.37142e+06	5.68325e+06	5.75953e+06	3.30134e+06	3.35727e+06	3.01576e+06	3.5201e+06	2.5674e+06	2.32321e+06	2.89175e+06	-0.431848	-1.27998	-0.848131	0.00245299
PP-C5	Dmtn	sp|Q9WV69-2|DEMA_MOUSE	T114	98.76	NA	25998.3	23723.7	25163.1	8223.5	10092.3	9201.97	10589.3	7818.35	7430.42	8867.58	-0.321365	-1.71102	-1.38966	0.00132471
PP-C5	Dmtn	sp|Q9WV69-2|DEMA_MOUSE	S156	100	NA	41956.1	91690.5	88861.1	25979.1	30769.1	18097	24559.6	21154.8	14983.4	21663.5	-0.459792	-2.0373	-1.5775	0.0349495
PP-C5	Dmtn	sp|Q9WV69-2|DEMA_MOUSE	S309	84.74	NA	56319.7	49672	49362.4	21050.2	22197.9	20889.7	29984.9	14883.4	17698.7	23368.6	-0.530462	-1.66844	-1.13798	0.00398046
PP-C5	Dmtn	sp|Q9WV69-2|DEMA_MOUSE	S152	100	NA	51032	74617.7	64840.8	39418.2	41387.7	24997.5	23325.1	28559.4	25376.3	26070.5	-0.259498	-1.23545	-0.975949	0.0264229
PP-C5	Dmtn	sp|Q9WV69-2|DEMA_MOUSE	S17	90.18	NA	63799.9	48091.7	46696.9	28994.3	29405.7	25980.5	25834.2	25263.2	26431.4	32240.4	-0.0922331	-1.03224	-0.940009	0.0135377
PP-C5	Dmtn	sp|Q9WV69-2|DEMA_MOUSE	T274	100	NA	84767.4	66321.7	74969.6	34887.7	36700.9	34923.2	38740.7	31673.7	31641.3	32365.3	-0.197942	-1.25111	-1.05317	0.00460518
PP-C5	Dmtn	sp|Q9WV69-2|DEMA_MOUSE	S311	90.89	NA	83628.1	76251.1	71985.1	42894.4	42035.8	44427.3	52500.4	33235.2	32563.9	36755.6	-0.466673	-1.23218	-0.765506	0.00422026
PP-C5	Dmtn	sp|Q9WV69-2|DEMA_MOUSE	S350	100	NA	385337	346705	356960	162974	185564	149963	184670	111807	118940	156511	-0.565938	-1.65366	-1.08772	0.00204567
PP-C5	Dmtn	sp|Q9WV69-2|DEMA_MOUSE	S11	99.01	NA	476630	394317	456084	222115	249278	202501	215909	161037	170705	238319	-0.423426	-1.41511	-0.99168	0.00351372
PP-C5	Dmtn	sp|Q9WV69-2|DEMA_MOUSE	S90	98.47	NA	619794	699413	840041	366587	331704	353006	412157	172593	216252	268916	-0.912113	-1.8883	-0.976188	0.00684153
PP-C5	Dmtn	sp|Q9WV69-2|DEMA_MOUSE	T91	98.76	NA	996756	1.08501e+06	1.24427e+06	632413	554255	586748	671725	302822	366063	468116	-0.870089	-1.72901	-0.858923	0.004435
PP-C5	Dmtn	sp|Q9WV69-2|DEMA_MOUSE	S26	100	NA	1.67406e+06	1.15186e+06	1.1477e+06	458557	440277	381647	542409	410413	401508	505814	-0.166815	-1.70608	-1.53927	0.0116004
PP-C5	Dmtn	sp|Q9WV69-2|DEMA_MOUSE	S288	100	NA	1.65785e+06	1.46869e+06	1.39386e+06	664051	715232	630216	835253	494368	490123	614599	-0.530853	-1.61404	-1.08319	0.00337717
PP-C5	Dmtn	sp|Q9WV69-2|DEMA_MOUSE	S92	99.2	NA	3.34734e+06	3.03049e+06	2.87609e+06	1.73632e+06	1.60586e+06	1.48987e+06	1.98415e+06	1.26063e+06	1.25842e+06	1.5179e+06	-0.436085	-1.29222	-0.856137	0.00432906
PP-C5	Dmtn	sp|Q9WV69-2|DEMA_MOUSE	S226	100	NA	6.37142e+06	5.68325e+06	5.75953e+06	3.30134e+06	3.35727e+06	3.01576e+06	3.5201e+06	2.5674e+06	2.32321e+06	2.89175e+06	-0.431848	-1.27998	-0.848131	0.00245299
PP-C5	Dmxl1	sp|Q6PNC0|DMXL1_MOUSE	S1895	98.87	NA	136591	140595	140755	102510	85770.4	72363.4	81673.3	47911.4	54786.6	71964.9	-0.736926	-1.43993	-0.703004	0.00433931
PP-C5	Dmxl1	sp|Q6PNC0|DMXL1_MOUSE	S922	100	NA	120113	120938	141969	73014.8	94811.6	61383.8	78299.3	49265.3	56282.5	81531.4	-0.542735	-1.27456	-0.731825	0.010899
PP-C5	Dmxl2	sp|Q8BPN8|DMXL2_MOUSE	S1157	100	NA	13667.1	17934	14344	9248.49	7469.56	7603.83	9250.6	8054.15	4341.76	8441.99	-0.437415	-1.30508	-0.867667	0.0160384
PP-C5	Dmxl2	sp|Q8BPN8|DMXL2_MOUSE	S481	99.87	NA	27731.1	21711.8	20721.6	7048.47	8194.42	7068.71	13812.4	6853.2	9211.54	8587.25	-0.169062	-1.54188	-1.37282	0.0138213
PP-C5	Dmxl2	sp|Q8BPN8|DMXL2_MOUSE	S434	100	NA	28329.6	24984.3	28838.1	9940.14	12638	17599.9	20281.4	9064.09	9869.73	12669.3	-0.675003	-1.53237	-0.857367	0.0165486
PP-C5	Dmxl2	sp|Q8BPN8|DMXL2_MOUSE	S1141	99.99	NA	150821	116700	127932	67392.6	76982.5	77852.5	93445	54754	62003.5	78105.4	-0.434914	-1.17503	-0.740114	0.0118681
PP-C5	Dmxl2	sp|Q8BPN8|DMXL2_MOUSE	S2636	100	NA	190524	205893	178730	80122.3	84675.4	75025.9	102083	48386.8	60936.2	91500.1	-0.645006	-1.81037	-1.16536	0.0028765
PP-C5	Dmxl2	sp|Q8BPN8|DMXL2_MOUSE	S1403	98.76	NA	421646	371571	403280	131456	145984	113511	179072	96329.7	121056	117890	-0.390762	-1.87553	-1.48476	0.002596
PP-C5	Dmxl2	sp|Q8BPN8|DMXL2_MOUSE	S423	100	NA	242517	238249	241563	135712	147857	160871	193191	119437	118663	162855	-0.421152	-1.01613	-0.594974	0.00812451
PP-C5	Dmxl2	sp|Q8BPN8|DMXL2_MOUSE	S1856	100	NA	460703	298149	369031	156746	199768	159676	278432	128917	154008	198770	-0.489844	-1.41016	-0.920314	0.0314696
PP-C5	Dnajb2	tr|Q3TB24|Q3TB24_MOUSE	S313	99.72	NA	259720	232055	252835	128054	175080	115528	135341	91842.4	107338	118478	-0.475819	-1.31745	-0.841629	0.00690769
PP-C5	Dnajb2	tr|Q3TB24|Q3TB24_MOUSE	S311	100	NA	610944	547118	586968	340482	411063	294882	334545	217126	254669	295678	-0.549451	-1.30206	-0.752605	0.00515938
PP-C5	Dnajc5	sp|P60904|DNJC5_MOUSE	S8	96.87	NA	9853.03	6735.5	7321.08	3440.58	5947.23	4027.89	6398.06	3076.56	3441.48	3522.99	-0.603993	-1.29012	-0.686126	0.0489467
PP-C5	Dnajc5	sp|P60904|DNJC5_MOUSE	Y17	99.93	NA	177247	161497	163033	83119.7	102341	84446.3	93235.8	63148.7	67228.5	91045.7	-0.477844	-1.35939	-0.881548	0.00251643
PP-C5	Dnajc5	sp|P60904|DNJC5_MOUSE	S12	99.9	NA	322299	327841	301991	160665	178662	186529	265249	102375	129125	171672	-0.772855	-1.45518	-0.68233	0.0128937
PP-C5	Dnajc5	sp|P60904|DNJC5_MOUSE	S10	99.81	molecular association, regulation/exocytosis, induced/14-3-3 zeta(INDUCES); 14-3-3 epsilon(INDUCES); 14-3-3 gamma(INDUCES); 14-3-3 eta(INDUCES)//NA/NA/modulate the rate of regulated exocytosis/18951872; 24956274	3.44111e+06	2.73842e+06	2.68436e+06	1.04048e+06	1.31435e+06	1.50371e+06	2.44138e+06	608635	1.17181e+06	1.13769e+06	-0.823099	-1.73074	-0.907644	0.0307161
PP-C5	Dnajc6	sp|Q80TZ3|AUXI_MOUSE	S137	99.86	NA	162695	139767	139700	62391.1	64044.2	61980	72988	48272	47790.7	68772.9	-0.444228	-1.61757	-1.17334	0.00263614
PP-C5	Dnajc6	sp|Q80TZ3|AUXI_MOUSE	S591	98.38	NA	122688	144285	149664	93663.4	119096	89996.2	102262	62736	64073	86054.9	-0.675329	-1.13117	-0.45584	0.0122819
PP-C5	Dnajc6	sp|Q80TZ3|AUXI_MOUSE	S595	100	NA	178993	203826	210041	143799	188487	132911	135940	69922.1	84944.5	128175	-0.95667	-1.35171	-0.395035	0.0147608
PP-C5	Dnajc6	sp|Q80TZ3|AUXI_MOUSE	S42	46.04	NA	351049	308112	262155	150610	183997	143042	205255	74388.2	84518.4	137196	-1.1035	-1.95055	-0.84705	0.00873652
PP-C5	Dnajc6	sp|Q80TZ3|AUXI_MOUSE	S36	83.83	NA	255947	294298	262030	181987	201757	169579	214164	122927	126165	186123	-0.623461	-1.12032	-0.496862	0.00676766
PP-C5	Dnajc6	sp|Q80TZ3-3|AUXI_MOUSE	S167	99.86	NA	162695	139767	139700	62391.1	64044.2	61980	72988	48272	47790.7	68772.9	-0.444228	-1.61757	-1.17334	0.00263614
PP-C5	Dnajc6	sp|Q80TZ3-3|AUXI_MOUSE	S621	98.38	NA	122688	144285	149664	93663.4	119096	89996.2	102262	62736	64073	86054.9	-0.675329	-1.13117	-0.45584	0.0122819
PP-C5	Dnajc6	sp|Q80TZ3-3|AUXI_MOUSE	S625	100	NA	178993	203826	210041	143799	188487	132911	135940	69922.1	84944.5	128175	-0.95667	-1.35171	-0.395035	0.0147608
PP-C5	Dnm1	sp|P39053|DYN1_MOUSE	S306	50	NA	54859.2	50119.7	45239.3	14056.7	16719.5	15610.3	25492.5	6234.06	11240.7	13978.7	-1.04029	-2.51875	-1.47845	0.00453414
PP-C5	Dnm1	sp|P39053|DYN1_MOUSE	S512	96.91	NA	36659	38448.7	35861.5	33429	21522.3	21894	27624.2	17911.2	17082.4	22663	-0.577921	-1.08004	-0.502114	0.0209445
PP-C5	Dnm1	sp|P39053|DYN1_MOUSE	T511	97.08	NA	154096	156126	153416	117632	88963.5	77690.8	99014.2	52802.8	57660.7	80421	-0.794908	-1.48447	-0.68956	0.00610566
PP-C5	Dnm1	sp|P39053-4|DYN1_MOUSE	S306	50	NA	54859.2	50119.7	45239.3	14056.7	16719.5	15610.3	25492.5	6234.06	11240.7	13978.7	-1.04029	-2.51875	-1.47845	0.00453414
PP-C5	Dnm1	sp|P39053-4|DYN1_MOUSE	S512	96.91	NA	36659	38448.7	35861.5	33429	21522.3	21894	27624.2	17911.2	17082.4	22663	-0.577921	-1.08004	-0.502114	0.0209445
PP-C5	Dnm1	sp|P39053-4|DYN1_MOUSE	T511	97.08	NA	154096	156126	153416	117632	88963.5	77690.8	99014.2	52802.8	57660.7	80421	-0.794908	-1.48447	-0.68956	0.00610566
PP-C5	Dnm1	sp|P39053-4|DYN1_MOUSE	S851	99.9	NA	383114	520869	634564	388755	378634	460131	351567	248497	207479	468792	-0.79206	-1.16957	-0.377514	0.0490706
PP-C5	Dnm1	sp|P39053-6|DYN1_MOUSE	S306	50	NA	54859.2	50119.7	45239.3	14056.7	16719.5	15610.3	25492.5	6234.06	11240.7	13978.7	-1.04029	-2.51875	-1.47845	0.00453414
PP-C5	Dnm1	sp|P39053-6|DYN1_MOUSE	T849	88.44	NA	152960	151683	220432	89641	58829.6	97100.9	114462	85773.7	61363.5	90480.3	-0.290968	-1.2504	-0.959432	0.0335325
PP-C5	Doc2a	sp|Q7TNF0|DOC2A_MOUSE	S226	33.31	NA	33662.9	37579.3	35262.2	22335.7	26175.8	19593.8	25395.6	11397.4	16251.4	19034.7	-0.757767	-1.36066	-0.602898	0.00698389
PP-C5	Dock3	sp|Q8CIQ7|DOCK3_MOUSE	S1652	95.3	NA	89711.3	88243	89824.2	32384.2	37129.6	28081.2	40463.3	24505.1	27656.6	32372.4	-0.404213	-1.77501	-1.3708	0.00165314
PP-C5	Dock5	sp|B2RY04|DOCK5_MOUSE	S1832	98.76	NA	119240	147407	150908	78237.8	113919	75906.2	51396.2	88319.1	47223.2	150726	-0.236889	-1.03826	-0.801374	0.0520643
PP-C5	Dst	sp|Q91ZU6|DYST_MOUSE	S236	100	NA	173863	182951	154467	197296	156304	146991	111122	62432.9	66739.6	98600.4	-1.24356	-1.39986	-0.156299	0.0311593
PP-C5	Dst	sp|Q91ZU6|DYST_MOUSE	S237	100	NA	434764	426754	396981	390758	373264	358822	298623	188017	195882	264421	-0.88858	-1.12794	-0.239362	0.00781839
PP-C5	Dst	sp|Q91ZU6-8|DYST_MOUSE	S352	100	NA	173863	182951	154467	197296	156304	146991	111122	62432.9	66739.6	98600.4	-1.24356	-1.39986	-0.156299	0.0311593
PP-C5	Dst	sp|Q91ZU6-8|DYST_MOUSE	S353	100	NA	434764	426754	396981	390758	373264	358822	298623	188017	195882	264421	-0.88858	-1.12794	-0.239362	0.00781839
PP-C5	Dst	tr|S4R2N8|S4R2N8_MOUSE	S414	100	NA	173863	182951	154467	197296	156304	146991	111122	62432.9	66739.6	98600.4	-1.24356	-1.39986	-0.156299	0.0311593
PP-C5	Dst	tr|S4R2N8|S4R2N8_MOUSE	S415	100	NA	434764	426754	396981	390758	373264	358822	298623	188017	195882	264421	-0.88858	-1.12794	-0.239362	0.00781839
PP-C5	Dtnb	sp|O70585|DTNB_MOUSE	T468	100	NA	40158.9	46036.5	49779.8	23670.5	26217.1	21342.3	26336.4	19860.6	19208.8	26098	-0.320341	-1.21427	-0.893925	0.0053598
PP-C5	Dtnb	tr|G3UXK0|G3UXK0_MOUSE	T438	100	NA	40158.9	46036.5	49779.8	23670.5	26217.1	21342.3	26336.4	19860.6	19208.8	26098	-0.320341	-1.21427	-0.893925	0.0053598
PP-C5	Dtnb	tr|G3UXK0|G3UXK0_MOUSE	S501	99.6	NA	106553	116692	101788	57034.7	55945	57201.6	95477.9	46001.6	53846.6	64802.2	-0.411768	-1.11782	-0.706048	0.0281377
PP-C5	Dtnb	tr|G3UYD1|G3UYD1_MOUSE	S59	99.6	NA	106553	116692	101788	57034.7	55945	57201.6	95477.9	46001.6	53846.6	64802.2	-0.411768	-1.11782	-0.706048	0.0281377
PP-C5	Dtx4	sp|Q6PDK8|DTX4_MOUSE	S273	33.33	NA	16163.5	17301.1	17948.2	6271.54	5553.67	5415.3	7197.81	12609.2	14044.3	13066.3	1.12518	-0.362839	-1.48802	0.00227422
PP-C5	Dtx4	sp|Q6PDK8|DTX4_MOUSE	S270	49.55	NA	18149.4	19522.4	25379.4	8894.15	11584.6	9804.73	10379.2	16734.8	16125.6	18796.2	0.692643	-0.355212	-1.04786	0.0158097
PP-C5	Dync1i1	sp|O88485|DC1I1_MOUSE	S94	96.88	NA	62219.4	68655.2	73718	45754.9	36266.5	44797.8	51623.3	30866.9	33102.1	42966.1	-0.480015	-1.09235	-0.612332	0.00979877
PP-C5	Dync1i1	sp|O88485|DC1I1_MOUSE	S80	90.16	NA	111882	116520	123982	65375.4	67141.7	60943.1	85230.3	57489.8	55376.9	70647.4	-0.304045	-1.05757	-0.753521	0.00650316
PP-C5	Dync1i1	sp|O88485|DC1I1_MOUSE	S87	33.3	NA	101123	141907	153365	105175	97484.7	93227.3	92270.7	41450.6	46478.8	87857.2	-1.14222	-1.58756	-0.445333	0.0171626
PP-C5	Dync1i1	sp|O88485|DC1I1_MOUSE	T77	92.64	NA	165371	166013	232393	100710	105565	100501	121979	89628.6	95613	118240	-0.210745	-1.02076	-0.81001	0.0226753
PP-C5	Dync1li1	sp|Q8R1Q8|DC1L1_MOUSE	T512	50.34	NA	24164.7	28252.7	30104.3	23032	21113.6	20716	21704.7	11021.8	13036.2	18843.8	-0.847287	-1.19329	-0.346004	0.00720078
PP-C5	Dync1li1	sp|Q8R1Q8|DC1L1_MOUSE	S516	99.96	NA	440756	399492	379721	246615	248811	277917	322562	163219	205814	215685	-0.570301	-1.14006	-0.569759	0.00939001
PP-C5	Dync1li2	sp|Q6PDL0|DC1L2_MOUSE	S481	50	NA	33604.2	37472.3	43758.8	15041.5	14998.5	17275.6	20591.8	19041.4	21102.7	17741.5	0.241619	-0.931345	-1.17296	0.00800915
PP-C5	Dync1li2	sp|Q6PDL0|DC1L2_MOUSE	T484	48.73	NA	33658.8	39593.8	45237.4	16201.4	13209.9	14660.8	19159.3	24900.9	19401.1	21452.8	0.486732	-0.83436	-1.32109	0.00928438
PP-C5	Dzank1	sp|Q8C008|DZAN1_MOUSE	S201	100	NA	11910.5	8216.66	11668.4	4390.13	5897.54	7463.36	7172.86	4223.46	3866.32	6360.34	-0.623357	-1.38969	-0.766334	0.0263263
PP-C5	Dzank1	sp|Q8C008|DZAN1_MOUSE	S179	100	NA	67619.2	57178	65681.3	35333.3	31928.1	29326.9	31582.6	28706.2	31833.7	34139.6	-0.0821099	-1.06871	-0.986596	0.00351422
PP-C5	Efna2	sp|P52801|EFNA2_MOUSE	Y33	96.18	NA	49623.4	52966.4	52013.7	35919.7	40662.3	44492.3	45813.8	23763.8	23125.8	29752.1	-0.831542	-1.13627	-0.304729	0.00604087
PP-C5	Efna2	sp|P52801|EFNA2_MOUSE	Y36	84.27	NA	49623.4	52966.4	52013.7	35919.7	40662.3	44492.3	45813.8	23763.8	23125.8	29752.1	-0.831542	-1.13627	-0.304729	0.00604087
PP-C5	Efnb2	sp|P52800|EFNB2_MOUSE	S263	100	NA	53929	40802.5	47457.8	17841.2	13999	18088.8	26179.3	14485	21928.6	15472	-0.0635758	-1.3803	-1.31672	0.0107952
PP-C5	Efr3a	sp|Q8BG67|EFR3A_MOUSE	S220	99.17	NA	64653.5	64042.8	62936.1	40356.5	39028.8	31627.6	40329.2	23037.3	28250	39437.9	-0.561141	-1.31671	-0.755566	0.00304423
PP-C5	Efr3a	sp|Q8BG67|EFR3A_MOUSE	S219	99.1	NA	64653.6	65302.1	64419.5	40248	39200.8	34712.8	39948.2	23767.4	28400.7	40333.1	-0.562721	-1.31264	-0.749922	0.00183882
PP-C5	Efr3b	sp|Q6ZQ18|EFR3B_MOUSE	S354	49.85	NA	11591.4	8000.88	8997.36	2296.99	4276.43	2396.53	4429.95	1537.44	3931.03	3118.93	-0.293015	-1.80132	-1.50831	0.016419
PP-C5	Efr3b	sp|Q6ZQ18|EFR3B_MOUSE	S789	41.95	NA	26571.1	24636.8	24178.9	13155.9	16798.6	15103.2	15961.4	10284.3	13705.4	18446.3	-0.346847	-1.06694	-0.72009	0.00563771
PP-C5	Efr3b	sp|Q6ZQ18|EFR3B_MOUSE	T791	30.92	NA	107529	97382.7	96665.2	50638.4	56504.9	56490.3	71846.1	44106.1	45554.7	58832.9	-0.393054	-1.16502	-0.771961	0.00621921
PP-C5	Efr3b	sp|Q6ZQ18|EFR3B_MOUSE	S216	100	NA	344792	307514	318965	162250	205490	205254	226328	90710.1	119265	163465	-0.928557	-1.62469	-0.696132	0.00466392
PP-C5	Ehd4	sp|Q9EQP2|EHD4_MOUSE	S459	49.33	NA	87797	80794.9	96985.3	45293	72923.9	50049.3	55162.6	28578.8	34208.5	46689.5	-0.831271	-1.49562	-0.664353	0.0133789
PP-C5	Eif5	sp|P59325|IF5_MOUSE	S10	100	NA	97100.9	105653	98418.1	56485.2	73097.9	46454.6	56188.5	36623.6	45436.2	48950.6	-0.500783	-1.29088	-0.790097	0.00796896
PP-C5	Elavl2	sp|Q60899|ELAV2_MOUSE	S118	98.86	NA	14045.4	13877.5	15370.7	9264.83	8818.39	8698.94	8742.17	6968.49	7470.29	9377.9	-0.298859	-0.999241	-0.700383	0.00226195
PP-C5	Elavl2	sp|Q60899|ELAV2_MOUSE	S121	49.18	NA	48792.6	42419.5	46590.6	15390.9	16474.9	19764.9	26621.6	13157.9	19294.4	18500.4	-0.269813	-1.50125	-1.23144	0.00674293
PP-C5	Elavl2	sp|Q60899|ELAV2_MOUSE	S221	99.89	NA	149073	144938	169021	87948.9	87994	107304	118986	76902.7	73180.8	101936	-0.422266	-1.04039	-0.618119	0.0111197
PP-C5	Elavl4	sp|Q61701|ELAV4_MOUSE	S130	98.86	NA	14045.4	13877.5	15370.7	9264.83	8818.39	8698.94	8742.17	6968.49	7470.29	9377.9	-0.298859	-0.999241	-0.700383	0.00226195
PP-C5	Elavl4	sp|Q61701|ELAV4_MOUSE	S133	49.18	NA	48792.6	42419.5	46590.6	15390.9	16474.9	19764.9	26621.6	13157.9	19294.4	18500.4	-0.269813	-1.50125	-1.23144	0.00674293
PP-C5	Eml1	sp|Q05BC3-3|EMAL1_MOUSE	S185	50	NA	323385	295911	143025	225756	268899	250795	224739	59042.9	80533.5	175039	-1.79721	-1.86438	-0.067171	0.0515431
PP-C5	Eml2	tr|E9QK48|E9QK48_MOUSE	S170	100	NA	110556	114745	104012	110345	100143	84571.2	92498	47290.4	48574.6	78489.6	-1.01533	-1.19542	-0.180084	0.00760393
PP-C5	Eml2	tr|E9QK48|E9QK48_MOUSE	S154	97.8	NA	172903	192973	148554	117786	129351	101036	98854.6	69362.8	80070.6	105851	-0.580862	-1.19851	-0.617647	0.0128902
PP-C5	Eml3	sp|Q8VC03|EMAL3_MOUSE	S187	28.49	NA	72189.4	81063	78364	27162.1	28640.1	26275.7	64129.8	34963.5	31225.1	45123.8	-0.143366	-1.22212	-1.07876	0.0341329
PP-C5	Eno1	sp|P17182|ENOA_MOUSE	S263	100	NA	329961	294572	322608	218505	219716	217447	235859	147570	146587	235809	-0.599695	-1.10203	-0.502338	0.00251643
PP-C5	Eno2	sp|P17183|ENOG_MOUSE	S263	100	NA	60751	56582.9	51989.1	32542.7	32806	28313	32958.4	17746.9	15092.9	28168.4	-0.946988	-1.7813	-0.834309	0.00262746
PP-C5	Eno4	sp|Q8C042|ENO4_MOUSE	S348	100	NA	171309	171149	135188	34939.7	51135.8	51249.5	49960.9	62500.1	47739.2	39181.7	0.235396	-1.53034	-1.76574	0.00411298
PP-C5	Epb4	tr|A2AUK5|A2AUK5_MOUSE	T488	97.44	NA	13807.8	15200.3	15864	5775.63	6787.31	7064.94	8640.98	8818.47	7223.23	7829.13	0.182613	-0.899029	-1.08164	0.00580162
PP-C5	Epb4	tr|A2AUK5|A2AUK5_MOUSE	T580	100	NA	787068	767425	721193	551075	475780	406888	484555	352439	402352	436619	-0.345677	-1.00719	-0.661512	0.0058138
PP-C5	Epb4	tr|A2AUK5|A2AUK5_MOUSE	T489	98.74	NA	903373	811336	925765	283288	312930	268229	406290	375508	351860	442741	0.195092	-1.27508	-1.47017	0.00292822
PP-C5	Epb4	tr|A2AUK5|A2AUK5_MOUSE	T550	100	NA	957197	1.06087e+06	1.16731e+06	339618	374490	246792	336043	308799	300712	445167	-0.0893919	-1.80078	-1.71138	0.00271174
PP-C5	Epb4	tr|A2AUK5|A2AUK5_MOUSE	S544	100	NA	1.14132e+06	1.24511e+06	1.39669e+06	463425	497364	350157	451741	406961	410908	575060	-0.107837	-1.62467	-1.51684	0.00301489
PP-C5	Epb4	tr|A2AUK5|A2AUK5_MOUSE	S378	100	NA	1.11698e+06	1.06552e+06	1.07192e+06	588649	756977	626887	813786	466238	506461	701341	-0.518285	-1.15737	-0.639089	0.00668152
PP-C5	Epb4	tr|A2AUK5|A2AUK5_MOUSE	S546	100	NA	1.5871e+06	1.6748e+06	1.91002e+06	657724	720030	518961	657659	674002	615990	875550	0.0143917	-1.41838	-1.43277	0.00304423
PP-C5	Epb4	tr|A2AUK5|A2AUK5_MOUSE	T78	100	NA	1.91862e+06	1.79e+06	1.75015e+06	804653	851464	690056	1.2583e+06	807803	828044	930829	-0.139751	-1.15357	-1.01382	0.0101247
PP-C5	Epb4	tr|A2AUK5|A2AUK5_MOUSE	S75	100	NA	2.45738e+06	2.56279e+06	2.61576e+06	879168	1.01277e+06	719068	1.23912e+06	831489	927264	1.09568e+06	-0.130353	-1.53329	-1.40293	0.00290595
PP-C5	Epb4	tr|A2AUK5|A2AUK5_MOUSE	T79	100	NA	2.73775e+06	2.80629e+06	2.80796e+06	984487	1.13619e+06	821583	1.50599e+06	950916	1.04884e+06	1.24949e+06	-0.153417	-1.47734	-1.32392	0.00381651
PP-C5	Epb4	tr|E9PV14|E9PV14_MOUSE	T487	97.44	NA	13807.8	15200.3	15864	5775.63	6787.31	7064.94	8640.98	8818.47	7223.23	7829.13	0.182613	-0.899029	-1.08164	0.00580162
PP-C5	Epb4	tr|E9PV14|E9PV14_MOUSE	T488	98.74	NA	903373	811336	925765	283288	312930	268229	406290	375508	351860	442741	0.195092	-1.27508	-1.47017	0.00292822
PP-C5	Epb4	tr|E9PV14|E9PV14_MOUSE	T549	100	NA	957197	1.06087e+06	1.16731e+06	339618	374490	246792	336043	308799	300712	445167	-0.0893919	-1.80078	-1.71138	0.00271174
PP-C5	Epb4	tr|E9PV14|E9PV14_MOUSE	S543	100	NA	1.14132e+06	1.24511e+06	1.39669e+06	463425	497364	350157	451741	406961	410908	575060	-0.107837	-1.62467	-1.51684	0.00301489
PP-C5	Epb4	tr|E9PV14|E9PV14_MOUSE	S378	100	NA	1.11698e+06	1.06552e+06	1.07192e+06	588649	756977	626887	813786	466238	506461	701341	-0.518285	-1.15737	-0.639089	0.00668152
PP-C5	Epb4	tr|E9PV14|E9PV14_MOUSE	S545	100	NA	1.5871e+06	1.6748e+06	1.91002e+06	657724	720030	518961	657659	674002	615990	875550	0.0143917	-1.41838	-1.43277	0.00304423
PP-C5	Epb4	tr|E9PV14|E9PV14_MOUSE	T78	100	NA	1.91862e+06	1.79e+06	1.75015e+06	804653	851464	690056	1.2583e+06	807803	828044	930829	-0.139751	-1.15357	-1.01382	0.0101247
PP-C5	Epb4	tr|E9PV14|E9PV14_MOUSE	S75	100	NA	2.45738e+06	2.56279e+06	2.61576e+06	879168	1.01277e+06	719068	1.23912e+06	831489	927264	1.09568e+06	-0.130353	-1.53329	-1.40293	0.00290595
PP-C5	Epb4	tr|E9PV14|E9PV14_MOUSE	T79	100	NA	2.73775e+06	2.80629e+06	2.80796e+06	984487	1.13619e+06	821583	1.50599e+06	950916	1.04884e+06	1.24949e+06	-0.153417	-1.47734	-1.32392	0.00381651
PP-C5	Epb41l2	sp|O70318|E41L2_MOUSE	S864	99.99	NA	21183	29941.9	22704.8	12862.8	15150.3	13260	19280.4	10337.5	9309.05	13921.4	-0.623936	-1.32496	-0.701028	0.0253883
PP-C5	Epb41l2	sp|O70318|E41L2_MOUSE	T858	99.99	NA	21183	29941.9	22704.8	12862.8	15150.3	13260	19280.4	10337.5	9309.05	13921.4	-0.623936	-1.32496	-0.701028	0.0253883
PP-C5	Epb41l2	sp|O70318|E41L2_MOUSE	T862	99.99	NA	21183	29941.9	22704.8	12862.8	15150.3	13260	19280.4	10337.5	9309.05	13921.4	-0.623936	-1.32496	-0.701028	0.0253883
PP-C5	Epb41l3	sp|Q9WV92|E41L3_MOUSE	S105	98.43	NA	32792.9	35167.4	29411.9	13897.3	19721.6	12390.8	15855.2	11743.7	11185.6	10668	-0.431933	-1.50136	-1.06942	0.00595664
PP-C5	Epb41l3	sp|Q9WV92|E41L3_MOUSE	S724	98.56	NA	23465.1	24973.8	25882.2	10549.4	14796.5	18887.9	20441.2	8215.63	10101.8	12785.3	-0.819992	-1.43559	-0.615597	0.0213051
PP-C5	Epb41l3	sp|Q9WV92|E41L3_MOUSE	S428	100	NA	59516.8	58461.2	60628.2	37221.9	41788.5	32827.4	39920.6	21038.1	28292.6	32265.6	-0.621217	-1.27126	-0.650043	0.00396553
PP-C5	Epb41l3	sp|Q9WV92|E41L3_MOUSE	S470	100	NA	177762	198062	186043	72090.7	94071.9	80733.6	92051.7	70787.6	88315.4	89744.3	-0.0911024	-1.23531	-1.1442	0.0028953
PP-C5	Epb41l3	sp|Q9WV92|E41L3_MOUSE	S451	100	NA	332340	325363	312786	169639	163901	174571	212784	112083	155769	141264	-0.428351	-1.27231	-0.843958	0.00420813
PP-C5	Epb41l3	sp|Q9WV92|E41L3_MOUSE	T518	100	NA	218663	285722	288794	195193	188689	189830	163271	106164	124040	182922	-0.678721	-1.19977	-0.521051	0.0133697
PP-C5	Epb41l3	sp|Q9WV92|E41L3_MOUSE	Y464	99.53	NA	438899	458852	429426	229220	239271	248487	266390	173090	222307	217180	-0.314428	-1.16202	-0.847596	0.002514
PP-C5	Epb41l3	sp|Q9WV92|E41L3_MOUSE	S456	99.83	NA	543700	548524	528400	237219	252574	259428	317088	165446	225630	219954	-0.447103	-1.46606	-1.01896	0.0028953
PP-C5	Epb41l3	sp|Q9WV92|E41L3_MOUSE	T495	99.98	NA	505871	521437	492713	227203	278807	257929	299636	183224	192091	285684	-0.502749	-1.43296	-0.930207	0.00231752
PP-C5	Epb41l3	sp|Q9WV92|E41L3_MOUSE	S458	99.95	NA	549479	584909	541458	343445	320415	321754	347609	240503	281248	309373	-0.353485	-1.09849	-0.745009	0.00207942
PP-C5	Epb41l3	sp|Q9WV92|E41L3_MOUSE	S486	100	NA	402927	604621	490795	324323	316506	259266	283208	153664	187553	310828	-0.794056	-1.54964	-0.755586	0.0164371
PP-C5	Epb41l3	sp|Q9WV92|E41L3_MOUSE	T542	100	NA	811015	844825	805480	462695	545159	494955	487409	327495	369770	469188	-0.513148	-1.23469	-0.721544	0.00194988
PP-C5	Epb41l3	sp|Q9WV92|E41L3_MOUSE	T545	100	NA	1.41825e+06	1.40607e+06	1.36347e+06	695346	831880	717708	799198	431899	533522	699572	-0.6568	-1.532	-0.875197	0.00194988
PP-C5	Epb41l3	sp|Q9WV92|E41L3_MOUSE	S543	100	NA	1.4151e+06	1.4113e+06	1.34388e+06	901681	961061	884633	996468	621635	726407	819416	-0.473654	-1.04432	-0.570665	0.00245299
PP-C5	Epb41l3	sp|Q9WV92|E41L3_MOUSE	S547	99.99	NA	2.23254e+06	2.27174e+06	2.17378e+06	1.04771e+06	1.29458e+06	1.10445e+06	1.18637e+06	618541	795861	1.07367e+06	-0.711786	-1.65427	-0.942488	0.00194988
PP-C5	Epb41l3	sp|Q9WV92-3|E41L3_MOUSE	S105	98.43	NA	32792.9	35167.4	29411.9	13897.3	19721.6	12390.8	15855.2	11743.7	11185.6	10668	-0.431933	-1.50136	-1.06942	0.00595664
PP-C5	Epb41l3	sp|Q9WV92-3|E41L3_MOUSE	S712	98.56	NA	23465.1	24973.8	25882.2	10549.4	14796.5	18887.9	20441.2	8215.63	10101.8	12785.3	-0.819992	-1.43559	-0.615597	0.0213051
PP-C5	Epb41l3	sp|Q9WV92-3|E41L3_MOUSE	S428	100	NA	59516.8	58461.2	60628.2	37221.9	41788.5	32827.4	39920.6	21038.1	28292.6	32265.6	-0.621217	-1.27126	-0.650043	0.00396553
PP-C5	Epb41l3	sp|Q9WV92-3|E41L3_MOUSE	S470	100	NA	177762	198062	186043	72090.7	94071.9	80733.6	92051.7	70787.6	88315.4	89744.3	-0.0911024	-1.23531	-1.1442	0.0028953
PP-C5	Epb41l3	sp|Q9WV92-3|E41L3_MOUSE	S451	100	NA	332340	325363	312786	169639	163901	174571	212784	112083	155769	141264	-0.428351	-1.27231	-0.843958	0.00420813
PP-C5	Epb41l3	sp|Q9WV92-3|E41L3_MOUSE	T518	100	NA	218663	285722	288794	195193	188689	189830	163271	106164	124040	182922	-0.678721	-1.19977	-0.521051	0.0133697
PP-C5	Epb41l3	sp|Q9WV92-3|E41L3_MOUSE	Y464	99.53	NA	438899	458852	429426	229220	239271	248487	266390	173090	222307	217180	-0.314428	-1.16202	-0.847596	0.002514
PP-C5	Epb41l3	sp|Q9WV92-3|E41L3_MOUSE	S456	99.83	NA	543700	548524	528400	237219	252574	259428	317088	165446	225630	219954	-0.447103	-1.46606	-1.01896	0.0028953
PP-C5	Epb41l3	sp|Q9WV92-3|E41L3_MOUSE	T495	99.98	NA	505871	521437	492713	227203	278807	257929	299636	183224	192091	285684	-0.502749	-1.43296	-0.930207	0.00231752
PP-C5	Epb41l3	sp|Q9WV92-3|E41L3_MOUSE	S458	99.95	NA	549479	584909	541458	343445	320415	321754	347609	240503	281248	309373	-0.353485	-1.09849	-0.745009	0.00207942
PP-C5	Epb41l3	sp|Q9WV92-3|E41L3_MOUSE	S486	100	NA	402927	604621	490795	324323	316506	259266	283208	153664	187553	310828	-0.794056	-1.54964	-0.755586	0.0164371
PP-C5	Epb41l3	sp|Q9WV92-7|E41L3_MOUSE	S105	98.43	NA	32792.9	35167.4	29411.9	13897.3	19721.6	12390.8	15855.2	11743.7	11185.6	10668	-0.431933	-1.50136	-1.06942	0.00595664
PP-C5	Epb41l3	sp|Q9WV92-7|E41L3_MOUSE	S653	98.56	NA	23465.1	24973.8	25882.2	10549.4	14796.5	18887.9	20441.2	8215.63	10101.8	12785.3	-0.819992	-1.43559	-0.615597	0.0213051
PP-C5	Epb41l3	sp|Q9WV92-7|E41L3_MOUSE	S428	100	NA	59516.8	58461.2	60628.2	37221.9	41788.5	32827.4	39920.6	21038.1	28292.6	32265.6	-0.621217	-1.27126	-0.650043	0.00396553
PP-C5	Epb41l3	sp|Q9WV92-7|E41L3_MOUSE	S451	100	NA	165580	176900	157283	115415	113345	100898	108306	75578.5	88334.5	106579	-0.417883	-1.02335	-0.605467	0.00349037
PP-C5	Epb41l3	sp|Q9WV92-7|E41L3_MOUSE	T500	100	NA	218663	285722	288794	195193	188689	189830	163271	106164	124040	182922	-0.678721	-1.19977	-0.521051	0.0133697
PP-C5	Epb41l3	sp|Q9WV92-7|E41L3_MOUSE	T477	99.98	NA	505871	521437	492713	227203	278807	257929	299636	183224	192091	285684	-0.502749	-1.43296	-0.930207	0.00231752
PP-C5	Epb41l3	sp|Q9WV92-7|E41L3_MOUSE	S468	100	NA	402927	604621	490795	324323	316506	259266	283208	153664	187553	310828	-0.794056	-1.54964	-0.755586	0.0164371
PP-C5	Epb41l3	sp|Q9WV92-7|E41L3_MOUSE	T458	99.96	NA	1.16567e+06	1.13545e+06	980175	596675	715340	521494	552600	268160	385524	554818	-0.867996	-1.74264	-0.87464	0.00538691
PP-C5	Eps8l2	sp|Q99K30|ES8L2_MOUSE	S573	100	NA	16590.6	16132.9	14046.4	10729.7	17047	13993.2	10927	4239.08	5310.41	7975.5	-1.46422	-1.70712	-0.2429	0.0211681
PP-C5	Erbb4	sp|Q61527|ERBB4_MOUSE	S997	100	NA	447233	413160	377393	144400	128887	104102	151627	113359	117893	146925	-0.193846	-1.83526	-1.64142	0.00236239
PP-C5	Erc2	sp|Q6PH08|ERC2_MOUSE	S14	99.99	NA	480574	447501	495710	212658	255587	279106	312400	228016	229856	298303	-0.210708	-1.05175	-0.841045	0.00567514
PP-C5	Etl4	tr|E9QAU4|E9QAU4_MOUSE	S519	99.5	NA	29220.8	29176.2	27167.2	10972.9	13321.3	12470.9	10961.5	17224.8	14914.2	13068.4	0.429531	-0.827719	-1.25725	0.00211884
PP-C5	Etl4	tr|E9QAU4|E9QAU4_MOUSE	S1919	100	NA	47787.2	45282.8	55922.8	11721.1	13927	16104.5	19001.9	14339.9	13914.5	15864.9	-0.104523	-1.81374	-1.70921	0.00329543
PP-C5	Etl4	tr|E9QAU4|E9QAU4_MOUSE	S220	100	NA	18553.3	20656.8	18324.7	14003.2	13527.9	14341.4	12334.2	10545.7	8179.8	17281.5	-0.533469	-1.03447	-0.501002	0.00606111
PP-C5	Etl4	tr|E9QAU4|E9QAU4_MOUSE	S525	96.61	NA	45675.4	46256.5	44802.4	15086.6	14995.1	16017.3	18768	21878.3	18321.5	19509.4	0.309705	-1.18115	-1.49086	0.0010906
PP-C5	Etl4	tr|E9QAU4|E9QAU4_MOUSE	T521	99.84	NA	74896.2	75432.7	71969.6	26059.5	28316.4	28488.2	29729.5	39103.1	33235.7	32577.8	0.361717	-1.03469	-1.39641	0.000696809
PP-C5	Etl4	tr|E9QAU4|E9QAU4_MOUSE	S1859	100	NA	49926.4	58521.4	60012.5	41436.9	27709.8	30948.3	29265.5	25649.8	22114.4	36379.7	-0.437394	-1.23344	-0.79605	0.0110477
PP-C5	Etl4	tr|E9QAU4|E9QAU4_MOUSE	S1953	99.97	NA	103449	84628.6	91609.4	34469.2	37957.1	50888.1	62470.6	47011.4	44183.6	46524.9	-0.0266064	-1.03182	-1.00522	0.0146816
PP-C5	Etl4	tr|E9QAU4|E9QAU4_MOUSE	S1949	97.74	NA	153728	130177	136924	44956.6	43096.1	60317.4	79976.6	46435.1	45127.6	65964.3	-0.318394	-1.61544	-1.29705	0.00674726
PP-C5	Etl4	tr|E9QAU4|E9QAU4_MOUSE	S1950	98.7	NA	174847	149184	158743	53497.3	57801.6	73916	94066	60442.8	58601	77958.6	-0.230225	-1.43489	-1.20467	0.00663407
PP-C5	Etl4	tr|E9QAU4|E9QAU4_MOUSE	S1089	100	NA	504178	515736	428813	506416	300176	370063	313945	189369	204021	263605	-0.921863	-1.29579	-0.37393	0.036134
PP-C5	Etl4	tr|E9QAU4|E9QAU4_MOUSE	S1086	100	NA	1.20827e+06	1.18321e+06	1.00791e+06	1.17696e+06	794257	895827	772419	548917	558636	736887	-0.716352	-1.03294	-0.316592	0.0361322
PP-C5	Exph5	sp|Q0VAV2|EXPH5_MOUSE	S1724	100	NA	20506.3	14034.9	15950.5	7534.41	6491.2	4785.64	3860.84	4807.32	3867.39	6167.93	-0.38603	-1.9562	-1.57017	0.0103566
PP-C5	Exph5	sp|Q0VAV2|EXPH5_MOUSE	S1071	49.63	NA	225751	158271	140312	56776.6	47372.5	32379.2	35790.9	31711.5	31174.9	34675.3	-0.454263	-2.47471	-2.02044	0.0110697
PP-C5	Fam110b	sp|Q8C739|F110B_MOUSE	S257	99.95	NA	22743.3	24839.4	22627.6	14732.8	16183.4	13142.3	20430	8379.24	11319.1	14700.1	-0.710971	-1.24865	-0.537677	0.0156715
PP-C5	Fam117b	sp|Q3U3E2|F117B_MOUSE	S131	86.94	NA	115246	108378	112653	54497.4	53057.7	62374	77591.2	47818.8	48431.9	53559	-0.362677	-1.21982	-0.857142	0.00564365
PP-C5	Fam117b	sp|Q3U3E2|F117B_MOUSE	S152	84.91	NA	115246	108378	112653	54497.4	53057.7	62374	77591.2	47818.8	48431.9	53559	-0.362677	-1.21982	-0.857142	0.00564365
PP-C5	Fam124a	tr|D3Z5V4|D3Z5V4_MOUSE	S323	86.57	NA	7771.72	6153.86	7153.38	2005.86	2126.72	2471.48	5306.7	5898.44	7669.9	1858.72	1.18798	-0.050597	-1.23858	0.0328456
PP-C5	Fam126b	sp|Q8C729|F126B_MOUSE	S430	100	NA	24683.6	26851.5	23398.4	10901.4	14551.9	9688.84	9385.32	8971.04	13532.3	21138.8	0.0154429	-1.15051	-1.16595	0.00776076
PP-C5	Fam126b	sp|Q8C729-2|F126B_MOUSE	S486	100	NA	24683.6	26851.5	23398.4	10901.4	14551.9	9688.84	9385.32	8971.04	13532.3	21138.8	0.0154429	-1.15051	-1.16595	0.00776076
PP-C5	Fam131b	sp|Q3TY60|F131B_MOUSE	S47	100	NA	71937	64523.8	68162.9	36794.5	33951.9	39070.8	41659.6	24262.2	25297.5	37370.8	-0.611857	-1.46077	-0.848913	0.00234519
PP-C5	Fam131b	sp|Q3TY60|F131B_MOUSE	S117	99.99	NA	2.02505e+06	1.97378e+06	1.82995e+06	846112	1.00517e+06	904120	1.05992e+06	622898	687609	857686	-0.541679	-1.56811	-1.02643	0.0021844
PP-C5	Fam131b	sp|Q3TY60|F131B_MOUSE	S114	100	NA	1.92998e+06	1.98116e+06	1.96497e+06	1.01415e+06	1.16562e+06	1.06145e+06	1.16674e+06	816498	900600	1.00053e+06	-0.360144	-1.18993	-0.829782	0.0013925
PP-C5	Fam131b	tr|E9Q8P8|E9Q8P8_MOUSE	S75	100	NA	71937	64523.8	68162.9	36794.5	33951.9	39070.8	41659.6	24262.2	25297.5	37370.8	-0.611857	-1.46077	-0.848913	0.00234519
PP-C5	Fam131b	tr|E9Q8P8|E9Q8P8_MOUSE	S145	99.99	NA	2.02505e+06	1.97378e+06	1.82995e+06	846112	1.00517e+06	904120	1.05992e+06	622898	687609	857686	-0.541679	-1.56811	-1.02643	0.0021844
PP-C5	Fam131b	tr|E9Q8P8|E9Q8P8_MOUSE	S142	100	NA	1.92998e+06	1.98116e+06	1.96497e+06	1.01415e+06	1.16562e+06	1.06145e+06	1.16674e+06	816498	900600	1.00053e+06	-0.360144	-1.18993	-0.829782	0.0013925
PP-C5	Fam160a2	sp|Q3U2I3|F16A2_MOUSE	S529	99.97	NA	81793.8	103242	51910.1	31662.5	32998	12622.6	29107.9	35486.5	34534.7	32779.3	0.396485	-1.17373	-1.57022	0.0363898
PP-C5	Fam163b	sp|Q8BUM6|F163B_MOUSE	S84	16.53	NA	198295	162979	212363	75019.7	74894.9	71533.6	118016	110836	75573.6	94559.2	0.135219	-1.0367	-1.17192	0.0152007
PP-C5	Fam171a1	tr|A2ATK9|A2ATK9_MOUSE	S525	95.12	NA	9467.52	9955.86	10666	5079.56	5576.45	6096.29	6466.21	5133.46	4326.13	6384.85	-0.295426	-1.08444	-0.789018	0.00422026
PP-C5	Fam171a2	sp|A2A699|F1712_MOUSE	S475	100	NA	34520.3	29581.9	32078.8	10241.6	10030.8	11375.7	18177.8	7303.73	10633.1	9477.69	-0.473966	-1.83786	-1.36389	0.00624346
PP-C5	Fam171b	sp|Q14CH0|F171B_MOUSE	S792	99.52	NA	829467	768776	846182	382288	440092	365747	470228	338183	357002	464709	-0.254283	-1.22906	-0.97478	0.00282104
PP-C5	Fam217b	tr|A2AJW5|A2AJW5_MOUSE	S101	100	NA	16175.1	12534.6	15075.9	5694.34	8785.97	8025	11117.4	5659.66	5870.45	5668.74	-0.544032	-1.34009	-0.796055	0.0203479
PP-C5	Fam217b	tr|A2AJW5|A2AJW5_MOUSE	S106	100	NA	33270.5	27197.8	29854	14282	20078.4	17415.4	21126.8	13379	14085.4	14046.8	-0.40841	-1.13256	-0.724151	0.0112424
PP-C5	Fam217b	tr|A2AJW5|A2AJW5_MOUSE	S116	50	NA	81991.8	81210.6	89029	42578.8	50887.3	46976.5	51818.5	30677.4	38316.9	46937.1	-0.478517	-1.28524	-0.806719	0.00304661
PP-C5	Fam65a	sp|Q68FE6|FA65A_MOUSE	S759	46.47	NA	32010.4	26792.3	26960.7	13406.6	11201.9	15873.8	24468.1	11346.3	12186.9	15726.4	-0.464643	-1.28071	-0.816064	0.0322647
PP-C5	Fam81a	sp|Q3UXZ6|FA81A_MOUSE	S58	50	NA	52629	41674	47820.1	10958.2	7976.15	11278.8	16619.1	15968.3	12426.3	14998.4	0.278112	-1.73849	-2.0166	0.00365385
PP-C5	Fam98c	tr|E9PYD1|E9PYD1_MOUSE	S252	100	NA	57450.7	74850.7	71595.1	27501.4	32511.3	25091.4	31308.1	13046.2	16985.1	26396.3	-0.954704	-2.17834	-1.22363	0.00449141
PP-C5	Fbxo41	sp|Q6NS60|FBX41_MOUSE	S526	99.96	NA	50315.7	49737.9	53705	14893.7	19022.2	18472.7	16844.2	21857.5	17374.9	16262.6	0.180588	-1.38559	-1.56618	0.00159081
PP-C5	Fgf12	sp|P61329|FGF12_MOUSE	T231	80.76	NA	29063.2	48849.7	32834.2	15137.2	24221.5	14802.3	11343.6	10261.9	9317.74	13020.2	-0.742238	-1.91488	-1.17264	0.0315823
PP-C5	Fgf12	sp|P61329|FGF12_MOUSE	T229	88.61	NA	92061.7	167228	125024	42872.1	67594	33019.8	34723.2	22697.2	22562.5	36491.3	-0.977272	-2.50102	-1.52375	0.0213827
PP-C5	Fgf12	sp|P61329|FGF12_MOUSE	S226	95.04	NA	89234.2	137117	113181	59341.4	76783.7	48900.5	44675.1	40201	37714.5	45044.9	-0.559775	-1.53861	-0.978834	0.0222381
PP-C5	Fgf12	sp|P61329|FGF12_MOUSE	S227	99.29	NA	221772	400038	375142	178510	210562	135802	117377	92884	81239.3	115504	-0.883028	-1.93245	-1.04942	0.0314566
PP-C5	Fgf12	sp|P61329|FGF12_MOUSE	S212	100	NA	318714	251365	300490	141489	162495	153425	128938	99351.7	98532.5	126631	-0.567098	-1.55234	-0.985243	0.00486783
PP-C5	Fhod3	sp|Q76LL6|FHOD3_MOUSE	S367	100	NA	59459.3	71225.6	51652.1	16255.1	37766.5	19870.1	15839.7	19293.5	23840.1	15587	-0.0568012	-1.49476	-1.43796	0.0174313
PP-C5	Fhod3	sp|Q76LL6|FHOD3_MOUSE	S921	100	NA	75516.4	87172.7	82233.5	34747	38758.9	41906.1	45832.4	23578.9	36210.1	32961.9	-0.431296	-1.44941	-1.01811	0.00439968
PP-C5	Fmn1	sp|Q05860|FMN1_MOUSE	S842	99.94	NA	133764	143424	113490	107505	97938.1	86225.7	77780.7	64105.4	57584	76270.2	-0.602172	-1.09782	-0.495643	0.0162269
PP-C5	Fmn2	sp|Q9JL04|FMN2_MOUSE	S614	100	NA	280776	303777	306588	197075	203864	201339	212321	137194	141118	179728	-0.549392	-1.09399	-0.544602	0.00194988
PP-C5	Fmnl1	sp|Q9JL26|FMNL_MOUSE	S1021	100	NA	88052.5	91581.5	98330.4	49928.1	49510.6	48119.3	49849.7	43450.5	38705.8	66739.7	-0.264735	-1.17349	-0.908759	0.0018905
PP-C5	Frmd3	sp|Q8BHD4|FRMD3_MOUSE	S368	100	NA	40139	29956	34483.6	10392.9	17901.9	20921.2	18839.9	9208.35	16587.6	17004.2	-0.399574	-1.43441	-1.03483	0.0186369
PP-C5	Fry	sp|E9Q8I9|FRY_MOUSE	S1940	99.28	NA	164401	214221	207639	130558	137276	109641	137866	94943.2	86432.1	95222	-0.506547	-1.1076	-0.601054	0.0131611
PP-C5	Fryl	tr|F8VQ05|F8VQ05_MOUSE	S2458	100	NA	151590	148496	137146	95796.1	92255.2	83578.3	79802	64114.7	63705.5	84133	-0.459128	-1.18932	-0.730194	0.00283657
PP-C5	Ftmt	sp|Q9D5H4|FTMT_MOUSE	S44	100	NA	132024	110571	117369	26027.2	41426.7	48387.5	45151.2	46429.1	35182.1	49364.8	0.0198424	-1.55605	-1.57589	0.00400805
PP-C5	Ftmt	sp|Q9D5H4|FTMT_MOUSE	Y36	100	NA	132024	110571	117369	26027.2	41426.7	48387.5	45151.2	46429.1	35182.1	49364.8	0.0198424	-1.55605	-1.57589	0.00400805
PP-C5	Fxyd7	sp|P59648|FXYD7_MOUSE	S73	98.86	NA	39254.7	40614.8	44291.5	25159.6	25268	21235.5	24648.5	17767	14422.2	21366.1	-0.581133	-1.3626	-0.781469	0.00306418
PP-C5	Gabbr2	sp|Q80T41|GABR2_MOUSE	S792	100	NA	21833.3	18417.3	19993.7	10191.2	12433.2	9158.23	13001	9222.72	10323.3	12172.7	-0.196095	-1.03899	-0.842891	0.00816573
PP-C5	Gabbr2	sp|Q80T41|GABR2_MOUSE	S770	99.68	NA	44085.7	35634.2	47566.9	23004.5	24318.3	23208.9	27177.6	18397.9	18795.7	25478.3	-0.393439	-1.18999	-0.796553	0.00924025
PP-C5	Gabbr2	sp|Q80T41|GABR2_MOUSE	T818	99.9	NA	153257	124429	147791	80357.7	75360	84538.7	101729	58030.3	63610.3	95204.3	-0.491308	-1.22149	-0.730185	0.00853016
PP-C5	Gabbr2	sp|Q80T41|GABR2_MOUSE	S883	100	NA	258707	259084	243814	139997	145805	153702	160365	56566	85189.6	145657	-1.08124	-1.84067	-0.759434	0.00205663
PP-C5	Gabbr2	sp|Q80T41|GABR2_MOUSE	S773	93.45	NA	297376	264504	323700	114788	152858	125546	206226	95609	99866	156360	-0.616578	-1.59467	-0.978096	0.0110514
PP-C5	Gabra1	sp|P62812|GBRA1_MOUSE	T370	86.36	NA	119650	148548	164602	40829.5	50598.3	37883.3	39940.4	31008.9	33643.9	56875.9	-0.388385	-2.15795	-1.76957	0.0043427
PP-C5	Gabra3	sp|P26049|GBRA3_MOUSE	S425	66.15	NA	26956.5	19261.4	27530	11179.6	12246.6	7694.79	12369.9	16962.8	13571.5	11652.3	0.489717	-0.687208	-1.17692	0.0192957
PP-C5	Gabra3	sp|P26049|GBRA3_MOUSE	S442	100	NA	80039.9	63723.6	76612	25088.4	34374.9	26365.7	40544.1	21778.5	31453.5	27932	-0.247323	-1.46463	-1.21731	0.00816502
PP-C5	Gabra3	sp|P26049|GBRA3_MOUSE	T427	99.26	NA	60130.2	58222	67166.8	34292.7	36687.3	31811.3	38662.5	26429.6	30283.4	32882	-0.318579	-1.12485	-0.806274	0.00382773
PP-C5	Gabra3	sp|P26049|GBRA3_MOUSE	S426	97.63	NA	79094.1	72564.6	89617.5	37954.3	41791.7	32343.5	42279.9	36348.8	35968.1	34801.9	-0.0939824	-1.15332	-1.05934	0.00498053
PP-C5	Gabra3	sp|P26049|GBRA3_MOUSE	S423	99.98	NA	128454	123180	148509	43076.1	51239.9	39170.9	56827.3	31564.5	42761.5	40808.9	-0.356444	-1.84361	-1.48717	0.00330812
PP-C5	Gabrb2	sp|P63137|GBRB2_MOUSE	T430	100	NA	19987.6	21205	23471.2	12823.5	10653.9	11970.6	11787.2	10191.6	11082.1	13052.3	-0.15079	-1.01892	-0.868132	0.00369827
PP-C5	Gak	sp|Q99KY4|GAK_MOUSE	S809	98.93	NA	545564	604613	493019	227770	345016	199475	201742	141786	169424	252996	-0.646038	-1.81558	-1.16955	0.00795071
PP-C5	Gap43	sp|P06837|NEUM_MOUSE	T171	99.94	NA	96753.9	97039.8	92474.4	105837	86422.9	71691	63780.1	45818.1	49390.3	67264	-0.783353	-1.00324	-0.219892	0.0445534
PP-C5	Gap43	sp|P06837|NEUM_MOUSE	S144	93.39	NA	158096	153122	141451	63363.6	116909	66994.6	70274.8	56513.7	70729.4	77460.9	-0.319359	-1.24591	-0.926548	0.0175002
PP-C5	Gap43	sp|P06837|NEUM_MOUSE	T88	93.75	NA	962335	1.00633e+06	1.12533e+06	526292	846927	475403	668305	404965	524830	751394	-0.436679	-1.14953	-0.712847	0.0239636
PP-C5	Gap43	sp|P06837|NEUM_MOUSE	T172	100	NA	2.36779e+06	2.40445e+06	2.59099e+06	2.07356e+06	2.10175e+06	1.78956e+06	1.96236e+06	1.08187e+06	1.27777e+06	1.8153e+06	-0.748248	-1.05681	-0.30856	0.00470984
PP-C5	Gap43	sp|P06837|NEUM_MOUSE	T95	99.97	NA	4.10612e+06	3.82044e+06	4.23356e+06	2.41595e+06	3.89724e+06	2.57535e+06	3.09559e+06	1.86265e+06	2.02397e+06	2.94822e+06	-0.624538	-1.06061	-0.43607	0.0284316
PP-C5	Garnl3	sp|Q3V0G7|GARL3_MOUSE	S455	100	NA	50468.9	51094.2	50743.4	29315.4	30117.9	30868.9	30491.2	24283.1	25127.4	28657.4	-0.289652	-1.03913	-0.749474	0
PP-C5	Gas7	sp|Q60780|GAS7_MOUSE	S108	96.36	NA	268876	254576	314963	182317	208793	150147	153228	107924	108383	117318	-0.682865	-1.36963	-0.686761	0.0101884
PP-C5	Gas7	tr|Q3U432|Q3U432_MOUSE	S103	96.36	NA	268876	254576	314963	182317	208793	150147	153228	107924	108383	117318	-0.682865	-1.36963	-0.686761	0.0101884
PP-C5	Gdpd5	sp|Q640M6|GDPD5_MOUSE	S543	49.52	NA	11492.6	13458.6	20312.9	5398.04	7248.46	6210.46	7261.55	6433.79	6080.62	5730.79	-0.0614814	-1.26981	-1.20833	0.0340919
PP-C5	Ggct	sp|Q9D7X8|GGCT_MOUSE	S173	100	NA	68045.3	73928	66615.3	40960.1	45117.9	42415.7	46710.6	30300.6	28978	42190	-0.563456	-1.23012	-0.66666	0.00242129
PP-C5	Ggt7	sp|Q99JP7|GGT7_MOUSE	S79	99.99	NA	238558	219408	220171	141473	144297	146768	161538	110125	109475	136361	-0.435769	-1.04173	-0.605963	0.00251643
PP-C5	Git1	sp|Q68FF6|GIT1_MOUSE	S371	96.77	NA	3.53219e+06	3.73319e+06	3.07113e+06	1.88066e+06	1.74869e+06	2.02248e+06	2.35171e+06	1.47982e+06	1.44048e+06	1.8926e+06	-0.454521	-1.2386	-0.784078	0.00674117
PP-C5	Gm11175	tr|Q3UXY7|Q3UXY7_MOUSE	S138	100	NA	44177.8	34399.3	45104.3	17588.1	19014.3	18499.7	34084.9	14855.7	18337.6	21724.2	-0.425938	-1.3127	-0.886763	0.0319552
PP-C5	Gm13695	tr|A2AK44|A2AK44_MOUSE	S107	99.95	NA	425107	306277	363882	185753	202414	115412	192607	150391	251690	135328	0.208013	-0.86076	-1.06877	0.0266644
PP-C5	Gm15800	tr|E9Q2E4|E9Q2E4_MOUSE	S1562	33.33	NA	326172	320143	347109	169929	197668	217456	216751	156448	174592	187134	-0.276243	-1.00044	-0.724199	0.004166
PP-C5	Gm26558	tr|Q8BLW8|Q8BLW8_MOUSE	S149	100	NA	89064.4	85723.6	90347.7	29672.2	49899.1	51794.3	40116.8	46440	42682.4	73576	0.0557984	-0.987909	-1.04371	0.00715839
PP-C5	Gm3839	tr|S4R1W1|S4R1W1_MOUSE	S156	97.17	NA	151275	142873	175838	99840.2	125511	84695.7	72865.8	71464	62038.7	130124	-0.520148	-1.23079	-0.710639	0.019803
PP-C5	Gm996	sp|A2AJA9|CI172_MOUSE	S499	99.91	NA	56779.7	52795.3	52095.1	28934	26593.5	26667	32501	27613.2	19428.8	28145.7	-0.28579	-1.19607	-0.910281	0.00396621
PP-C5	Gm996	sp|A2AJA9|CI172_MOUSE	S854	99.89	NA	377681	328687	311942	154587	160098	137203	203171	127797	114389	161220	-0.435516	-1.48703	-1.05151	0.00562031
PP-C5	Gnao1	sp|P18872|GNAO_MOUSE	S159	100	NA	208665	211614	179494	97432	118805	110876	104403	71826.9	68021	83516.2	-0.625556	-1.5156	-0.890039	0.00328491
PP-C5	Gnao1	sp|P18872|GNAO_MOUSE	S207	100	NA	319384	342931	238042	94142.1	116817	89031.7	133476	70590.3	75418.7	89628	-0.569865	-2.03948	-1.46961	0.00769903
PP-C5	Gnaz	sp|O70443|GNAZ_MOUSE	S42	50	NA	132389	100321	109594	36510.5	45719	34130.3	56813.7	31140	34107.4	42576.5	-0.408224	-1.80632	-1.3981	0.00680289
PP-C5	Gng3	sp|P63216|GBG3_MOUSE	S12	95.06	NA	162649	157526	156402	48253.8	49645.7	47217.5	67283.9	43824.3	47955.7	52029.1	-0.210538	-1.7915	-1.58096	0.00147991
PP-C5	Gng3	sp|P63216|GBG3_MOUSE	S9	95.74	NA	145698	149769	179181	47312.4	57161.2	50691.4	71351.7	46609.8	52030.5	53351	-0.199369	-1.68165	-1.48228	0.00399641
PP-C5	Gng3	sp|P63216|GBG3_MOUSE	T10	93.87	NA	241878	227083	239918	54090.9	63069.8	53876.1	97541.8	52433.5	57037.4	71933.3	-0.294796	-2.11003	-1.81523	0.00236878
PP-C5	Gng3	sp|P63216|GBG3_MOUSE	T5	100	NA	1.65149e+06	1.42822e+06	1.95609e+06	413880	518551	448383	666201	414736	472150	571894	-0.2067	-1.92044	-1.71374	0.0055557
PP-C5	Got2	sp|P05202|AATM_MOUSE	S317	92.6	NA	14359.2	11117.1	9963.31	8031.26	5495.39	4845.39	8243.48	5361.03	4434.87	6543.71	-0.442018	-1.27015	-0.828132	0.0311573
PP-C5	Got2	sp|P05202|AATM_MOUSE	S360	100	NA	93705.8	90498.6	86444.2	47280.9	58837.1	48813.4	58099.3	38917.9	38019.9	56212.1	-0.469299	-1.2297	-0.760397	0.00317444
PP-C5	Gpi	sp|P06745|G6PI_MOUSE	S455	100	NA	100812	94490.4	98733.5	75247.3	69473.6	66980.4	65660.9	45919.9	46728.8	73445	-0.581927	-1.08119	-0.49926	0.00234502
PP-C5	Gpm6a	sp|P35802|GPM6A_MOUSE	S256	100	NA	289728	320650	281187	128205	128899	121743	147690	103315	111815	153275	-0.291326	-1.46617	-1.17484	0.00221229
PP-C5	Gpm6a	sp|P35802|GPM6A_MOUSE	T268	100	NA	1.19317e+06	1.11804e+06	1.04888e+06	399698	420575	455085	539663	448758	472314	557707	0.021398	-1.28215	-1.30355	0.00247022
PP-C5	Gpm6a	sp|P35802|GPM6A_MOUSE	S267	100	activity, induced////NA/NA//12359212	6.12338e+06	6.45421e+06	6.14091e+06	1.75521e+06	2.11172e+06	2.10506e+06	2.90543e+06	1.76732e+06	2.04759e+06	2.40834e+06	-0.218494	-1.70978	-1.49129	0.00240964
PP-C5	Gpm6a	sp|P35802|GPM6A_MOUSE	S270	100	NA	7.34475e+06	7.67152e+06	6.93702e+06	1.8598e+06	2.30216e+06	2.26742e+06	3.44282e+06	1.80359e+06	2.16973e+06	2.66681e+06	-0.313028	-1.88106	-1.56803	0.00306379
PP-C5	Gpm6b	sp|P35803|GPM6B_MOUSE	S320	100	NA	526101	531228	351255	143589	141183	127895	360773	101810	115172	169155	-0.833717	-2.11364	-1.27992	0.0336956
PP-C5	Gpm6b	sp|P35803|GPM6B_MOUSE	S318	100	NA	3.93429e+06	3.78387e+06	3.74855e+06	1.53464e+06	1.39557e+06	1.33521e+06	1.94122e+06	1.08914e+06	1.16133e+06	1.48103e+06	-0.463585	-1.76419	-1.3006	0.00219122
PP-C5	Gpr158	sp|Q8C419|GP158_MOUSE	S976	100	NA	79049.1	79943	79322.6	38937	49467.2	40456.1	46533.8	32909.7	32948.9	43084.2	-0.413155	-1.27046	-0.857305	0.00236574
PP-C5	Gpr158	sp|Q8C419|GP158_MOUSE	S904	100	NA	89724	102914	106032	42616.9	54123.9	40042.8	48821.6	34635.8	32208.2	60064.2	-0.473369	-1.57472	-1.10135	0.00341423
PP-C5	Gpr158	sp|Q8C419|GP158_MOUSE	S1188	97.91	NA	262556	237328	198729	68636.1	89121.9	59101.8	93525.1	46914.5	53667.4	72321	-0.625687	-2.21116	-1.58547	0.00448788
PP-C5	Gpr162	sp|Q3UN16|GP162_MOUSE	S409	100	NA	9043.04	8784.98	9895.6	1457.66	1873.03	3456.39	4816.59	2441.52	3225.43	4873.98	-0.0339359	-1.70551	-1.67157	0.00894677
PP-C5	Gprin1	sp|Q3UNH4|GRIN1_MOUSE	S252	49.97	NA	41634.4	38453.1	56053.3	20042.3	20919.2	20426.9	27303.1	29925.4	27016.7	26266.8	0.360701	-0.672569	-1.03327	0.0236928
PP-C5	Gprin1	sp|Q3UNH4|GRIN1_MOUSE	S227	99.86	NA	58480.8	57173.6	77834.1	26880.6	25839.3	23468	50148.8	26450.6	38750.8	35039.1	0.0457026	-0.98431	-1.03001	0.0459712
PP-C5	Gprin1	sp|Q3UNH4|GRIN1_MOUSE	S365	98.61	NA	213107	267853	371648	111548	136176	100015	134625	98254.3	108734	161129	-0.220572	-1.45737	-1.2368	0.0254357
PP-C5	Gprin1	sp|Q3UNH4|GRIN1_MOUSE	S679	99.55	NA	899972	932136	1.27845e+06	467946	419904	426215	662330	652290	524543	735695	0.252038	-0.817299	-1.06934	0.0268531
PP-C5	Gprin3	sp|Q8BWS5|GRIN3_MOUSE	T326	98.66	NA	839554	947592	528758	190164	518131	125232	274166	144308	187515	198714	-0.73907	-2.21812	-1.47905	0.0360231
PP-C5	Gramd1b	sp|Q80TI0|GRM1B_MOUSE	T40	99.99	NA	108821	106600	132210	64094.5	76879.3	54294.9	65949.6	54761.7	54416.6	59382.2	-0.258569	-1.08591	-0.827337	0.0100035
PP-C5	Grasp	sp|Q9JJA9|GRASP_MOUSE	S384	100	NA	189317	158685	178796	76862.9	68706.6	76537.7	122630	81836.2	108065	85989.4	0.139749	-0.887042	-1.02679	0.0172906
PP-C5	Gria2	sp|P23819|GRIA2_MOUSE	S858	98.9	NA	60471.3	50531.8	57674.1	21935.4	20140.1	22403.3	35308.2	50880	64092.5	45281.6	1.20436	0.0319856	-1.17238	0.0118681
PP-C5	Gria3	sp|Q9Z2W9|GRIA3_MOUSE	Y871	99.73	NA	66309.6	54803.4	51056.8	9480.72	14086	11343.4	15284.7	10057.6	9587.76	11435	-0.353352	-2.54661	-2.19326	0.00311121
PP-C5	Grik5	sp|Q61626|GRIK5_MOUSE	S961	99.59	NA	31883.7	32204.5	31098.4	14805.4	17087.3	12908.1	19568.5	13764.1	13978.6	17460	-0.214264	-1.19369	-0.979424	0.00399641
PP-C5	Grin2a	sp|P35436|NMDE1_MOUSE	S1198	100	NA	33787.5	54185.2	41356.2	17842.6	17299.5	12600.6	18403	21282.7	14464.5	16225	0.112186	-1.27018	-1.38236	0.0187378
PP-C5	Grin2a	sp|P35436|NMDE1_MOUSE	Y943	99.75	NA	39810.7	34618.9	35562.8	26906.5	16141.4	19814.8	21788.6	20044.8	15686.2	18798.8	-0.244358	-1.03719	-0.792837	0.0144457
PP-C5	Grin2a	sp|P35436|NMDE1_MOUSE	S944	99.96	NA	117517	102327	105522	56390.4	46090.5	46494.7	55420.8	56123.3	48138.9	54155.9	0.0288455	-1.05689	-1.08573	0.00337717
PP-C5	Grin2a	sp|P35436|NMDE1_MOUSE	S948	99.93	NA	127901	117901	129355	49815.5	39758.5	44265.5	57853.3	58654	41079	74109.2	0.0573465	-1.32639	-1.38374	0.00313702
PP-C5	Grin2a	sp|P35436|NMDE1_MOUSE	T888	99.65	NA	260366	201835	193758	127511	83350.2	73654.4	133822	72976.6	57192.3	80499.1	-0.684282	-1.74826	-1.06398	0.0156683
PP-C5	Grin2a	sp|P35436|NMDE1_MOUSE	S929	100	NA	298232	289843	300417	136327	99193.2	98151.7	177023	140226	113538	144179	-0.00897825	-1.22291	-1.21393	0.00711664
PP-C5	Grin2a	sp|P35436|NMDE1_MOUSE	S882	100	NA	340145	352995	300552	200788	132336	133675	198450	151829	105852	170253	-0.368305	-1.36225	-0.993941	0.00983348
PP-C5	Grin2a	sp|P35436|NMDE1_MOUSE	S892	99.87	NA	553974	432637	425286	216603	156841	144906	279069	179450	134694	209318	-0.343912	-1.58317	-1.23926	0.0130351
PP-C5	Grin2a	sp|P35436|NMDE1_MOUSE	S1291	100	NA	917214	883163	906962	466700	337559	467062	576585	515657	328514	706521	-0.130285	-1.09631	-0.966022	0.0103401
PP-C5	Grin2a	sp|P35436|NMDE1_MOUSE	S1025	100	NA	1.25418e+06	1.1577e+06	995798	536167	393085	467829	860892	617044	487783	820762	-0.0312082	-1.04001	-1.0088	0.0273201
PP-C5	Grin2a	sp|P35436|NMDE1_MOUSE	S1459	100	NA	2.124e+06	1.77886e+06	1.64811e+06	638339	397342	527804	1.01126e+06	650393	454876	984835	-0.220034	-1.74338	-1.52334	0.0104224
PP-C5	Grin2b	sp|Q01097|NMDE2_MOUSE	T888	88.95	NA	30330.7	25982	23834.5	8991.67	9293.49	11232.3	16689	8509	7900.29	12525.9	-0.493582	-1.70318	-1.20959	0.0100958
PP-C5	Grin2b	sp|Q01097|NMDE2_MOUSE	Y1039	100	NA	55943.4	48849.5	47679.9	23784.7	22004.3	23101.6	31415.8	24075.1	22569.3	25302.5	-0.104639	-1.12381	-1.01918	0.00608748
PP-C5	Grin2b	sp|Q01097|NMDE2_MOUSE	Y1070	99.88	NA	58906.7	53993.4	47737	35543.8	25569	26946.2	34238	25324.8	27666.4	28537.3	-0.206565	-1.01502	-0.808454	0.0108367
PP-C5	Grin2b	sp|Q01097|NMDE2_MOUSE	S1284	100	NA	54243.9	69847.9	73412.4	21876.2	22493.2	27808.7	28880.7	33657.2	23701.2	31862.8	0.182882	-1.19884	-1.38173	0.0084202
PP-C5	Grin2b	sp|Q01097|NMDE2_MOUSE	S917	100	NA	68601.6	63311.5	57031.5	31163.9	28980.2	30228.7	58560.4	29690.6	24387.9	35171.6	-0.461537	-1.21987	-0.758336	0.0451695
PP-C5	Grin2b	sp|Q01097|NMDE2_MOUSE	T1306	99.9	NA	118463	103426	129866	46062.9	38097.4	46255.8	86026.8	43138.2	32042.3	54826.7	-0.525555	-1.64118	-1.11562	0.0184393
PP-C5	Grin2b	sp|Q01097|NMDE2_MOUSE	Y1304	99.98	NA	564412	550019	544547	266531	202632	239801	358626	246649	174248	305335	-0.342821	-1.39379	-1.05097	0.00748101
PP-C5	Grip1	sp|Q925T6|GRIP1_MOUSE	S430	98.36	NA	64536.5	38307.4	46412.3	21697.5	26833.8	22555.7	28622.3	39624.9	51702.7	36082	0.873321	-0.123706	-0.997026	0.0464925
PP-C5	Grip1	tr|H7BX90|H7BX90_MOUSE	S378	98.36	NA	64536.5	38307.4	46412.3	21697.5	26833.8	22555.7	28622.3	39624.9	51702.7	36082	0.873321	-0.123706	-0.997026	0.0464925
PP-C5	Grip2	tr|G3XA20|G3XA20_MOUSE	S43	100	NA	44203.2	39882.9	36586.6	20425.9	28573	21004.6	20994.9	14900.6	16569.2	21219.7	-0.531873	-1.3541	-0.822224	0.00793059
PP-C5	Grip2	tr|G3XA20|G3XA20_MOUSE	S826	100	NA	95898.8	95942.9	80903.6	38117.3	58389.9	37048.1	54048.8	25923.1	33380.8	38266.3	-0.661494	-1.61639	-0.954901	0.00895435
PP-C5	Grm2	sp|Q14BI2|GRM2_MOUSE	T832	100	NA	37070.9	36499.4	37031.1	12192.1	14123.2	9269.78	16116.4	14202.9	14567.9	14406.4	0.154397	-1.35773	-1.51213	0.00236703
PP-C5	Grm2	sp|Q14BI2|GRM2_MOUSE	S833	100	NA	49062.6	52346.2	48281.4	17131.9	20505.4	12628.4	22325.2	20554.8	19232.3	20466.2	0.132515	-1.32664	-1.45916	0.00303929
PP-C5	Grm2	sp|Q14BI2|GRM2_MOUSE	S837	100	NA	74858.2	88819.7	63439.5	25817.6	33284.9	18910.6	31367.2	28195.3	28177.1	26228.7	0.0437065	-1.42542	-1.46912	0.008625
PP-C5	Gsg1l	sp|D3Z7H4|GSG1L_MOUSE	S299	100	NA	19475.1	20579.4	21168.1	5602.04	9409.89	5649.93	5415.34	9699.39	8461.47	5731.53	0.478044	-1.16827	-1.64631	0.00334429
PP-C5	Gsg1l	sp|D3Z7H4|GSG1L_MOUSE	S274	100	NA	229964	189389	188763	71371.9	83898.3	66278	119244	81847	102205	73904.1	0.111219	-1.13927	-1.25049	0.0104321
PP-C5	Gstp1	sp|P19157|GSTP1_MOUSE	S196	99.85	NA	225484	152518	222571	80080.7	83522	99165.7	100794	68200.9	71140.9	90023.1	-0.383575	-1.52275	-1.13917	0.0127414
PP-C5	Habp4	sp|Q9JKS5|HABP4_MOUSE	S108	100	NA	238607	227588	229796	131169	125167	130192	143301	104312	113366	142062	-0.283327	-1.09191	-0.808581	0.00135325
PP-C5	Hcn2	sp|O88703|HCN2_MOUSE	S641	100	activity, inhibited////NA/NA//21347269	28979.1	29936.3	29113.7	19187.9	21315.9	20499.5	16154.1	12562.2	10922.9	19166.6	-0.716059	-1.32127	-0.605214	0.00373382
PP-C5	Hcn2	sp|O88703|HCN2_MOUSE	S795	97.87	NA	47765.4	50607	38178.9	44027.3	33889.7	36119.9	37869.4	13219.7	20659.5	29787.5	-1.16471	-1.42601	-0.261298	0.0162985
PP-C5	Hcn2	sp|O88703|HCN2_MOUSE	S134	100	NA	103185	81688.7	83025.3	84039.5	69473.8	46996.4	69751.5	36753.8	42226	51196	-0.774798	-1.17717	-0.402374	0.0391874
PP-C5	Hcn2	sp|O88703|HCN2_MOUSE	S798	98.56	NA	115298	116725	87982.5	93220.5	80959	71904.2	109252	24462.6	43788.8	68575.8	-1.38025	-1.6442	-0.26395	0.0234939
PP-C5	Hcn2	sp|O88703|HCN2_MOUSE	S807	99.71	NA	128940	127163	99419.1	86631.6	85166.9	80918	116074	22540.8	47721.3	72172.6	-1.39198	-1.75416	-0.362173	0.0195
PP-C5	Hcn2	sp|O88703|HCN2_MOUSE	S771	100	NA	168754	193539	170661	185853	178818	161693	130013	54062.4	70676.2	147346	-1.39562	-1.51014	-0.114522	0.012127
PP-C5	Hcn2	sp|O88703|HCN2_MOUSE	T763	99.36	NA	189732	210656	191560	201131	192484	184528	145892	71924	86859.4	162102	-1.189	-1.31345	-0.124448	0.0105327
PP-C5	Hcn2	sp|O88703|HCN2_MOUSE	S119	100	NA	285403	264528	247082	204915	205814	208298	224703	122782	138979	184104	-0.688532	-1.02139	-0.332858	0.00440389
PP-C5	Hcn3	sp|O88705|HCN3_MOUSE	S551	100	NA	32040.8	35380	35369.7	16138	22051.8	12625.5	17414.8	8326.76	8393.37	14397.3	-1.02882	-2.03509	-1.00626	0.00501611
PP-C5	Hcn3	sp|O88705|HCN3_MOUSE	S720	99.94	NA	30064	34236.3	48083.9	25427.7	29705.5	27475.3	32620.7	16156.3	16480.2	33690.4	-0.819945	-1.19892	-0.378972	0.0465888
PP-C5	Hcn4	sp|O70507|HCN4_MOUSE	S704	100	NA	28979.1	29936.3	29113.7	19187.9	21315.9	20499.5	16154.1	12562.2	10922.9	19166.6	-0.716059	-1.32127	-0.605214	0.00373382
PP-C5	Hcn4	sp|O70507|HCN4_MOUSE	S921	100	NA	46765.1	47525.6	46660.4	30254.5	29309.1	48994.3	30394.9	15925	18060.1	36835.4	-1.03162	-1.46726	-0.435637	0.0270023
PP-C5	Hdac5	sp|Q9Z2V6|HDAC5_MOUSE	S45	85.89	NA	143798	141683	146666	77671.9	86081.9	88741.1	98124.9	66494.9	63506	85284.3	-0.431387	-1.14804	-0.716654	0.00251643
PP-C5	Hecw1	sp|Q8K4P8|HECW1_MOUSE	S578	51.97	NA	97637.8	94760.3	93161.2	54628.6	42183.8	43282.4	53828.2	44753.5	44565.1	43091.3	-0.118451	-1.0918	-0.973344	0.0028953
PP-C5	Hecw1	sp|Q8K4P8|HECW1_MOUSE	T579	81.73	NA	97637.8	94760.3	93161.2	54628.6	42183.8	43282.4	53828.2	44753.5	44565.1	43091.3	-0.118451	-1.0918	-0.973344	0.0028953
PP-C5	Hecw1	sp|Q8K4P8|HECW1_MOUSE	S937	99.38	NA	211738	183453	183696	53388.2	76348.9	51939.6	73621.8	38106.1	52789.7	58863.4	-0.4899	-2.08603	-1.59613	0.00289209
PP-C5	Hecw1	sp|Q8K4P8|HECW1_MOUSE	S717	97.97	NA	140375	153941	168178	83392.2	75780.1	65357.4	67541	63940	65186.8	82329	-0.177529	-1.25568	-1.07816	0.0035347
PP-C5	Hecw1	sp|Q8K4P8|HECW1_MOUSE	S68	98.33	NA	205676	208660	201893	104989	115227	120930	121635	81456	104889	108546	-0.312358	-1.14053	-0.828174	0.00243015
PP-C5	Herc2	sp|Q4U2R1|HERC2_MOUSE	S1566	100	NA	120980	127574	116950	49807.5	81454.8	51724.7	58559	58058	83176.5	53532.8	0.225795	-0.786829	-1.01262	0.0139508
PP-C5	Hk1	sp|P17710|HXK1_MOUSE	S531	99.99	NA	27036.6	30256.5	30339.2	15753.9	15072.1	15201.6	18571.7	10923.1	9861.02	14096.7	-0.636036	-1.49102	-0.854979	0.00294551
PP-C5	Hnmt	sp|Q91VF2|HNMT_MOUSE	T27	96.79	NA	35923.7	35094.1	28437.6	29442.2	19593.1	22635	22870.6	14260	12652.3	20405	-0.812669	-1.30082	-0.48815	0.0182486
PP-C5	Homer1	sp|Q9Z2Y3|HOME1_MOUSE	S318	100	NA	53686.7	52774.2	50576.9	34167.2	30209.1	30161.6	37059.6	21376.6	22514.3	27540.7	-0.584136	-1.25415	-0.670018	0.00296587
PP-C5	Hrh1	sp|P70174|HRH1_MOUSE	S404	99.7	NA	6933.21	6959.1	6711.91	1780.76	1791.82	2849.62	2473.46	5988.5	5476.7	4115.15	1.36608	-0.260716	-1.6268	0.00245299
PP-C5	Hrh2	sp|P97292|HRH2_MOUSE	S321	98.53	NA	71758	65048.7	64567.4	29380.7	29779.5	30732.6	29579.1	30501.4	25272.8	38352.6	-0.0990006	-1.26725	-1.16825	0.00194988
PP-C5	Hrh3	sp|P58406|HRH3_MOUSE	S327	99.12	NA	165804	145271	137767	33090.3	77505.4	44946	49406.9	54273	51677.8	36772.6	0.0481311	-1.49785	-1.54598	0.00684153
PP-C5	Hspa12a	sp|Q8K0U4|HS12A_MOUSE	S631	99.88	NA	44476.4	45656.8	39500.5	24800.1	22579.7	20021.4	24496.6	12801.8	12756	20998.6	-0.846268	-1.75764	-0.911373	0.00278464
PP-C5	Hspa12a	sp|Q8K0U4|HS12A_MOUSE	S24	96.35	NA	773407	738068	818925	254447	326285	385153	534688	395694	396513	347873	0.0784368	-0.971665	-1.0501	0.0139811
PP-C5	Hspa4l	sp|P48722|HS74L_MOUSE	S816	87.75	NA	67582.1	61602.8	60606.6	35963.7	44922.9	39447	54508.7	27879.1	35269.7	35526	-0.469226	-1.00263	-0.533399	0.0192677
PP-C5	Hspa4l	sp|P48722|HS74L_MOUSE	S74	100	NA	733829	727842	632329	363011	345483	330070	422891	199745	244830	327656	-0.716905	-1.6508	-0.933895	0.00338676
PP-C5	Hsph1	sp|Q61699|HS105_MOUSE	T568	87.13	NA	384823	397647	417013	258546	248919	247695	235809	167466	171144	261532	-0.549219	-1.23976	-0.690536	0.00118429
PP-C5	Htr2a	sp|P35363|5HT2A_MOUSE	S288	50	NA	182811	192374	215564	69769.7	79529.5	52124.7	70373.7	146763	121850	97590.8	0.982994	-0.552055	-1.53505	0.0037508
PP-C5	Ica1l	sp|Q3TY65|ICA1L_MOUSE	S316	100	NA	186618	186451	192218	95455.8	106434	88027.4	114395	67655.1	67832.3	103446	-0.577313	-1.47586	-0.898551	0.00218756
PP-C5	Igsf9b	tr|E9PZ19|E9PZ19_MOUSE	S796	97.89	NA	118017	106246	109747	55568.6	68069.3	53932.9	82766.9	47272.8	59673.4	56625.2	-0.283499	-1.05804	-0.774543	0.0123605
PP-C5	Igsf9b	tr|E9PZ19|E9PZ19_MOUSE	S797	97.89	NA	230132	204067	209123	84829.7	104535	80226	146149	63143.9	85882.5	84913.7	-0.480114	-1.52501	-1.0449	0.0101775
PP-C5	Igsf9b	tr|E9PZ19|E9PZ19_MOUSE	S794	99.89	NA	243266	221255	231980	102850	123176	102649	160191	75679.9	95897.6	100496	-0.510579	-1.4363	-0.925725	0.00739981
PP-C5	Igsf9b	tr|E9PZ19|E9PZ19_MOUSE	S775	100	NA	279193	237361	253487	150349	187114	154148	203939	97466.1	109850	105513	-0.746324	-1.30814	-0.561821	0.00922414
PP-C5	Igsf9b	tr|E9PZ19|E9PZ19_MOUSE	S783	99.03	NA	299504	249068	265523	164934	209263	170656	231977	104023	128396	109829	-0.740869	-1.2235	-0.482634	0.0154384
PP-C5	Igsf9b	tr|E9PZ19|E9PZ19_MOUSE	T1205	98.92	NA	288878	245393	250557	100734	120239	121614	167143	99980.9	117110	115257	-0.231433	-1.26912	-1.03768	0.00809419
PP-C5	Ina	sp|P46660|AINX_MOUSE	S40	99.99	NA	20491.4	20187.4	15336.9	23506.5	18033.6	20144	15297.4	8663.9	8436.84	13734.6	-1.17045	-1.12681	0.0436438	0.0350945
PP-C5	Inpp4a	sp|Q9EPW0|INP4A_MOUSE	S917	100	NA	71499.5	91509.4	71456.1	36982.3	37304.4	41127.6	44587.8	31041.4	31711.8	42731.4	-0.350332	-1.31665	-0.966319	0.00781839
PP-C5	Inpp4a	tr|D3YUL8|D3YUL8_MOUSE	S950	100	NA	71499.5	91509.4	71456.1	36982.3	37304.4	41127.6	44587.8	31041.4	31711.8	42731.4	-0.350332	-1.31665	-0.966319	0.00781839
PP-C5	Inpp4a	tr|D3Z230|D3Z230_MOUSE	S955	100	NA	71499.5	91509.4	71456.1	36982.3	37304.4	41127.6	44587.8	31041.4	31711.8	42731.4	-0.350332	-1.31665	-0.966319	0.00781839
PP-C5	Inpp5j	sp|P59644|PI5PA_MOUSE	S69	100	NA	30174.4	34756.4	28692.7	29143.1	27906.2	23956.1	31685.8	11903.2	13971.4	19064	-1.12277	-1.27037	-0.147604	0.0111274
PP-C5	Inpp5j	sp|P59644|PI5PA_MOUSE	S266	90.83	NA	93476.6	101300	85075.6	87509.5	73809.9	57761.1	101694	41868.3	44264.9	68935.1	-0.896917	-1.11506	-0.218143	0.0459684
PP-C5	Ipcef1	sp|Q5DU31-2|ICEF1_MOUSE	S163	96.64	NA	24792.6	18846.7	23158	10563.6	9757.96	8776.07	8739.03	10172.7	9231.74	10649.5	0.0365989	-1.19844	-1.23504	0.00583256
PP-C5	Ipcef1	sp|Q5DU31-2|ICEF1_MOUSE	S164	99.09	NA	122645	93618.4	120432	31733	28222.2	26388	33797.8	28979.5	32474.2	31785.8	0.0328426	-1.86891	-1.90175	0.00354652
PP-C5	Iqsec1	sp|Q8R0S2|IQEC1_MOUSE	S88	99.83	NA	167360	133214	129908	76480.2	70568.2	95056.6	125902	67317.7	76339.3	94130.6	-0.357104	-0.998365	-0.641261	0.0453418
PP-C5	Iqsec1	sp|Q8R0S2|IQEC1_MOUSE	S510	100	NA	395158	324957	354929	232068	196323	176541	244688	164650	177829	203189	-0.310805	-1.06535	-0.754544	0.00939282
PP-C5	Iqsec1	sp|Q8R0S2|IQEC1_MOUSE	S513	100	NA	432808	408178	388374	276019	222950	205974	277398	195839	207446	247388	-0.284425	-1.02307	-0.738649	0.00674117
PP-C5	Iqsec1	sp|Q8R0S2|IQEC1_MOUSE	S179	100	NA	1.08745e+06	1.31255e+06	1.08935e+06	714450	660213	735134	740127	528271	421392	776122	-0.585436	-1.29251	-0.70707	0.00595637
PP-C5	Iqsec1	tr|A0A087WQ39|A0A087WQ39_MOUSE	S88	99.83	NA	167360	133214	129908	76480.2	70568.2	95056.6	125902	67317.7	76339.3	94130.6	-0.357104	-0.998365	-0.641261	0.0453418
PP-C5	Iqsec1	tr|A0A087WQ39|A0A087WQ39_MOUSE	S510	100	NA	395158	324957	354929	232068	196323	176541	244688	164650	177829	203189	-0.310805	-1.06535	-0.754544	0.00939282
PP-C5	Iqsec1	tr|A0A087WQ39|A0A087WQ39_MOUSE	S513	100	NA	432808	408178	388374	276019	222950	205974	277398	195839	207446	247388	-0.284425	-1.02307	-0.738649	0.00674117
PP-C5	Iqsec1	tr|A0A087WQ39|A0A087WQ39_MOUSE	S179	100	NA	1.08745e+06	1.31255e+06	1.08935e+06	714450	660213	735134	740127	528271	421392	776122	-0.585436	-1.29251	-0.70707	0.00595637
PP-C5	Iqsec2	sp|Q5DU25|IQEC2_MOUSE	S1162	99.51	NA	87039.4	64580.5	57669.4	59132.7	35268.9	36142.9	41423.3	28025.6	26956.6	30967.4	-0.6451	-1.3435	-0.698398	0.0421472
PP-C5	Iqsec2	sp|Q5DU25|IQEC2_MOUSE	S1163	99.96	NA	87039.4	64580.5	57669.4	59132.7	35268.9	36142.9	41423.3	28025.6	26956.6	30967.4	-0.6451	-1.3435	-0.698398	0.0421472
PP-C5	Iqsec2	sp|Q5DU25|IQEC2_MOUSE	S1151	99.8	NA	72452.5	63708.8	68268.3	35981.3	30743.5	33774.7	51191.2	28764.8	28972	35232.1	-0.393569	-1.23908	-0.845509	0.0114417
PP-C5	Iqsec2	sp|Q5DU25|IQEC2_MOUSE	S1114	95.73	NA	92293.6	83206.6	76417.3	46327.3	40365.4	35989.5	56391.6	37903.9	38550.5	42247.2	-0.227882	-1.13532	-0.907435	0.00935717
PP-C5	Iqsec2	sp|Q5DU25|IQEC2_MOUSE	S1148	100	NA	128124	120063	118124	72084.5	53466.6	60228.8	99540.4	50690.2	51342.6	61326.1	-0.483548	-1.25907	-0.775523	0.0178786
PP-C5	Iqsec2	sp|Q5DU25|IQEC2_MOUSE	S734	100	NA	406767	375292	363402	153697	127693	138152	203737	132080	126067	163929	-0.271683	-1.5647	-1.29301	0.00341068
PP-C5	Iqsec2	sp|Q5DU25|IQEC2_MOUSE	S383	100	NA	649921	635918	592903	234378	203423	194510	338373	235796	204127	274887	-0.141754	-1.50948	-1.36773	0.00428215
PP-C5	Iqsec2	tr|E9QAD8|E9QAD8_MOUSE	S1172	99.51	NA	87039.4	64580.5	57669.4	59132.7	35268.9	36142.9	41423.3	28025.6	26956.6	30967.4	-0.6451	-1.3435	-0.698398	0.0421472
PP-C5	Iqsec2	tr|E9QAD8|E9QAD8_MOUSE	S1173	99.96	NA	87039.4	64580.5	57669.4	59132.7	35268.9	36142.9	41423.3	28025.6	26956.6	30967.4	-0.6451	-1.3435	-0.698398	0.0421472
PP-C5	Iqsec2	tr|E9QAD8|E9QAD8_MOUSE	S1161	99.8	NA	72452.5	63708.8	68268.3	35981.3	30743.5	33774.7	51191.2	28764.8	28972	35232.1	-0.393569	-1.23908	-0.845509	0.0114417
PP-C5	Iqsec2	tr|E9QAD8|E9QAD8_MOUSE	S1124	95.73	NA	92293.6	83206.6	76417.3	46327.3	40365.4	35989.5	56391.6	37903.9	38550.5	42247.2	-0.227882	-1.13532	-0.907435	0.00935717
PP-C5	Iqsec2	tr|E9QAD8|E9QAD8_MOUSE	T244	42.87	NA	99316.2	89058.6	98044.2	74370.3	52699.6	56562.1	52613.3	47183.1	44409.1	54561.2	-0.366989	-1.05987	-0.692879	0.00995308
PP-C5	Iqsec2	tr|E9QAD8|E9QAD8_MOUSE	S1158	100	NA	128124	120063	118124	72084.5	53466.6	60228.8	99540.4	50690.2	51342.6	61326.1	-0.483548	-1.25907	-0.775523	0.0178786
PP-C5	Iqsec2	tr|E9QAD8|E9QAD8_MOUSE	S744	100	NA	406767	375292	363402	153697	127693	138152	203737	132080	126067	163929	-0.271683	-1.5647	-1.29301	0.00341068
PP-C5	Iqsec2	tr|E9QAD8|E9QAD8_MOUSE	S393	100	NA	649921	635918	592903	234378	203423	194510	338373	235796	204127	274887	-0.141754	-1.50948	-1.36773	0.00428215
PP-C5	Iscu	sp|Q9D7P6|ISCU_MOUSE	S21	100	NA	105948	105761	112441	65291.7	62909.7	66055	55784.9	45111.7	42080.3	59241.5	-0.5199	-1.30943	-0.789531	0.00194988
PP-C5	Iscu	sp|Q9D7P6|ISCU_MOUSE	S15	100	protein stabilization; molecular association, regulation//14-3-3 beta(INDUCES)//NA/NA//21725060; 23508953	172014	174572	168154	106823	96588.4	98282.2	93129.6	72216.2	66873.1	94833.9	-0.505193	-1.30287	-0.797676	0.000809524
PP-C5	Islr2	sp|Q5RKR3|ISLR2_MOUSE	S650	99.18	NA	131046	130776	113733	39927.8	50328.6	53532.8	50475	36952.1	37464.7	45430.1	-0.384321	-1.75036	-1.36604	0.00236574
PP-C5	Itpr1	sp|P11881|ITPR1_MOUSE	S1588	100	activity, induced; receptor inactivation, altered////NA/NA/Mutation of site to Glu enhanced, while mutation to Ala inhibited, calcium release through IP3R1.; increases the open probability of the IP3R receptor Ca(2+) channel/12167631; 15308649	95962.8	96151.1	89045.2	71232	73390.4	40168.4	51516.9	47934.8	45516	42945.5	-0.338388	-1.00415	-0.665758	0.0264855
PP-C5	Itpr1	sp|P11881|ITPR1_MOUSE	S1765	100	NA	411747	346258	344696	195229	223524	102679	174297	139856	131288	110852	-0.359466	-1.43895	-1.07948	0.0116602
PP-C5	Itsn1	sp|Q9Z0R4|ITSN1_MOUSE	S1134	49.97	NA	81469.6	108668	66067.1	59885.6	72038.3	54331.9	62748.7	38076.4	41061.7	64083.5	-0.653727	-1.10989	-0.456161	0.0536536
PP-C5	Itsn1	sp|Q9Z0R4|ITSN1_MOUSE	S1130	100	NA	424483	359310	250459	156221	191600	132658	171986	127987	136717	179838	-0.301522	-1.38118	-1.07965	0.0240924
PP-C5	Jph3	sp|Q9ET77|JPH3_MOUSE	S158	100	NA	35699.3	31180.3	27751.4	13170.2	15125.5	16054.9	17555.1	12654.4	13059.6	13056	-0.267514	-1.29479	-1.02728	0.00631007
PP-C5	Jph3	sp|Q9ET77|JPH3_MOUSE	S506	100	NA	290670	278458	256022	136723	152252	107067	174250	116095	107602	133756	-0.350159	-1.29815	-0.947994	0.0063691
PP-C5	Jph4	sp|Q80WT0|JPH4_MOUSE	S157	100	NA	16496.5	16432.9	16908.7	10503.9	10143.2	8367.35	10095.9	8287.51	7347.76	9891.09	-0.322747	-1.08748	-0.764738	0.00277291
PP-C5	Kalrn	sp|A2CG49|KALRN_MOUSE	S469	47.06	NA	230271	203891	190459	87900.9	38473.9	88645.4	172803	100021	45401.4	104091	-0.415149	-1.51777	-1.10262	0.0486204
PP-C5	Kalrn	tr|B1B1A7|B1B1A7_MOUSE	S475	47.06	NA	230271	203891	190459	87900.9	38473.9	88645.4	172803	100021	45401.4	104091	-0.415149	-1.51777	-1.10262	0.0486204
PP-C5	Kcna2	sp|P63141|KCNA2_MOUSE	S468	100	NA	267882	263742	242272	248054	185349	165735	144218	116463	124002	150941	-0.628229	-1.10135	-0.473122	0.0298355
PP-C5	Kcna2	sp|P63141|KCNA2_MOUSE	Y458	100	NA	362069	349099	351621	226630	213439	160512	156519	87323.3	111949	153969	-0.925743	-1.83008	-0.904337	0.00422026
PP-C5	Kcna2	sp|P63141|KCNA2_MOUSE	S440	100	intracellular localization////NA/NA//18056633	470770	444949	420055	283086	289112	209273	192822	123777	157089	223833	-0.794475	-1.66476	-0.870287	0.00646979
PP-C5	Kcna2	sp|P63141|KCNA2_MOUSE	S441	100	intracellular localization////NA/NA//18056633	489047	455200	452612	275097	321075	218175	206998	115399	154827	233715	-0.918233	-1.78499	-0.866755	0.00610251
PP-C5	Kcna6	sp|Q61923|KCNA6_MOUSE	T8	95.63	NA	81629.4	91061.9	81160.2	51621.5	60343.3	48536	46023.3	31080.6	35065.8	53784.3	-0.642574	-1.35529	-0.712713	0.00452031
PP-C5	Kcnab2	sp|P62482|KCAB2_MOUSE	S112	98.34	NA	18207.9	18108.9	16784.8	8075.05	7430.15	9132.49	10834.8	6042.59	6428.76	10700.8	-0.508084	-1.50517	-0.997091	0.00343348
PP-C5	Kcnab2	sp|P62482|KCAB2_MOUSE	T7	99.63	NA	93941.4	82696.5	85020.1	51444.4	53141.9	55702.9	42426.2	31777.9	35260.5	53765.9	-0.596396	-1.37966	-0.783265	0.00376835
PP-C5	Kcnab2	sp|P62482|KCAB2_MOUSE	Y2	99.64	NA	152361	177618	180457	113436	105303	109863	90349.7	62819.3	66246.3	112165	-0.698679	-1.39866	-0.699985	0.00462111
PP-C5	Kcnab2	sp|P62482|KCAB2_MOUSE	S14	100	NA	238741	278433	253979	177526	158231	182101	134470	95042.4	98123.3	158301	-0.755758	-1.41221	-0.656456	0.00593311
PP-C5	Kcnab2	sp|P62482|KCAB2_MOUSE	S9	99.96	NA	550203	558284	547332	310967	296094	320424	299107	212762	197312	308432	-0.580701	-1.42863	-0.847927	0.000219178
PP-C5	Kcnab2	sp|P62482|KCAB2_MOUSE	S20	100	NA	714223	841994	755530	717225	605637	592291	543252	326262	359701	534466	-0.84152	-1.16782	-0.326299	0.0105188
PP-C5	Kcnb1	sp|Q03717|KCNB1_MOUSE	S534	49.91	NA	40146.4	37654.6	48618.9	15362.9	14948.3	17566.9	25370.1	16930.6	18784.1	19593.3	-0.0362745	-1.23867	-1.2024	0.0110768
PP-C5	Kcnb1	sp|Q03717|KCNB1_MOUSE	S655	100	NA	37744.6	40387	46716.6	17830.8	18980.9	17042.6	20158.5	20908.6	20318.5	20761.1	0.155818	-1.01355	-1.16937	0.00406788
PP-C5	Kcnb1	sp|Q03717|KCNB1_MOUSE	S798	99.71	NA	47723.2	47992.1	51740.2	20627.3	22078.5	21541.7	27132.6	24556.7	26148.5	25283.7	0.150254	-0.955112	-1.10537	0.0027566
PP-C5	Kcnb1	sp|Q03717|KCNB1_MOUSE	S541	100	activity, inhibited////NA/NA//16917065	148828	155122	166282	56313.3	62377.5	62177.5	71926.5	127490	125572	101647	1.00152	-0.308921	-1.31044	0.00194988
PP-C5	Kcnb1	sp|Q03717|KCNB1_MOUSE	S520	99.86	NA	573540	454970	495683	248373	241868	213066	306176	248052	272365	257515	0.0441234	-0.965342	-1.00947	0.00840136
PP-C5	Kcnb1	sp|Q03717|KCNB1_MOUSE	S484	100	activity, inhibited////NA/NA//16917065	992429	1.01102e+06	1.00135e+06	261244	386268	232938	353137	297009	369747	267460	0.11237	-1.58708	-1.69945	0.0021653
PP-C5	Kcnc1	sp|P15388|KCNC1_MOUSE	S44	100	NA	28137.1	28782.7	21946.2	20504.6	22118.1	15130.9	21488.7	12844.3	12778	13572	-0.628872	-1.03704	-0.408171	0.0289025
PP-C5	Kcnf1	sp|Q7TSH7|KCNF1_MOUSE	S472	99.95	NA	49417.3	44335.8	49303.4	14217.2	15103	17691.5	21422.3	15420.6	19196.2	15962	0.016758	-1.46208	-1.47884	0.00282764
PP-C5	Kcnf1	sp|Q7TSH7|KCNF1_MOUSE	S462	100	NA	145515	120191	146979	25915.2	26328.7	31313.6	68207.3	36174.6	43904.8	23233.6	0.0776656	-1.78057	-1.85824	0.00780316
PP-C5	Kcnh1	sp|Q60603|KCNH1_MOUSE	S899	100	NA	64068.7	67579.5	60759.6	40125.6	38850	42276.9	34538.4	24449.6	25437.3	28728.8	-0.642878	-1.36247	-0.719592	0.00262746
PP-C5	Kcnh1	sp|Q60603|KCNH1_MOUSE	T897	99.95	NA	66060.7	61818.5	63388.6	35415.7	37274.2	40036.3	36325.3	29621	27601.7	29429	-0.38115	-1.15597	-0.774821	0.00147268
PP-C5	Kcnh1	sp|Q60603|KCNH1_MOUSE	S981	99.91	NA	86327.3	79671.8	77994.1	52824.2	48490.5	53221.6	55927	30452.9	37204.4	43007.4	-0.637252	-1.26556	-0.62831	0.00289218
PP-C5	Kcnh1	sp|Q60603|KCNH1_MOUSE	S904	100	NA	114620	133952	126984	68779.8	74861.7	70803.5	60257.4	36407.4	36008.8	56061.8	-0.923485	-1.78968	-0.866195	0.00282104
PP-C5	Kcnh1	sp|Q60603|KCNH1_MOUSE	S966	99.87	NA	275762	264559	236512	171979	146339	149191	194122	94777.6	96141.3	116870	-0.793071	-1.43968	-0.646612	0.00600413
PP-C5	Kcnh1	sp|Q60603|KCNH1_MOUSE	S978	100	NA	362922	338533	319856	229335	193683	200741	259030	120285	136921	156990	-0.779147	-1.40447	-0.625318	0.00578443
PP-C5	Kcnh2	sp|O35219|KCNH2_MOUSE	S320	33.33	NA	253415	259109	243344	224151	252298	172544	206941	106227	122259	184242	-0.90539	-1.14106	-0.235674	0.0147608
PP-C5	Kcnh7	sp|Q9ER47|KCNH7_MOUSE	S912	99.94	NA	12607.3	10182.3	9378.91	4755.28	5180.58	5949.85	5652.09	5751.17	4825.86	5659.94	-0.0259368	-1.01975	-0.993818	0.0110514
PP-C5	Kcnh7	sp|Q9ER47|KCNH7_MOUSE	T318	98.48	NA	38105.5	35957.9	30735.3	10555.9	14522.8	12542.8	12630.5	10281.3	9744.65	12935.6	-0.327311	-1.80272	-1.47541	0.00304595
PP-C5	Kcnh7	sp|Q9ER47|KCNH7_MOUSE	S319	98.53	NA	44949.1	42989.4	39298.1	16987.1	19395.2	18999.5	18058.7	16267.7	15169.1	19341.7	-0.224122	-1.43203	-1.2079	0.00194988
PP-C5	Kcnh7	sp|Q9ER47|KCNH7_MOUSE	S1135	50	NA	40141.6	45012.8	43732	17668.8	20774	17810.7	23696.1	16934.7	14239	19622.1	-0.35876	-1.46274	-1.10398	0.00304423
PP-C5	Kcnh7	sp|Q9ER47|KCNH7_MOUSE	S174	100	NA	69641.1	60309.9	57148.5	34996	38932	39104.7	38674	27708.3	28087.5	34224.3	-0.443056	-1.16061	-0.717556	0.00489362
PP-C5	Kcnh7	sp|Q9ER47|KCNH7_MOUSE	S1188	100	NA	109560	92533.8	80062.4	41890.3	45283.6	35718.4	45526.2	31261.3	27944.3	38736.4	-0.508245	-1.66773	-1.15948	0.00685368
PP-C5	Kcnh7	sp|Q9ER47|KCNH7_MOUSE	S894	100	NA	165562	147188	131539	50526	58150.5	42446.6	51458.1	35978.1	35469.5	49436.3	-0.503544	-2.05158	-1.54804	0.00303929
PP-C5	Kcnh7	sp|Q9ER47|KCNH7_MOUSE	S891	100	NA	217849	192946	179806	70507.1	79941.7	63659.6	75625.6	56547.2	53349.1	71443.8	-0.398585	-1.84108	-1.44249	0.00253372
PP-C5	Kcnip2	sp|Q9JJ69|KCIP2_MOUSE	Y20	96.44	NA	85321.5	103801	67461.6	50232.9	47385.7	42630	42221.3	45382.1	36860.7	45157.6	-0.149697	-1.05651	-0.90681	0.0218998
PP-C5	Kcnip2	tr|Q3YAB3|Q3YAB3_MOUSE	Y20	96.44	NA	85321.5	103801	67461.6	50232.9	47385.7	42630	42221.3	45382.1	36860.7	45157.6	-0.149697	-1.05651	-0.90681	0.0218998
PP-C5	Kcnip2	tr|Q3YAB3|Q3YAB3_MOUSE	S9	97.8	NA	129063	194705	145792	92147	70008.1	50785	61284.5	54852	40564.9	65298.1	-0.523041	-1.71403	-1.19099	0.0178733
PP-C5	Kcnip2	tr|Q3YAB3|Q3YAB3_MOUSE	S19	89.22	NA	443258	362472	239827	96994.3	123086	73732.2	140583	68676.4	70130.9	109670	-0.645926	-2.32815	-1.68223	0.0179616
PP-C5	Kcnip2	tr|Q3YAB3|Q3YAB3_MOUSE	S11	98.78	NA	618255	520282	360179	178560	193549	133604	228645	123658	120445	183961	-0.588993	-2.03321	-1.44421	0.0162716
PP-C5	Kcnj3	sp|P63250|KCNJ3_MOUSE	S447	49.45	NA	57465.4	58910	63881.4	28245.7	33004.6	29623.4	32985.9	31596	28137.1	34340	-0.0521025	-1.00849	-0.956386	0.00254847
PP-C5	Kcnj6	tr|Q0VB45|Q0VB45_MOUSE	S386	97.82	NA	60766.9	68771.7	54589.3	36525	31911.5	27608.1	31281	26125.4	19762.3	30879.7	-0.472345	-1.41957	-0.947223	0.00641154
PP-C5	Kcnma1	sp|Q08460|KCMA1_MOUSE	T1061	98.92	NA	535737	466232	501351	181801	187240	224295	288776	184668	170207	231206	-0.313651	-1.49781	-1.18416	0.00473758
PP-C5	Kcnma1	sp|Q08460|KCMA1_MOUSE	T709	100	NA	775190	699935	700073	286937	312354	283067	372517	248315	243418	321240	-0.351596	-1.56024	-1.20864	0.00236574
PP-C5	Kcnma1	sp|Q08460|KCMA1_MOUSE	S711	100	NA	1.84035e+06	1.7373e+06	1.70217e+06	835343	836430	817251	947669	705022	656832	900377	-0.335449	-1.36996	-1.03451	0.00132976
PP-C5	Kcnma1	sp|Q08460-2|KCMA1_MOUSE	T995	98.92	NA	535737	466232	501351	181801	187240	224295	288776	184668	170207	231206	-0.313651	-1.49781	-1.18416	0.00473758
PP-C5	Kcnma1	tr|J3QMT8|J3QMT8_MOUSE	T935	98.92	NA	535737	466232	501351	181801	187240	224295	288776	184668	170207	231206	-0.313651	-1.49781	-1.18416	0.00473758
PP-C5	Kcnq2	sp|Q9Z351|KCNQ2_MOUSE	S429	100	NA	45737.9	97333.2	82858.1	37018.7	39513.1	38366.7	24217.3	27707.1	19781.2	27573.4	-0.550644	-1.66527	-1.11462	0.0478593
PP-C5	Kcnq2	sp|Q9Z351|KCNQ2_MOUSE	S685	99.7	NA	127112	124480	119807	64361.5	75504.2	73333.8	68708.6	45115.5	39757	59520.1	-0.731856	-1.54464	-0.812782	0.00152204
PP-C5	Kcnq2	sp|Q9Z351|KCNQ2_MOUSE	S457	87.89	NA	102263	114005	116904	47420.6	51467.4	56432.5	44453.2	40724.8	31856.2	62026.1	-0.460704	-1.61364	-1.15294	0.00261276
PP-C5	Kcnq2	sp|Q9Z351|KCNQ2_MOUSE	S444	92.38	NA	387175	357302	303830	120775	177788	155277	204404	118052	143248	141090	-0.332913	-1.41932	-1.08641	0.00867021
PP-C5	Kcnq2	sp|Q9Z351|KCNQ2_MOUSE	S352	50	NA	275073	306048	320846	133365	118417	158432	125761	93343.2	77399.1	149438	-0.650347	-1.81629	-1.16594	0.00287592
PP-C5	Kcnq2	sp|Q9Z351|KCNQ2_MOUSE	S448	100	NA	435196	390795	347583	193434	241944	214375	254061	171636	206038	191589	-0.258887	-1.05073	-0.791847	0.00923487
PP-C5	Kcnq2	sp|Q9Z351-12|KCNQ2_MOUSE	S457	100	NA	45737.9	97333.2	82858.1	37018.7	39513.1	38366.7	24217.3	27707.1	19781.2	27573.4	-0.550644	-1.66527	-1.11462	0.0478593
PP-C5	Kcnq2	sp|Q9Z351-12|KCNQ2_MOUSE	S677	99.7	NA	127112	124480	119807	64361.5	75504.2	73333.8	68708.6	45115.5	39757	59520.1	-0.731856	-1.54464	-0.812782	0.00152204
PP-C5	Kcnq2	sp|Q9Z351-12|KCNQ2_MOUSE	S485	87.89	NA	102263	114005	116904	47420.6	51467.4	56432.5	44453.2	40724.8	31856.2	62026.1	-0.460704	-1.61364	-1.15294	0.00261276
PP-C5	Kcnq2	sp|Q9Z351-12|KCNQ2_MOUSE	S808	33.14	NA	106092	134935	130222	77952.6	88290.3	77313.3	69306.4	59660.1	59764.6	80758.4	-0.389428	-1.05132	-0.661894	0.0104254
PP-C5	Kcnq2	sp|Q9Z351-12|KCNQ2_MOUSE	S472	92.38	NA	387175	357302	303830	120775	177788	155277	204404	118052	143248	141090	-0.332913	-1.41932	-1.08641	0.00867021
PP-C5	Kcnq2	sp|Q9Z351-12|KCNQ2_MOUSE	S352	50	NA	275073	306048	320846	133365	118417	158432	125761	93343.2	77399.1	149438	-0.650347	-1.81629	-1.16594	0.00287592
PP-C5	Kcnq2	sp|Q9Z351-12|KCNQ2_MOUSE	S476	100	NA	435196	390795	347583	193434	241944	214375	254061	171636	206038	191589	-0.258887	-1.05073	-0.791847	0.00923487
PP-C5	Kcnq2	tr|F6UC55|F6UC55_MOUSE	S383	100	NA	45737.9	97333.2	82858.1	37018.7	39513.1	38366.7	24217.3	27707.1	19781.2	27573.4	-0.550644	-1.66527	-1.11462	0.0478593
PP-C5	Kcnq2	tr|F6UC55|F6UC55_MOUSE	S602	99.7	NA	127112	124480	119807	64361.5	75504.2	73333.8	68708.6	45115.5	39757	59520.1	-0.731856	-1.54464	-0.812782	0.00152204
PP-C5	Kcnq2	tr|F6UC55|F6UC55_MOUSE	S411	87.89	NA	102263	114005	116904	47420.6	51467.4	56432.5	44453.2	40724.8	31856.2	62026.1	-0.460704	-1.61364	-1.15294	0.00261276
PP-C5	Kcnq2	tr|F6UC55|F6UC55_MOUSE	S733	33.14	NA	106092	134935	130222	77952.6	88290.3	77313.3	69306.4	59660.1	59764.6	80758.4	-0.389428	-1.05132	-0.661894	0.0104254
PP-C5	Kcnq2	tr|F6UC55|F6UC55_MOUSE	S398	92.38	NA	387175	357302	303830	120775	177788	155277	204404	118052	143248	141090	-0.332913	-1.41932	-1.08641	0.00867021
PP-C5	Kcnq2	tr|F6UC55|F6UC55_MOUSE	S296	50	NA	275073	306048	320846	133365	118417	158432	125761	93343.2	77399.1	149438	-0.650347	-1.81629	-1.16594	0.00287592
PP-C5	Kcnq2	tr|F6UC55|F6UC55_MOUSE	S402	100	NA	435196	390795	347583	193434	241944	214375	254061	171636	206038	191589	-0.258887	-1.05073	-0.791847	0.00923487
PP-C5	Kcnq3	sp|Q8K3F6|KCNQ3_MOUSE	S599	100	NA	104073	100570	99689.9	47755.9	54097.4	54264.2	54079.8	41547.7	40907.3	51699.6	-0.350064	-1.29901	-0.948945	0.000590062
PP-C5	Kcnq5	sp|Q9JK45|KCNQ5_MOUSE	S421	99.99	NA	69258.8	70930.7	71726.7	28891.6	28852.2	33292.6	30894.4	29658.5	25337	32041.8	-0.148677	-1.36115	-1.21247	0.000635359
PP-C5	Kcnq5	sp|Q9JK45|KCNQ5_MOUSE	S417	33.27	NA	102883	99723	102330	39989.6	37433.7	48909.8	43423.5	38801.4	31920.7	43029.4	-0.263235	-1.52331	-1.26007	0.00162256
PP-C5	Kcnq5	sp|Q9JK45|KCNQ5_MOUSE	S458	100	NA	532529	503427	473456	123576	132519	136163	188637	148167	157450	165483	0.0734492	-1.71923	-1.79268	0.00194988
PP-C5	Kcnt2	tr|D3YXJ8|D3YXJ8_MOUSE	S1008	50	NA	32299.6	37608.6	32226.1	10674	10710.5	11853.8	22047.1	8002.38	10339.7	8324.95	-0.591739	-1.89227	-1.30053	0.0106013
PP-C5	Kcnt2	tr|D3YXJ8|D3YXJ8_MOUSE	S1006	94.08	NA	63127	63619.7	58945.4	24049.6	26932.9	28653.9	46254	24004.4	30421.8	26497.8	-0.209793	-1.18557	-0.975782	0.0159292
PP-C5	Kcnv1	sp|Q8BZN2|KCNV1_MOUSE	S179	100	NA	220010	193775	180111	103734	98688.4	84090.2	108984	129945	138044	131346	0.438505	-0.563076	-1.00158	0.00623643
PP-C5	Kcnv1	sp|Q8BZN2|KCNV1_MOUSE	S183	100	NA	220010	193775	180111	103734	98688.4	84090.2	108984	129945	138044	131346	0.438505	-0.563076	-1.00158	0.00623643
PP-C5	Kctd16	sp|Q5DTY9|KCD16_MOUSE	S212	100	NA	62302.5	58330.3	58284.8	16555.3	22787.1	17095.9	26972.9	14254.5	16680.4	24610.2	-0.431005	-1.94702	-1.51602	0.00253372
PP-C5	Kctd16	sp|Q5DTY9|KCD16_MOUSE	T367	98.24	NA	96420.7	91593.3	94461.2	20631.5	26267.8	26518.1	32129.5	15270.3	22974	27489.6	-0.464567	-2.29985	-1.83528	0.00116615
PP-C5	Kctd16	sp|Q5DTY9|KCD16_MOUSE	S375	100	NA	454504	394765	364609	96601.1	114020	108699	166860	97162.9	107145	139776	-0.250748	-1.98585	-1.7351	0.00359885
PP-C5	Kctd16	sp|Q5DTY9|KCD16_MOUSE	S370	98.39	NA	490029	471483	452728	93397.7	141268	126253	164026	98628.3	112233	150865	-0.315871	-2.1607	-1.84483	0.00165102
PP-C5	Kctd16	sp|Q5DTY9|KCD16_MOUSE	T340	100	NA	443126	436271	441988	154358	154025	145191	204767	119535	142502	195335	-0.329064	-1.74925	-1.42018	0.00183186
PP-C5	Kctd16	sp|Q5DTY9|KCD16_MOUSE	T369	98.42	NA	842051	790546	784708	140836	205386	189008	273541	141740	173539	234708	-0.3591	-2.35373	-1.99463	0.00183186
PP-C5	Kctd16	sp|Q5DTY9|KCD16_MOUSE	S336	94.98	NA	1.60993e+06	1.51388e+06	1.49585e+06	265079	366570	317807	548322	239969	289340	508727	-0.500642	-2.54064	-2.04	0.00204567
PP-C5	Kctd16	sp|Q5DTY9|KCD16_MOUSE	S372	99.96	NA	5.42123e+06	4.21253e+06	3.99073e+06	805224	1.08228e+06	1.02907e+06	1.59817e+06	812475	814494	1.19915e+06	-0.472455	-2.48098	-2.00853	0.0053584
PP-C5	Kiaa1109	sp|A2AAE1|K1109_MOUSE	S1576	98.25	NA	33101.3	35511.6	31769.6	16379.7	16503.8	14686.9	15753	14336.3	14526.3	18593	-0.133533	-1.21327	-1.07974	0.00167004
PP-C5	Kiaa1109	sp|A2AAE1|K1109_MOUSE	S3196	100	NA	73332.6	74073.3	70677.7	26924.8	30584.3	30019.9	39400.7	19085	23943	31295.4	-0.560683	-1.75657	-1.19589	0.00249221
PP-C5	Kiaa1109	sp|A2AAE1|K1109_MOUSE	S2368	98.94	NA	56683.5	50363.3	53944.1	27961.8	32683.2	30254.3	38978.3	26080.8	26011.4	31625.4	-0.318014	-1.04288	-0.724864	0.00674774
PP-C5	Kiaa1109	sp|A2AAE1|K1109_MOUSE	T1675	99.98	NA	118034	112338	117163	51943.9	58534.4	52211	52031.6	40712.4	36406.8	56707	-0.4773	-1.58704	-1.10974	0.000388889
PP-C5	Kiaa1109	sp|A2AAE1|K1109_MOUSE	S1681	100	NA	142819	130792	141208	92217.2	82260.3	78770.5	97107.9	72085.6	63771.8	84429.6	-0.366727	-1.02543	-0.6587	0.00407072
PP-C5	Kidins220	tr|E9Q9B7|E9Q9B7_MOUSE	S885	98.34	NA	136967	130706	121492	53596.2	65276.8	54093.5	74655.6	67459.1	74056	65220.3	0.192816	-0.874465	-1.06728	0.00447588
PP-C5	Kif1a	sp|P33173|KIF1A_MOUSE	S1553	100	NA	21756.8	26239.8	21748.4	15915.7	19810.3	17126.5	10733.4	7172.32	8540.23	14934.2	-1.01679	-1.56521	-0.548423	0.0203444
PP-C5	Kif1a	sp|P33173|KIF1A_MOUSE	T1551	100	NA	21756.8	26239.8	21748.4	15915.7	19810.3	17126.5	10733.4	7172.32	8540.23	14934.2	-1.01679	-1.56521	-0.548423	0.0203444
PP-C5	Kif1a	sp|P33173|KIF1A_MOUSE	S1375	100	NA	58297.8	54080.6	53254.2	31414.1	34819.7	39235.6	42368.9	18902.8	20212.5	34407.3	-0.918215	-1.49722	-0.579003	0.00463768
PP-C5	Kif1a	tr|A0A087WQE8|A0A087WQE8_MOUSE	S1649	100	NA	21756.8	26239.8	21748.4	15915.7	19810.3	17126.5	10733.4	7172.32	8540.23	14934.2	-1.01679	-1.56521	-0.548423	0.0203444
PP-C5	Kif1a	tr|A0A087WQE8|A0A087WQE8_MOUSE	T1647	100	NA	21756.8	26239.8	21748.4	15915.7	19810.3	17126.5	10733.4	7172.32	8540.23	14934.2	-1.01679	-1.56521	-0.548423	0.0203444
PP-C5	Kif1a	tr|A0A087WQE8|A0A087WQE8_MOUSE	S1471	100	NA	58297.8	54080.6	53254.2	31414.1	34819.7	39235.6	42368.9	18902.8	20212.5	34407.3	-0.918215	-1.49722	-0.579003	0.00463768
PP-C5	Kif1a	tr|A0A087WQE8|A0A087WQE8_MOUSE	S411	100	NA	313868	355076	328391	229531	254584	207117	219278	160298	170893	220890	-0.459009	-1.00545	-0.546442	0.00508645
PP-C5	Kif21a	sp|Q9QXL2|KI21A_MOUSE	T217	98.25	NA	11249	10010	8555.61	4020.07	3783.17	3427.66	3415.03	4499.36	2957.72	4589.11	0.0261828	-1.41437	-1.44056	0.00567514
PP-C5	Kif21a	sp|Q9QXL2|KI21A_MOUSE	S223	99.89	NA	40175.8	36055.5	31390.9	17611.8	21920.2	18485.7	18924.7	15426.3	20536.9	15828.9	-0.0972534	-0.996417	-0.899164	0.00966447
PP-C5	Kif21a	sp|Q9QXL2|KI21A_MOUSE	S859	45.23	NA	37735.4	48238	48219	34680	33118	30412.6	27463.8	19631.4	20102.1	30678.5	-0.661262	-1.17091	-0.50965	0.0126848
PP-C5	Kif21a	sp|Q9QXL2|KI21A_MOUSE	S524	50	NA	151632	151470	147664	117429	100827	85062.3	91072.2	42664.7	55007.9	85408.7	-1.0136	-1.62139	-0.607794	0.0046122
PP-C5	Kif21a	sp|Q9QXL2|KI21A_MOUSE	S855	90.92	NA	255866	304741	337239	251177	229615	188260	174857	103239	112957	170817	-0.964747	-1.46917	-0.504419	0.0158175
PP-C5	Kif21a	sp|Q9QXL2-2|KI21A_MOUSE	T217	98.25	NA	11249	10010	8555.61	4020.07	3783.17	3427.66	3415.03	4499.36	2957.72	4589.11	0.0261828	-1.41437	-1.44056	0.00567514
PP-C5	Kif21a	sp|Q9QXL2-2|KI21A_MOUSE	S223	99.89	NA	40175.8	36055.5	31390.9	17611.8	21920.2	18485.7	18924.7	15426.3	20536.9	15828.9	-0.0972534	-0.996417	-0.899164	0.00966447
PP-C5	Kif21a	sp|Q9QXL2-2|KI21A_MOUSE	S846	45.23	NA	37735.4	48238	48219	34680	33118	30412.6	27463.8	19631.4	20102.1	30678.5	-0.661262	-1.17091	-0.50965	0.0126848
PP-C5	Kif21a	sp|Q9QXL2-2|KI21A_MOUSE	S524	50	NA	151632	151470	147664	117429	100827	85062.3	91072.2	42664.7	55007.9	85408.7	-1.0136	-1.62139	-0.607794	0.0046122
PP-C5	Kif21a	sp|Q9QXL2-2|KI21A_MOUSE	S842	90.92	NA	255866	304741	337239	251177	229615	188260	174857	103239	112957	170817	-0.964747	-1.46917	-0.504419	0.0158175
PP-C5	Kif21a	tr|F8WGN6|F8WGN6_MOUSE	T217	98.25	NA	11249	10010	8555.61	4020.07	3783.17	3427.66	3415.03	4499.36	2957.72	4589.11	0.0261828	-1.41437	-1.44056	0.00567514
PP-C5	Kif21a	tr|F8WGN6|F8WGN6_MOUSE	S223	99.89	NA	40175.8	36055.5	31390.9	17611.8	21920.2	18485.7	18924.7	15426.3	20536.9	15828.9	-0.0972534	-0.996417	-0.899164	0.00966447
PP-C5	Kif21a	tr|F8WGN6|F8WGN6_MOUSE	S846	45.23	NA	37735.4	48238	48219	34680	33118	30412.6	27463.8	19631.4	20102.1	30678.5	-0.661262	-1.17091	-0.50965	0.0126848
PP-C5	Kif21a	tr|F8WGN6|F8WGN6_MOUSE	S1224	99.72	NA	113137	117102	106028	65729.2	58409.2	62449	65029.5	47274	50502.8	67089.1	-0.363665	-1.19708	-0.833414	0.00194988
PP-C5	Kif21a	tr|F8WGN6|F8WGN6_MOUSE	S1227	92.4	NA	113137	117102	106028	65729.2	58409.2	62449	65029.5	47274	50502.8	67089.1	-0.363665	-1.19708	-0.833414	0.00194988
PP-C5	Kif21a	tr|F8WGN6|F8WGN6_MOUSE	S524	50	NA	151632	151470	147664	117429	100827	85062.3	91072.2	42664.7	55007.9	85408.7	-1.0136	-1.62139	-0.607794	0.0046122
PP-C5	Kif21a	tr|F8WGN6|F8WGN6_MOUSE	S842	90.92	NA	255866	304741	337239	251177	229615	188260	174857	103239	112957	170817	-0.964747	-1.46917	-0.504419	0.0158175
PP-C5	Kif21b	sp|Q9QXL1|KI21B_MOUSE	T216	98.25	NA	11249	10010	8555.61	4020.07	3783.17	3427.66	3415.03	4499.36	2957.72	4589.11	0.0261828	-1.41437	-1.44056	0.00567514
PP-C5	Kif21b	sp|Q9QXL1|KI21B_MOUSE	S222	99.89	NA	40175.8	36055.5	31390.9	17611.8	21920.2	18485.7	18924.7	15426.3	20536.9	15828.9	-0.0972534	-0.996417	-0.899164	0.00966447
PP-C5	Kif2a	sp|P28740|KIF2A_MOUSE	S134	99.99	NA	1.35023e+06	1.3448e+06	1.33236e+06	894921	901279	881171	1.11109e+06	602483	695866	903875	-0.544934	-1.0482	-0.50327	0.00584367
PP-C5	Kif5c	sp|P28738|KIF5C_MOUSE	S260	98.98	NA	34774.2	30455.4	29695.9	17641.7	18655.2	18752.6	24546.7	16105.8	14454.6	16380.8	-0.381034	-1.05017	-0.669134	0.0111032
PP-C5	Kifap3	sp|P70188|KIFA3_MOUSE	S102	100	NA	38748	59158.7	58850.2	28798	38851.3	20734.6	25260.9	22672.6	26200.3	21150	-0.217425	-1.09646	-0.879034	0.0419661
PP-C5	Kifc2	sp|O08672|KIFC2_MOUSE	S643	100	NA	223540	167288	217339	32933.1	43450.2	33822.1	54537	36978.8	38732.6	36253	-0.121629	-2.42092	-2.29929	0.00353809
PP-C5	Klc2	sp|O88448|KLC2_MOUSE	S443	100	NA	151443	184224	174445	128115	125506	108779	106751	63044	65698.8	109659	-0.865558	-1.40136	-0.535801	0.00604393
PP-C5	Klc2	tr|Q91YS4|Q91YS4_MOUSE	S445	100	NA	151443	184224	174445	128115	125506	108779	106751	63044	65698.8	109659	-0.865558	-1.40136	-0.535801	0.00604393
PP-C5	Klc2	tr|Q91YS4|Q91YS4_MOUSE	S586	100	NA	305344	376681	361719	192475	223542	177835	163065	179472	162535	205717	-0.146106	-1.02471	-0.878602	0.00804833
PP-C5	Klc2	tr|Q91YS4|Q91YS4_MOUSE	S151	100	NA	1.61836e+06	1.59054e+06	1.28733e+06	820288	1.02355e+06	820914	829012	537866	616870	696676	-0.597222	-1.37619	-0.778967	0.00764234
PP-C5	Klf16	sp|P58334|KLF16_MOUSE	S112	93.24	NA	3108.1	3019.32	2636.61	1230.01	1063.45	1105.69	1509.69	2757.07	3410.14	1004.13	1.32923	0.0779855	-1.25125	0.00581916
PP-C5	Kndc1	sp|Q0KK55|VKIND_MOUSE	T956	95.41	NA	19158.3	17952.4	21527.9	15085.8	21482.1	25430.2	19061.3	8822.25	8813.94	15861.8	-1.20044	-1.14835	0.0520927	0.0372904
PP-C5	Kndc1	sp|Q0KK55|VKIND_MOUSE	S967	12.5	NA	120980	134740	140024	99230.3	121353	152268	141749	28743.3	48381.7	73534.8	-1.73818	-1.77434	-0.0361556	0.0150349
PP-C5	Ksr2	sp|Q3UVC0|KSR2_MOUSE	S505	50	NA	21121.3	21982.3	18647.6	10815.3	11747.9	14057.1	18686.6	10571.1	9457.81	12904.7	-0.465374	-1.03942	-0.574044	0.0328065
PP-C5	L1cam	sp|P11627|L1CAM_MOUSE	Y1179	100	molecular association, regulation; intracellular localization; phosphorylation//AP2M1(NOT_REPORTED); AP2M1(DISRUPTS)//NA/NA//12082080; 19720049; 9570805; 9651214	449875	527762	506028	276166	351039	245521	266548	154405	196148	258242	-0.700408	-1.4965	-0.796088	0.0067173
PP-C5	L1cam	sp|P11627|L1CAM_MOUSE	S1184	100	intracellular localization; phosphorylation/cell motility, altered; cytoskeletal reorganization///NA/NA/axonal growth/17151951; 17253643; 19720049	698090	824214	963119	381946	539266	416419	429632	271958	319027	400729	-0.580323	-1.48734	-0.907012	0.0113531
PP-C5	L1cam	sp|P11627|L1CAM_MOUSE	S1181	100	NA	901071	1.02293e+06	1.08839e+06	496769	684082	529247	519538	289903	377747	500675	-0.739645	-1.58878	-0.849139	0.0063066
PP-C5	Lin7a	sp|Q8JZS0|LIN7A_MOUSE	S42	100	NA	18865.2	19520.7	14342.9	12144.6	11732	8795.58	13372.6	7059.44	10182.1	9413.97	-0.417153	-1.02774	-0.61059	0.0323532
PP-C5	Lingo1	sp|Q9D1T0|LIGO1_MOUSE	S602	90.21	NA	140499	147151	167051	62475.8	68485.3	64699.9	75071	63262	62013.3	68360	-0.111764	-1.27486	-1.16309	0.00297816
PP-C5	Lingo1	sp|Q9D1T0|LIGO1_MOUSE	S596	100	NA	933966	949033	1.00132e+06	391428	466479	428701	515856	384927	424625	457130	-0.154774	-1.24807	-1.0933	0.00221229
PP-C5	Lmnb1	sp|P14733|LMNB1_MOUSE	S285	32.9	NA	8647.81	7222.46	4891.32	3241.3	2998.06	3383.96	3339.6	2006.11	2587.72	3142.76	-0.496619	-1.59118	-1.09456	0.0232793
PP-C5	Lmo2	tr|A2BHP3|A2BHP3_MOUSE	S69	87.33	NA	50191	47185.7	60690.5	31007.2	34308.8	31352.6	26235.3	25350.6	22884	44611.5	-0.34939	-1.12744	-0.778045	0.0102231
PP-C5	Lmo2	tr|A2BHP3|A2BHP3_MOUSE	S73	66.29	NA	50191	47185.7	60690.5	31007.2	34308.8	31352.6	26235.3	25350.6	22884	44611.5	-0.34939	-1.12744	-0.778045	0.0102231
PP-C5	Lmo7	tr|E9PYF4|E9PYF4_MOUSE	T1501	99.79	NA	24333.7	31754.9	38925.8	13415.5	13048.5	17587.6	17530.5	20857.9	15448	23111.5	0.237695	-0.802978	-1.04067	0.0322168
PP-C5	Lmo7	tr|E9PYF4|E9PYF4_MOUSE	S1010	94.22	NA	56408.3	59060.5	44553.8	27013.5	23844.8	21959.9	25512.4	20454.9	20122.4	26741.4	-0.276966	-1.39457	-1.1176	0.00634676
PP-C5	Lmo7	tr|E9PYF4|E9PYF4_MOUSE	S890	99.99	NA	60665.6	60170.1	67600.7	20380.3	20042.6	21570.6	29849.9	27452.4	25922	31499.3	0.216972	-1.2349	-1.45187	0.00304423
PP-C5	Lmo7	tr|E9PYF4|E9PYF4_MOUSE	S1014	92.79	NA	135414	130037	110318	39566.3	47760.3	44956.8	48547.5	43181.4	34325.4	49126	-0.222245	-1.69249	-1.47025	0.00297766
PP-C5	Lmo7	tr|E9PYF4|E9PYF4_MOUSE	S1533	100	NA	114552	133466	150148	63729.9	60860.6	60879.1	72715.3	66044.4	58240.3	87484.2	-0.0547552	-1.09476	-1.04	0.00702522
PP-C5	Lmo7	tr|E9PYF4|E9PYF4_MOUSE	T701	99.98	NA	266033	288676	300513	111235	126581	103239	130752	160170	178447	168183	0.521457	-0.751684	-1.27314	0.00253782
PP-C5	Lmtk2	sp|Q3TYD6|LMTK2_MOUSE	S797	91.67	NA	93974.6	82835.9	81252.5	41575.3	38863.1	45734.6	53097.7	36112	42946.8	42983.7	-0.18114	-1.12176	-0.940622	0.00551779
PP-C5	Lmtk3	sp|Q5XJV6|LMTK3_MOUSE	S962	100	NA	333705	315914	326378	173887	169293	158240	197326	150472	153919	184869	-0.198842	-1.09599	-0.89715	0.00209211
PP-C5	Lnp	sp|Q7TQ95|LNP_MOUSE	T392	100	NA	18617.8	19444.9	14719.6	22438.5	19962	16758.9	16704.4	7093.87	11810.2	11386.6	-1.00472	-0.896395	0.10832	0.0441422
PP-C5	Lpcat4	sp|Q6NVG1|LPCT4_MOUSE	S507	49.35	NA	11004.1	8616.22	11913.9	4554.44	7720.44	5093.65	5821.17	4259.89	4252.56	6443.98	-0.44584	-1.30431	-0.858474	0.0201394
PP-C5	Lphn1	sp|Q80TR1|LPHN1_MOUSE	S1214	16.67	NA	153156	162520	149691	135651	84352.4	103009	117061	62029.4	56459.2	81523.7	-0.892999	-1.38866	-0.495657	0.0128231
PP-C5	Lphn1	tr|E9Q3V9|E9Q3V9_MOUSE	S1264	16.67	NA	153156	162520	149691	135651	84352.4	103009	117061	62029.4	56459.2	81523.7	-0.892999	-1.38866	-0.495657	0.0128231
PP-C5	Lppr3	sp|Q7TPB0|LPPR3_MOUSE	S426	100	NA	39037.5	42785	40980.3	26631.4	32706.5	24111.4	27472.1	17048.7	19641.4	29439.7	-0.59607	-1.15791	-0.561845	0.0067173
PP-C5	Lppr4	sp|Q7TME0|LPPR4_MOUSE	S365	93.33	NA	42900.8	37494.9	41917.6	20941	14956.2	18232.3	22001.7	21453.7	19834.1	25389.7	0.117228	-0.98183	-1.09906	0.00449428
PP-C5	Lppr4	sp|Q7TME0|LPPR4_MOUSE	S404	100	NA	70608.8	77441.8	106343	37945.2	39748.4	45751.6	50060.2	41905.3	42790.7	51720.6	-0.0346148	-1.00174	-0.967122	0.0242417
PP-C5	Lppr4	sp|Q7TME0|LPPR4_MOUSE	S549	90.78	NA	237981	184680	218364	120724	104160	102353	147288	91984.9	99447	147627	-0.309654	-1.15859	-0.848933	0.0119188
PP-C5	Lppr4	sp|Q7TME0|LPPR4_MOUSE	S386	49.61	NA	449478	355705	449776	144895	101682	207686	197136	308614	210839	334722	0.673453	-0.687613	-1.36107	0.0154962
PP-C5	Lrfn4	sp|Q80XU8|LRFN4_MOUSE	S627	96.82	NA	150905	145619	144530	119428	90736.1	105538	116079	68924.1	71086.5	86021.2	-0.624762	-1.07046	-0.445695	0.00634676
PP-C5	Lrpprc	sp|Q6PB66|LPPRC_MOUSE	Y59	99.7	NA	12818.8	13090.8	10767.9	6688.68	5851.85	6455.13	7693.63	4650.99	5161.12	5792.86	-0.443625	-1.3173	-0.873674	0.00562952
PP-C5	Lrrc57	sp|Q9D1G5|LRC57_MOUSE	S68	100	NA	184317	211933	187092	93155.8	161467	133606	166512	58094.1	98964	69850.1	-0.820515	-1.30808	-0.487564	0.031803
PP-C5	Lrrc7	sp|Q80TE7|LRRC7_MOUSE	S1188	100	NA	60934.9	46287.7	62913.9	15115.8	19429.9	20315.8	20574.3	27882.9	22626.6	26561.3	0.421306	-1.1671	-1.58841	0.0067173
PP-C5	Lrrc7	sp|Q80TE7|LRRC7_MOUSE	T1123	91.87	NA	73023.2	68921.7	67216.9	36668.4	39579.7	42836.3	47781.3	31703.1	33309.7	43898	-0.359893	-1.10086	-0.740969	0.00363342
PP-C5	Lrrc7	sp|Q80TE7|LRRC7_MOUSE	S708	100	NA	181648	136484	176158	39987.1	50396.8	87366.2	73807.2	76135.6	61136.4	94956.4	0.126151	-1.26336	-1.38951	0.0127959
PP-C5	Lrrc7	sp|Q80TE7|LRRC7_MOUSE	S1343	100	NA	205407	175903	194281	65610.6	77309	94136.1	81559.1	100293	87902.3	127524	0.240416	-1.02785	-1.26827	0.00341706
PP-C5	Lrrc7	sp|Q80TE7|LRRC7_MOUSE	S949	100	NA	827872	736304	708962	438737	392384	472436	617502	378448	289868	488432	-0.5233	-1.18112	-0.657821	0.0161767
PP-C5	Lrrc7	sp|Q80TE7|LRRC7_MOUSE	T864	84.63	NA	1.204e+06	1.60711e+06	1.74855e+06	628852	941783	1.42296e+06	1.1481e+06	399043	359366	1.31518e+06	-1.44917	-2.00292	-0.553744	0.0363067
PP-C5	Lrrc7	sp|Q80TE7|LRRC7_MOUSE	T865	97.88	NA	1.33346e+06	1.75513e+06	1.91741e+06	707267	1.02162e+06	1.5385e+06	1.24336e+06	470741	422604	1.42934e+06	-1.33608	-1.90141	-0.565329	0.0347801
PP-C5	Lrrk2	sp|Q5S006|LRRK2_MOUSE	S908	96.32	NA	53822.1	56155.2	46514.2	28231.8	28083.2	27188.7	27797.3	26182.3	22723.8	25556.7	-0.186378	-1.09303	-0.906655	0.00369827
PP-C5	Lrrk2	sp|Q5S006|LRRK2_MOUSE	S910	100	molecular association, regulation; intracellular localization; phosphorylation//14-3-3 beta(INDUCES); 14-3-3 theta(INDUCES); 14-3-3 zeta(INDUCES); 14-3-3 epsilon(INDUCES); 14-3-3 eta(INDUCES)//NA/NA/stimulates phosphorylation of S973/20642453; 20659021; 22004453	52925.5	55331.2	47178.3	23607.4	27309.8	21320.1	26149.8	32448.4	25876.9	29409.3	0.245651	-0.829157	-1.07481	0.00498029
PP-C5	Lrrtm4	sp|Q80XG9|LRRT4_MOUSE	S461	100	NA	105596	95841.2	111757	52026.5	64809	41934	49939.9	70675.4	64217.7	60301.8	0.370321	-0.630281	-1.0006	0.00781839
PP-C5	Lysmd1	sp|Q9D0E3|LYSM1_MOUSE	S99	100	NA	190034	198804	183169	187280	136953	146437	149941	89149.1	97535.5	127052	-0.733086	-1.03047	-0.29738	0.0134956
PP-C5	Lyst	sp|P97412|LYST_MOUSE	S375	100	NA	66760.8	59777.6	64924	34940	34584.5	33316.2	46023.6	23766.1	26405.4	33268.4	-0.569058	-1.34716	-0.778101	0.00567514
PP-C5	Lyst	sp|P97412|LYST_MOUSE	S2122	99.23	NA	124955	119010	115992	77393.5	80442.2	74202	72895	57412.2	54176	75364.4	-0.450306	-1.10468	-0.654372	0.00178937
PP-C5	Lzts1	sp|P60853|LZTS1_MOUSE	S283	100	NA	126121	124837	182115	40165.8	47293.4	25287.5	53452.6	33144.9	40121.2	45503.3	-0.181697	-1.97843	-1.79673	0.0110055
PP-C5	Lzts1	sp|P60853|LZTS1_MOUSE	S47	95.88	NA	237125	285426	306539	62844.9	85823.1	60475.5	103156	88979.6	83429.6	130762	0.142907	-1.68073	-1.82364	0.00421975
PP-C5	Lzts3	sp|A2AHG0|LZTS3_MOUSE	S524	95.61	NA	66263.6	53024	51026.3	19918.7	17962.4	17253.4	31088.1	14575.2	16253.3	21457.3	-0.4838	-1.8809	-1.3971	0.00826937
PP-C5	Macf1	sp|Q9QXZ0|MACF1_MOUSE	S4483	100	NA	35296.1	31298.9	23990.1	12874	11063.7	9195.09	11731	10807.1	10681.4	11714.9	-0.0619944	-1.49075	-1.42876	0.00888693
PP-C5	Macf1	sp|Q9QXZ0|MACF1_MOUSE	S4458	98.15	NA	160161	164670	144998	85790.9	91826.6	73549.9	84093.8	66997.8	70053.7	83506.5	-0.290566	-1.19245	-0.901887	0.00290595
PP-C5	Macf1	tr|F7ACR9|F7ACR9_MOUSE	S2360	100	NA	35296.1	31298.9	23990.1	12874	11063.7	9195.09	11731	10807.1	10681.4	11714.9	-0.0619944	-1.49075	-1.42876	0.00888693
PP-C5	Macf1	tr|F7ACR9|F7ACR9_MOUSE	S2335	98.15	NA	160161	164670	144998	85790.9	91826.6	73549.9	84093.8	66997.8	70053.7	83506.5	-0.290566	-1.19245	-0.901887	0.00290595
PP-C5	Macrod2	sp|Q3UYG8|MACD2_MOUSE	S266	100	NA	53049.5	60961	51280.4	16349.8	29496.1	21571.2	25125.8	13911.3	12976.5	18116.6	-0.783172	-2.03502	-1.25185	0.0047999
PP-C5	Macrod2	sp|Q3UYG8|MACD2_MOUSE	S347	100	NA	823761	1.06378e+06	849259	273677	461256	302703	234417	156463	193312	219984	-0.862662	-2.38303	-1.52037	0.00674299
PP-C5	Madd	sp|Q80U28|MADD_MOUSE	S1266	100	NA	45336	54923.8	52892.7	21910.5	35515.2	22346.9	19552.2	14844.4	18535.1	20237.6	-0.57319	-1.61297	-1.03978	0.0112463
PP-C5	Madd	sp|Q80U28|MADD_MOUSE	S708	92.3	NA	37736.8	38487.7	34226.4	14796.8	19162.6	22825.8	28916.4	16566.2	17918.7	20781	-0.313356	-1.09441	-0.78105	0.0204128
PP-C5	Madd	sp|Q80U28|MADD_MOUSE	S1058	99.83	NA	297745	236994	243361	153161	188880	183487	199915	121115	124355	166124	-0.563319	-1.07945	-0.516133	0.0138358
PP-C5	Madd	sp|Q80U28|MADD_MOUSE	T1060	94.88	NA	550180	500571	519745	198431	245183	232489	330961	120091	133277	210734	-0.990848	-2.04695	-1.0561	0.00427921
PP-C5	Madd	sp|Q80U28-10|MADD_MOUSE	S688	100	NA	18070.6	13474.8	17003.5	10984.9	10171.1	8502.78	9642.87	6718.3	5904.67	6452.02	-0.638536	-1.35843	-0.719891	0.0107253
PP-C5	Madd	sp|Q80U28-10|MADD_MOUSE	S691	100	NA	18070.6	13474.8	17003.5	10984.9	10171.1	8502.78	9642.87	6718.3	5904.67	6452.02	-0.638536	-1.35843	-0.719891	0.0107253
PP-C5	Madd	sp|Q80U28-10|MADD_MOUSE	S1147	99.28	NA	94404	90825.6	85993.6	43023.1	54857.4	53426.4	58302.8	35463.3	32199.9	53529.4	-0.631262	-1.41807	-0.786812	0.00337717
PP-C5	Madd	sp|Q80U28-10|MADD_MOUSE	S834	99.95	NA	326216	321135	330570	148698	177443	214872	271519	89943.1	212604	154187	-0.425264	-1.1076	-0.682332	0.044859
PP-C5	Madd	sp|Q80U28-10|MADD_MOUSE	S1176	100	NA	258066	268613	265491	137651	171430	144012	204437	119172	136813	164875	-0.360993	-1.04478	-0.683791	0.010234
PP-C5	Madd	sp|Q80U28-10|MADD_MOUSE	T1020	100	NA	447588	423486	427181	205039	219686	216085	197585	199245	154916	245775	-0.243224	-1.28913	-1.04591	0.00179554
PP-C5	Madd	sp|Q80U28-10|MADD_MOUSE	T1015	100	NA	1.25051e+06	1.18819e+06	1.16752e+06	513963	582438	609956	701632	394488	419188	605747	-0.565303	-1.563	-0.997693	0.00236878
PP-C5	Madd	tr|A2AGQ4|A2AGQ4_MOUSE	S688	100	NA	18070.6	13474.8	17003.5	10984.9	10171.1	8502.78	9642.87	6718.3	5904.67	6452.02	-0.638536	-1.35843	-0.719891	0.0107253
PP-C5	Madd	tr|A2AGQ4|A2AGQ4_MOUSE	S691	100	NA	18070.6	13474.8	17003.5	10984.9	10171.1	8502.78	9642.87	6718.3	5904.67	6452.02	-0.638536	-1.35843	-0.719891	0.0107253
PP-C5	Madd	tr|A2AGQ4|A2AGQ4_MOUSE	S708	92.3	NA	37736.8	38487.7	34226.4	14796.8	19162.6	22825.8	28916.4	16566.2	17918.7	20781	-0.313356	-1.09441	-0.78105	0.0204128
PP-C5	Madd	tr|A2AGQ4|A2AGQ4_MOUSE	S1238	99.28	NA	94404	90825.6	85993.6	43023.1	54857.4	53426.4	58302.8	35463.3	32199.9	53529.4	-0.631262	-1.41807	-0.786812	0.00337717
PP-C5	Madd	tr|A2AGQ4|A2AGQ4_MOUSE	S859	99.95	NA	326216	321135	330570	148698	177443	214872	271519	89943.1	212604	154187	-0.425264	-1.1076	-0.682332	0.044859
PP-C5	Madd	tr|A2AGQ4|A2AGQ4_MOUSE	S1267	100	NA	258066	268613	265491	137651	171430	144012	204437	119172	136813	164875	-0.360993	-1.04478	-0.683791	0.010234
PP-C5	Madd	tr|A2AGQ4|A2AGQ4_MOUSE	T1065	100	NA	447588	423486	427181	205039	219686	216085	197585	199245	154916	245775	-0.243224	-1.28913	-1.04591	0.00179554
PP-C5	Madd	tr|A2AGQ4|A2AGQ4_MOUSE	T1060	100	NA	1.25051e+06	1.18819e+06	1.16752e+06	513963	582438	609956	701632	394488	419188	605747	-0.565303	-1.563	-0.997693	0.00236878
PP-C5	Madd	tr|A2AGQ6|A2AGQ6_MOUSE	S688	100	NA	18070.6	13474.8	17003.5	10984.9	10171.1	8502.78	9642.87	6718.3	5904.67	6452.02	-0.638536	-1.35843	-0.719891	0.0107253
PP-C5	Madd	tr|A2AGQ6|A2AGQ6_MOUSE	S691	100	NA	18070.6	13474.8	17003.5	10984.9	10171.1	8502.78	9642.87	6718.3	5904.67	6452.02	-0.638536	-1.35843	-0.719891	0.0107253
PP-C5	Madd	tr|A2AGQ6|A2AGQ6_MOUSE	S1196	99.28	NA	94404	90825.6	85993.6	43023.1	54857.4	53426.4	58302.8	35463.3	32199.9	53529.4	-0.631262	-1.41807	-0.786812	0.00337717
PP-C5	Madd	tr|A2AGQ6|A2AGQ6_MOUSE	S859	99.95	NA	326216	321135	330570	148698	177443	214872	271519	89943.1	212604	154187	-0.425264	-1.1076	-0.682332	0.044859
PP-C5	Madd	tr|A2AGQ6|A2AGQ6_MOUSE	S1225	100	NA	258066	268613	265491	137651	171430	144012	204437	119172	136813	164875	-0.360993	-1.04478	-0.683791	0.010234
PP-C5	Madd	tr|A2AGQ6|A2AGQ6_MOUSE	T1045	100	NA	447588	423486	427181	205039	219686	216085	197585	199245	154916	245775	-0.243224	-1.28913	-1.04591	0.00179554
PP-C5	Madd	tr|A2AGQ6|A2AGQ6_MOUSE	T1040	100	NA	1.25051e+06	1.18819e+06	1.16752e+06	513963	582438	609956	701632	394488	419188	605747	-0.565303	-1.563	-0.997693	0.00236878
PP-C5	Magee1	sp|Q6PCZ4|MAGE1_MOUSE	S700	97.3	NA	28381	28568.4	29112.1	14956.7	14263.5	15324.6	15050	11522.9	17155.1	17920.2	-0.0552422	-1.00046	-0.94522	0.00364967
PP-C5	Magi1	sp|Q6RHR9|MAGI1_MOUSE	T580	95.39	NA	12002.2	11356.5	12176.2	4230.94	5696.26	4781.5	8877.84	2560.62	5369.82	4319.25	-0.572491	-1.5788	-1.00631	0.0187206
PP-C5	Magi2	sp|Q9WVQ1|MAGI2_MOUSE	T545	74.98	NA	14054.9	13707.7	14153.1	3870.53	2903.16	5649.7	4946.72	4606.34	4130.36	2695.49	0.0085533	-1.67737	-1.68592	0.00245299
PP-C5	Magi2	sp|Q9WVQ1|MAGI2_MOUSE	Y546	75	NA	14054.9	13707.7	14153.1	3870.53	2903.16	5649.7	4946.72	4606.34	4130.36	2695.49	0.0085533	-1.67737	-1.68592	0.00245299
PP-C5	Magi2	sp|Q9WVQ1|MAGI2_MOUSE	Y549	75	NA	14054.9	13707.7	14153.1	3870.53	2903.16	5649.7	4946.72	4606.34	4130.36	2695.49	0.0085533	-1.67737	-1.68592	0.00245299
PP-C5	Magi2	sp|Q9WVQ1|MAGI2_MOUSE	S685	100	NA	19445.7	27465.3	25027.3	8911.35	8278.38	11055.7	15610.4	7817.55	5787.3	9460.88	-0.68865	-1.81768	-1.12903	0.015199
PP-C5	Magi2	sp|Q9WVQ1|MAGI2_MOUSE	T266	44.44	NA	61783	69584.1	69586.5	33492	40550.3	45177.8	36207.1	25184.2	30521.9	42795.9	-0.480333	-1.266	-0.785662	0.00534914
PP-C5	Magi2	sp|Q9WVQ1|MAGI2_MOUSE	T1015	98.24	NA	112206	97494.6	102712	69088.1	68521.1	76927.6	80703.1	48900.1	52553.7	61338	-0.541063	-1.03767	-0.496604	0.00547635
PP-C5	Map1a	sp|Q9QYR6|MAP1A_MOUSE	S117	99.92	NA	47878.4	44730.1	44670.3	34435.8	30478.7	32535.8	32588.2	22019	19801.9	29720.8	-0.636645	-1.12985	-0.493208	0.00232932
PP-C5	Map1a	sp|Q9QYR6|MAP1A_MOUSE	S1303	84.18	NA	59093.8	51391.1	39993.2	37806.5	33503.1	34173.8	35365.9	20523.3	24860.5	31040.1	-0.633902	-1.14434	-0.510439	0.0223413
PP-C5	Map1a	sp|Q9QYR6|MAP1A_MOUSE	S2637	99.92	NA	64265.6	59996.7	58811.6	32756.7	28237.3	31573.1	36817.2	28012.1	23563.1	33648.5	-0.326913	-1.24271	-0.915802	0.00301489
PP-C5	Map1a	sp|Q9QYR6|MAP1A_MOUSE	S384	97.71	NA	74470.9	72433.2	73972.7	42938.1	45465.1	44864.5	54300.6	26226	32607.3	34242.1	-0.672711	-1.32357	-0.650864	0.00338548
PP-C5	Map1a	sp|Q9QYR6|MAP1A_MOUSE	T633	100	NA	112964	118527	98083.2	82064.6	72730.8	74015.3	60815.7	37723.6	30927.2	50291.9	-1.07684	-1.67829	-0.601447	0.00602866
PP-C5	Map1a	sp|Q9QYR6|MAP1A_MOUSE	T2031	99.91	NA	91868.4	81196	88831.7	55087.6	54820.6	60834.9	48955.6	39874.7	39716.6	50305.3	-0.464843	-1.13335	-0.668506	0.00358958
PP-C5	Map1a	sp|Q9QYR6|MAP1A_MOUSE	T2182	100	NA	82707.9	92273.3	107943	69778.6	60751.2	58285.8	58967.8	34859.2	35479.8	51496.7	-0.816681	-1.42305	-0.606374	0.008334
PP-C5	Map1a	sp|Q9QYR6|MAP1A_MOUSE	S873	49.99	NA	145926	155373	128209	82571.9	67448	87776.4	71741.6	43271.2	38419.1	54033.3	-0.92188	-1.80949	-0.887609	0.00400626
PP-C5	Map1a	sp|Q9QYR6|MAP1A_MOUSE	S1289	99.92	NA	131181	123308	112720	103836	96112.3	117944	96151.9	43065.3	51551.5	65255	-1.12962	-1.37147	-0.241855	0.00657698
PP-C5	Map1a	sp|Q9QYR6|MAP1A_MOUSE	S1305	86.88	NA	121561	126403	130106	77613.2	69716.2	74283.4	75557	41364.1	51942.1	70746	-0.671243	-1.43364	-0.762402	0.00183186
PP-C5	Map1a	sp|Q9QYR6|MAP1A_MOUSE	S1360	100	NA	118608	136169	102528	118752	96380.5	110082	72972.7	49020	51666.1	74165.6	-0.983581	-1.24233	-0.258744	0.0341871
PP-C5	Map1a	sp|Q9QYR6|MAP1A_MOUSE	T382	97.84	NA	229910	245402	232315	129034	150703	128805	121546	69745.1	78999.1	79931.9	-0.833398	-1.66519	-0.831794	0.00207942
PP-C5	Map1a	sp|Q9QYR6|MAP1A_MOUSE	S999	100	NA	251883	256754	242293	179678	148266	163235	150579	97847.2	104414	134787	-0.66581	-1.3075	-0.641688	0.00253372
PP-C5	Map1a	sp|Q9QYR6|MAP1A_MOUSE	S1205	100	NA	319976	312105	317483	246728	205459	225726	215830	114154	124325	164476	-0.905997	-1.40844	-0.502443	0.00229257
PP-C5	Map1a	sp|Q9QYR6|MAP1A_MOUSE	S1196	100	NA	264288	305092	261168	253076	239461	207508	141994	124408	114567	176410	-0.817026	-1.21224	-0.395213	0.0320621
PP-C5	Map1a	sp|Q9QYR6|MAP1A_MOUSE	S1008	100	NA	727304	658703	555058	357701	304650	406070	434572	223607	246882	274999	-0.675605	-1.45965	-0.784047	0.00999722
PP-C5	Map1a	sp|Q9QYR6|MAP1A_MOUSE	S995	99.94	NA	1.12251e+06	1.16044e+06	1.01312e+06	528958	499348	615764	729528	328721	338332	419172	-0.831203	-1.71991	-0.88871	0.00472077
PP-C5	Map1a	sp|Q9QYR6|MAP1A_MOUSE	S2082	100	NA	785575	780174	731836	554184	525574	536530	513462	377366	375085	472963	-0.501014	-1.02549	-0.524472	0.00162771
PP-C5	Map1a	sp|Q9QYR6|MAP1A_MOUSE	T1797	99.72	NA	1.01095e+06	1.02955e+06	1.11934e+06	735123	678343	832939	721762	451509	455154	608062	-0.710933	-1.21625	-0.505318	0.00372874
PP-C5	Map1a	sp|Q9QYR6|MAP1A_MOUSE	S644	100	NA	1.2214e+06	1.19258e+06	1.10586e+06	972054	796029	877497	684541	522971	429054	664128	-0.806504	-1.30147	-0.49497	0.00845528
PP-C5	Map1a	sp|Q9QYR6|MAP1A_MOUSE	S1023	100	NA	1.67908e+06	1.77282e+06	1.41119e+06	1.33776e+06	1.15816e+06	1.10589e+06	962398	570541	628440	832794	-0.928556	-1.4351	-0.506546	0.0104507
PP-C5	Map1a	sp|Q9QYR6|MAP1A_MOUSE	T1003	99.97	NA	2.51961e+06	2.45917e+06	2.17438e+06	1.31954e+06	1.16477e+06	1.42803e+06	1.45103e+06	806171	857236	1.00999e+06	-0.688998	-1.51948	-0.830479	0.00322793
PP-C5	Map1a	sp|Q9QYR6|MAP1A_MOUSE	T1633	98.75	NA	3.4768e+06	3.3049e+06	3.06764e+06	1.5824e+06	1.55756e+06	1.66132e+06	1.81732e+06	985759	873305	1.39955e+06	-0.83195	-1.82049	-0.988537	0.00194988
PP-C5	Map1a	sp|Q9QYR6|MAP1A_MOUSE	S991	100	NA	4.5474e+06	4.37721e+06	3.85747e+06	2.1979e+06	1.97673e+06	2.46607e+06	2.73316e+06	1.40979e+06	1.49462e+06	1.74251e+06	-0.690402	-1.55285	-0.862444	0.00455829
PP-C5	Map1a	sp|Q9QYR6|MAP1A_MOUSE	T504	100	NA	3.31937e+06	2.98707e+06	3.36726e+06	1.79176e+06	1.87689e+06	1.90605e+06	2.06709e+06	1.4358e+06	1.46392e+06	1.80649e+06	-0.397995	-1.15319	-0.755196	0.00264599
PP-C5	Map1a	sp|Q9QYR6|MAP1A_MOUSE	S1648	100	NA	3.30737e+06	4.15196e+06	3.74649e+06	3.64639e+06	3.21879e+06	3.00936e+06	2.14281e+06	958936	1.13859e+06	2.043e+06	-1.51836	-1.83253	-0.314169	0.0173978
PP-C5	Map1a	sp|Q9QYR6|MAP1A_MOUSE	S1606	100	NA	4.05258e+06	4.32116e+06	3.9591e+06	3.18586e+06	2.98107e+06	3.02661e+06	2.53711e+06	1.83983e+06	1.77104e+06	2.60388e+06	-0.699865	-1.18713	-0.487262	0.00396655
PP-C5	Map1a	sp|Q9QYR6|MAP1A_MOUSE	S1789	100	NA	6.75885e+06	6.71842e+06	7.27408e+06	4.94995e+06	4.50888e+06	4.7631e+06	4.47119e+06	3.07237e+06	3.11803e+06	4.29901e+06	-0.594402	-1.16014	-0.565735	0.00203896
PP-C5	Map1a	sp|Q9QYR6|MAP1A_MOUSE	S1634	98.57	NA	9.42723e+06	9.75931e+06	9.14134e+06	6.92949e+06	6.38086e+06	6.4712e+06	6.0718e+06	3.26506e+06	3.23998e+06	4.95105e+06	-0.99072	-1.53763	-0.546909	0.0013925
PP-C5	Map1a	sp|Q9QYR6|MAP1A_MOUSE	T1575	100	NA	1.96979e+07	1.93653e+07	1.69061e+07	7.92292e+06	8.24094e+06	7.26707e+06	7.13461e+06	4.99485e+06	3.91005e+06	7.2035e+06	-0.779235	-2.067	-1.28777	0.0021653
PP-C5	Map1a	sp|Q9QYR6|MAP1A_MOUSE	S1580	100	NA	3.11308e+07	3.11597e+07	2.75599e+07	1.30599e+07	1.34758e+07	1.21919e+07	1.19303e+07	8.78112e+06	6.96024e+06	1.20779e+07	-0.686227	-1.928	-1.24177	0.00189399
PP-C5	Map1b	sp|P14873|MAP1B_MOUSE	S974	100	NA	75085.6	98438.8	80325.1	77647	71834	66492.1	51958.1	27542.4	33641.9	54583.5	-1.13063	-1.46778	-0.337148	0.0193351
PP-C5	Map1b	sp|P14873|MAP1B_MOUSE	S561	100	NA	243687	252459	272726	147425	175316	129357	137947	91609.9	108330	100862	-0.561254	-1.35821	-0.796959	0.00445016
PP-C5	Map1b	sp|P14873|MAP1B_MOUSE	S964	99.9	NA	178355	189675	210661	146254	130913	175168	185240	60479.3	112248	104889	-0.884095	-1.15933	-0.275238	0.0297842
PP-C5	Map1b	sp|P14873|MAP1B_MOUSE	S1395	100	NA	166609	174618	172521	143687	142679	138541	139003	74346.6	88830	114641	-0.78903	-1.06966	-0.280633	0.00194988
PP-C5	Map1b	sp|P14873|MAP1B_MOUSE	T522	99.93	NA	252828	252208	249733	166455	161639	145341	168603	120253	111022	139995	-0.473049	-1.12146	-0.648412	0.00183713
PP-C5	Map1b	sp|P14873|MAP1B_MOUSE	S962	100	NA	253699	271618	291486	212030	199025	249773	236626	87299.6	147011	147090	-0.937416	-1.2166	-0.279188	0.0131566
PP-C5	Map1b	sp|P14873|MAP1B_MOUSE	S1856	99.44	NA	213749	279749	275426	244971	235571	217373	154946	68521	74075.8	150505	-1.58037	-1.84594	-0.265569	0.0175073
PP-C5	Map1b	sp|P14873|MAP1B_MOUSE	S1242	100	NA	230094	253123	234482	229890	215806	245196	162622	99859.9	111883	184600	-1.0111	-1.1761	-0.165004	0.0182901
PP-C5	Map1b	sp|P14873|MAP1B_MOUSE	S967	99.76	NA	347939	372423	371193	285156	252004	330188	328676	110580	184715	205832	-1.01802	-1.3012	-0.283177	0.0120717
PP-C5	Map1b	sp|P14873|MAP1B_MOUSE	S989	100	NA	283672	323563	319608	262037	270673	200068	194686	136392	163413	208536	-0.629268	-1.04334	-0.414071	0.0201491
PP-C5	Map1b	sp|P14873|MAP1B_MOUSE	S1516	97.94	NA	389173	423147	417927	346237	320304	301541	249861	162621	163867	260107	-0.899343	-1.32888	-0.429541	0.0067897
PP-C5	Map1b	sp|P14873|MAP1B_MOUSE	S1797	100	NA	476026	565513	526258	494757	387106	433941	335388	185960	228821	337947	-0.993087	-1.33336	-0.340268	0.0151057
PP-C5	Map1b	sp|P14873|MAP1B_MOUSE	T1945	100	NA	618364	692266	731613	666487	597462	597802	543608	307360	362090	496526	-0.845204	-1.02414	-0.17894	0.00937079
PP-C5	Map1b	sp|P14873|MAP1B_MOUSE	S1204	96.93	NA	1.06641e+06	1.16993e+06	1.27774e+06	1.18472e+06	1.03718e+06	1.04305e+06	901903	501105	598561	805381	-0.92189	-1.09112	-0.169227	0.0127317
PP-C5	Map1b	sp|P14873|MAP1B_MOUSE	S1768	100	NA	1.16306e+06	1.4546e+06	1.94172e+06	887981	828474	1.11619e+06	485876	526924	464951	886188	-0.74231	-1.61564	-0.873333	0.0426539
PP-C5	Map1b	sp|P14873|MAP1B_MOUSE	S336	99.9	NA	1.74647e+06	1.89809e+06	1.70993e+06	1.94391e+06	1.58387e+06	1.70788e+06	1.39457e+06	672813	800872	1.19617e+06	-1.16963	-1.27636	-0.106726	0.0114932
PP-C5	Map1b	sp|P14873|MAP1B_MOUSE	S341	89.43	NA	2.19316e+06	2.43334e+06	2.1183e+06	2.12829e+06	1.90314e+06	1.95108e+06	1.71437e+06	790238	990708	1.37527e+06	-1.11163	-1.33617	-0.224542	0.00610794
PP-C5	Map1b	sp|P14873|MAP1B_MOUSE	S1371	100	NA	1.89486e+06	2.19247e+06	2.22017e+06	2.54348e+06	2.07277e+06	2.06362e+06	1.53291e+06	833585	1.04125e+06	1.43167e+06	-1.13111	-1.16534	-0.0342343	0.0331784
PP-C5	Map1b	sp|P14873|MAP1B_MOUSE	T340	98.95	NA	2.17382e+06	2.36905e+06	2.10489e+06	2.3389e+06	1.96261e+06	2.0973e+06	1.69718e+06	771817	910780	1.46728e+06	-1.26652	-1.39722	-0.130701	0.00923886
PP-C5	Map1b	sp|P14873|MAP1B_MOUSE	S1384	99.91	NA	3.00231e+06	3.6377e+06	3.64776e+06	3.57455e+06	3.15145e+06	3.20096e+06	2.40805e+06	1.01709e+06	1.38952e+06	2.23238e+06	-1.35769	-1.5109	-0.153209	0.0155636
PP-C5	Map1b	sp|P14873|MAP1B_MOUSE	S1775	100	NA	3.88948e+06	4.39463e+06	4.881e+06	4.00527e+06	3.91229e+06	4.21478e+06	2.66574e+06	1.86857e+06	2.00294e+06	3.18897e+06	-0.934443	-1.18079	-0.246345	0.0287598
PP-C5	Map1b	sp|P14873|MAP1B_MOUSE	S1373	100	NA	6.57605e+06	7.64368e+06	7.54981e+06	8.71263e+06	7.15892e+06	7.25677e+06	5.40522e+06	2.94084e+06	3.65755e+06	5.06031e+06	-1.11247	-1.13716	-0.0246893	0.0298663
PP-C5	Map1s	sp|Q8C052|MAP1S_MOUSE	S465	99.8	NA	14570.8	13308.4	14784	8008.9	8730.25	7708.93	8693.2	7390.5	6611.06	10372.7	-0.243041	-1.02244	-0.779398	0.00275132
PP-C5	Map2	sp|P20357|MTAP2_MOUSE	S694	100	NA	7197.02	7532.32	7398.94	5925.92	5780.64	3540.56	5208.79	3316.69	3687.87	3977.91	-0.546151	-1.07456	-0.528411	0.0194774
PP-C5	Map2	sp|P20357|MTAP2_MOUSE	T606	99.97	NA	17775.1	14861.4	12380	8998.53	8337.89	7206.65	9508.97	7091.25	6324.92	7935.11	-0.343768	-1.16152	-0.81775	0.0166442
PP-C5	Map2	sp|P20357|MTAP2_MOUSE	S1801	93.35	NA	36642.2	24779	34165.1	9218.91	4703.68	7492.65	11753.1	11720.4	9677.75	15400.9	0.36768	-1.57436	-1.94204	0.00918405
PP-C5	Map2	sp|P20357|MTAP2_MOUSE	S1139	98.72	NA	54658.3	46102.5	45252.2	25118.9	18803.3	22077.9	24848.4	19088.6	16564.9	17080.5	-0.349418	-1.44902	-1.0996	0.00454372
PP-C5	Map2	sp|P20357|MTAP2_MOUSE	S1013	50	NA	32570.4	35771.9	33755.9	21716.3	18650.3	17442.8	20531.4	14150.2	12086.1	20870.4	-0.578201	-1.37536	-0.797159	0.00286356
PP-C5	Map2	sp|P20357|MTAP2_MOUSE	S969	100	NA	30972.1	36454.6	48938	19233.9	25653.4	17656.9	21927	16639.5	20913.1	24516.9	-0.169546	-1.04671	-0.87716	0.0355692
PP-C5	Map2	sp|P20357|MTAP2_MOUSE	T1009	94.62	NA	48625.4	43243.2	39458.8	17086.2	24052.2	16415.7	22573.8	21202.3	14628.5	25540.6	-0.161103	-1.28893	-1.12783	0.00799142
PP-C5	Map2	sp|P20357|MTAP2_MOUSE	S16	47.05	NA	69725	93233.1	133595	36759.5	42602.1	34307.4	50320.1	30877.2	51354	38569	0.0041572	-1.26557	-1.26973	0.0437458
PP-C5	Map2	sp|P20357|MTAP2_MOUSE	S365	99.91	NA	112847	160845	198319	55612.6	110885	33904.4	41363.5	36212	54737.8	49762.6	-0.410469	-1.79072	-1.38025	0.0418894
PP-C5	Map2	sp|P20357|MTAP2_MOUSE	T1657	100	NA	50119.2	66325	76259.5	31331.3	32720.8	36239.4	25293.1	61453.3	56489.4	59579.5	0.909427	-0.123334	-1.03276	0.0200029
PP-C5	Map2	sp|P20357|MTAP2_MOUSE	S238	49.98	NA	96567	129438	114541	49440.1	87440.9	45175.1	78455	43830.4	56774.6	62295.8	-0.372643	-1.17418	-0.801541	0.0372977
PP-C5	Map2	sp|P20357|MTAP2_MOUSE	S1145	52.48	NA	163734	163239	149273	90156.3	74796.2	71182.8	90915.5	62131.9	68466.1	67286.5	-0.324382	-1.28161	-0.957232	0.00304423
PP-C5	Map2	sp|P20357|MTAP2_MOUSE	S520	96.65	NA	146540	127460	162369	50536.8	63431.8	52182.3	108721	39213.2	51244.8	68841.9	-0.603442	-1.68527	-1.08183	0.0194573
PP-C5	Map2	sp|P20357|MTAP2_MOUSE	S447	100	NA	160344	148130	155906	90069.8	85972.3	71121.9	89006.3	60814.1	71653.1	82150.9	-0.343557	-1.22471	-0.881152	0.00286356
PP-C5	Map2	sp|P20357|MTAP2_MOUSE	S1140	98.72	NA	218392	209342	194526	115275	93599.5	93260.7	115764	81220.4	85031	84367	-0.329788	-1.31919	-0.989399	0.00292129
PP-C5	Map2	sp|P20357|MTAP2_MOUSE	S1809	100	NA	290494	235603	232619	113169	120001	109344	178013	118833	119146	144883	-0.129139	-1.08776	-0.958625	0.0158379
PP-C5	Map2	sp|P20357|MTAP2_MOUSE	T1164	97.14	NA	207103	251494	234977	169996	212035	140958	148984	98326.2	121611	155248	-0.611313	-1.072	-0.460684	0.0249274
PP-C5	Map2	sp|P20357|MTAP2_MOUSE	S1537	98.9	NA	451009	417991	437327	166895	212212	148161	206244	173722	163305	206630	-0.121957	-1.36962	-1.24766	0.00253372
PP-C5	Map2	sp|P20357|MTAP2_MOUSE	S136	100	NA	428405	380837	382793	190538	193955	187361	277921	201245	186922	220685	-0.130402	-1.03371	-0.903311	0.00887673
PP-C5	Map2	sp|P20357|MTAP2_MOUSE	S938	100	NA	794256	1.02263e+06	972316	469555	513790	378068	615337	412168	462409	432501	-0.176474	-1.08823	-0.911761	0.0134124
PP-C5	Map2	sp|P20357|MTAP2_MOUSE	S599	98.41	NA	797839	1.01657e+06	1.24329e+06	465284	504203	292741	412391	277902	365263	519584	-0.380571	-1.66422	-1.28365	0.0152523
PP-C5	Map2	sp|P20357|MTAP2_MOUSE	S603	100	NA	805821	1.00156e+06	1.19464e+06	478109	506782	325133	436941	306858	392242	526067	-0.32128	-1.5174	-1.19612	0.0129739
PP-C5	Map2	sp|P20357|MTAP2_MOUSE	S608	100	NA	1.59398e+06	1.48664e+06	1.38308e+06	725212	788810	632864	811908	617342	597476	783257	-0.28427	-1.29254	-1.00827	0.00301489
PP-C5	Map2	sp|P20357|MTAP2_MOUSE	S1612	98.56	NA	2.12778e+06	1.9365e+06	1.86276e+06	830224	892419	828538	1.30519e+06	886299	946876	1.02412e+06	-0.0728981	-1.108	-1.0351	0.00826937
PP-C5	Map2	sp|P20357|MTAP2_MOUSE	S1615	7.69	NA	2.79343e+06	2.39262e+06	2.32068e+06	920623	1.11186e+06	1.03995e+06	1.62314e+06	1.06985e+06	1.24943e+06	1.38702e+06	-0.0176212	-1.10954	-1.09192	0.0112612
PP-C5	Map2	sp|P20357|MTAP2_MOUSE	T1533	99.88	NA	5.68594e+06	5.59159e+06	5.58872e+06	1.8917e+06	2.69319e+06	1.74288e+06	2.43163e+06	2.05887e+06	2.18709e+06	2.5319e+06	-0.0447416	-1.40501	-1.36027	0.002514
PP-C5	Map2	sp|P20357|MTAP2_MOUSE	S1595	92.55	NA	5.18528e+06	4.79323e+06	4.66571e+06	2.02387e+06	1.96047e+06	2.16887e+06	3.15878e+06	2.25088e+06	2.24135e+06	2.58622e+06	-0.0516605	-1.11987	-1.06821	0.00718779
PP-C5	Map2	sp|P20357|MTAP2_MOUSE	S1539	100	NA	1.97337e+07	1.97562e+07	1.93387e+07	6.93822e+06	9.3195e+06	6.46457e+06	8.20681e+06	7.72999e+06	7.31361e+06	8.67379e+06	-0.0398152	-1.3824	-1.34259	0.00196735
PP-C5	Map2	sp|P20357|MTAP2_MOUSE	T1358	100	NA	2.5021e+07	2.5581e+07	2.45448e+07	1.15375e+07	1.28907e+07	9.30029e+06	9.61922e+06	9.00405e+06	8.56699e+06	1.2543e+07	-0.302757	-1.51155	-1.20879	0.00218756
PP-C5	Map2	sp|P20357|MTAP2_MOUSE	S1352	100	NA	2.53077e+07	2.58527e+07	2.48236e+07	1.17896e+07	1.31024e+07	9.48723e+06	9.81093e+06	9.18704e+06	8.71794e+06	1.27573e+07	-0.303362	-1.50037	-1.19701	0.00219122
PP-C5	Map2	tr|G3UZJ2|G3UZJ2_MOUSE	T169	100	NA	50119.2	66325	76259.5	31331.3	32720.8	36239.4	25293.1	61453.3	56489.4	59579.5	0.909427	-0.123334	-1.03276	0.0200029
PP-C5	Map2	tr|G3UZJ2|G3UZJ2_MOUSE	S49	98.9	NA	451009	417991	437327	166895	212212	148161	206244	173722	163305	206630	-0.121957	-1.36962	-1.24766	0.00253372
PP-C5	Map2	tr|G3UZJ2|G3UZJ2_MOUSE	S124	98.56	NA	2.12778e+06	1.9365e+06	1.86276e+06	830224	892419	828538	1.30519e+06	886299	946876	1.02412e+06	-0.0728981	-1.108	-1.0351	0.00826937
PP-C5	Map2	tr|G3UZJ2|G3UZJ2_MOUSE	S127	7.69	NA	2.79343e+06	2.39262e+06	2.32068e+06	920623	1.11186e+06	1.03995e+06	1.62314e+06	1.06985e+06	1.24943e+06	1.38702e+06	-0.0176212	-1.10954	-1.09192	0.0112612
PP-C5	Map2	tr|G3UZJ2|G3UZJ2_MOUSE	T45	99.88	NA	5.68594e+06	5.59159e+06	5.58872e+06	1.8917e+06	2.69319e+06	1.74288e+06	2.43163e+06	2.05887e+06	2.18709e+06	2.5319e+06	-0.0447416	-1.40501	-1.36027	0.002514
PP-C5	Map2	tr|G3UZJ2|G3UZJ2_MOUSE	S107	92.55	NA	5.18528e+06	4.79323e+06	4.66571e+06	2.02387e+06	1.96047e+06	2.16887e+06	3.15878e+06	2.25088e+06	2.24135e+06	2.58622e+06	-0.0516605	-1.11987	-1.06821	0.00718779
PP-C5	Map2	tr|G3UZJ2|G3UZJ2_MOUSE	S51	100	NA	1.97337e+07	1.97562e+07	1.93387e+07	6.93822e+06	9.3195e+06	6.46457e+06	8.20681e+06	7.72999e+06	7.31361e+06	8.67379e+06	-0.0398152	-1.3824	-1.34259	0.00196735
PP-C5	Map3k10	sp|Q66L42|M3K10_MOUSE	S498	100	NA	57518.9	59059.8	55768.3	26710.6	30819.3	26942.4	34937.1	23994.8	26166	31488.3	-0.251285	-1.19572	-0.944438	0.00288889
PP-C5	Map3k10	sp|Q66L42|M3K10_MOUSE	S583	98.52	NA	331989	309247	330621	124104	153024	110526	149712	81119.6	78922	133358	-0.74746	-2.01733	-1.26987	0.00194988
PP-C5	Map3k10	sp|Q66L42|M3K10_MOUSE	S502	100	NA	254468	257425	234109	136387	139588	134279	167061	98351.1	104699	137693	-0.507525	-1.29238	-0.784857	0.00306502
PP-C5	Map3k9	sp|Q3U1V8|M3K9_MOUSE	S622	98.52	NA	331989	309247	330621	124104	153024	110526	149712	81119.6	78922	133358	-0.74746	-2.01733	-1.26987	0.00194988
PP-C5	Map6	sp|Q7TSJ2|MAP6_MOUSE	T392	100	NA	6582.67	5529.96	8977.28	3755.2	5046.58	3743.6	4776.69	1018.12	3699.42	1878.71	-0.876504	-1.57548	-0.698979	0.0498973
PP-C5	Map6	sp|Q7TSJ2|MAP6_MOUSE	S112	46.6	NA	47238.2	48224.3	49920.5	28771.7	28539.5	28434.6	27088.1	21444	22693.3	26172	-0.354129	-1.13483	-0.780696	0.00036
PP-C5	Map6	sp|Q7TSJ2|MAP6_MOUSE	T65	100	NA	59645.1	56611.1	60323.3	54708.9	44001	40078.2	35437.7	26883.7	29167	34358.8	-0.636153	-1.07055	-0.434397	0.0182316
PP-C5	Map6	sp|Q7TSJ2|MAP6_MOUSE	S832	100	NA	58798.1	58816.7	67162.6	35934.6	44217.4	33949.7	40633.9	20442.2	23139.1	35613.4	-0.828025	-1.49904	-0.67102	0.00487643
PP-C5	Map6	sp|Q7TSJ2|MAP6_MOUSE	S386	100	NA	79979.3	79140.3	83087.1	46245.5	59796.4	45767.4	47554.3	33051.4	39038	39743.9	-0.467544	-1.16342	-0.695874	0.00496705
PP-C5	Map6	sp|Q7TSJ2|MAP6_MOUSE	S117	99.69	NA	76483.8	74670.9	80426.9	44552.9	43867.9	40838.8	41446.9	31834	30632.8	40953.1	-0.450358	-1.3054	-0.85504	0.000767241
PP-C5	Map6	sp|Q7TSJ2|MAP6_MOUSE	S698	100	NA	87748.4	98109	108022	59677.2	85269.9	61743.5	57656.9	33445.1	45132.7	49524.2	-0.750242	-1.31807	-0.567824	0.0178437
PP-C5	Map6	sp|Q7TSJ2|MAP6_MOUSE	S198	100	NA	396079	376105	394356	188311	233520	216205	213409	147741	186307	167167	-0.349855	-1.21914	-0.86929	0.002569
PP-C5	Map6	sp|Q7TSJ2|MAP6_MOUSE	S207	100	NA	338623	310819	320058	172908	193997	178713	166005	134668	138308	168432	-0.382333	-1.2435	-0.861167	0.0018905
PP-C5	Map6	sp|Q7TSJ2|MAP6_MOUSE	S687	100	NA	230487	279350	284319	242440	247510	207236	167126	125730	126717	198863	-0.775572	-1.06848	-0.292906	0.0273254
PP-C5	Map6	sp|Q7TSJ2|MAP6_MOUSE	T634	92.72	NA	452337	435776	513914	408431	480912	329464	296631	193014	206124	287136	-0.924776	-1.22759	-0.302817	0.0301068
PP-C5	Map6	sp|Q7TSJ2|MAP6_MOUSE	S632	100	NA	1.53868e+06	1.7287e+06	1.85171e+06	1.1715e+06	1.5054e+06	1.08569e+06	1.08405e+06	711404	792613	1.01345e+06	-0.68816	-1.1821	-0.493943	0.0148462
PP-C5	Map6d1	sp|Q14BB9|MA6D1_MOUSE	S82	100	NA	147853	115228	101932	37144.3	37031.2	33717.4	41924.6	40119	30064.8	34942	-0.0939951	-1.79377	-1.69978	0.00733087
PP-C5	Map7	sp|O88735|MAP7_MOUSE	S209	100	NA	225679	261083	276023	163703	137619	143246	111256	127210	110718	127047	-0.224102	-1.09579	-0.871689	0.00843118
PP-C5	Map7	tr|D3YWN7|D3YWN7_MOUSE	S209	100	NA	225679	261083	276023	163703	137619	143246	111256	127210	110718	127047	-0.224102	-1.09579	-0.871689	0.00843118
PP-C5	Map7d1	sp|A2AJI0|MA7D1_MOUSE	S282	99.99	NA	35307.3	39480	50903.1	21523.3	20384.4	25558.8	20734.6	21600.4	17409.5	27994	-0.176959	-1.103	-0.926043	0.0178819
PP-C5	Map7d2	sp|A2AG50|MA7D2_MOUSE	S357	99.94	NA	58221	65062.3	83741.2	51842.2	41010.7	37856	37833.6	32947.1	29300	45133.9	-0.437033	-1.14876	-0.711726	0.0252602
PP-C5	Map7d2	sp|A2AG50|MA7D2_MOUSE	T690	93.18	NA	100254	117215	128627	78728.9	89313.3	75193.2	75780.2	52843.5	56953.1	80305.3	-0.538794	-1.07138	-0.532585	0.0107219
PP-C5	Map7d2	sp|A2AG50|MA7D2_MOUSE	S401	100	NA	377602	422134	458171	285016	247555	271956	254879	190307	198209	269576	-0.447211	-1.11002	-0.662808	0.00513343
PP-C5	Map9	sp|Q3TRR0|MAP9_MOUSE	S23	50	NA	14643.2	22633.8	25529.1	11190.5	13977.8	8356.57	11724	8070.89	11583	9130.94	-0.203064	-1.09112	-0.888057	0.0512119
PP-C5	Map9	sp|Q3TRR0|MAP9_MOUSE	S414	100	NA	178221	326013	338825	114397	152359	82643.3	105807	128003	125809	108131	0.157241	-1.14691	-1.30415	0.0405251
PP-C5	Mapk1	sp|P63085|MK01_MOUSE	S358	99.84	NA	138957	114973	139311	50889.4	57277.9	41363.6	57702.1	53238.3	52370.8	54027.1	0.0274801	-1.31172	-1.3392	0.00382544
PP-C5	Mapk8ip3	sp|Q9ESN9|JIP3_MOUSE	S1261	95.68	NA	45683.1	47777.1	38243.2	36534.6	29739.8	27628.1	31378.2	22476.5	20890.6	23982.1	-0.530493	-1.01766	-0.487166	0.0146187
PP-C5	Mapk8ip3	tr|E9Q6B6|E9Q6B6_MOUSE	S1224	95.68	NA	45683.1	47777.1	38243.2	36534.6	29739.8	27628.1	31378.2	22476.5	20890.6	23982.1	-0.530493	-1.01766	-0.487166	0.0146187
PP-C5	Mapre3	sp|Q6PER3|MARE3_MOUSE	T161	98.87	NA	95318.6	96489.6	93167.5	67057	62749.4	51759.2	67775.2	40775.9	41440.1	56750.6	-0.600628	-1.20839	-0.607758	0.00382099
PP-C5	Mapre3	sp|Q6PER3|MARE3_MOUSE	S162	99.88	molecular association, regulation; protein conformation/cell adhesion, induced; cytoskeletal reorganization/PPP3CA(DISRUPTS)//NA/NA/ inhibits persistent microtubule growth and supports adherens junctions integrity; destabilizes EB3 dimers/23159740	1.56044e+06	1.46418e+06	1.49401e+06	943849	987592	823517	994563	605296	620387	907048	-0.61312	-1.29734	-0.684216	0.00234502
PP-C5	Mapre3	tr|D3Z6G3|D3Z6G3_MOUSE	S147	97	NA	15407.2	16059.8	16663.8	10473	13734.5	11634.6	13409.1	7288.74	8276.98	12026.9	-0.661789	-1.04363	-0.381837	0.00910645
PP-C5	Mapre3	tr|D3Z6G3|D3Z6G3_MOUSE	T146	99.98	NA	4.76705e+06	4.72474e+06	5.01842e+06	3.09368e+06	3.22008e+06	2.89476e+06	3.78218e+06	1.92843e+06	2.30116e+06	3.02572e+06	-0.618889	-1.19351	-0.574626	0.00508645
PP-C5	Mapt	sp|P10637|TAU_MOUSE	S483	95.98	NA	24038.3	24186.8	29303.3	10878.9	14258.1	10572.6	9555.13	8972.34	9379.37	12493.3	-0.302472	-1.49385	-1.19137	0.00567514
PP-C5	Mapt	sp|P10637|TAU_MOUSE	S701	78.37	molecular association, regulation//AKAP5(INDUCES); PKAR2B(INDUCES); PKACB(INDUCES)//NA/NA//10460255	46818.5	40334	43468.3	18485	21902.8	23418.8	26279.1	15895.9	18952.3	20804.5	-0.370214	-1.32127	-0.951054	0.00455321
PP-C5	Mapt	sp|P10637|TAU_MOUSE	S577	99.86	NA	46862.8	49350.7	46610.9	45738.6	38715.1	32614	33440.4	22934.9	23742.7	31126.1	-0.689039	-1.02848	-0.339439	0.0157499
PP-C5	Mapt	sp|P10637|TAU_MOUSE	S581	100	NA	80854	82125.7	83379.8	48198.5	52091.6	46592.6	53992.6	36817.9	40405.5	52279.4	-0.379191	-1.08869	-0.709504	0.00194988
PP-C5	Mapt	sp|P10637|TAU_MOUSE	S477	100	NA	584440	645192	716794	315641	379191	287914	279659	222090	266757	281768	-0.36872	-1.40841	-1.03969	0.00529568
PP-C5	Mapt	sp|P10637|TAU_MOUSE	T509	100	NA	1.32604e+06	1.32159e+06	1.54467e+06	411389	508727	404871	441910	320818	403103	451949	-0.287314	-1.94888	-1.66156	0.00231752
PP-C5	Mapt	sp|P10637|TAU_MOUSE	T468	99.48	NA	1.85596e+06	1.89375e+06	1.98436e+06	784103	978666	768113	765691	732640	760210	794996	-0.142897	-1.35653	-1.21363	0.00194988
PP-C5	Mapt	sp|P10637|TAU_MOUSE	S506	100	molecular association, regulation//AKAP5(INDUCES); PKAR2B(INDUCES); PKACB(INDUCES)//NA/NA//10460255	1.85472e+06	1.81205e+06	2.32622e+06	973848	1.32506e+06	1.08212e+06	1.14838e+06	881472	915562	1.21357e+06	-0.333706	-1.1527	-0.818989	0.0113831
PP-C5	Mapt	sp|P10637|TAU_MOUSE	T695	99.95	NA	2.25006e+06	2.25448e+06	2.35163e+06	1.68002e+06	1.59019e+06	1.46454e+06	1.39644e+06	1.08023e+06	1.19951e+06	1.39849e+06	-0.427293	-1.00357	-0.576277	0.00310938
PP-C5	Mapt	sp|P10637|TAU_MOUSE	S470	99.99	NA	3.80299e+06	3.74765e+06	4.0464e+06	1.65824e+06	2.01575e+06	1.53763e+06	1.61375e+06	1.41833e+06	1.51957e+06	1.76741e+06	-0.216123	-1.39594	-1.17982	0.00205663
PP-C5	Mapt	sp|P10637|TAU_MOUSE	T473	100	NA	1.19422e+07	1.12113e+07	1.24586e+07	4.98612e+06	6.03696e+06	4.86106e+06	5.71479e+06	3.90517e+06	4.4802e+06	5.3942e+06	-0.365014	-1.50146	-1.13644	0.0021653
PP-C5	Mapt	sp|P10637|TAU_MOUSE	S692	100	NA	2.37411e+07	2.53396e+07	2.80275e+07	1.78327e+07	1.78208e+07	1.67751e+07	1.58206e+07	1.23476e+07	1.31675e+07	1.67096e+07	-0.41946	-1.01057	-0.59111	0.00467297
PP-C5	Mapt	sp|P10637|TAU_MOUSE	S688	100	NA	2.38829e+07	2.60535e+07	2.87699e+07	1.83931e+07	1.83214e+07	1.73409e+07	1.5837e+07	1.26784e+07	1.32944e+07	1.72786e+07	-0.428135	-1.01452	-0.586381	0.00608748
PP-C5	Mapt	sp|P10637-2|TAU_MOUSE	S180	95.98	NA	24038.3	24186.8	29303.3	10878.9	14258.1	10572.6	9555.13	8972.34	9379.37	12493.3	-0.302472	-1.49385	-1.19137	0.00567514
PP-C5	Mapt	sp|P10637-2|TAU_MOUSE	S398	78.37	NA	46818.5	40334	43468.3	18485	21902.8	23418.8	26279.1	15895.9	18952.3	20804.5	-0.370214	-1.32127	-0.951054	0.00455321
PP-C5	Mapt	sp|P10637-2|TAU_MOUSE	S274	99.86	NA	46862.8	49350.7	46610.9	45738.6	38715.1	32614	33440.4	22934.9	23742.7	31126.1	-0.689039	-1.02848	-0.339439	0.0157499
PP-C5	Mapt	sp|P10637-2|TAU_MOUSE	S278	100	NA	80854	82125.7	83379.8	48198.5	52091.6	46592.6	53992.6	36817.9	40405.5	52279.4	-0.379191	-1.08869	-0.709504	0.00194988
PP-C5	Mapt	sp|P10637-2|TAU_MOUSE	S174	100	NA	584440	645192	716794	315641	379191	287914	279659	222090	266757	281768	-0.36872	-1.40841	-1.03969	0.00529568
PP-C5	Mapt	sp|P10637-2|TAU_MOUSE	T206	100	NA	1.32604e+06	1.32159e+06	1.54467e+06	411389	508727	404871	441910	320818	403103	451949	-0.287314	-1.94888	-1.66156	0.00231752
PP-C5	Mapt	sp|P10637-2|TAU_MOUSE	T165	99.48	NA	1.85596e+06	1.89375e+06	1.98436e+06	784103	978666	768113	765691	732640	760210	794996	-0.142897	-1.35653	-1.21363	0.00194988
PP-C5	Mapt	sp|P10637-2|TAU_MOUSE	S203	100	NA	1.85472e+06	1.81205e+06	2.32622e+06	973848	1.32506e+06	1.08212e+06	1.14838e+06	881472	915562	1.21357e+06	-0.333706	-1.1527	-0.818989	0.0113831
PP-C5	Mapt	sp|P10637-2|TAU_MOUSE	T392	99.95	NA	2.25006e+06	2.25448e+06	2.35163e+06	1.68002e+06	1.59019e+06	1.46454e+06	1.39644e+06	1.08023e+06	1.19951e+06	1.39849e+06	-0.427293	-1.00357	-0.576277	0.00310938
PP-C5	Mapt	sp|P10637-2|TAU_MOUSE	S167	99.99	NA	3.80299e+06	3.74765e+06	4.0464e+06	1.65824e+06	2.01575e+06	1.53763e+06	1.61375e+06	1.41833e+06	1.51957e+06	1.76741e+06	-0.216123	-1.39594	-1.17982	0.00205663
PP-C5	Mapt	sp|P10637-2|TAU_MOUSE	T170	100	NA	1.19422e+07	1.12113e+07	1.24586e+07	4.98612e+06	6.03696e+06	4.86106e+06	5.71479e+06	3.90517e+06	4.4802e+06	5.3942e+06	-0.365014	-1.50146	-1.13644	0.0021653
PP-C5	Mapt	sp|P10637-2|TAU_MOUSE	S389	100	NA	2.37411e+07	2.53396e+07	2.80275e+07	1.78327e+07	1.78208e+07	1.67751e+07	1.58206e+07	1.23476e+07	1.31675e+07	1.67096e+07	-0.41946	-1.01057	-0.59111	0.00467297
PP-C5	Mapt	sp|P10637-2|TAU_MOUSE	S385	100	NA	2.38829e+07	2.60535e+07	2.87699e+07	1.83931e+07	1.83214e+07	1.73409e+07	1.5837e+07	1.26784e+07	1.32944e+07	1.72786e+07	-0.428135	-1.01452	-0.586381	0.00608748
PP-C5	Mapt	sp|P10637-3|TAU_MOUSE	S122	95.98	NA	24038.3	24186.8	29303.3	10878.9	14258.1	10572.6	9555.13	8972.34	9379.37	12493.3	-0.302472	-1.49385	-1.19137	0.00567514
PP-C5	Mapt	sp|P10637-3|TAU_MOUSE	S309	78.37	NA	46818.5	40334	43468.3	18485	21902.8	23418.8	26279.1	15895.9	18952.3	20804.5	-0.370214	-1.32127	-0.951054	0.00455321
PP-C5	Mapt	sp|P10637-3|TAU_MOUSE	S116	100	NA	584440	645192	716794	315641	379191	287914	279659	222090	266757	281768	-0.36872	-1.40841	-1.03969	0.00529568
PP-C5	Mapt	sp|P10637-3|TAU_MOUSE	T148	100	NA	1.32604e+06	1.32159e+06	1.54467e+06	411389	508727	404871	441910	320818	403103	451949	-0.287314	-1.94888	-1.66156	0.00231752
PP-C5	Mapt	sp|P10637-3|TAU_MOUSE	T107	99.48	NA	1.85596e+06	1.89375e+06	1.98436e+06	784103	978666	768113	765691	732640	760210	794996	-0.142897	-1.35653	-1.21363	0.00194988
PP-C5	Mapt	sp|P10637-3|TAU_MOUSE	S145	100	NA	1.85472e+06	1.81205e+06	2.32622e+06	973848	1.32506e+06	1.08212e+06	1.14838e+06	881472	915562	1.21357e+06	-0.333706	-1.1527	-0.818989	0.0113831
PP-C5	Mapt	sp|P10637-3|TAU_MOUSE	T303	99.95	NA	2.25006e+06	2.25448e+06	2.35163e+06	1.68002e+06	1.59019e+06	1.46454e+06	1.39644e+06	1.08023e+06	1.19951e+06	1.39849e+06	-0.427293	-1.00357	-0.576277	0.00310938
PP-C5	Mapt	sp|P10637-3|TAU_MOUSE	S109	99.99	NA	3.80299e+06	3.74765e+06	4.0464e+06	1.65824e+06	2.01575e+06	1.53763e+06	1.61375e+06	1.41833e+06	1.51957e+06	1.76741e+06	-0.216123	-1.39594	-1.17982	0.00205663
PP-C5	Mapt	sp|P10637-3|TAU_MOUSE	T112	100	NA	1.19422e+07	1.12113e+07	1.24586e+07	4.98612e+06	6.03696e+06	4.86106e+06	5.71479e+06	3.90517e+06	4.4802e+06	5.3942e+06	-0.365014	-1.50146	-1.13644	0.0021653
PP-C5	Mapt	sp|P10637-3|TAU_MOUSE	S300	100	NA	2.37411e+07	2.53396e+07	2.80275e+07	1.78327e+07	1.78208e+07	1.67751e+07	1.58206e+07	1.23476e+07	1.31675e+07	1.67096e+07	-0.41946	-1.01057	-0.59111	0.00467297
PP-C5	Mapt	sp|P10637-3|TAU_MOUSE	S296	100	NA	2.38829e+07	2.60535e+07	2.87699e+07	1.83931e+07	1.83214e+07	1.73409e+07	1.5837e+07	1.26784e+07	1.32944e+07	1.72786e+07	-0.428135	-1.01452	-0.586381	0.00608748
PP-C5	Mapt	tr|B1AQW2|B1AQW2_MOUSE	S358	78.37	NA	46818.5	40334	43468.3	18485	21902.8	23418.8	26279.1	15895.9	18952.3	20804.5	-0.370214	-1.32127	-0.951054	0.00455321
PP-C5	Mapt	tr|B1AQW2|B1AQW2_MOUSE	S234	99.86	NA	46862.8	49350.7	46610.9	45738.6	38715.1	32614	33440.4	22934.9	23742.7	31126.1	-0.689039	-1.02848	-0.339439	0.0157499
PP-C5	Mapt	tr|B1AQW2|B1AQW2_MOUSE	S238	100	NA	80854	82125.7	83379.8	48198.5	52091.6	46592.6	53992.6	36817.9	40405.5	52279.4	-0.379191	-1.08869	-0.709504	0.00194988
PP-C5	Mapt	tr|B1AQW2|B1AQW2_MOUSE	T166	100	NA	1.32604e+06	1.32159e+06	1.54467e+06	411389	508727	404871	441910	320818	403103	451949	-0.287314	-1.94888	-1.66156	0.00231752
PP-C5	Mapt	tr|B1AQW2|B1AQW2_MOUSE	S163	100	NA	1.85472e+06	1.81205e+06	2.32622e+06	973848	1.32506e+06	1.08212e+06	1.14838e+06	881472	915562	1.21357e+06	-0.333706	-1.1527	-0.818989	0.0113831
PP-C5	Mapt	tr|B1AQW2|B1AQW2_MOUSE	T352	99.95	NA	2.25006e+06	2.25448e+06	2.35163e+06	1.68002e+06	1.59019e+06	1.46454e+06	1.39644e+06	1.08023e+06	1.19951e+06	1.39849e+06	-0.427293	-1.00357	-0.576277	0.00310938
PP-C5	Mapt	tr|B1AQW2|B1AQW2_MOUSE	S349	100	NA	2.37411e+07	2.53396e+07	2.80275e+07	1.78327e+07	1.78208e+07	1.67751e+07	1.58206e+07	1.23476e+07	1.31675e+07	1.67096e+07	-0.41946	-1.01057	-0.59111	0.00467297
PP-C5	Mapt	tr|B1AQW2|B1AQW2_MOUSE	S345	100	NA	2.38829e+07	2.60535e+07	2.87699e+07	1.83931e+07	1.83214e+07	1.73409e+07	1.5837e+07	1.26784e+07	1.32944e+07	1.72786e+07	-0.428135	-1.01452	-0.586381	0.00608748
PP-C5	Marcksl1	sp|P28667|MRP_MOUSE	S151	100	NA	1.50691e+07	1.52699e+07	1.41295e+07	4.63976e+06	5.06348e+06	4.48651e+06	6.78741e+06	3.00951e+06	3.29189e+06	3.17835e+06	-0.735076	-2.23408	-1.499	0.00207942
PP-C5	Mark1	sp|Q8VHJ5|MARK1_MOUSE	T400	91.68	NA	63308.4	42157.7	56258.6	18162.4	21154	20544.6	28471.8	17366	23487.6	22282.9	-0.112483	-1.40004	-1.28756	0.0141048
PP-C5	Mark1	sp|Q8VHJ5|MARK1_MOUSE	S390	99.99	NA	128863	104682	112950	63314	59320.3	72852.1	87447.4	45631.4	58824.7	56955.3	-0.437567	-1.14497	-0.707406	0.0146063
PP-C5	Mark1	sp|Q8VHJ5|MARK1_MOUSE	S399	99.97	NA	192072	147157	165912	55132.5	65632.1	64486.1	87949.4	55859.2	90657.9	69797.5	0.10111	-1.20065	-1.30176	0.0104076
PP-C5	Mark1	sp|Q8VHJ5|MARK1_MOUSE	S444	100	NA	219654	225775	243134	117429	135377	118231	128780	110783	118455	130283	-0.124556	-1.00178	-0.877224	0.00236703
PP-C5	Mark1	sp|Q8VHJ5|MARK1_MOUSE	S403	100	NA	488070	570641	487532	197999	164884	189168	235296	214551	217508	240683	0.134231	-1.2545	-1.38873	0.00322346
PP-C5	Mark1	sp|Q8VHJ5|MARK1_MOUSE	S394	99.98	NA	782812	754209	706657	277401	254710	287831	387474	253027	308405	309478	-0.104739	-1.41372	-1.30898	0.00317444
PP-C5	Mark3	sp|Q03141|MARK3_MOUSE	T397	92.05	NA	253341	254297	217054	91857	77756.8	106289	112680	116303	106068	143629	0.194744	-1.11944	-1.31418	0.00364767
PP-C5	Mbp	sp|P04370|MBP_MOUSE	T194	97.11	NA	17990.3	16984	15907.6	15484.6	12031.1	12246.2	10088.1	7519.79	9383.81	8544.57	-0.560261	-1.00486	-0.444597	0.0215071
PP-C5	Mbp	sp|P04370|MBP_MOUSE	S233	100	NA	591643	661468	563186	773142	684955	436357	448330	195005	200965	338317	-1.56476	-1.61258	-0.0478145	0.0447681
PP-C5	Mbp	sp|P04370-10|MBP_MOUSE	T61	97.11	NA	17990.3	16984	15907.6	15484.6	12031.1	12246.2	10088.1	7519.79	9383.81	8544.57	-0.560261	-1.00486	-0.444597	0.0215071
PP-C5	Mbp	sp|P04370-10|MBP_MOUSE	S100	100	NA	591643	661468	563186	773142	684955	436357	448330	195005	200965	338317	-1.56476	-1.61258	-0.0478145	0.0447681
PP-C5	Mbp	sp|P04370-11|MBP_MOUSE	T87	97.11	NA	17990.3	16984	15907.6	15484.6	12031.1	12246.2	10088.1	7519.79	9383.81	8544.57	-0.560261	-1.00486	-0.444597	0.0215071
PP-C5	Mbp	sp|P04370-11|MBP_MOUSE	S126	100	NA	591643	661468	563186	773142	684955	436357	448330	195005	200965	338317	-1.56476	-1.61258	-0.0478145	0.0447681
PP-C5	Mbp	tr|F7A0B0|F7A0B0_MOUSE	T99	97.11	NA	17990.3	16984	15907.6	15484.6	12031.1	12246.2	10088.1	7519.79	9383.81	8544.57	-0.560261	-1.00486	-0.444597	0.0215071
PP-C5	Mbp	tr|F7A0B0|F7A0B0_MOUSE	S138	100	NA	591643	661468	563186	773142	684955	436357	448330	195005	200965	338317	-1.56476	-1.61258	-0.0478145	0.0447681
PP-C5	Mctp1	tr|E9PV86|E9PV86_MOUSE	S151	99.95	NA	9608.77	10395.8	10178.1	2920.38	6573.16	7802.81	7201.03	2155.6	4989.44	6754.43	-0.777615	-1.49375	-0.716131	0.0402576
PP-C5	Mctp1	tr|E9PV86|E9PV86_MOUSE	S135	98.91	NA	64067.8	59534.7	64883.8	31733	26554.9	41315.6	46047.9	32192.8	29490.6	34086.2	-0.239568	-1.02654	-0.786977	0.0150599
PP-C5	Mctp1	tr|E9PV86|E9PV86_MOUSE	S407	50	NA	330621	252704	248122	171247	161426	148202	215182	101017	105181	193780	-0.755173	-1.42663	-0.671455	0.0173579
PP-C5	Mdh1	sp|P14152|MDHC_MOUSE	S242	95.93	NA	115985	122317	163462	71159.8	90061.6	50343.9	71073.1	36085.3	47015.6	65326.9	-0.766022	-1.68845	-0.922426	0.0183923
PP-C5	Mdh1	sp|P14152|MDHC_MOUSE	S241	99.92	NA	136196	124928	114092	87239.5	99049.3	76972.9	86603.1	53895.6	59483.3	83062.3	-0.625645	-1.14161	-0.515961	0.00764415
PP-C5	Mdh2	sp|P08249|MDHM_MOUSE	S47	98.8	NA	69818.7	82964.2	74225.1	36147	48967	23128.9	31293.5	27019.8	24536.6	22559.2	-0.436416	-1.55356	-1.11714	0.0102678
PP-C5	Mdh2	sp|P08249|MDHM_MOUSE	T248	98.02	NA	61963.7	58051.4	59162.9	37525.5	41339.2	29593.9	35606.5	23635.6	24803.7	32449.8	-0.57247	-1.30218	-0.72971	0.00400626
PP-C5	Med12	tr|A2AGH9|A2AGH9_MOUSE	S2138	100	NA	6484.45	7239.26	7384.67	4144	3356.36	3000.96	3310.68	4164.51	2554.1	3274.9	-0.0396877	-1.06662	-1.02693	0.00841638
PP-C5	Med12l	sp|Q8BQM9|MD12L_MOUSE	S678	100	NA	33506.7	38213	34089.6	13674.2	20154.5	11319.8	15323.7	15904.2	17910.2	12531.6	0.161364	-1.0608	-1.22216	0.00654785
PP-C5	Mef2c	sp|Q8CFN5|MEF2C_MOUSE	S222	100	NA	6550.96	5145.18	7189.57	1775.66	1932.15	3036.5	3702.86	5344.67	4245.76	4347.32	0.876556	-0.392664	-1.26922	0.0230631
PP-C5	Mef2c	sp|Q8CFN5|MEF2C_MOUSE	S396	100	sumoylation; protein processing/transcription, induced///NA/NA//15340086; 16478538	45756.4	41132.9	41488.6	17089.2	17076	16413.9	21799.3	18606.3	23741.5	17596.1	0.226728	-1.01508	-1.2418	0.00340671
PP-C5	Mef2c	sp|Q8CFN5|MEF2C_MOUSE	S240	100	molecular association, regulation//Pin1(INDUCES)//NA/NA/Pin1 binding decreases MEF2C stability and its transcriptional activity/20801874	398528	349812	348443	204486	181243	158830	192472	165780	184598	177418	-0.0728129	-1.06133	-0.988516	0.00364967
PP-C5	Mff	sp|Q6PCP5|MFF_MOUSE	T149	100	NA	308804	315109	301612	215127	216082	185131	241800	140754	164674	179334	-0.490381	-1.01448	-0.524098	0.00556305
PP-C5	Mff	sp|Q6PCP5|MFF_MOUSE	S151	100	NA	859917	729582	702383	411535	406643	421993	553863	345321	346371	436411	-0.375004	-1.14337	-0.768364	0.010291
PP-C5	Mff	tr|F7BC60|F7BC60_MOUSE	T15	100	NA	308804	315109	301612	215127	216082	185131	241800	140754	164674	179334	-0.490381	-1.01448	-0.524098	0.00556305
PP-C5	Mff	tr|F7BC60|F7BC60_MOUSE	S17	100	NA	859917	729582	702383	411535	406643	421993	553863	345321	346371	436411	-0.375004	-1.14337	-0.768364	0.010291
PP-C5	Mfsd4	sp|Q6PDC8|MFSD4_MOUSE	S272	49.51	NA	173601	166805	209008	82685.3	106746	95478.4	97532.2	71292.7	85453.1	91090.4	-0.286814	-1.22451	-0.937692	0.00703964
PP-C5	Mfsd6	sp|Q8CBH5|MFSD6_MOUSE	T653	98.53	NA	506864	466027	507284	305230	494999	281643	464659	114286	199009	334692	-1.30344	-1.65521	-0.351769	0.0323532
PP-C5	Mfsd6	sp|Q8CBH5-2|MFSD6_MOUSE	T653	98.53	NA	506864	466027	507284	305230	494999	281643	464659	114286	199009	334692	-1.30344	-1.65521	-0.351769	0.0323532
PP-C5	Mfsd6	tr|D3Z183|D3Z183_MOUSE	T653	98.53	NA	506864	466027	507284	305230	494999	281643	464659	114286	199009	334692	-1.30344	-1.65521	-0.351769	0.0323532
PP-C5	Mgst3	sp|Q9CPU4|MGST3_MOUSE	Y44	95.76	NA	134710	134076	124412	133376	95443.7	102022	88074.1	66844.8	59568	86551.8	-0.728518	-1.05215	-0.323634	0.0241678
PP-C5	Mib1	sp|Q80SY4|MIB1_MOUSE	S408	98.27	NA	24861.2	24004.4	22787.9	8131.83	12590.6	11284.4	13087.3	9553.2	10667	10878.3	-0.157145	-1.24028	-1.08314	0.00444262
PP-C5	Mib1	sp|Q80SY4|MIB1_MOUSE	S405	95.36	NA	172699	155076	136342	56815.4	60662.7	58195.3	77598.2	39695.5	49498.1	56732.8	-0.505674	-1.79451	-1.28884	0.00432195
PP-C5	Mical3	sp|Q8CJ19|MICA3_MOUSE	S1187	100	NA	43669.8	41780.4	41622.3	18201.5	24995	15239.6	20879.1	14133.5	12460	16264.6	-0.576524	-1.67154	-1.09502	0.0036755
PP-C5	Mical3	sp|Q8CJ19|MICA3_MOUSE	T684	96.04	NA	54049.2	48334.8	66985	27453.1	42194.7	26177.3	36198	23078.8	28114.5	17271.1	-0.366766	-1.14118	-0.774417	0.0277603
PP-C5	Mical3	sp|Q8CJ19|MICA3_MOUSE	S1216	100	NA	57450.7	74850.7	71595.1	27501.4	32511.3	25091.4	31308.1	13046.2	16985.1	26396.3	-0.954704	-2.17834	-1.22363	0.00449141
PP-C5	Mical3	sp|Q8CJ19|MICA3_MOUSE	S1167	100	NA	338654	461406	371672	176251	215716	145708	184505	99592.2	121158	165281	-0.709943	-1.82319	-1.11325	0.00828326
PP-C5	Mical3	sp|Q8CJ19|MICA3_MOUSE	S1171	100	NA	441092	695364	615684	388547	484997	347237	284460	206522	227946	310531	-0.792669	-1.42683	-0.634162	0.0373552
PP-C5	Mink1	sp|Q9JM52|MINK1_MOUSE	T567	90.37	NA	12737.3	9665.5	15946.2	8098.53	6477.48	4845.57	8120.46	7204.69	4321.26	7630.59	-0.256749	-1.14934	-0.892593	0.0471478
PP-C5	Mink1	sp|Q9JM52|MINK1_MOUSE	S557	89.01	NA	16382.9	13687.5	17266.1	6794.61	6603.47	7524.76	10256.9	6748.15	5127.82	7849.49	-0.392563	-1.40995	-1.01738	0.0100568
PP-C5	Mink1	sp|Q9JM52|MINK1_MOUSE	S745	99.25	NA	303606	265277	289265	155040	150741	163057	179478	145795	120060	209771	-0.286056	-1.10562	-0.819569	0.00359465
PP-C5	Mink1	sp|Q9JM52|MINK1_MOUSE	S644	95.39	NA	1.20296e+06	1.25595e+06	1.20777e+06	740836	670769	760496	788573	633314	593069	835570	-0.271516	-0.995104	-0.723587	0.00194988
PP-C5	Mink1	sp|Q9JM52-3|MINK1_MOUSE	T567	90.37	NA	12737.3	9665.5	15946.2	8098.53	6477.48	4845.57	8120.46	7204.69	4321.26	7630.59	-0.256749	-1.14934	-0.892593	0.0471478
PP-C5	Mink1	sp|Q9JM52-3|MINK1_MOUSE	S557	89.01	NA	16382.9	13687.5	17266.1	6794.61	6603.47	7524.76	10256.9	6748.15	5127.82	7849.49	-0.392563	-1.40995	-1.01738	0.0100568
PP-C5	Mink1	sp|Q9JM52-3|MINK1_MOUSE	S782	99.25	NA	303606	265277	289265	155040	150741	163057	179478	145795	120060	209771	-0.286056	-1.10562	-0.819569	0.00359465
PP-C5	Mink1	sp|Q9JM52-3|MINK1_MOUSE	S644	95.39	NA	1.20296e+06	1.25595e+06	1.20777e+06	740836	670769	760496	788573	633314	593069	835570	-0.271516	-0.995104	-0.723587	0.00194988
PP-C5	Mlf2	sp|Q99KX1|MLF2_MOUSE	S239	100	NA	343660	329730	446356	213868	198892	185714	205236	168969	195796	183075	-0.139709	-1.03317	-0.893463	0.0130602
PP-C5	Mlf2	sp|Q99KX1|MLF2_MOUSE	S237	100	NA	766786	716060	926171	444400	433932	397472	481435	408532	397159	422770	-0.125012	-0.995183	-0.870172	0.00867012
PP-C5	Mlip	tr|V9GWW6|V9GWW6_MOUSE	T58	99.99	NA	97370.4	103888	108477	35395	30642.7	33826	38275.1	32646.1	32069.6	35787.8	-0.0939285	-1.67389	-1.57996	0.000870229
PP-C5	Mllt4	sp|Q9QZQ1|AFAD_MOUSE	S655	100	NA	56112.5	53346.7	55794.4	31598.7	29003.9	32022.1	43230.1	18962	24139.7	29680.1	-0.656248	-1.3539	-0.697653	0.0082622
PP-C5	Mllt4	sp|Q9QZQ1|AFAD_MOUSE	S391	100	NA	74982.5	73483	78173.8	31738.5	33420.2	32303.6	44574.6	30658.4	31264.6	35941.8	-0.19772	-1.28689	-1.08917	0.00312773
PP-C5	Mobp	sp|Q9D2P8|MOBP_MOUSE	T157	99.95	NA	31900.5	30107.9	26023.8	25012.4	21884.9	21667.5	18791.6	12834.8	13403.5	14478.5	-0.735241	-1.1614	-0.426155	0.0109354
PP-C5	Mobp	sp|Q9D2P8|MOBP_MOUSE	S149	95.38	NA	41108.5	47461	37161.6	40370.6	38564.1	32503.5	33682.5	17853.9	20240.6	24390.1	-0.929595	-1.13772	-0.208127	0.0146418
PP-C5	Mobp	sp|Q9D2P8|MOBP_MOUSE	S150	100	NA	57821.5	59647.3	52017.8	53841.3	47257.5	46288.1	39137.2	28475.7	27201.8	30782.2	-0.744194	-1.02104	-0.276847	0.0134824
PP-C5	Mocs2	tr|E9PVP5|E9PVP5_MOUSE	S23	99.89	NA	382059	400873	474480	144097	179710	129517	204056	56268.6	104873	168835	-1.0284	-2.37909	-1.3507	0.00473614
PP-C5	Mpp2	sp|Q9WV34|MPP2_MOUSE	S42	100	NA	110503	149463	185976	37470.3	35856.2	24808.5	33013.9	23561.6	22227.4	33940.5	-0.518131	-2.69882	-2.18069	0.00928777
PP-C5	Mpp3	sp|O88910|MPP3_MOUSE	S307	100	NA	230240	213446	220274	132233	140876	110003	130647	99351.3	109247	124399	-0.300366	-1.08541	-0.785042	0.00304423
PP-C5	Mpp3	sp|O88910|MPP3_MOUSE	T302	97.2	NA	4.51194e+06	5.05809e+06	4.23843e+06	1.69561e+06	1.84364e+06	1.17478e+06	1.57809e+06	603872	785975	1.52134e+06	-1.17862	-2.72759	-1.54897	0.00254847
PP-C5	Mtmr7	sp|Q9Z2C9|MTMR7_MOUSE	T578	100	NA	153776	141705	134142	72035.2	76843.2	102367	121818	49217	66325.3	58629.1	-0.691	-1.30969	-0.618687	0.0214489
PP-C5	Mtus2	sp|Q3UHD3|MTUS2_MOUSE	S1286	100	NA	131581	129323	137932	83512.2	81972	65546.1	78467	60844.9	68166.1	81535.6	-0.262434	-1.04334	-0.780906	0.00317444
PP-C5	Mycbp2	sp|Q7TPH6|MYCB2_MOUSE	T3954	99.98	NA	112253	117798	103502	71393.4	78178.7	74651.4	68730.8	37092.8	44395.5	58710.8	-0.846012	-1.44829	-0.602278	0.00282104
PP-C5	Myh10	tr|Q5SV64|Q5SV64_MOUSE	S214	100	NA	38836.9	36657.8	31307.3	27570.2	36320.1	22789.1	20129.2	12702.9	15810.5	24338.8	-0.905315	-1.32026	-0.414948	0.0396958
PP-C5	Myo18a	sp|Q9JMH9|MY18A_MOUSE	S865	100	NA	5618.15	7187.45	7117.36	1209.18	3297.84	2987.27	2789.42	3358.62	3362.22	2640.89	0.386352	-0.982757	-1.36911	0.0132106
PP-C5	Myo18a	sp|Q9JMH9-6|MY18A_MOUSE	S877	100	NA	5618.15	7187.45	7117.36	1209.18	3297.84	2987.27	2789.42	3358.62	3362.22	2640.89	0.386352	-0.982757	-1.36911	0.0132106
PP-C5	Myo18a	tr|E9QA74|E9QA74_MOUSE	S472	100	NA	5618.15	7187.45	7117.36	1209.18	3297.84	2987.27	2789.42	3358.62	3362.22	2640.89	0.386352	-0.982757	-1.36911	0.0132106
PP-C5	Myo18a	tr|K3W4L0|K3W4L0_MOUSE	S866	100	NA	5618.15	7187.45	7117.36	1209.18	3297.84	2987.27	2789.42	3358.62	3362.22	2640.89	0.386352	-0.982757	-1.36911	0.0132106
PP-C5	Myo5a	sp|Q99104|MYO5A_MOUSE	S600	100	NA	4.24642e+06	4.09341e+06	3.88882e+06	2.11448e+06	2.6305e+06	2.13919e+06	2.63734e+06	1.84861e+06	2.12371e+06	2.09279e+06	-0.261208	-1.03725	-0.776039	0.00445629
PP-C5	N28178	tr|S4R202|S4R202_MOUSE	S33	100	NA	34352.8	31756.6	32082.2	9793.78	14237.1	9455.33	13496.8	8498.2	11608.1	13892.4	-0.224489	-1.70299	-1.4785	0.00282104
PP-C5	N28178	tr|S4R202|S4R202_MOUSE	S43	100	NA	169954	184342	179728	81328	103388	81121.3	77113.6	70738.1	72522.8	78244	-0.259358	-1.3133	-1.05394	0.00272668
PP-C5	N28178	tr|S4R202|S4R202_MOUSE	S51	100	NA	206701	216550	222036	90716.2	87482.5	79658.4	89471.8	69334.6	64335.4	79599.6	-0.377627	-1.6863	-1.30868	0.000313131
PP-C5	NA	sp|P05214|TBA3_MOUSE	S158	100	NA	131523	122047	153216	97812.5	88061	84778.5	68027.6	49316.3	54911.5	74152.9	-0.70018	-1.37956	-0.679383	0.009958
PP-C5	NA	sp|Q8BHN9|CN079_MOUSE	S23	99.55	NA	67782.1	66108.2	66810.3	35276.3	45516.8	33218.5	44110	30107.4	34367	33197.7	-0.294238	-1.05329	-0.759048	0.00595454
PP-C5	NA	sp|Q8CAK3-2|CS066_MOUSE	S24	100	NA	5054.94	9809.17	5787.75	2256.21	3398.13	2132.03	1000	2524.82	1833.87	1664.95	-0.0113761	-1.65935	-1.64797	0.0456265
PP-C5	NA	sp|Q9CPS8|SMAKA_MOUSE	S24	100	NA	168438	199756	156871	154184	127673	120756	114694	53938.6	72895.6	92454.7	-1.02808	-1.46459	-0.43651	0.0130645
PP-C5	NA	sp|Q9CPS8|SMAKA_MOUSE	T38	99.52	NA	385044	425363	344221	422236	299301	284225	253176	141273	165731	216699	-1.03588	-1.32614	-0.290258	0.0347883
PP-C5	NA	tr|F7AA26|F7AA26_MOUSE	S237	94.86	NA	191761	177376	190511	112436	121161	145603	166897	72064.6	83367.7	140294	-0.812873	-1.26327	-0.450399	0.0132879
PP-C5	Nalcn	sp|Q8BXR5|NALCN_MOUSE	S781	100	NA	80812.8	86191.4	85913.6	43659.1	54122.8	44888.9	49025.6	42069.5	35544.8	60156	-0.304428	-1.11931	-0.814882	0.00303929
PP-C5	Napa	sp|Q9DB05|SNAA_MOUSE	S26	98.71	NA	69255.8	93118	70648.9	57143.5	48841	51910.2	50124.8	37612.5	33912.9	54117.1	-0.54019	-1.11898	-0.578789	0.017529
PP-C5	Napa	sp|Q9DB05|SNAA_MOUSE	S24	99.07	NA	149028	105204	144993	71529.7	102184	62638.8	83609.7	45294.8	56744.8	67364.7	-0.648772	-1.38311	-0.734339	0.0245691
PP-C5	Nbea	sp|Q9EPN1|NBEA_MOUSE	S1596	91.64	NA	64896	59508.2	66041.6	28223.9	29162.9	43148.4	62686.4	17087.8	26572	24520.6	-0.902455	-1.54004	-0.637586	0.0477044
PP-C5	Nbea	sp|Q9EPN1|NBEA_MOUSE	S1311	100	NA	56963.7	56860.5	55014.6	30012.1	30494.1	28015.7	37090.2	27933.1	26375.2	30336.6	-0.209731	-1.05144	-0.841709	0.00315118
PP-C5	Nbea	sp|Q9EPN1|NBEA_MOUSE	S1004	99.74	NA	316494	289736	278251	269712	179474	193951	220450	133912	143912	169973	-0.636171	-1.0857	-0.449527	0.0185029
PP-C5	Nbea	sp|Q9EPN1|NBEA_MOUSE	S1519	100	NA	1.03005e+06	1.01603e+06	965692	538288	556415	523206	630625	472714	452263	600795	-0.281497	-1.11816	-0.836668	0.0021653
PP-C5	Ncam1	sp|P13595|NCAM1_MOUSE	S770	100	NA	2.00839e+06	1.41882e+06	1.87406e+06	701108	1.45349e+06	622605	1.08409e+06	565364	889585	913583	-0.408113	-1.28041	-0.872293	0.0523393
PP-C5	Ncam1	sp|P13595|NCAM1_MOUSE	S774	100	NA	3.88573e+06	3.31038e+06	3.83539e+06	1.61597e+06	2.79921e+06	1.53541e+06	2.18091e+06	1.22512e+06	1.68859e+06	2.026e+06	-0.480665	-1.33574	-0.855074	0.018554
PP-C5	Ncam1	sp|P13595-2|NCAM1_MOUSE	S770	100	NA	2.00839e+06	1.41882e+06	1.87406e+06	701108	1.45349e+06	622605	1.08409e+06	565364	889585	913583	-0.408113	-1.28041	-0.872293	0.0523393
PP-C5	Ncam1	sp|P13595-2|NCAM1_MOUSE	S774	100	NA	3.88573e+06	3.31038e+06	3.83539e+06	1.61597e+06	2.79921e+06	1.53541e+06	2.18091e+06	1.22512e+06	1.68859e+06	2.026e+06	-0.480665	-1.33574	-0.855074	0.018554
PP-C5	Ncam2	sp|O35136|NCAM2_MOUSE	T780	100	NA	538467	528790	536109	194900	289159	199416	269097	132891	199728	217686	-0.517958	-1.6842	-1.16624	0.0036816
PP-C5	Ncam2	sp|O35136|NCAM2_MOUSE	S765	100	NA	489322	499546	479514	162935	272645	172739	203435	126306	164121	227324	-0.482861	-1.75301	-1.27015	0.00365397
PP-C5	Ncam2	sp|O35136|NCAM2_MOUSE	T794	95.51	NA	579001	575521	574218	281355	363308	274872	347257	202582	257471	287494	-0.461307	-1.32489	-0.863579	0.00364967
PP-C5	Ncam2	sp|O35136|NCAM2_MOUSE	S786	100	NA	2.00092e+06	1.97509e+06	1.93312e+06	1.01063e+06	1.19404e+06	1.01298e+06	1.15424e+06	700521	908446	995224	-0.442119	-1.29185	-0.849728	0.00248468
PP-C5	Ncdn	sp|Q9Z0E0|NCDN_MOUSE	S408	33.33	NA	19706.7	17403.7	18952.2	7763	5797.56	7734.11	16691.5	7134.42	3793.69	6675.56	-0.797431	-1.77403	-0.976601	0.0376676
PP-C5	Ncdn	sp|Q9Z0E0|NCDN_MOUSE	S583	97.09	NA	917028	787232	584406	270026	326486	220578	366949	198776	180972	265166	-0.640602	-2.00643	-1.36583	0.0124001
PP-C5	Ndel1	sp|Q9ERR1|NDEL1_MOUSE	S228	99.96	NA	94005.3	80925.3	94228.1	50492.5	61910.1	47182.3	60521.6	42644.8	44985.9	51765.5	-0.328693	-1.03399	-0.705294	0.00791653
PP-C5	Ndel1	sp|Q9ERR1|NDEL1_MOUSE	S231	99.07	molecular association, regulation; intracellular localization//PAFAH1B1(INDUCES)//NA/NA//12556484	217890	194194	241014	101848	144392	108604	137169	90186.7	103999	129326	-0.341258	-1.1649	-0.823641	0.010291
PP-C5	Ndrg4	sp|Q8BTG7|NDRG4_MOUSE	S306	99.96	NA	340126	354199	367628	327680	308099	250020	250531	139993	163728	256411	-0.903566	-1.22094	-0.317375	0.0100382
PP-C5	Ndufb10	sp|Q9DCS9|NDUBA_MOUSE	S21	99.98	NA	226155	215096	181461	100969	141974	113464	122517	81619.6	78581	107958	-0.579916	-1.37372	-0.793806	0.00780316
PP-C5	Ndufb5	sp|Q9CQH3|NDUB5_MOUSE	S182	100	NA	27262	30594.9	25268.6	17982.5	18868.8	16331.3	15681.4	15038.8	12031.3	22908.4	-0.347048	-1.03363	-0.686578	0.00770586
PP-C5	Ndufs1	sp|Q91VD9|NDUS1_MOUSE	S448	100	NA	19195.5	17523.5	14864.5	8686.49	8914.18	9798.5	9790.13	8291.64	8475.77	10332.6	-0.149228	-1.03629	-0.88706	0.00686383
PP-C5	Neb	tr|E9Q1W3|E9Q1W3_MOUSE	T5774	99.99	NA	108946	87622.4	66951	36422.6	47550.8	37172.2	45415.4	29809.6	25571	34140.3	-0.5886	-1.66549	-1.07689	0.0180027
PP-C5	Nedd4l	sp|Q8CFI0|NED4L_MOUSE	S253	99.99	NA	23080.8	24181.1	23569.5	10440.3	11415.3	12508.2	15993	7073.28	7714.46	11414.4	-0.767781	-1.67503	-0.907244	0.00434238
PP-C5	Nefm	sp|P08553|NFM_MOUSE	S279	100	NA	57133.4	57751.4	49316.6	54029	36813.4	41439.6	32183.7	29358.6	25328.3	32975.3	-0.58852	-1.00124	-0.412716	0.0405309
PP-C5	Nefm	sp|P08553|NFM_MOUSE	S326	100	NA	56119.4	65805.6	48782.4	55871.8	29294	47066.6	37124.2	22106.2	21478.3	33513.7	-0.958177	-1.38468	-0.426498	0.0444599
PP-C5	Nefm	sp|P08553|NFM_MOUSE	S344	100	NA	800127	876245	623597	620679	298724	592965	334229	141101	130827	259784	-1.76357	-2.49535	-0.731784	0.0259537
PP-C5	Neo1	sp|P97798|NEO1_MOUSE	T1217	98.64	NA	662126	763209	741084	363862	478374	409276	413242	166818	212636	383004	-1.13332	-1.92836	-0.795041	0.00328491
PP-C5	Nfasc	sp|Q810U3|NFASC_MOUSE	S1164	85.91	NA	383445	382935	327020	227130	267080	194964	210615	151384	167054	213523	-0.498576	-1.19478	-0.696199	0.00781839
PP-C5	Nfasc	sp|Q810U3|NFASC_MOUSE	Y1163	85.91	NA	383445	382935	327020	227130	267080	194964	210615	151384	167054	213523	-0.498576	-1.19478	-0.696199	0.00781839
PP-C5	Nfkbiz	sp|Q9EST8|IKBZ_MOUSE	S470	100	NA	212920	171399	204789	161984	159901	186706	167339	86684.3	75625.8	74093.7	-1.05812	-1.27482	-0.216698	0.00781839
PP-C5	Nfkbiz	sp|Q9EST8|IKBZ_MOUSE	Y471	100	NA	212920	171399	204789	161984	159901	186706	167339	86684.3	75625.8	74093.7	-1.05812	-1.27482	-0.216698	0.00781839
PP-C5	Ngef	sp|Q8CHT1|NGEF_MOUSE	S229	100	NA	83277.4	82122.5	72956	58276.9	45700.2	52388.2	54877.1	20763.4	25814.1	35678.6	-1.18119	-1.77045	-0.589255	0.0035936
PP-C5	Ngef	sp|Q8CHT1|NGEF_MOUSE	S606	99.03	NA	244567	282881	223070	38404.6	75627.8	19271.5	45460	37488.2	36498	50903.8	-0.272727	-2.7576	-2.48487	0.00342111
PP-C5	Nipsnap1	sp|O55125|NIPS1_MOUSE	Y132	99.32	NA	108463	141525	125553	100925	66314.5	67682.3	41180.3	36070.6	28662.1	59339.1	-1.09263	-1.95144	-0.858807	0.0217665
PP-C5	Nktr	sp|P30415|NKTR_MOUSE	S711	42.65	NA	2586.14	3527.01	2699.58	1323.72	1000	2742.11	1536.58	1000	1000	2536.43	-0.722992	-1.55463	-0.831635	0.0476128
PP-C5	Nolc1	tr|E9Q5C9|E9Q5C9_MOUSE	T325	53.94	NA	9148.66	10188.8	8782.14	3759.99	2491.76	4223.33	4769.6	1000	1619.63	1476.61	-1.54087	-2.83918	-1.29831	0.00391941
PP-C5	Npas2	sp|P97460|NPAS2_MOUSE	S202	99.44	NA	45817	48260.5	40197.5	23274.9	26755.5	25140.4	29614.7	20735.5	22953.5	28049.4	-0.262097	-1.03488	-0.772788	0.00620992
PP-C5	Npepps	sp|Q11011|PSA_MOUSE	S685	100	NA	48494.8	49890.7	51059.2	36434.5	39340.5	34748.5	40878.5	24825	23277.9	33117.4	-0.654189	-1.05045	-0.396266	0.00307025
PP-C5	Npepps	sp|Q11011|PSA_MOUSE	S919	50.85	NA	129208	103673	108903	78422.1	80794.4	56833.6	66260.5	42528.1	56074	63643.9	-0.517593	-1.20843	-0.690841	0.0138575
PP-C5	Npepps	sp|Q11011|PSA_MOUSE	S789	50	NA	134512	150762	133074	92771.7	88751.3	79504.1	100958	55858.5	51705.7	84587.5	-0.750732	-1.37454	-0.623808	0.00402578
PP-C5	Npepps	sp|Q11011|PSA_MOUSE	S916	98.9	NA	1.47285e+06	1.29355e+06	1.32534e+06	676926	937267	584006	890785	399661	518490	560036	-0.75033	-1.57095	-0.820619	0.00906196
PP-C5	Npy	sp|P57774|NPY_MOUSE	S82	97.41	NA	80134.3	76935.8	59520.5	18936.6	22601	15086.5	25408.6	24077.2	24990.2	21160	0.258565	-1.55717	-1.81574	0.00525474
PP-C5	Npy	sp|P57774|NPY_MOUSE	S75	67.87	NA	113269	111123	100386	35970.6	43849.1	30890.1	48140.9	32412.7	29490.8	31768.6	-0.359578	-1.8064	-1.44682	0.00261276
PP-C5	Npy1r	sp|Q04573|NPY1R_MOUSE	S367	100	receptor internalization, altered////NA/NA/may be an artifact of the truncation mutants/15576634	161993	148776	163127	33550.5	41555.2	27252	55898.6	34366.6	39438.1	51479.7	-0.100478	-2.09782	-1.99734	0.00221229
PP-C5	Nrbp1	sp|Q99J45|NRBP_MOUSE	S422	50	NA	293207	225204	246748	147617	174329	115305	154433	97808.1	128126	127319	-0.388926	-1.1749	-0.78597	0.0151282
PP-C5	Nrcam	sp|Q810U4-3|NRCAM_MOUSE	S1179	99.79	NA	139360	162145	156161	104019	102247	82483.7	100175	62392.9	67259.8	97078.7	-0.584839	-1.23468	-0.649842	0.00498029
PP-C5	Nrcam	sp|Q810U4-3|NRCAM_MOUSE	S1182	99.97	NA	294929	309233	327527	189272	217401	164178	217576	118746	135688	194434	-0.631684	-1.28759	-0.655907	0.00527579
PP-C5	Nsf	sp|P46460|NSF_MOUSE	S343	86.78	NA	49654.7	39409.8	34295	33308.9	21857.9	29347	38977.3	15456.3	17111.8	19380.3	-0.922874	-1.33637	-0.413499	0.0453199
PP-C5	Nsmf	sp|Q99NF2|NSMF_MOUSE	T297	99.97	NA	93006.1	73554.6	67058	30335.9	26299.3	40748.4	62234.4	24395.3	29280.6	35819.3	-0.572277	-1.53685	-0.96457	0.0340193
PP-C5	Ntrk1	sp|Q3UFB7|NTRK1_MOUSE	S180	96.09	NA	217772	223734	208677	139583	155451	135494	117286	82834	90325.1	120078	-0.661587	-1.32378	-0.662196	0.00341423
PP-C5	Ntsr1	sp|O88319|NTR1_MOUSE	S409	96.55	NA	17103.6	14976.9	25806.3	5950.85	6426.74	7913.6	12153.3	7229.14	8074.02	4650.78	-0.0841431	-1.33444	-1.2503	0.0410572
PP-C5	Ntsr1	sp|O88319|NTR1_MOUSE	S407	96.55	NA	21531.6	20436.3	34531.9	7633.15	7950.53	9450.61	15946	8452.56	11430.3	5481.04	-0.0434033	-1.35896	-1.31556	0.0436813
PP-C5	Ntsr2	sp|P70310|NTR2_MOUSE	S410	100	NA	40940.8	38252.8	49839.5	22273.7	26744.3	22476.6	34355.7	12882	16196.8	29034.3	-0.863986	-1.56474	-0.700754	0.0165893
PP-C5	Numb	sp|Q9QZS3|NUMB_MOUSE	T235	88.21	NA	69202.8	30033	52786.2	19971.5	18808.2	17001.1	12122.6	20683	27152.7	21352.3	0.494604	-1.08316	-1.57776	0.0504545
PP-C5	Numb	sp|Q9QZS3|NUMB_MOUSE	S636	99.64	NA	117542	180417	171967	86186.4	93447	67809.2	75653.2	58783	61078.1	84777.6	-0.430599	-1.38611	-0.95551	0.0189991
PP-C5	Numbl	sp|O08919|NUMBL_MOUSE	S270	80.98	NA	27857.4	28236	31007.5	14445	14529.8	16078.7	17506.5	15428.2	12439.6	18662.2	-0.166644	-1.05913	-0.892485	0.00360453
PP-C5	Numbl	sp|O08919|NUMBL_MOUSE	T279	100	NA	31089.6	41146.4	44323	35888.7	26540.8	25962.1	19031	18761.8	13873	28429.6	-0.718815	-1.25161	-0.5328	0.0488794
PP-C5	Numbl	sp|O08919|NUMBL_MOUSE	T268	96.35	NA	704967	703390	696417	309003	318603	334424	415468	203728	234942	347024	-0.650843	-1.67749	-1.02665	0.00234502
PP-C5	Numbl	sp|O08919|NUMBL_MOUSE	S263	100	NA	944413	969303	978068	486767	501226	517636	610769	356808	384392	529467	-0.513676	-1.37906	-0.865386	0.00218756
PP-C5	Nup133	sp|Q8R0G9|NU133_MOUSE	S27	33.33	NA	15538.9	10478.9	13391	5221.21	7394.21	4461.25	4503.85	4406.58	5687.92	5870.2	-0.0961613	-1.37999	-1.28383	0.0151613
PP-C5	Nyap2	sp|Q8BM65|NYAP2_MOUSE	S184	98.49	NA	11103.9	10650.2	9847.84	5287.77	4167.28	3589.77	5131.42	5602.87	4569.23	6493.84	0.162563	-1.05043	-1.213	0.00414019
PP-C5	Nyap2	sp|Q8BM65|NYAP2_MOUSE	S155	49.45	NA	27884.3	30527.9	27568	15981.2	15682.1	15503.5	19647.5	12173.7	13435	19624.1	-0.383525	-1.16241	-0.778885	0.00406788
PP-C5	Nyap2	sp|Q8BM65|NYAP2_MOUSE	S154	96.4	NA	65899.4	81760	87103	27924.5	33167	30986.8	40231	25526.7	27181.4	33008.9	-0.327818	-1.57014	-1.24232	0.00628444
PP-C5	Nyap2	sp|Q8BM65|NYAP2_MOUSE	S538	97.91	NA	72421.5	78810	75767.2	32382	35942.2	37875.3	31232.6	25832.8	29914.1	38909	-0.301756	-1.44076	-1.139	0.00183186
PP-C5	Nyap2	sp|Q8BM65-4|NYAP2_MOUSE	S184	98.49	NA	11103.9	10650.2	9847.84	5287.77	4167.28	3589.77	5131.42	5602.87	4569.23	6493.84	0.162563	-1.05043	-1.213	0.00414019
PP-C5	Nyap2	sp|Q8BM65-4|NYAP2_MOUSE	S732	74.94	NA	37375	22991	28552.7	10787.1	12962.7	10345.8	14240.8	9072.9	9901.5	9734.49	-0.349056	-1.64347	-1.29441	0.0164471
PP-C5	Nyap2	sp|Q8BM65-4|NYAP2_MOUSE	S155	49.45	NA	27884.3	30527.9	27568	15981.2	15682.1	15503.5	19647.5	12173.7	13435	19624.1	-0.383525	-1.16241	-0.778885	0.00406788
PP-C5	Nyap2	sp|Q8BM65-4|NYAP2_MOUSE	S154	96.4	NA	65899.4	81760	87103	27924.5	33167	30986.8	40231	25526.7	27181.4	33008.9	-0.327818	-1.57014	-1.24232	0.00628444
PP-C5	Nyap2	sp|Q8BM65-4|NYAP2_MOUSE	S538	97.91	NA	72421.5	78810	75767.2	32382	35942.2	37875.3	31232.6	25832.8	29914.1	38909	-0.301756	-1.44076	-1.139	0.00183186
PP-C5	Ogfrl1	sp|Q8VE52|OGRL1_MOUSE	S353	100	NA	134518	136726	128684	55065.2	63470.2	77902.4	78854.8	43499.3	51630.5	64078.6	-0.532996	-1.48681	-0.953811	0.00364967
PP-C5	Orc5	sp|Q9WUV0|ORC5_MOUSE	S20	99.92	NA	18279.3	20734.9	16244.7	6497.4	7621.78	9597.03	9032.96	8933.79	12194.5	5451	0.36772	-0.802065	-1.16979	0.0105018
PP-C5	Osbpl10	tr|S4R1M9|S4R1M9_MOUSE	S58	99.77	NA	48154.6	44444.4	43230	23545.8	22716.1	23942.6	40583.4	20125.8	22418.4	25267.6	-0.380762	-1.08979	-0.70903	0.031556
PP-C5	Osbpl10	tr|S4R1M9|S4R1M9_MOUSE	S59	100	NA	120160	117214	115491	58139.4	71306.8	57733.6	109085	51480.1	58641.4	70282.3	-0.427792	-1.09506	-0.667264	0.0376806
PP-C5	Oxr1	sp|Q4KMM3|OXR1_MOUSE	T175	99.3	NA	30316.3	32216	33827.3	14019.1	17287.9	13754.4	19383.5	14774.9	13517.9	20029.7	-0.187635	-1.18303	-0.995399	0.00441212
PP-C5	Oxr1	sp|Q4KMM3|OXR1_MOUSE	S104	92.39	NA	180528	149178	158919	78490.5	83013.4	83907.8	108673	78464.5	81820	93886.5	-0.143458	-1.02313	-0.879673	0.00797757
PP-C5	Pacs1	sp|Q8K212|PACS1_MOUSE	S415	80.75	NA	258064	178548	181309	95370.1	85930.6	82016.2	135328	77996.9	66615.9	107999	-0.462911	-1.51026	-1.04735	0.0218983
PP-C5	Pacsin1	sp|Q61644|PACN1_MOUSE	S336	58.96	NA	22785.8	26031.2	29104.8	12195	13164.9	12861.4	12339.1	7785.8	10612.1	15637.4	-0.458465	-1.49752	-1.03906	0.00482444
PP-C5	Pacsin1	sp|Q61644|PACN1_MOUSE	S76	99.99	NA	102573	87744.4	77229.6	25237.2	19723	21314.9	26835	19374.7	27690.3	23692.4	0.0157176	-1.9221	-1.93782	0.00382195
PP-C5	Pacsin1	sp|Q61644|PACN1_MOUSE	T335	91.85	NA	273797	295403	292362	151513	179201	155219	171763	134707	135232	175508	-0.284791	-1.08936	-0.804571	0.00231752
PP-C5	Pacsin1	sp|Q61644|PACN1_MOUSE	S346	50	NA	792001	1.08287e+06	1.23332e+06	305360	544976	603484	423183	280230	299976	497849	-0.693793	-1.83647	-1.14268	0.0184434
PP-C5	Pacsin1	sp|Q61644|PACN1_MOUSE	S345	89.67	NA	908782	1.15158e+06	1.33356e+06	412135	611291	674393	510186	383159	397914	559964	-0.499214	-1.53446	-1.03525	0.0150705
PP-C5	Pacsin1	sp|Q61644|PACN1_MOUSE	S343	99.99	NA	1.44696e+06	1.80578e+06	2.05997e+06	712679	964602	984482	889757	661559	644148	937817	-0.443606	-1.43966	-0.99605	0.0113278
PP-C5	Pacsin3	sp|Q99JB8|PACN3_MOUSE	Y220	97.07	NA	5049.81	3707.68	4081.38	2252.33	2446.13	2169.38	2052.87	4655.93	4335.36	5790.44	1.01137	0.071045	-0.940326	0.00976203
PP-C5	Pak1	sp|O88643|PAK1_MOUSE	S115	95.55	NA	204149	193896	170191	73375.7	80545.8	54930.7	73110.9	51919	55648.9	56484.2	-0.390258	-1.81628	-1.42602	0.0028953
PP-C5	Pak1	sp|O88643|PAK1_MOUSE	S144	100	enzymatic activity, induced////NA/NA//11278486	716459	721745	579662	328198	360482	207434	297788	332391	352402	361019	0.198057	-0.974127	-1.17218	0.00897816
PP-C5	Pak1	tr|G5E884|G5E884_MOUSE	S115	95.55	NA	204149	193896	170191	73375.7	80545.8	54930.7	73110.9	51919	55648.9	56484.2	-0.390258	-1.81628	-1.42602	0.0028953
PP-C5	Pak1	tr|G5E884|G5E884_MOUSE	S144	100	enzymatic activity, induced////NA/NA//11278486	716459	721745	579662	328198	360482	207434	297788	332391	352402	361019	0.198057	-0.974127	-1.17218	0.00897816
PP-C5	Pak6	sp|Q3ULB5|PAK6_MOUSE	T565	50	NA	163248	145427	124473	59461.9	66025.6	67680.1	90648.4	41172.3	41163	60900.7	-0.785374	-1.81031	-1.02494	0.00768627
PP-C5	Pak7	sp|Q8C015|PAK7_MOUSE	T606	50	NA	163248	145427	124473	59461.9	66025.6	67680.1	90648.4	41172.3	41163	60900.7	-0.785374	-1.81031	-1.02494	0.00768627
PP-C5	Pak7	sp|Q8C015|PAK7_MOUSE	T107	100	NA	255753	226683	229221	107110	116441	141123	148364	86891.4	94744.2	105114	-0.498016	-1.38517	-0.887157	0.00461641
PP-C5	Pak7	sp|Q8C015|PAK7_MOUSE	S104	100	NA	652735	572279	531120	284700	325120	379366	414780	227923	257420	262926	-0.532432	-1.27036	-0.737933	0.0101775
PP-C5	Palm	sp|Q9Z0P4|PALM_MOUSE	S161	71.15	NA	57478.1	63057.9	60796.1	28690.3	30904.4	26416.5	32903.8	33325.7	26191.7	39283.2	0.00145146	-1.02229	-1.02374	0.00307328
PP-C5	Palm	sp|Q9Z0P4|PALM_MOUSE	T265	95.94	NA	146738	129595	144367	34428.4	37744.1	30631.8	104380	37782.4	39123.1	55621.9	-0.429758	-1.86667	-1.43691	0.0228834
PP-C5	Palm	sp|Q9Z0P4|PALM_MOUSE	T134	100	NA	102669	113524	99313.2	58298.7	46759.8	55405.5	71527.1	58120.8	41510.5	64507.5	-0.219397	-1.07803	-0.858633	0.0101821
PP-C5	Palm	sp|Q9Z0P4|PALM_MOUSE	S108	86.55	NA	469284	397747	404234	227623	218465	246150	304921	204648	187131	252988	-0.34778	-1.11319	-0.765408	0.00898963
PP-C5	Palm	sp|Q9Z0P4|PALM_MOUSE	S365	87.88	NA	825222	718722	778848	384636	449736	417683	495322	366194	378067	444579	-0.231309	-1.05702	-0.825707	0.00401457
PP-C5	Palm	sp|Q9Z0P4|PALM_MOUSE	T362	97.89	NA	948167	833806	874844	458739	527472	470043	572811	427988	435641	496629	-0.232332	-1.03625	-0.803921	0.0038527
PP-C5	Palm	sp|Q9Z0P4|PALM_MOUSE	S112	99.85	NA	1.24216e+06	1.2402e+06	1.0945e+06	539807	670368	475086	650799	365907	450515	647397	-0.516689	-1.54635	-1.02966	0.00398888
PP-C5	Palm	sp|Q9Z0P4|PALM_MOUSE	T162	85.31	NA	2.19139e+06	2.21406e+06	2.68366e+06	724026	773027	634304	1.09962e+06	670550	616568	958793	-0.327826	-1.8765	-1.54867	0.00454233
PP-C5	Palm	sp|Q9Z0P4|PALM_MOUSE	T153	99.3	NA	2.38742e+06	2.48632e+06	2.78656e+06	780764	768061	705287	1.0902e+06	772084	718574	1.0296e+06	-0.165759	-1.77649	-1.61073	0.00280192
PP-C5	Palm	sp|Q9Z0P4|PALM_MOUSE	S116	100	NA	2.43952e+06	2.30223e+06	2.61421e+06	969146	1.0366e+06	1.01394e+06	1.19177e+06	1.2245e+06	1.09085e+06	1.21943e+06	0.136911	-1.08272	-1.21963	0.00234519
PP-C5	Palm	sp|Q9Z0P4|PALM_MOUSE	S157	100	NA	2.96398e+06	3.00012e+06	3.51799e+06	954573	977943	849478	1.41844e+06	929483	857069	1.25508e+06	-0.233361	-1.82306	-1.5897	0.00350071
PP-C5	Palm	sp|Q9Z0P4|PALM_MOUSE	S122	100	NA	6.54437e+06	5.42051e+06	6.08139e+06	1.75647e+06	1.62196e+06	1.69334e+06	2.57475e+06	2.22649e+06	1.86392e+06	2.34929e+06	0.0974401	-1.55642	-1.65386	0.00338676
PP-C5	Palm	sp|Q9Z0P4|PALM_MOUSE	T141	100	NA	4.36572e+06	4.1933e+06	4.56089e+06	2.34885e+06	2.05258e+06	2.20827e+06	2.47766e+06	2.26759e+06	2.02212e+06	2.52063e+06	-0.0829809	-1.02784	-0.944861	0.00229257
PP-C5	Palm	sp|Q9Z0P4|PALM_MOUSE	S124	100	NA	8.1025e+06	6.77297e+06	7.28466e+06	2.47437e+06	2.48185e+06	2.35047e+06	3.4483e+06	2.92407e+06	2.57595e+06	3.15137e+06	0.0325022	-1.4255	-1.458	0.00341068
PP-C5	Palm2	sp|Q8BR92|PALM2_MOUSE	T156	97.09	NA	14825.6	16255.7	16792.7	9631.63	9655.85	8103.82	12905.6	7442.23	8235.01	10319.4	-0.361998	-1.02561	-0.66361	0.0149074
PP-C5	Pank4	sp|Q80YV4|PANK4_MOUSE	S63	100	NA	34685.9	32985.3	34724.8	12948.6	18745.2	10936.3	15491.1	15360.2	19022.7	16160.5	0.242627	-0.989435	-1.23206	0.00525474
PP-C5	Pcdh17	tr|E9PXF0|E9PXF0_MOUSE	S1110	92.06	NA	488458	495616	540502	222635	235966	231343	177510	263129	229879	404394	0.184823	-1.04376	-1.22859	0.002596
PP-C5	Pcdh9	tr|F8VPK8|F8VPK8_MOUSE	S1231	92.25	NA	48688.2	58048.8	60709.1	30437.8	39334.6	32027.1	26798	27313.1	23989.8	35973	-0.325749	-1.12162	-0.795873	0.0111791
PP-C5	Pcdhb15	tr|Q91Y04|Q91Y04_MOUSE	T297	46.04	NA	28319.2	29266.6	30949.3	8945.72	13214.2	10832.7	16389.1	8217.15	11116.5	12531.3	-0.352864	-1.61017	-1.25731	0.00504599
PP-C5	Pcdhb15	tr|Q91Y04|Q91Y04_MOUSE	Y302	99.11	NA	28319.2	29266.6	30949.3	8945.72	13214.2	10832.7	16389.1	8217.15	11116.5	12531.3	-0.352864	-1.61017	-1.25731	0.00504599
PP-C5	Pcdhgb6	tr|Q91XW9|Q91XW9_MOUSE	S736	99.98	NA	186675	185306	177168	58060	57884.7	60873.9	95882.3	46197	43337.9	64435	-0.606797	-2.03171	-1.42491	0.00312773
PP-C5	Pcdhgb6	tr|Q91XW9|Q91XW9_MOUSE	S738	96.3	NA	215385	207588	200393	66097.7	62538.7	65707.2	112458	50893.7	39799.9	64725.9	-0.758232	-2.19604	-1.43781	0.0038527
PP-C5	Pcdhgb6	tr|Q91XW9|Q91XW9_MOUSE	S746	98.61	NA	160053	162010	188617	88590.6	66268.7	79736.8	88871.7	65963.7	52070.6	79428.8	-0.454415	-1.52825	-1.07383	0.004166
PP-C5	Pcf11	tr|F6UFZ5|F6UFZ5_MOUSE	S238	99.99	NA	65353.1	60123.3	62726.8	43186.2	33991.3	38674.2	45309.6	11009.6	17503.4	16595.8	-1.49882	-2.13764	-0.638822	0.00337717
PP-C5	Pcf11	tr|G3X9Z4|G3X9Z4_MOUSE	S446	99.99	NA	65353.1	60123.3	62726.8	43186.2	33991.3	38674.2	45309.6	11009.6	17503.4	16595.8	-1.49882	-2.13764	-0.638822	0.00337717
PP-C5	Pclo	sp|Q9QYX7|PCLO_MOUSE	S4784	100	NA	37870.4	34569.8	29322.1	12910.6	18709.5	13895.3	19403.1	7795.33	9607.18	12744.3	-0.899334	-1.96287	-1.06354	0.00705824
PP-C5	Pclo	sp|Q9QYX7|PCLO_MOUSE	S4273	91.38	NA	23801.1	23702.7	25262.7	22309.1	19042.8	13350	16252.7	10457	11715.8	14197.5	-0.678104	-1.12952	-0.451416	0.0225173
PP-C5	Pclo	sp|Q9QYX7|PCLO_MOUSE	S4129	99.81	NA	51685.4	50638.5	70790.7	19846.8	27618.5	22019.2	28090.5	19796.4	17782.2	25253.9	-0.3766	-1.61878	-1.24218	0.0113662
PP-C5	Pclo	sp|Q9QYX7|PCLO_MOUSE	S2492	99.89	NA	37146.5	38990.5	37075.4	25742	25690.7	27292.6	25168.5	18393.8	19060.5	26858.3	-0.471907	-1.01087	-0.538961	0.0011619
PP-C5	Pclo	sp|Q9QYX7|PCLO_MOUSE	S1400	100	NA	49279.8	51612.2	43971.7	52873.5	33667.2	35428.2	36890	21582.8	22215.6	33271.4	-0.858796	-1.14078	-0.281987	0.0360111
PP-C5	Pclo	sp|Q9QYX7|PCLO_MOUSE	T1114	100	NA	53537.4	49976.4	64492.9	25405.2	24722.8	27177	29436.4	24334	20045.7	33853.6	-0.266147	-1.33558	-1.06944	0.00625071
PP-C5	Pclo	sp|Q9QYX7|PCLO_MOUSE	S1481	99.73	NA	96634.6	90797.1	82221.6	47788.2	44914.7	36136.3	50275.6	35811.1	33078.7	41967.5	-0.378521	-1.38378	-1.00526	0.00389564
PP-C5	Pclo	sp|Q9QYX7|PCLO_MOUSE	S1563	99.98	NA	74632.5	76999	74570.3	42329.4	37699.2	45532.4	40402.5	34394.8	32111.6	42324.5	-0.319301	-1.18108	-0.861783	0.00165173
PP-C5	Pclo	sp|Q9QYX7|PCLO_MOUSE	S1575	100	NA	86676.1	84771.4	77701.9	55520.4	49663.1	56910	61356.8	37288.5	41770.1	46472.4	-0.498959	-1.07105	-0.572095	0.00428836
PP-C5	Pclo	sp|Q9QYX7|PCLO_MOUSE	S4269	50	NA	77105.6	94244.7	84037.8	44270.6	48282.9	56691	44509	29047.1	26103	64190	-0.812786	-1.62629	-0.813506	0.00496703
PP-C5	Pclo	sp|Q9QYX7|PCLO_MOUSE	S4132	100	NA	184310	182034	178177	75195.3	98807.3	78580.2	96172	47488.3	58808.1	86406.6	-0.714119	-1.77193	-1.05781	0.00231447
PP-C5	Pclo	sp|Q9QYX7|PCLO_MOUSE	T1831	96.12	NA	135855	150671	136245	93159.5	93590.9	88762.5	90811	62041	52132	88137.3	-0.681898	-1.30369	-0.621796	0.00234519
PP-C5	Pclo	sp|Q9QYX7|PCLO_MOUSE	S1484	99.75	NA	186071	189554	171808	94226.7	95840.8	76224.9	103469	78162	70768	90824.3	-0.311962	-1.29309	-0.981124	0.00294559
PP-C5	Pclo	sp|Q9QYX7|PCLO_MOUSE	S4275	96.64	NA	146297	160424	171844	86027.9	105578	71998.9	67006.8	53316.3	50324.5	92775.5	-0.673546	-1.62216	-0.948613	0.00658009
PP-C5	Pclo	sp|Q9QYX7|PCLO_MOUSE	Y3761	99.7	NA	200803	208885	216333	89383.5	102316	104448	118461	68505.7	67882.3	94073.1	-0.604034	-1.61353	-1.0095	0.00205663
PP-C5	Pclo	sp|Q9QYX7|PCLO_MOUSE	T860	99	NA	167831	172567	169689	86145.2	95017.9	95647.2	93210	61909	70221.2	97899.6	-0.485644	-1.36382	-0.878176	0.000457364
PP-C5	Pclo	sp|Q9QYX7|PCLO_MOUSE	T1120	100	NA	246584	257696	227797	124701	129973	120146	145125	89896.7	87844.7	141928	-0.548576	-1.45725	-0.908677	0.00236703
PP-C5	Pclo	sp|Q9QYX7|PCLO_MOUSE	S3763	99.75	NA	261246	269383	268219	164035	163789	167105	197192	129433	133190	165643	-0.398033	-1.01997	-0.621934	0.00303541
PP-C5	Pclo	sp|Q9QYX7|PCLO_MOUSE	S1340	98.66	NA	398045	431244	403675	213568	223542	241122	245683	148468	134780	226149	-0.705697	-1.53703	-0.831337	0.00176553
PP-C5	Pclo	sp|Q9QYX7|PCLO_MOUSE	S212	100	NA	294757	353348	399694	202298	193855	174361	162272	178130	154532	269258	-0.139337	-1.07027	-0.930935	0.0104995
PP-C5	Pclo	sp|Q9QYX7|PCLO_MOUSE	S769	100	NA	1.13002e+06	1.18221e+06	894193	352602	637812	274274	352764	183964	258856	273916	-0.86893	-2.27121	-1.40228	0.0105861
PP-C5	Pclo	sp|Q9QYX7|PCLO_MOUSE	S1439	100	NA	467461	460770	427355	277462	275029	291177	329641	218102	204017	315890	-0.474864	-1.09823	-0.623369	0.00329543
PP-C5	Pclo	sp|Q9QYX7|PCLO_MOUSE	T3376	100	NA	657997	686572	639102	414527	401895	421021	427160	272617	293063	368779	-0.557118	-1.22515	-0.668034	0.00076087
PP-C5	Pclo	sp|Q9QYX7|PCLO_MOUSE	S1337	98.68	NA	656876	680590	673768	473551	417442	404840	501676	272189	281981	401695	-0.697601	-1.27472	-0.577119	0.00307025
PP-C5	Pclo	sp|Q9QYX7|PCLO_MOUSE	S1341	99.11	NA	849103	715395	660275	554846	463460	485470	499095	270007	241152	416638	-0.970227	-1.53685	-0.566626	0.00726997
PP-C5	Pclo	sp|Q9QYX7|PCLO_MOUSE	S1332	100	NA	798008	837756	826642	442472	452419	419385	459878	297424	287846	457824	-0.599958	-1.48793	-0.887975	0.000219178
PP-C5	Pclo	sp|Q9QYX7|PCLO_MOUSE	S621	99.96	NA	1.08901e+06	1.10079e+06	1.25717e+06	501664	777153	440209	519662	420271	440630	546200	-0.378735	-1.41645	-1.03771	0.0092273
PP-C5	Pclo	sp|Q9QYX7|PCLO_MOUSE	S1338	98.86	NA	1.07958e+06	943484	896258	548885	524027	532098	653320	343633	342698	551112	-0.71828	-1.5037	-0.785416	0.00463402
PP-C5	Pclo	sp|Q9QYX7|PCLO_MOUSE	S1334	99.96	NA	947486	1.04156e+06	953242	773707	659181	695929	679833	385505	369616	581062	-0.895097	-1.3772	-0.482099	0.00286165
PP-C5	Pclo	sp|Q9QYX7|PCLO_MOUSE	S1378	100	NA	1.13731e+06	1.07904e+06	1.11571e+06	584747	577482	582900	775075	482616	408686	686784	-0.499554	-1.31746	-0.81791	0.0043814
PP-C5	Pclo	sp|Q9QYX7|PCLO_MOUSE	S1766	100	NA	1.398e+06	1.59708e+06	1.51475e+06	1.0286e+06	949088	911911	883378	647045	629628	911656	-0.563313	-1.23572	-0.672406	0.00294819
PP-C5	Pclo	sp|Q9QYX7|PCLO_MOUSE	S3610	100	NA	1.87077e+06	1.8162e+06	1.72552e+06	1.06545e+06	1.06379e+06	1.0447e+06	1.19266e+06	812318	823884	1.0904e+06	-0.416161	-1.14098	-0.724819	0.00194988
PP-C5	Pclo	sp|Q9QYX7|PCLO_MOUSE	S1772	100	NA	2.35862e+06	2.4652e+06	2.36284e+06	1.48667e+06	1.50242e+06	1.54126e+06	1.5396e+06	1.05969e+06	991297	1.47174e+06	-0.565367	-1.22404	-0.658673	0.000219178
PP-C5	Pclo	sp|Q9QYX7|PCLO_MOUSE	S1763	96.56	NA	2.47126e+06	2.52757e+06	2.42624e+06	1.52076e+06	1.51099e+06	1.55633e+06	1.62219e+06	1.06329e+06	1.00385e+06	1.49549e+06	-0.587019	-1.25981	-0.672791	0.000313131
PP-C5	Pde1a	sp|Q61481|PDE1A_MOUSE	S365	100	NA	26851.5	27533.1	29501	11772	12540.5	16128.3	20780	12101.4	13097.3	12402.1	-0.280673	-1.15011	-0.869437	0.0138798
PP-C5	Pde2a	sp|Q922S4|PDE2A_MOUSE	S185	99.36	NA	510040	474934	458682	274931	252845	249744	336251	212720	198788	243658	-0.43646	-1.22577	-0.789313	0.00490074
PP-C5	Pde4b	tr|B1AWC9|B1AWC9_MOUSE	S290	100	NA	564460	577608	579398	537211	593406	567948	462589	198198	226213	298863	-1.34827	-1.43514	-0.0868739	0.00468832
PP-C5	Pde4b	tr|B1AWC9|B1AWC9_MOUSE	S138	98.95	NA	492406	574807	557015	310251	341444	425323	238492	285807	227285	300084	-0.358332	-1.0775	-0.71917	0.0198347
PP-C5	Pde4b	tr|G3UZ46|G3UZ46_MOUSE	S82	98.95	NA	492406	574807	557015	310251	341444	425323	238492	285807	227285	300084	-0.358332	-1.0775	-0.71917	0.0198347
PP-C5	Pde4d	sp|Q01063|PDE4D_MOUSE	S287	100	NA	586696	548365	554264	340567	345571	312186	386388	232729	234810	298105	-0.566426	-1.26832	-0.701898	0.00247022
PP-C5	Pde4d	sp|Q01063|PDE4D_MOUSE	S134	98.95	NA	492406	574807	557015	310251	341444	425323	238492	285807	227285	300084	-0.358332	-1.0775	-0.71917	0.0198347
PP-C5	Pde4d	tr|A6XDB1|A6XDB1_MOUSE	S44	100	NA	586696	548365	554264	340567	345571	312186	386388	232729	234810	298105	-0.566426	-1.26832	-0.701898	0.00247022
PP-C5	Pde4d	tr|E9PVU7|E9PVU7_MOUSE	S343	100	NA	586696	548365	554264	340567	345571	312186	386388	232729	234810	298105	-0.566426	-1.26832	-0.701898	0.00247022
PP-C5	Pde4d	tr|E9PVU7|E9PVU7_MOUSE	S190	98.95	NA	492406	574807	557015	310251	341444	425323	238492	285807	227285	300084	-0.358332	-1.0775	-0.71917	0.0198347
PP-C5	Pde4d	tr|F6QFD1|F6QFD1_MOUSE	S294	100	NA	586696	548365	554264	340567	345571	312186	386388	232729	234810	298105	-0.566426	-1.26832	-0.701898	0.00247022
PP-C5	Pde4d	tr|F6QFD1|F6QFD1_MOUSE	S141	98.95	NA	492406	574807	557015	310251	341444	425323	238492	285807	227285	300084	-0.358332	-1.0775	-0.71917	0.0198347
PP-C5	Pde8b	sp|E9Q4S1|PDE8B_MOUSE	S331	100	NA	37020.7	33696.3	32878.7	12201.1	17820.7	16969.7	21104.4	15722.6	17586.8	15340.9	-0.0316371	-1.052	-1.02036	0.00736665
PP-C5	Pde8b	sp|E9Q4S1|PDE8B_MOUSE	S863	98.01	NA	62142.4	54555.2	48695.5	17139.2	27360.2	14309.2	18791.5	18091.1	25532.6	16951.3	0.169051	-1.33775	-1.50681	0.0077205
PP-C5	Pde8b	sp|E9Q4S1|PDE8B_MOUSE	S377	100	NA	47076.5	36259.9	49425	14781.8	20612.4	16395.8	20420.6	14395.5	18163.3	19435	-0.14916	-1.44275	-1.29359	0.00806972
PP-C5	Pde8b	sp|E9Q4S1|PDE8B_MOUSE	S405	49.01	NA	43230.4	36687.1	42547	16735.3	20057.4	20302.1	22068.2	20278.3	25487.9	21043.2	0.209455	-0.835048	-1.0445	0.00584367
PP-C5	Pde8b	sp|E9Q4S1|PDE8B_MOUSE	S497	100	NA	36710.2	31026.8	33283.2	15623.1	17944	13575.8	14765.1	14843.7	14937.3	22765.5	-0.0557351	-1.17722	-1.12149	0.00338548
PP-C5	Pde8b	sp|E9Q4S1|PDE8B_MOUSE	S402	47.1	NA	86405.4	98356.4	89134.9	39067.2	37555.1	25556.9	21757.5	52540.2	32116.8	80286	0.450097	-1.10897	-1.55907	0.00684153
PP-C5	Pde8b	tr|E9Q7S6|E9Q7S6_MOUSE	S351	100	NA	37020.7	33696.3	32878.7	12201.1	17820.7	16969.7	21104.4	15722.6	17586.8	15340.9	-0.0316371	-1.052	-1.02036	0.00736665
PP-C5	Pde8b	tr|E9Q7S6|E9Q7S6_MOUSE	S828	98.01	NA	62142.4	54555.2	48695.5	17139.2	27360.2	14309.2	18791.5	18091.1	25532.6	16951.3	0.169051	-1.33775	-1.50681	0.0077205
PP-C5	Pde8b	tr|E9Q7S6|E9Q7S6_MOUSE	S397	100	NA	47076.5	36259.9	49425	14781.8	20612.4	16395.8	20420.6	14395.5	18163.3	19435	-0.14916	-1.44275	-1.29359	0.00806972
PP-C5	Pde8b	tr|E9Q7S6|E9Q7S6_MOUSE	S425	49.01	NA	43230.4	36687.1	42547	16735.3	20057.4	20302.1	22068.2	20278.3	25487.9	21043.2	0.209455	-0.835048	-1.0445	0.00584367
PP-C5	Pde8b	tr|E9Q7S6|E9Q7S6_MOUSE	S462	100	NA	36710.2	31026.8	33283.2	15623.1	17944	13575.8	14765.1	14843.7	14937.3	22765.5	-0.0557351	-1.17722	-1.12149	0.00338548
PP-C5	Pde8b	tr|E9Q7S6|E9Q7S6_MOUSE	S422	47.1	NA	86405.4	98356.4	89134.9	39067.2	37555.1	25556.9	21757.5	52540.2	32116.8	80286	0.450097	-1.10897	-1.55907	0.00684153
PP-C5	Pdzd2	tr|E9Q1M1|E9Q1M1_MOUSE	S1103	100	NA	41830.6	37408.1	46131.8	14871.8	19617.9	19128.7	27072.6	16081.7	21049.5	19985.6	-0.119778	-1.17053	-1.05075	0.0120971
PP-C5	Peak1	sp|Q69Z38|PEAK1_MOUSE	S852	99.95	NA	140380	141308	145118	87450.2	86050.9	145818	109587	56054.3	50668	116096	-1.0068	-1.41476	-0.407956	0.0263457
PP-C5	Pex19	sp|Q8VCI5|PEX19_MOUSE	T41	99.94	NA	80293.3	77308.1	89741.4	42665.1	49106.9	44189.2	33581.8	25712.2	29911.4	38398	-0.607881	-1.56778	-0.959899	0.00432952
PP-C5	Pex19	sp|Q8VCI5|PEX19_MOUSE	S35	100	NA	415227	355675	412917	230443	229128	232918	192487	161836	184029	195029	-0.355428	-1.1902	-0.834775	0.00414019
PP-C5	Pfkl	sp|P12382|PFKAL_MOUSE	T304	100	NA	156343	137305	106659	44150.4	50720.4	50920.9	54794.1	39748.1	54048.4	42619.3	-0.0966148	-1.50854	-1.41193	0.00888693
PP-C5	Pfkl	sp|P12382|PFKAL_MOUSE	T773	99.99	NA	1.28541e+06	1.34553e+06	1.48513e+06	791327	774202	782863	1.0459e+06	558704	562712	764263	-0.597789	-1.29098	-0.693195	0.00734776
PP-C5	Pfkl	sp|P12382|PFKAL_MOUSE	S775	100	NA	1.80031e+06	2.06378e+06	2.02774e+06	1.14374e+06	1.08319e+06	1.17686e+06	1.48039e+06	871141	780923	1.20032e+06	-0.563846	-1.24949	-0.685639	0.00704703
PP-C5	Pfkm	sp|P47857|PFKAM_MOUSE	T304	100	NA	156343	137305	106659	44150.4	50720.4	50920.9	54794.1	39748.1	54048.4	42619.3	-0.0966148	-1.50854	-1.41193	0.00888693
PP-C5	Pfkp	sp|Q9WUA3|PFKAP_MOUSE	T312	100	NA	156343	137305	106659	44150.4	50720.4	50920.9	54794.1	39748.1	54048.4	42619.3	-0.0966148	-1.50854	-1.41193	0.00888693
PP-C5	Pgbd5	tr|D3YZI9|D3YZI9_MOUSE	S520	99.99	NA	888417	841358	779994	398114	337517	433331	532261	359802	324398	470098	-0.314082	-1.2901	-0.97602	0.00587989
PP-C5	Phactr1	sp|Q2M3X8|PHAR1_MOUSE	S505	100	NA	36842.9	33834.3	22794.6	9726.85	17025.6	12710.3	10351.8	9365.66	11202.6	10761.5	-0.276146	-1.59915	-1.323	0.0188869
PP-C5	Phactr1	sp|Q2M3X8|PHAR1_MOUSE	S67	100	NA	375177	407968	353674	143895	181707	180103	179186	152454	151873	184204	-0.170252	-1.31635	-1.14609	0.00261276
PP-C5	Phactr2	tr|B1AVN8|B1AVN8_MOUSE	T95	100	NA	109501	105094	120878	83738.1	74818.1	98545.5	84354.1	56226	53996.5	78717.6	-0.631281	-1.02082	-0.389535	0.00994645
PP-C5	Phactr2	tr|B1AVP0|B1AVP0_MOUSE	T25	100	NA	109501	105094	120878	83738.1	74818.1	98545.5	84354.1	56226	53996.5	78717.6	-0.631281	-1.02082	-0.389535	0.00994645
PP-C5	Phactr3	sp|Q8BYK5|PHAR3_MOUSE	S229	50	NA	461862	376647	389715	163957	200730	167000	241381	121483	124870	170727	-0.649868	-1.73281	-1.08294	0.00587989
PP-C5	Phyhip	sp|Q8K0S0|PHYIP_MOUSE	S79	100	NA	24467.6	19882.4	24983.4	14022.6	14817.1	12183.9	21368.9	10992.2	11323.8	15399.3	-0.483294	-1.05051	-0.567213	0.0395125
PP-C5	Phyhipl	sp|Q8BGT8|PHIPL_MOUSE	S124	100	NA	24467.6	19882.4	24983.4	14022.6	14817.1	12183.9	21368.9	10992.2	11323.8	15399.3	-0.483294	-1.05051	-0.567213	0.0395125
PP-C5	Pi4ka	tr|E9Q3L2|E9Q3L2_MOUSE	T1364	99.96	NA	89934	79327.7	74421.5	34337.2	44998.7	38476.6	47252.5	32142.3	32659.7	41329.8	-0.348923	-1.32593	-0.97701	0.00534551
PP-C5	Pi4ka	tr|E9Q3L2|E9Q3L2_MOUSE	S1366	99.98	NA	136447	121070	113838	65020.2	67622.5	68038.4	72384.5	58002.1	51479.5	65786.4	-0.318559	-1.17715	-0.858588	0.00359885
PP-C5	Picalm	sp|Q7M6Y3|PICAL_MOUSE	S107	50	NA	29422.7	28529.2	25878.8	14276.5	18481.4	15866.5	19623.7	9894.05	10824.4	18261.6	-0.719875	-1.4316	-0.711727	0.00539952
PP-C5	Pip5k1a	sp|P70182|PI51A_MOUSE	S443	100	NA	38042.7	39879.5	31245.6	20178.9	18875.7	19499.2	21269.7	17424.4	17217.1	24673.3	-0.204315	-1.07101	-0.866698	0.00644406
PP-C5	Pip5k1c	sp|O70161|PI51C_MOUSE	S555	100	NA	2.67455e+06	2.90329e+06	2.91431e+06	1.3546e+06	1.51433e+06	1.60466e+06	1.74399e+06	1.31272e+06	1.41115e+06	1.71501e+06	-0.190699	-1.05551	-0.864814	0.00304423
PP-C5	Pitpnc1	sp|Q8K4R4|PITC1_MOUSE	S122	100	NA	344207	360906	269838	228862	261353	243912	158680	134783	155465	207236	-0.621057	-1.16308	-0.542019	0.029198
PP-C5	Pitpnc1	sp|Q8K4R4|PITC1_MOUSE	S119	100	NA	396171	409626	322529	235857	297231	281420	191639	137473	157001	230112	-0.772627	-1.35301	-0.580381	0.0172197
PP-C5	Pitpnm1	sp|O35954|PITM1_MOUSE	T1225	49.15	NA	61315.9	58177.2	50687.3	77179.5	50921.4	63843.6	57320.7	24066.4	28081.6	40190.4	-1.257	-1.12142	0.135579	0.0255273
PP-C5	Pitpnm1	sp|O35954|PITM1_MOUSE	S304	100	NA	557354	552451	485952	324900	329275	285994	305405	177823	201341	247646	-0.715917	-1.48839	-0.772468	0.00282882
PP-C5	Pitpnm1	sp|O35954|PITM1_MOUSE	T287	100	NA	1.57639e+06	1.42684e+06	1.30531e+06	798320	919344	751064	808754	455989	538105	678308	-0.721133	-1.53078	-0.809649	0.00396654
PP-C5	Pitpnm1	sp|O35954|PITM1_MOUSE	S300	100	NA	1.77887e+06	1.62874e+06	1.48827e+06	886669	1.00794e+06	821629	933419	513791	602741	754866	-0.708736	-1.54758	-0.838843	0.00351094
PP-C5	Pitpnm2	sp|Q6ZPQ6|PITM2_MOUSE	S305	98.27	NA	14345.6	18649.1	14562.3	10223.2	8104.6	5455.29	5577.56	8692.96	5610.14	8375.93	-0.0375581	-1.14837	-1.11081	0.0223463
PP-C5	Pitpnm2	sp|Q6ZPQ6|PITM2_MOUSE	S1263	100	NA	34800.1	34179	41724.6	15179.6	17408.3	18836.6	18620.9	17640	24277.8	22760.9	0.259271	-0.816108	-1.07538	0.00855008
PP-C5	Pitpnm2	sp|Q6ZPQ6|PITM2_MOUSE	S302	97.49	NA	37722	62082.4	53873.7	31194.1	20444.5	19235.4	21859.4	22708.3	15448.3	23990.1	-0.281157	-1.42494	-1.14379	0.0253239
PP-C5	Pitpnm2	sp|Q6ZPQ6|PITM2_MOUSE	S321	97.71	NA	102179	81010.4	88518.9	41991.9	35711.5	36491.3	55056.8	35302.2	39793.6	38811.9	-0.172364	-1.27029	-1.09793	0.0085369
PP-C5	Pitpnm2	sp|Q6ZPQ6|PITM2_MOUSE	S316	100	NA	197904	168544	179127	92634.1	87923.5	88707.9	115179	83960.9	96313.2	93153	-0.092584	-1.01262	-0.920039	0.00574672
PP-C5	Pitpnm2	sp|Q6ZPQ6|PITM2_MOUSE	S365	100	NA	193310	239028	265600	96368.5	69140.5	86409.8	91639.3	89949.2	86117.7	127523	0.0355696	-1.40201	-1.43758	0.00641082
PP-C5	Pitpnm3	sp|Q3UHE1|PITM3_MOUSE	S907	100	NA	5864.52	7789.57	6328.84	1943.56	4346.68	3903.01	3791.46	3610.63	3046.89	5012.97	-0.0707958	-1.00075	-0.929954	0.0289326
PP-C5	Pitpnm3	sp|Q3UHE1|PITM3_MOUSE	T926	91.12	NA	148313	141753	132925	66516.4	82057	58070.1	69641.1	54041.9	55695.2	67612.7	-0.332105	-1.36161	-1.02951	0.00307568
PP-C5	Pitpnm3	sp|Q3UHE1|PITM3_MOUSE	S928	100	NA	523892	478697	464693	181207	265465	178178	230366	149673	195202	185192	-0.310217	-1.50404	-1.19382	0.00414265
PP-C5	Pkp4	sp|Q68FH0|PKP4_MOUSE	S1098	76.1	NA	43919.5	49259.1	42964.5	26788.4	16806.8	20068.8	31734.8	21020.8	14229.6	28594.7	-0.436335	-1.36445	-0.928118	0.0149126
PP-C5	Pkp4	sp|Q68FH0|PKP4_MOUSE	S1099	84.81	NA	89677.7	91405.4	82356.1	73777.3	47926.4	56912.8	62400.6	42144.3	32959.5	56329.9	-0.682176	-1.22555	-0.543372	0.0131154
PP-C5	Pkp4	sp|Q68FH0|PKP4_MOUSE	S775	100	NA	121216	121258	121017	80288.6	69199.4	70558.3	88809.8	60370	48618.7	82984.5	-0.502757	-1.15278	-0.650023	0.00454233
PP-C5	Pkp4	sp|Q68FH0|PKP4_MOUSE	S226	63.95	NA	274732	263833	300046	187340	175854	223373	219417	130487	134552	179457	-0.604547	-1.07684	-0.47229	0.00780744
PP-C5	Pkp4	sp|Q68FH0|PKP4_MOUSE	T507	99.96	NA	281418	271003	253462	206206	182053	183595	206259	133910	129949	180983	-0.560212	-1.02584	-0.465629	0.00350953
PP-C5	Pkp4	sp|Q68FH0|PKP4_MOUSE	Y1093	49.32	NA	448184	339424	391524	270250	233883	217163	311690	162193	159148	231174	-0.684643	-1.29058	-0.605942	0.0158689
PP-C5	Pkp4	sp|Q68FH0|PKP4_MOUSE	S1090	100	NA	609371	502899	545794	394813	315877	318638	432919	245215	217837	339327	-0.658939	-1.25529	-0.59635	0.0113662
PP-C5	Pkp4	sp|Q68FH0|PKP4_MOUSE	S246	24.56	NA	748429	708835	767821	409968	396044	448391	561113	229235	224074	443941	-1.00181	-1.71033	-0.708518	0.00477566
PP-C5	Plaa	sp|P27612|PLAP_MOUSE	S318	99.98	NA	81328.6	73321	67430.8	36728.4	42340.8	38073.1	55921.2	28613.1	36120.6	41541.5	-0.418713	-1.19353	-0.774818	0.0133355
PP-C5	Plcb1	sp|Q9Z1B3|PLCB1_MOUSE	S1026	50	NA	7417.76	6024.94	7228.97	2869.8	2749.55	1753.79	1620.65	3863.71	1287.59	1325.62	0.196005	-1.41969	-1.61569	0.0131099
PP-C5	Plcb1	sp|Q9Z1B3|PLCB1_MOUSE	Y1025	50	NA	7417.76	6024.94	7228.97	2869.8	2749.55	1753.79	1620.65	3863.71	1287.59	1325.62	0.196005	-1.41969	-1.61569	0.0131099
PP-C5	Plcb1	sp|Q9Z1B3|PLCB1_MOUSE	S848	97.37	NA	17940.9	20804	16752.6	7316.32	12752.5	6170.3	11763.4	7028.11	9397.38	9833.32	-0.210156	-1.17152	-0.961368	0.0250457
PP-C5	Plcb1	sp|Q9Z1B3|PLCB1_MOUSE	T847	98.87	NA	29213.3	25833.9	22785.8	12419.8	11565.2	10626	16097.7	9765.05	12096.3	10854.6	-0.213853	-1.24704	-1.03319	0.00945315
PP-C5	Plcb1	sp|Q9Z1B3|PLCB1_MOUSE	S1200	99.99	NA	433761	519113	500926	239117	220035	196341	258718	149647	179116	185859	-0.47548	-1.55975	-1.08427	0.00352917
PP-C5	Plcb1	sp|Q9Z1B3|PLCB1_MOUSE	S1199	99.98	NA	999089	1.16335e+06	1.1932e+06	468088	457490	470888	454030	314863	314457	450130	-0.556047	-1.82976	-1.27371	0.00229257
PP-C5	Plcb1	sp|Q9Z1B3|PLCB1_MOUSE	S1197	100	NA	1.02185e+06	1.17584e+06	1.25765e+06	429556	452028	468149	456286	333569	318540	459757	-0.469627	-1.82068	-1.35105	0.00253372
PP-C5	Plch2	sp|A2AP18|PLCH2_MOUSE	S987	99.41	NA	100308	104871	127012	60896.9	36929.6	50545.3	69486.2	47073	40619.8	63548.7	-0.312858	-1.33652	-1.02366	0.0131588
PP-C5	Plch2	sp|A2AP18|PLCH2_MOUSE	S1001	81.53	NA	195523	162477	200889	63459.2	60405.2	65666.4	99573	82900.2	67523.8	100550	0.0574476	-1.30857	-1.36601	0.00685368
PP-C5	Plch2	sp|A2AP18|PLCH2_MOUSE	S990	93.84	NA	195523	162477	200889	63459.2	60405.2	65666.4	99573	82900.2	67523.8	100550	0.0574476	-1.30857	-1.36601	0.00685368
PP-C5	Plch2	sp|A2AP18-2|PLCH2_MOUSE	S987	99.41	NA	100308	104871	127012	60896.9	36929.6	50545.3	69486.2	47073	40619.8	63548.7	-0.312858	-1.33652	-1.02366	0.0131588
PP-C5	Plch2	sp|A2AP18-2|PLCH2_MOUSE	S1001	81.53	NA	195523	162477	200889	63459.2	60405.2	65666.4	99573	82900.2	67523.8	100550	0.0574476	-1.30857	-1.36601	0.00685368
PP-C5	Plch2	sp|A2AP18-2|PLCH2_MOUSE	S990	93.84	NA	195523	162477	200889	63459.2	60405.2	65666.4	99573	82900.2	67523.8	100550	0.0574476	-1.30857	-1.36601	0.00685368
PP-C5	Plcl2	sp|Q8K394|PLCL2_MOUSE	S1114	100	NA	265316	258065	257225	113640	127618	111760	133253	96916.8	95547.7	113855	-0.33717	-1.43504	-1.09787	0.000730942
PP-C5	Plcl2	sp|Q8K394|PLCL2_MOUSE	S1123	100	NA	855899	782032	745135	291526	358244	324313	370414	194517	236221	324154	-0.642182	-1.88297	-1.24079	0.00227248
PP-C5	Plec	sp|Q9QXS1-10|PLEC_MOUSE	S1263	100	NA	321684	272240	284081	161535	138765	142536	258947	111640	111392	150264	-0.653776	-1.39202	-0.738242	0.026373
PP-C5	Plec	sp|Q9QXS1-3|PLEC_MOUSE	S1295	100	NA	321684	272240	284081	161535	138765	142536	258947	111640	111392	150264	-0.653776	-1.39202	-0.738242	0.026373
PP-C5	Plekha6	sp|Q7TQG1|PKHA6_MOUSE	S175	99.98	NA	16252.9	13616.1	13644.6	9056.52	9966.04	7527.17	7882.77	6787.7	7013.78	8711.96	-0.318948	-1.07168	-0.752733	0.00847981
PP-C5	Plekha6	sp|Q7TQG1|PKHA6_MOUSE	S506	98.47	NA	39355.7	36686.5	38922.6	24986.3	22721.7	26190.8	21184.6	12714.6	13923.2	26872.3	-0.835721	-1.52469	-0.688967	0.00247022
PP-C5	Plekha6	sp|Q7TQG1|PKHA6_MOUSE	T908	94.45	NA	77218.8	72874.4	66795	61328.5	56873.8	62945.8	45116.4	32407.4	32702.9	55211.4	-0.797052	-1.15103	-0.353979	0.0123334
PP-C5	Plekha6	sp|Q7TQG1|PKHA6_MOUSE	S901	100	NA	131168	123387	117874	98446	95336.3	98166.8	82050.2	56261.1	58783.2	90175.4	-0.700846	-1.10981	-0.408965	0.0043427
PP-C5	Plekha6	sp|Q7TQG1|PKHA6_MOUSE	S864	98.8	NA	286763	262754	279075	121158	161677	128508	159425	61014.6	95559.4	129303	-0.866057	-1.81885	-0.952797	0.00350953
PP-C5	Plekha6	sp|Q7TQG1|PKHA6_MOUSE	S472	98.45	NA	164403	147299	162656	83988	117108	137621	136422	54580.9	65063.7	138303	-0.989596	-1.40226	-0.412663	0.0180381
PP-C5	Plekha6	sp|Q7TQG1|PKHA6_MOUSE	T863	98.19	NA	361572	274440	311931	145135	247467	166013	186071	60177.1	112507	154126	-1.1085	-1.8717	-0.763207	0.0161871
PP-C5	Plekha6	sp|Q7TQG1|PKHA6_MOUSE	S476	100	NA	189035	169749	187104	104376	139143	160764	158022	70228	78032.8	158866	-0.923215	-1.29551	-0.37229	0.0159016
PP-C5	Plekhj1	sp|Q9D240|PKHJ1_MOUSE	S114	73.95	NA	124702	135640	136648	43407.5	49711.4	56891.5	54764.9	36758.1	31215.3	67354.7	-0.590998	-1.9611	-1.3701	0.00163248
PP-C5	Plekhj1	sp|Q9D240|PKHJ1_MOUSE	Y110	74.06	NA	174548	184556	182244	89782.6	90148.5	95652.8	96916	74837.5	69916.1	108262	-0.363641	-1.318	-0.954356	0.00036
PP-C5	Plxna1	sp|P70206|PLXA1_MOUSE	Y1606	97.65	NA	17577.4	20715.4	19428.9	12919.4	14367.4	11725.9	11629.8	9013.93	8915.5	13059.5	-0.498019	-1.10182	-0.603803	0.00620992
PP-C5	Plxna1	sp|P70206|PLXA1_MOUSE	S1609	98.5	NA	99893.2	107117	107921	38317	72086.7	35492.2	47201.8	26560.2	37599.4	53382.4	-0.589595	-1.71034	-1.12074	0.0105844
PP-C5	Plxna2	sp|P70207|PLXA2_MOUSE	T1628	99.36	NA	1.10631e+06	1.06473e+06	1.03101e+06	278806	260734	210134	416459	306853	338786	254259	0.147066	-1.72523	-1.8723	0.00234502
PP-C5	Plxna4	sp|Q80UG2|PLXA4_MOUSE	T1627	99.36	NA	1.10631e+06	1.06473e+06	1.03101e+06	278806	260734	210134	416459	306853	338786	254259	0.147066	-1.72523	-1.8723	0.00234502
PP-C5	Ppfia2	sp|Q8BSS9|LIPA2_MOUSE	S689	50	NA	43272.3	47958.7	46958.9	21880.3	27204.7	22210.9	28002.2	22140.3	22441.5	24879	-0.15531	-1.04716	-0.891851	0.00374065
PP-C5	Ppfia3	sp|P60469|LIPA3_MOUSE	S586	100	NA	135297	141203	126945	94559.4	71033.6	78965.3	83842.1	63600.2	57702.3	80788.2	-0.436848	-1.1488	-0.711955	0.00453414
PP-C5	Ppfia3	sp|P60469|LIPA3_MOUSE	S142	100	NA	133217	133346	145119	82386.1	74802.7	86504.5	95444.6	64285.9	72918.4	86704.1	-0.305546	-1.00024	-0.694696	0.00428516
PP-C5	Ppfia3	sp|P60469|LIPA3_MOUSE	S357	100	NA	154388	161485	151301	79269.4	80524.8	91293.9	99577.1	69614	66416	99498.3	-0.36617	-1.19507	-0.828902	0.00280057
PP-C5	Ppfia3	sp|P60469|LIPA3_MOUSE	S490	98.15	NA	223969	224376	248752	135732	124106	136635	154970	104482	94797.1	143072	-0.468422	-1.22161	-0.753185	0.00329543
PP-C5	Ppfia3	sp|P60469|LIPA3_MOUSE	S532	100	NA	531227	541183	618373	289151	365864	292913	352298	259276	258843	351063	-0.327408	-1.12137	-0.793967	0.00573233
PP-C5	Ppfia3	tr|B8QI35|B8QI35_MOUSE	S207	100	NA	33428.7	48555.2	36374	13994.3	25587.2	16876.9	14407.6	12181	16551	12511.1	-0.302433	-1.45746	-1.15503	0.0217241
PP-C5	Ppfia3	tr|B8QI35|B8QI35_MOUSE	S737	100	NA	135297	141203	126945	94559.4	71033.6	78965.3	83842.1	63600.2	57702.3	80788.2	-0.436848	-1.1488	-0.711955	0.00453414
PP-C5	Ppfia3	tr|B8QI35|B8QI35_MOUSE	S142	100	NA	133217	133346	145119	82386.1	74802.7	86504.5	95444.6	64285.9	72918.4	86704.1	-0.305546	-1.00024	-0.694696	0.00428516
PP-C5	Ppfia3	tr|B8QI35|B8QI35_MOUSE	S508	100	NA	154388	161485	151301	79269.4	80524.8	91293.9	99577.1	69614	66416	99498.3	-0.36617	-1.19507	-0.828902	0.00280057
PP-C5	Ppfia3	tr|B8QI35|B8QI35_MOUSE	S641	98.15	NA	223969	224376	248752	135732	124106	136635	154970	104482	94797.1	143072	-0.468422	-1.22161	-0.753185	0.00329543
PP-C5	Ppfia3	tr|B8QI35|B8QI35_MOUSE	S683	100	NA	531227	541183	618373	289151	365864	292913	352298	259276	258843	351063	-0.327408	-1.12137	-0.793967	0.00573233
PP-C5	Ppfia4	tr|B8QI36|B8QI36_MOUSE	S682	100	NA	29423.5	29184.9	31408.7	22770.9	26825.1	13421	22641.8	13516.3	15223.4	20389.6	-0.575556	-1.06219	-0.486634	0.0380198
PP-C5	Ppip5k1	sp|A2ARP1|VIP1_MOUSE	S982	100	NA	78177.5	87362.7	77835.4	45083.1	47876.2	46234.3	45534.3	34594.6	37258.8	44166.2	-0.362273	-1.17509	-0.81282	0.00229566
PP-C5	Ppip5k1	tr|F6RMX0|F6RMX0_MOUSE	S29	100	NA	78177.5	87362.7	77835.4	45083.1	47876.2	46234.3	45534.3	34594.6	37258.8	44166.2	-0.362273	-1.17509	-0.81282	0.00229566
PP-C5	Ppm1h	sp|Q3UYC0|PPM1H_MOUSE	S513	99.92	NA	17813.9	19299.6	18565.8	8017.65	6139.79	7029.44	9910.24	9693.93	4577.68	8925.29	-0.123634	-1.37903	-1.2554	0.00804702
PP-C5	Ppp1r14a	sp|Q91VC7|PP14A_MOUSE	S134	99.79	NA	70019.2	71311.9	69119.6	82020.5	68497.2	77031.1	68617.8	35188.6	35001.2	51629.7	-1.07708	-0.999186	0.0778894	0.00539917
PP-C5	Ppp1r9a	tr|H3BJD6|H3BJD6_MOUSE	Y159	95.75	NA	13176.2	13608.9	10270.3	5472.38	5698.48	4943.28	5895.44	5227.53	6287.11	4801.89	0.0653389	-1.10125	-1.16659	0.00737556
PP-C5	Ppp1r9a	tr|Q7TN74|Q7TN74_MOUSE	Y159	95.75	NA	13176.2	13608.9	10270.3	5472.38	5698.48	4943.28	5895.44	5227.53	6287.11	4801.89	0.0653389	-1.10125	-1.16659	0.00737556
PP-C5	Ppp1r9a	tr|Q7TN74|Q7TN74_MOUSE	Y905	68.1	NA	173022	181422	180345	78807.9	84912.6	70807.9	89843.4	78221.8	81859.8	104840	-0.0188412	-1.1552	-1.13636	0.00155204
PP-C5	Ppp3ca	sp|P63328|PP2BA_MOUSE	S462	100	NA	131102	316488	178219	53118.3	71485.5	36065.4	38373.7	43534.2	30067.8	40016.1	-0.435262	-2.50294	-2.06768	0.0433658
PP-C5	Ppp3ca	sp|P63328|PP2BA_MOUSE	S469	99.39	NA	6.70488e+06	6.69884e+06	7.40186e+06	2.10149e+06	1.46971e+06	2.08698e+06	2.40688e+06	2.33131e+06	1.48478e+06	3.01043e+06	-0.0795898	-1.86184	-1.78225	0.00236703
PP-C5	Prkaa2	sp|Q8BRK8|AAPK2_MOUSE	S377	100	NA	24272.9	23236.7	27020	15134.4	12900.6	12823.2	11005.9	7422.09	8567.14	10964.8	-0.697635	-1.63575	-0.938115	0.00359312
PP-C5	Prkaa2	sp|Q8BRK8|AAPK2_MOUSE	S484	64.17	NA	156615	187111	177511	101505	102239	100537	118726	73613.5	97040.9	110961	-0.309605	-1.0259	-0.716296	0.00742226
PP-C5	Prkca	sp|P20444|KPCA_MOUSE	T638	100	intracellular localization////NA/NA/Requires dual phosphorylation to locate to pericentrion./17504762	16325.2	14450.7	15279.9	8954.39	4589.18	12866.4	11601.7	7323.81	6521	7313.69	-0.457097	-1.14908	-0.69198	0.0536197
PP-C5	Prkca	sp|P20444|KPCA_MOUSE	S321	96.33	NA	64240.7	67741.4	66252.1	38379.4	19868.9	27414.5	55872	35779.8	23939.2	44269.5	-0.244894	-1.14598	-0.901088	0.0450913
PP-C5	Prkca	sp|P20444|KPCA_MOUSE	S319	100	NA	851640	906781	834979	449105	283415	340175	589233	333874	278007	432568	-0.441535	-1.49856	-1.05702	0.0111207
PP-C5	Prkca	tr|Q4VA93|Q4VA93_MOUSE	T638	100	intracellular localization////NA/NA/Requires dual phosphorylation to locate to pericentrion./17504762	16325.2	14450.7	15279.9	8954.39	4589.18	12866.4	11601.7	7323.81	6521	7313.69	-0.457097	-1.14908	-0.69198	0.0536197
PP-C5	Prkca	tr|Q4VA93|Q4VA93_MOUSE	S321	96.33	NA	64240.7	67741.4	66252.1	38379.4	19868.9	27414.5	55872	35779.8	23939.2	44269.5	-0.244894	-1.14598	-0.901088	0.0450913
PP-C5	Prkca	tr|Q4VA93|Q4VA93_MOUSE	S319	100	NA	851640	906781	834979	449105	283415	340175	589233	333874	278007	432568	-0.441535	-1.49856	-1.05702	0.0111207
PP-C5	Prkcb	sp|P68404|KPCB_MOUSE	T642	100	intracellular localization////NA/NA/Requires dual phosphorylation to locate to pericentrion./17504762	1.74452e+06	1.94127e+06	1.25014e+06	1.52998e+06	1.36937e+06	975887	998229	407545	640451	999424	-1.21731	-1.65073	-0.433414	0.0389672
PP-C5	Prkcb	sp|P68404-2|KPCB_MOUSE	S660	99.95	NA	11491	16740.5	16215.6	8625.55	7186.24	5407.4	7459.29	11570.5	10588.7	11236.3	0.627936	-0.419223	-1.04716	0.023037
PP-C5	Prkce	sp|P16054|KPCE_MOUSE	T228	100	NA	52044.4	46024.9	55547.8	30325.5	33327.8	33200.7	38806.3	22155.2	27436.2	28250.4	-0.451838	-1.04621	-0.594377	0.00942855
PP-C5	Prkce	sp|P16054|KPCE_MOUSE	S337	99.99	NA	2.60769e+06	2.55323e+06	2.50383e+06	1.32117e+06	1.23769e+06	1.46013e+06	1.81804e+06	1.04447e+06	1.03773e+06	1.52048e+06	-0.487122	-1.29516	-0.808041	0.00538911
PP-C5	Prkcg	sp|P63318|KPCG_MOUSE	S510	98.11	NA	98802.1	97445.4	105710	66495.2	44241.2	69495.9	80232.9	60649.2	31942.9	68005.7	-0.49213	-1.12042	-0.62829	0.0316581
PP-C5	Prr15	sp|Q9D1T5|PRR15_MOUSE	S107	99.88	NA	542352	539937	635082	187036	260076	264803	251305	157541	181399	322275	-0.506834	-1.75614	-1.2493	0.00337717
PP-C5	Prrt2	sp|E9PUL5|PRRT2_MOUSE	T74	99.34	NA	103012	118994	116082	66942.4	71816.2	71284	77758.1	35675.1	45841.1	59630.9	-0.81991	-1.46728	-0.647368	0.003378
PP-C5	Prrt2	sp|E9PUL5|PRRT2_MOUSE	S102	99.92	NA	116811	129568	123887	82000.4	92467.1	93077.5	98042.4	58154.5	60965.4	75202	-0.617802	-1.05119	-0.433385	0.00376835
PP-C5	Prrt2	sp|E9PUL5|PRRT2_MOUSE	S248	100	NA	227963	214642	231764	89273.8	107927	90385.5	93888.2	88425.2	75653.6	82953	-0.217197	-1.45419	-1.23699	0.00150117
PP-C5	Prrt2	sp|E9PUL5|PRRT2_MOUSE	S244	100	NA	308418	287773	302873	136368	156817	134430	192305	124133	114096	125176	-0.379738	-1.33112	-0.951378	0.00410049
PP-C5	Prrt2	sp|E9PUL5|PRRT2_MOUSE	S98	100	NA	303843	310798	308085	179938	208612	188408	209725	144801	139385	181930	-0.468947	-1.1141	-0.645157	0.00205663
PP-C5	Prrt2	sp|E9PUL5|PRRT2_MOUSE	T214	95.31	NA	368454	338028	321704	200437	204689	194334	209728	133395	143792	182315	-0.545616	-1.30621	-0.76059	0.00234502
PP-C5	Prrt2	sp|E9PUL5|PRRT2_MOUSE	T212	84.3	NA	477074	446775	424682	286501	228419	221442	281136	113886	150523	198362	-0.94418	-1.76558	-0.821401	0.00359885
PP-C5	Prrt2	sp|E9PUL5|PRRT2_MOUSE	T78	99.93	NA	610998	551633	514839	243445	265356	271175	331589	162862	177267	246842	-0.708441	-1.71717	-1.00873	0.00355365
PP-C5	Prrt2	sp|E9PUL5|PRRT2_MOUSE	S211	87.17	NA	716518	666983	618518	450836	377053	381085	386649	274353	260930	353558	-0.575747	-1.31812	-0.742375	0.003378
PP-C5	Prrt2	sp|E9PUL5|PRRT2_MOUSE	S208	100	NA	3.62399e+06	3.43006e+06	3.19314e+06	2.02507e+06	1.91026e+06	1.79191e+06	2.09862e+06	1.17144e+06	1.24754e+06	1.69724e+06	-0.693854	-1.4978	-0.803945	0.00234502
PP-C5	Prrt3	sp|Q6PE13|PRRT3_MOUSE	S892	83.01	NA	89503.6	96316.3	85664.5	26933.8	35761.2	39459.6	53918.8	30936.6	28752.2	31490.1	-0.386693	-1.60037	-1.21368	0.00636825
PP-C5	Prrt3	sp|Q6PE13|PRRT3_MOUSE	S894	93.44	NA	95907.6	95655	89114.7	37787	41006	53058.6	62264.8	29863	34626.7	46278.5	-0.589782	-1.53681	-0.947027	0.00683362
PP-C5	Prrt3	sp|Q6PE13|PRRT3_MOUSE	S895	93.63	NA	117037	111820	107937	46865.8	53662.5	68790.4	74754.1	36698.9	40335.9	55042.3	-0.66373	-1.54332	-0.879592	0.00641154
PP-C5	Prrt3	sp|Q6PE13|PRRT3_MOUSE	S833	100	NA	104624	110571	107564	56747.4	60212.9	62851.2	66086	47109.2	44939.7	63752.2	-0.417584	-1.22502	-0.807434	0.00135325
PP-C5	Prrt3	sp|Q6PE13|PRRT3_MOUSE	S832	100	NA	130953	162826	134935	62600.5	70893.9	74166.5	79616.1	46921.1	47136.3	73384.2	-0.610829	-1.60344	-0.99261	0.00480343
PP-C5	Prrt3	sp|Q6PE13|PRRT3_MOUSE	S898	48.84	NA	208645	220909	182405	60345.2	78899.7	106558	117804	40442.9	47146	82917.9	-1.05356	-2.21966	-1.16609	0.00692635
PP-C5	Prrt3	sp|Q6PE13|PRRT3_MOUSE	S806	100	NA	159867	236112	214981	76900.3	93872.2	99997.3	95657.3	42956	47098.7	89931.4	-1.02465	-2.17724	-1.15259	0.00856185
PP-C5	Prrt3	sp|Q6PE13|PRRT3_MOUSE	S799	77.83	NA	724135	681178	634422	182673	246793	287684	395326	95791.7	131861	248342	-1.28887	-2.57851	-1.28964	0.00553414
PP-C5	Prrt3	sp|Q6PE13|PRRT3_MOUSE	S791	99.66	NA	709615	652436	613400	218261	263194	304918	399236	133387	176636	290681	-0.935178	-2.08677	-1.15159	0.00567514
PP-C5	Prrt3	sp|Q6PE13|PRRT3_MOUSE	S845	100	NA	1.37412e+06	1.40022e+06	1.35322e+06	893762	829344	925696	945535	579208	655123	892772	-0.541997	-1.1566	-0.6146	0.00188147
PP-C5	Psd	sp|Q5DTT2|PSD1_MOUSE	S548	97.29	NA	23731.5	25901.8	27614.9	12855.5	9648.81	10884.4	13754.2	14262.9	11800.3	15058.8	0.14497	-0.982522	-1.12749	0.00486913
PP-C5	Psd	sp|Q5DTT2|PSD1_MOUSE	S722	100	NA	357818	441364	465475	134581	132381	99080.3	122490	173150	122743	161849	0.276619	-1.51064	-1.78726	0.00425697
PP-C5	Psd	sp|Q5DTT2-2|PSD1_MOUSE	S91	100	NA	357818	441364	465475	134581	132381	99080.3	122490	173150	122743	161849	0.276619	-1.51064	-1.78726	0.00425697
PP-C5	Psd3	sp|Q2PFD7|PSD3_MOUSE	S827	100	NA	108438	115070	113158	53504.2	48177.5	53660.6	66300.6	43489.3	47961.2	50745.4	-0.277174	-1.29529	-1.01812	0.00279851
PP-C5	Psd3	sp|Q2PFD7|PSD3_MOUSE	S998	98.75	NA	517251	499230	488458	162529	144484	176704	303202	140218	158350	182993	-0.398157	-1.74861	-1.35046	0.00684153
PP-C5	Psd3	sp|Q2PFD7|PSD3_MOUSE	S759	33.33	NA	550223	463605	722205	210879	148089	221877	154700	313207	200456	389887	0.48201	-1.17194	-1.65395	0.0156306
PP-C5	Psd3	sp|Q2PFD7|PSD3_MOUSE	S1003	100	NA	1.93551e+06	1.81361e+06	1.87714e+06	901055	786866	929491	1.26373e+06	829497	842906	923630	-0.214559	-1.16529	-0.950731	0.00643737
PP-C5	Psd3	sp|Q2PFD7|PSD3_MOUSE	S1000	100	NA	2.72525e+06	2.51365e+06	2.60931e+06	1.07247e+06	902109	1.12838e+06	1.54984e+06	1.05723e+06	1.0039e+06	1.21532e+06	-0.174661	-1.34396	-1.1693	0.00475975
PP-C5	Psd3	sp|Q2PFD7|PSD3_MOUSE	S1009	100	NA	4.01295e+06	3.70524e+06	3.93171e+06	1.67757e+06	1.43508e+06	1.87223e+06	2.55306e+06	1.62426e+06	1.61912e+06	1.92182e+06	-0.216671	-1.25978	-1.04311	0.00745856
PP-C5	Psd3	sp|Q2PFD7|PSD3_MOUSE	S1001	100	NA	6.41429e+06	5.99115e+06	6.03542e+06	2.63905e+06	2.32268e+06	2.81497e+06	4.04533e+06	2.31519e+06	2.53214e+06	2.80696e+06	-0.286217	-1.34268	-1.05646	0.00702522
[truncated: 26,529 more rows]

## Sheet: Supp Data 2b
Gene Names	Swissprot Protein Accession	Phosphorylation Sites	Phosphorylation Scores	Cortex			PDGFRA HGG				NTRK HGG
				1	2	3	4	5	6	7	8	9	10
2010300C02Rik	tr|E9Q3M9|E9Q3M9_MOUSE	S728	98	16630.1	20465.3	21582.2	18839.1	16338.4	17922.1	16717.6	14820.1	14481.4	23350.8
2010300C02Rik	tr|E9Q3M9|E9Q3M9_MOUSE	S730	100	20449.2	20316.1	27243.2	19723.9	16682.7	16879	18582.1	19525.8	17704.4	27061.2
2010300C02Rik	tr|E9Q3M9|E9Q3M9_MOUSE	S528	100	65567.6	60016.9	66532.3	62891.4	40070.7	45780.1	65216.2	54490.3	50631.3	58920.1
2010300C02Rik	tr|E9Q3M9|E9Q3M9_MOUSE	S961	100	89226.2	83869.4	100136	65695.8	66392.9	67944.2	73736.2	66949.7	61495.6	72263.7
2010300C02Rik	tr|E9Q3M9|E9Q3M9_MOUSE	S47	98	109212	117945	136111	69279.2	76780.1	83478.6	76790	83918.3	74771.8	102808
2010300C02Rik	tr|E9Q3M9|E9Q3M9_MOUSE	S465	100	453354	418978	400590	291534	252273	233987	386538	244259	249644	309423
2010300C02Rik	tr|E9Q3M9|E9Q3M9_MOUSE	S612	100	375584	402238	441227	487816	439715	455453	329259	332345	308980	352720
2010300C02Rik	tr|E9Q3M9|E9Q3M9_MOUSE	S507	100	2.11943e+06	2.00882e+06	2.0151e+06	1.75167e+06	1.58754e+06	1.6701e+06	1.93081e+06	1.76532e+06	1.71984e+06	2.00871e+06
2010300C02Rik	tr|F7B0R9|F7B0R9_MOUSE	S204	98	14009.5	17600.6	18415.5	19353.4	18002.4	20365.1	16084.8	16603.9	16118.7	24475.9
2010300C02Rik	tr|F7B0R9|F7B0R9_MOUSE	S206	100	17226.8	17472.3	23245.9	20262.4	18381.8	19179.7	17878.8	21876	19706.2	28365.1
2010300C02Rik	tr|F7B0R9|F7B0R9_MOUSE	S437	100	75165.8	72129.5	85443.3	67489.2	73154.9	77205.6	70945.1	75007.9	68448.7	75745.7
2010300C02Rik	tr|F7B0R9|F7B0R9_MOUSE	S88	100	316399	345934	376487	501133	484499	517536	316795	372347	343915	369716
2010300C02Rik	tr|F7B0R9|F7B0R9_MOUSE	S25	100	970498	917438	890835	917176	890115	905047	1.06351e+06	960690	1.01799e+06	1.11173e+06
6430548M08Rik	tr|Q3TA40|Q3TA40_MOUSE	T272	100	1.70984e+06	1.25472e+06	1.34738e+06	1.07383e+06	909959	1.23179e+06	1.82609e+06	1.52886e+06	1.29204e+06	1.29793e+06
6430548M08Rik	tr|Q3TA40|Q3TA40_MOUSE	S275	100	2.86858e+06	2.87751e+06	2.66563e+06	2.49631e+06	2.43406e+06	2.35194e+06	2.50677e+06	2.24446e+06	2.33381e+06	2.72249e+06
A830010M20Rik	tr|E9QLA8|E9QLA8_MOUSE	S353	100	6153.29	5150.39	7407.56	7093.13	6753.78	8158.76	10406.1	7404.45	8738.27	6688.22
A830010M20Rik	tr|E9QLA8|E9QLA8_MOUSE	S301	99	13493.3	13746.1	10736.5	27148.6	20827.9	16766.1	13077.8	16019.1	15402.8	16074.2
A830010M20Rik	tr|E9QLA8|E9QLA8_MOUSE	S722	100	17835.5	16702.6	17610.5	17005	18124.5	18821.6	21690.7	21371.1	26421.6	20036.2
A830010M20Rik	tr|E9QLA8|E9QLA8_MOUSE	S229	89	33556.7	36189.2	32571	57197.1	45995.3	48438	58677	45704.4	48148.5	59068.2
A830010M20Rik	tr|E9QLA8|E9QLA8_MOUSE	S340	100	130547	123589	117997	67058.8	62080.3	78922.6	87165	97839	101232	137158
Aak1	sp|Q3UHJ0|AAK1_MOUSE	S938	96	87659.1	106060	116615	90501.4	88130.4	92846.9	95526.6	84184.4	76133.1	117088
Aak1	sp|Q3UHJ0|AAK1_MOUSE	S936	100	222399	259137	277935	242751	270927	255140	256702	222145	248146	297299
Aak1	sp|Q3UHJ0|AAK1_MOUSE	S795	33	293260	415932	376625	460291	423950	291414	266463	221095	236159	369369
Abcb1a	sp|P21447|MDR1A_MOUSE	S657	50	71462.5	57085	59318.9	47777.9	47087.9	42516.5	41510.4	45301.9	63064.6	49161.6
Abcc5	sp|Q9R1X5|MRP5_MOUSE	S558	100	83234.8	83300.3	74504.5	66811.3	61521.5	63608.4	56784.8	49168.5	57932.7	63268.6
Abi2	sp|P62484|ABI2_MOUSE	S181	100	1.91149e+06	1.89398e+06	2.60411e+06	1.52154e+06	1.7076e+06	1.52163e+06	1.54175e+06	2.14876e+06	1.79002e+06	2.04855e+06
Ablim1	sp|Q8K4G5|ABLM1_MOUSE	S738	99	337259	305918	393536	227283	278648	234845	274236	240146	277239	289558
Ablim1	tr|E9Q9C4|E9Q9C4_MOUSE	S559	99	332047	299870	377903	233258	287038	234185	272825	242533	277157	295065
Ablim1	tr|E9Q9C7|E9Q9C7_MOUSE	S545	99	345763	309645	397920	226626	278820	234525	273302	235248	271896	289277
Ablim2	sp|Q8BL65|ABLM2_MOUSE	T291	97	20769.4	16570.1	15883.9	10767.9	9341.42	11064.4	17317.4	19971.1	10059.9	11529.8
Ablim2	sp|Q8BL65|ABLM2_MOUSE	S367	94	38547.7	32740.9	30859.7	28438	26294.7	30105.8	48253.5	41451.6	42225.6	33436.7
Ablim2	sp|Q8BL65|ABLM2_MOUSE	S294	99	61022.4	56609	51202.8	40259.8	44443.8	47929.5	56413.5	67232.2	60187.1	56011.7
Ablim2	sp|Q8BL65|ABLM2_MOUSE	S289	100	673363	661530	641053	612701	670474	652967	692653	814453	804519	766316
Ablim2	tr|D3YYR9|D3YYR9_MOUSE	T67	97	19475.1	15843.6	15804.9	11876.4	9373.27	11799.6	16984.9	18712.3	9964.19	12030.2
Ablim2	tr|D3YYR9|D3YYR9_MOUSE	S154	94	36145.5	31305.4	30706.3	31365.8	26384.4	32106.4	47326.9	38839	41823.7	34887.8
Ablim2	tr|D3YYR9|D3YYR9_MOUSE	S70	99	57219.7	54127.1	50948.2	44404.7	44595.3	51114.6	55330.2	62994.7	59614.3	58442.5
Ablim2	tr|D3YYR9|D3YYR9_MOUSE	S123	44	152230	181805	191307	165251	170344	188177	160085	116712	138598	177476
Ablim2	tr|D3YYR9|D3YYR9_MOUSE	S127	100	281676	318317	331916	446179	374646	395383	333584	291838	348125	369118
Ablim2	tr|D3YYR9|D3YYR9_MOUSE	S132	100	375486	431397	438655	610534	510024	484297	420607	440949	489561	512798
Ablim2	tr|D3YYR9|D3YYR9_MOUSE	S65	100	607072	608048	608844	646742	642874	660318	647397	734278	757204	764203
Ablim3	sp|Q69ZX8|ABLM3_MOUSE	S379	100	36272.6	41742.3	40507.4	43875.3	42922.2	44495.1	55672.9	46529.8	51299.4	48953.6
Ablim3	sp|Q69ZX8|ABLM3_MOUSE	S282	100	331350	308605	298169	357872	360590	334855	367201	327193	359700	350380
Abr	sp|Q5SSL4|ABR_MOUSE	T46	100	112890	122786	109973	121883	114532	123428	121188	98823.7	110666	123558
Acap2	sp|Q6ZQK5|ACAP2_MOUSE	S521	100	206742	189417	195216	109592	106143	122664	134184	94056.2	92050.5	126186
Acap2	sp|Q6ZQK5|ACAP2_MOUSE	S517	100	868061	818331	830657	486374	486730	494069	574149	408844	392874	530655
Acox3	sp|Q9EPL9|ACOX3_MOUSE	S288	33	35181.1	32633.3	24603	22447.7	17452.9	15143.8	17674.3	15019.9	12977.9	17052
Adam22	sp|Q9R1V6|ADA22_MOUSE	S866	50	50486.3	33580.1	32778.7	35983.9	48411.3	39965.4	51202.3	40979.4	41209	29626.2
Adam22	sp|Q9R1V6|ADA22_MOUSE	S868	33	50233.1	36903.1	46735.3	39177.3	61825.8	46655.4	51082.4	37960	57586.5	35288.5
Adam22	sp|Q9R1V6|ADA22_MOUSE	S802	99	48637	43029.6	44517.8	65474.1	51960.2	45637.1	53631.8	46221	41617.2	52358.7
Adam22	sp|Q9R1V6|ADA22_MOUSE	S810	100	120229	108627	104618	99652.7	103151	120739	137664	135943	133302	129262
Adam22	sp|Q9R1V6|ADA22_MOUSE	S808	100	228278	210637	205208	257707	254375	240507	266525	265503	263933	264303
Adam22	sp|Q9R1V6|ADA22_MOUSE	S806	100	494652	428390	436763	428464	421651	444791	489893	412205	409551	447333
Adam22	sp|Q9R1V6|ADA22_MOUSE	S830	98	752062	695922	900691	509993	738126	497910	595593	524009	545051	569884
Adam22	sp|Q9R1V6|ADA22_MOUSE	S832	100	3.62012e+06	3.39231e+06	2.99766e+06	2.45805e+06	3.21169e+06	2.47802e+06	2.97821e+06	2.2323e+06	2.60232e+06	2.74014e+06
Adam22	sp|Q9R1V6-10|ADA22_MOUSE	S863	98	66510.4	64312.1	66019.2	81821.6	72796.2	66541.6	70545.4	72043	70006.7	76137.9
Adam22	sp|Q9R1V6-10|ADA22_MOUSE	S869	100	93293.9	90120.8	84967.7	115753	98613.6	94845.4	93255.9	100829	102781	104924
Adam22	sp|Q9R1V6-10|ADA22_MOUSE	S774	100	110158	104669	97224.6	91801.9	93084.4	114520	124935	123169	121916	116980
Adam22	sp|Q9R1V6-10|ADA22_MOUSE	S867	100	116064	115536	113072	151248	133352	128608	125114	140732	135887	138142
Adam22	sp|Q9R1V6-10|ADA22_MOUSE	S772	100	147983	144575	133281	147759	160147	154793	171992	167643	175287	164661
Adam22	sp|Q9R1V6-10|ADA22_MOUSE	S770	100	469106	422910	417005	394406	386363	415212	449739	363099	365626	403250
Adam22	sp|Q9R1V6-10|ADA22_MOUSE	S794	98	875750	870575	1.02213e+06	629124	859162	589688	710053	600188	630922	654644
Adam22	sp|Q9R1V6-10|ADA22_MOUSE	S796	100	3.63942e+06	3.58641e+06	3.03526e+06	2.50249e+06	3.22455e+06	2.53027e+06	2.95073e+06	2.20725e+06	2.57916e+06	2.72452e+06
Adam22	sp|Q9R1V6-11|ADA22_MOUSE	S875	90	17426.6	12957	12024.1	18464.5	13926.7	18349.4	18272.6	16175.1	14344.9	19052.6
Adam22	sp|Q9R1V6-11|ADA22_MOUSE	S934	33	50314.4	38814.3	47309.4	39175.9	61358.8	47143	50559.3	37129.5	56667.1	34638.7
Adam22	sp|Q9R1V6-11|ADA22_MOUSE	T856	88	67153.2	59167.9	51930.7	63818.9	54540.2	71870.3	73826.7	48513.1	61719.2	59254.6
Adam22	sp|Q9R1V6-11|ADA22_MOUSE	S926	98	66836.3	64375.2	66402.2	81104.1	72582	66533.3	71000.1	71783.9	70060.4	75882.5
Adam22	sp|Q9R1V6-11|ADA22_MOUSE	S810	100	120423	114253	105903	99649.2	102372	122000	136254	132968	131174	126881
Adam22	sp|Q9R1V6-11|ADA22_MOUSE	S932	100	143434	125043	118190	150348	145578	134617	143648	139988	142850	133415
Adam22	sp|Q9R1V6-11|ADA22_MOUSE	S930	100	116633	115649	113728	149922	132959	128592	125921	140226	135991	137679
Adam22	sp|Q9R1V6-11|ADA22_MOUSE	S806	100	479395	433828	426711	400735	396954	424715	465237	375564	381389	413698
Adam22	sp|Q9R1V6-11|ADA22_MOUSE	S830	98	880041	871429	1.02805e+06	623607	856633	589615	714630	598030	631406	652448
Adam22	sp|Q9R1V6-11|ADA22_MOUSE	S832	100	3.65725e+06	3.58993e+06	3.05287e+06	2.48055e+06	3.21506e+06	2.52995e+06	2.96974e+06	2.19931e+06	2.58114e+06	2.71538e+06
Adcy1	sp|O88444|ADCY1_MOUSE	S549	99	48775.9	47370	45612.4	35444	40755.2	44762.9	53072.9	40776.1	40093.4	42497
Adcy1	sp|O88444|ADCY1_MOUSE	S550	100	107016	101096	103453	101662	99633	109918	118402	101896	108795	112578
Adcy2	sp|Q80TL1|ADCY2_MOUSE	S471	100	13655	14546	11749.5	11164.2	9479.04	9392.2	9607.57	11082.7	13998.1	10887
Adcy5	sp|P84309|ADCY5_MOUSE	S8	100	54661.4	43310.3	67421.8	86663.2	60267.6	85335	125278	89301.8	102280	120658
Adcy9	sp|P51830|ADCY9_MOUSE	S1292	100	58384.1	71487.9	56925.3	60115.1	49741	53160.6	66225.2	88193	66323	73989.5
Adcy9	sp|P51830|ADCY9_MOUSE	S678	100	189524	180126	178655	239592	228904	194120	197690	206201	236493	244031
Add1	sp|Q9QYC0|ADDA_MOUSE	S353	100	25820.8	25068.4	23761.4	24880.9	29398.9	21670.9	25152.3	21261.3	20610.8	21467.4
Add1	sp|Q9QYC0|ADDA_MOUSE	S457	100	122950	124782	116785	97973.8	97389.2	79487.6	88289.6	109290	96412	106200
Add1	sp|Q9QYC0|ADDA_MOUSE	T358	100	1.12559e+06	1.18824e+06	1.15005e+06	1.11049e+06	1.35296e+06	1.06919e+06	1.21289e+06	895182	970782	980294
Add1	sp|Q9QYC0|ADDA_MOUSE	T11	100	1.23945e+06	1.1785e+06	1.24709e+06	1.1755e+06	1.09566e+06	1.10476e+06	1.27482e+06	1.03558e+06	1.02637e+06	1.1527e+06
Add1	sp|Q9QYC0|ADDA_MOUSE	S600	100	1.38617e+06	1.2854e+06	1.16562e+06	1.16285e+06	1.07693e+06	1.09517e+06	1.17216e+06	1.16709e+06	995668	1.17985e+06
Add1	sp|Q9QYC0|ADDA_MOUSE	S355	100	1.45896e+06	1.53183e+06	1.47489e+06	1.41182e+06	1.74714e+06	1.34827e+06	1.51929e+06	1.16751e+06	1.27025e+06	1.24556e+06
Add1	sp|Q9QYC0|ADDA_MOUSE	S605	100	4.07578e+06	4.4804e+06	4.30847e+06	3.08723e+06	3.51991e+06	3.05842e+06	3.20324e+06	4.15586e+06	3.8049e+06	3.5462e+06
Add2	sp|Q9QYB8|ADDB_MOUSE	S678	96	35167.9	26548.8	36109.8	29064.4	37412.8	24964.6	28551.6	40497	38775.7	34471.8
Add2	sp|Q9QYB8|ADDB_MOUSE	S539	100	67769.9	76594.9	76083.4	75806.5	91080.4	76526.7	69375.7	65935.8	72090.7	84856.5
Add2	sp|Q9QYB8|ADDB_MOUSE	S60	99	90331.5	100270	98426.5	109027	119308	121184	95728.7	99563.3	100062	110035
Add2	sp|Q9QYB8|ADDB_MOUSE	T674	100	145356	108702	149414	117716	138405	116526	113927	130520	146544	138322
Add2	sp|Q9QYB8|ADDB_MOUSE	T670	100	138640	159232	134713	130325	134147	122218	117762	139940	132723	164278
Add2	sp|Q9QYB8|ADDB_MOUSE	T669	100	178985	199776	176291	161375	178753	153449	145057	172887	180329	200690
Add2	sp|Q9QYB8|ADDB_MOUSE	T622	97	384816	316259	300770	273782	375124	255687	307508	329439	316098	271221
Add2	sp|Q9QYB8|ADDB_MOUSE	S535	99	311061	325796	303718	378566	419300	411569	328546	353034	369805	403868
Add2	sp|Q9QYB8|ADDB_MOUSE	S532	100	546520	557718	535170	530460	581655	632299	489949	390657	384819	507187
Add2	sp|Q9QYB8|ADDB_MOUSE	S620	98	619308	569324	546118	566474	627335	507992	489283	646805	592410	564342
Add2	sp|Q9QYB8|ADDB_MOUSE	S606	100	985979	757043	690769	627923	663793	533386	887311	825026	669635	606851
Add2	sp|Q9QYB8|ADDB_MOUSE	T533	86	733001	793444	668762	736561	885555	801020	648319	487803	499449	747291
Add2	sp|Q9QYB8|ADDB_MOUSE	S530	100	637047	692410	603252	793593	905422	779166	683023	569418	616431	749781
Add2	sp|Q9QYB8|ADDB_MOUSE	S700	100	927395	1.06466e+06	978881	1.16944e+06	1.08924e+06	1.0681e+06	892215	919670	930353	1.12541e+06
Add2	sp|Q9QYB8|ADDB_MOUSE	S602	100	1.09324e+06	1.11852e+06	1.06784e+06	1.30331e+06	1.41675e+06	1.23274e+06	1.1248e+06	1.19405e+06	1.11729e+06	1.24752e+06
Add2	sp|Q9QYB8|ADDB_MOUSE	S598	100	1.53294e+06	1.54829e+06	1.47271e+06	1.79109e+06	1.85393e+06	1.62337e+06	1.61145e+06	1.72493e+06	1.58825e+06	1.70989e+06
Add2	sp|Q9QYB8|ADDB_MOUSE	T589	100	2.80653e+06	2.49374e+06	2.03474e+06	2.00415e+06	2.04298e+06	1.93319e+06	2.17659e+06	1.99376e+06	1.7764e+06	2.25738e+06
Add2	sp|Q9QYB8|ADDB_MOUSE	S614	100	2.52694e+06	3.17527e+06	3.26698e+06	2.96677e+06	3.48536e+06	2.53071e+06	2.67715e+06	3.32603e+06	2.98266e+06	2.83423e+06
Add2	sp|Q9QYB8|ADDB_MOUSE	S618	100	2.83839e+06	3.39487e+06	3.45019e+06	3.16062e+06	3.69082e+06	2.71375e+06	2.87732e+06	3.57457e+06	3.18047e+06	3.01667e+06
Add2	sp|Q9QYB8|ADDB_MOUSE	S698	100	4.49433e+06	4.40877e+06	4.14196e+06	3.45541e+06	3.45668e+06	3.03981e+06	3.23662e+06	4.15846e+06	3.68249e+06	4.24051e+06
Add2	sp|Q9QYB8|ADDB_MOUSE	S594	100	8.52216e+06	7.44518e+06	7.13183e+06	7.12462e+06	7.16418e+06	6.25365e+06	6.84068e+06	6.98537e+06	6.59195e+06	7.49847e+06
Add2	sp|Q9QYB8|ADDB_MOUSE	S692	100	7.66523e+06	7.82621e+06	7.11526e+06	7.65976e+06	7.52227e+06	6.80305e+06	7.21424e+06	7.16739e+06	7.11008e+06	8.25289e+06
Add2	sp|Q9QYB8|ADDB_MOUSE	S696	100	9.01451e+06	8.90878e+06	7.98644e+06	7.59577e+06	7.44091e+06	6.78782e+06	7.22334e+06	8.10802e+06	7.38397e+06	8.72068e+06
Adrb1	sp|P34971|ADRB1_MOUSE	S278	50	83950.1	87762	81793.6	59282.3	81200.9	68079.1	76297.5	63114.6	59058.2	72346.4
Agap2	sp|Q3UHD9|AGAP2_MOUSE	T381	99	18777.5	23748.4	15077.8	18669.3	19605.4	12388.9	15754.7	23822.9	15728	10834.4
Agap2	sp|Q3UHD9|AGAP2_MOUSE	S1172	100	13316.4	24079.4	19769.5	15800.2	26270.7	13872.7	11837.5	18921.6	24426.6	17136.6
Agap2	sp|Q3UHD9|AGAP2_MOUSE	S382	97	255038	264862	145783	135535	173305	70547.6	153039	156214	94743.2	24131.3
Agap2	sp|Q3UHD9|AGAP2_MOUSE	S211	100	35693.1	31914.1	35525.9	25485.1	25351	30649.2	33404.5	28079.7	30684.2	39614.1
Agap2	sp|Q3UHD9|AGAP2_MOUSE	S149	100	39425.3	26084.7	30452.2	23145.3	30348.1	29662.7	37472.4	33868.5	35040.6	41385.9
Agap2	sp|Q3UHD9|AGAP2_MOUSE	S54	100	113956	111151	104750	68135	80739.7	65484.2	125784	73832.4	88964.2	91019.5
Agap2	sp|Q3UHD9|AGAP2_MOUSE	S642	97	116172	122883	145137	99561.9	109099	133646	89458.5	187932	160131	169052
Ahcyl2	sp|Q68FL4|SAHH3_MOUSE	S109	100	295288	294116	288559	193244	201466	218414	200483	140733	142977	170064
Ahnak2	tr|F7DBB3|F7DBB3_MOUSE	S1257	48	30481.6	29118.4	33742.7	3589.22	10663.6	7801.51	12711.4	9971.73	11327.6	15126.4
Aida	sp|Q8C4Q6|AIDA_MOUSE	S161	96	146689	137991	132128	82855.3	99952	77031.5	127215	60108.3	79783.5	73410.1
Aifm3	sp|Q3TY86|AIFM3_MOUSE	S32	100	43756.9	39309.6	45006.4	54015.3	57880.6	44137.8	49868.7	45197.8	53137.1	45359.3
Aifm3	sp|Q3TY86|AIFM3_MOUSE	S36	96	95773.4	85844.2	91288	97999.2	120962	90625.5	104639	81351.6	98852.7	78495.8
Akap5	sp|D3YVF0|AKAP5_MOUSE	S270	100	24455.9	20019.9	24887.1	27979	18356.8	30973.4	26255.8	29214.6	25534.2	27019
Akap5	sp|D3YVF0|AKAP5_MOUSE	S275	99	18329.4	17166.2	17428.8	27190.3	19601.8	32184.5	28294.5	27650.1	21292.1	28038.1
Akap5	sp|D3YVF0|AKAP5_MOUSE	T139	99	53581.9	52066.1	66007.7	98520.1	63130.2	86925.9	65941.3	96750.9	88084.6	98782.2
Akap5	sp|D3YVF0|AKAP5_MOUSE	T220	100	353525	361946	401185	507439	337545	493868	441121	478417	482372	465664
Akap5	sp|D3YVF0|AKAP5_MOUSE	S22	100	771302	1.09145e+06	1.00056e+06	832309	858395	838240	775849	999024	773314	796617
Akap5	sp|D3YVF0|AKAP5_MOUSE	S251	100	539583	571863	682623	926408	674419	867871	763261	938641	824595	930807
Akap6	tr|E9Q9K8|E9Q9K8_MOUSE	S1591	99	138120	138755	129218	98329.4	106204	110359	107949	96979	93635.5	102852
Aldh3b1	sp|Q80VQ0|AL3B1_MOUSE	Y272	78	13927.6	10103.5	10013.7	3919.64	4495.78	3928.32	6797.93	4929.06	6707.64	7396.89
Aldoa	sp|P05064|ALDOA_MOUSE	S39	100	844042	893322	807473	789507	755113	680626	793069	780951	722244	953170
Alms1	sp|Q8K4E0|ALMS1_MOUSE	S2531	50	51816.9	39652.4	29383.5	24708.9	20790.1	21784.2	26698.2	16001.1	15466.5	23401.4
Amer3	sp|Q6NS69|AMER3_MOUSE	S777	100	14049.4	33420.3	17053.6	14103.1	14845.9	11572	15400.5	13801.9	13825.6	17314.2
Amph	sp|Q7TQF7|AMPH_MOUSE	S252	100	41652.3	38716.4	37528.3	41989.6	41370.1	42989.8	43595	50477.5	47229.6	48237.3
Amph	sp|Q7TQF7|AMPH_MOUSE	S244	100	99237.7	95156.9	95632.5	86343.2	91371.4	89437.5	100214	102100	96310	103149
Amph	sp|Q7TQF7|AMPH_MOUSE	T274	98	730748	699502	693683	742595	688168	801255	857912	811739	830252	787196
Amph	sp|Q7TQF7|AMPH_MOUSE	S276	100	1.26576e+06	1.22173e+06	1.18885e+06	1.33332e+06	1.28653e+06	1.4792e+06	1.53388e+06	1.5321e+06	1.56933e+06	1.49287e+06
Ank2	sp|Q8C8R3|ANK2_MOUSE	S3411	95	7757.66	13824.1	13722.2	9571.45	13216.8	8410.33	9712.18	8048	9275.87	6287.21
Ank2	sp|Q8C8R3|ANK2_MOUSE	S2741	96	14212.7	17266.9	14281.7	13750.1	13187.4	15862	13593.7	9407.59	14593.8	12011.6
Ank2	sp|Q8C8R3|ANK2_MOUSE	S1851	100	49951.7	52281.4	54932	40998.4	54027.2	42911.3	44191.8	36071.2	45937.5	40208.6
Ank2	sp|Q8C8R3|ANK2_MOUSE	T2205	100	50473.8	49208.7	41052.2	50289.8	45180.7	45554.1	43767.7	43203.3	41987.8	44009.5
Ank2	sp|Q8C8R3|ANK2_MOUSE	S2622	82	37707.7	39077.1	37566.5	49480.8	46556.7	46700.1	41119.6	39825.3	34420.3	43793.9
Ank2	sp|Q8C8R3|ANK2_MOUSE	S29	100	65448.4	61030.7	61405.3	57665.2	61140.3	59251.7	73968.5	51300.7	49001.2	55853.4
Ank2	sp|Q8C8R3|ANK2_MOUSE	S1900	100	36775.8	45846.8	54007.4	50563.4	65094.9	50193.9	52315.1	49426	37716.7	56850.2
Ank2	sp|Q8C8R3|ANK2_MOUSE	S2743	79	64578.8	73522.6	69482.2	70251.9	69378.8	70993.3	74958.4	56202.8	73425.8	60027.6
Ank2	sp|Q8C8R3|ANK2_MOUSE	S1925	100	41159.8	58653.2	62976.4	57763.3	77474.7	46336.7	44278.4	32732.2	36605	66150.8
Ank2	sp|Q8C8R3|ANK2_MOUSE	S2238	100	73084.1	88664.2	93107.8	75507.5	120214	67488.2	58324	69065.3	67615.1	78735.5
Ank2	sp|Q8C8R3|ANK2_MOUSE	S2485	50	137357	133794	129484	117529	108346	111917	133017	113325	136382	128124
Ank2	sp|Q8C8R3|ANK2_MOUSE	S2826	99	155896	175009	172926	144456	191989	141094	148797	111355	147084	151620
Ank2	sp|Q8C8R3|ANK2_MOUSE	T2333	99	166527	191900	186735	194732	221486	193346	190108	169188	172215	203639
Ank2	sp|Q8C8R3|ANK2_MOUSE	S3379	100	164191	188236	178227	240116	269026	210755	179302	137939	160838	211725
Ank2	sp|Q8C8R3|ANK2_MOUSE	S2206	100	382352	401259	400549	291152	287257	249219	247708	210255	220312	261834
Ank2	sp|Q8C8R3|ANK2_MOUSE	S2090	100	261141	283421	315837	331984	327048	284811	285179	276899	265442	286203
Ank2	sp|Q8C8R3|ANK2_MOUSE	T3050	100	353588	446164	430103	343438	436442	357257	379408	244685	312895	365051
Ank2	sp|Q8C8R3|ANK2_MOUSE	T2232	100	364213	444351	427290	408023	529321	338373	293007	340205	337119	388962
Ank2	sp|Q8C8R3|ANK2_MOUSE	S2824	100	524428	592519	575069	497466	735487	485495	522371	361239	468943	474037
Ank2	sp|Q8C8R3|ANK2_MOUSE	S2827	99	1.4125e+06	1.38649e+06	1.33036e+06	916849	1.32186e+06	938787	1.07054e+06	563207	820085	917549
Ank2	sp|Q8C8R3|ANK2_MOUSE	S2364	100	754968	915442	929179	772235	991938	872221	728190	590161	611247	882058
Ank2	sp|Q8C8R3|ANK2_MOUSE	S3781	100	1.14371e+06	1.03375e+06	955447	885755	969512	955594	986330	939633	926120	1.05068e+06
Ank2	sp|Q8C8R3|ANK2_MOUSE	S31	100	1.30584e+06	1.09746e+06	1.17059e+06	977764	1.15205e+06	1.05768e+06	1.31936e+06	974553	1.01124e+06	1.08076e+06
Ank2	sp|Q8C8R3|ANK2_MOUSE	S1819	100	1.05992e+06	1.22942e+06	1.26716e+06	1.14455e+06	1.56674e+06	1.10962e+06	1.03986e+06	751218	596060	1.14737e+06
Ank2	sp|Q8C8R3|ANK2_MOUSE	S1703	100	1.04845e+06	1.27569e+06	1.26488e+06	1.131e+06	1.40815e+06	1.02663e+06	861441	808219	889140	1.19205e+06
Ank2	sp|Q8C8R3|ANK2_MOUSE	S1699	100	1.113e+06	1.32694e+06	1.32585e+06	1.16419e+06	1.45576e+06	1.05754e+06	901890	840277	930205	1.24483e+06
Ank2	sp|Q8C8R3|ANK2_MOUSE	S1700	100	1.14287e+06	1.35579e+06	1.35543e+06	1.20265e+06	1.48868e+06	1.09401e+06	933403	872066	953509	1.27583e+06
Ank2	sp|Q8C8R3|ANK2_MOUSE	S1816	100	1.26414e+06	1.4779e+06	1.52988e+06	1.39963e+06	1.85429e+06	1.30236e+06	1.23981e+06	912964	715499	1.37657e+06
Ank2	sp|Q8C8R3-2|ANK2_MOUSE	S3439	95	7715.72	13733.3	13626.6	9587.66	13214.7	8425.19	9712.11	8109.28	9330.01	6301.67
Ank2	sp|Q8C8R3-2|ANK2_MOUSE	S2769	96	14135.9	17153.5	14182.2	13773.3	13185.3	15890.1	13593.6	9479.23	14678.9	12039.2
Ank2	sp|Q8C8R3-2|ANK2_MOUSE	S1879	100	49681.7	51938.2	54549.4	41067.8	54018.8	42987.1	44191.5	36345.8	46205.6	40301.1
Ank2	sp|Q8C8R3-2|ANK2_MOUSE	T2233	100	50201	48885.7	40766.3	50375	45173.7	45634.7	43767.3	43532.3	42232.8	44110.7
Ank2	sp|Q8C8R3-2|ANK2_MOUSE	S2650	82	37503.9	38820.5	37304.8	49564.6	46549.4	46782.6	41119.3	40128.6	34621.1	43894.7
Ank2	sp|Q8C8R3-2|ANK2_MOUSE	S1928	100	36577	45545.8	53631.2	50649.1	65084.8	50282.6	52314.7	49802.3	37936.8	56980.9
Ank2	sp|Q8C8R3-2|ANK2_MOUSE	S2771	79	64229.7	73039.9	68998.3	70370.9	69368	71118.8	74957.9	56630.7	73854.3	60165.7
Ank2	sp|Q8C8R3-2|ANK2_MOUSE	S1953	100	40937.3	58268.1	62537.8	57861.1	77462.6	46418.5	44278.1	32981.5	36818.7	66302.9
Ank2	sp|Q8C8R3-2|ANK2_MOUSE	S2266	100	72689	88082.1	92459.3	75635.4	120195	67607.4	58323.6	69591.2	68009.7	78916.6
Ank2	sp|Q8C8R3-2|ANK2_MOUSE	S2513	50	136614	132915	128582	117728	108329	112115	133016	114188	137178	128418
Ank2	sp|Q8C8R3-2|ANK2_MOUSE	S2854	99	155054	173860	171722	144700	191959	141343	148796	112203	147942	151969
Ank2	sp|Q8C8R3-2|ANK2_MOUSE	S30	100	175106	186709	180296	154514	238355	114939	175836	128471	173975	190888
Ank2	sp|Q8C8R3-2|ANK2_MOUSE	T2361	99	165627	190640	185434	195062	221451	193687	190107	170476	173220	204107
Ank2	sp|Q8C8R3-2|ANK2_MOUSE	S3407	100	163304	187000	176985	240523	268984	211128	179301	138989	161777	212212
Ank2	sp|Q8C8R3-2|ANK2_MOUSE	S2234	100	380285	398624	397759	291646	287212	249660	247706	211856	221598	262436
Ank2	sp|Q8C8R3-2|ANK2_MOUSE	S2118	100	259730	281560	313637	332547	326997	285314	285177	279008	266991	286861
Ank2	sp|Q8C8R3-2|ANK2_MOUSE	T3078	100	351676	443235	427108	344019	436374	357888	379405	246549	314721	365891
Ank2	sp|Q8C8R3-2|ANK2_MOUSE	T2260	100	362244	441433	424314	408714	529238	338971	293005	342796	339087	389857
Ank2	sp|Q8C8R3-2|ANK2_MOUSE	S2852	100	521593	588629	571064	498309	735373	486353	522368	363990	471679	475127
Ank2	sp|Q8C8R3-2|ANK2_MOUSE	S27	100	629862	711398	577744	538696	779614	510372	564707	540118	615594	657591
Ank2	sp|Q8C8R3-2|ANK2_MOUSE	S2855	99	1.40486e+06	1.37738e+06	1.3211e+06	918402	1.32166e+06	940446	1.07054e+06	567496	824871	919659
Ank2	sp|Q8C8R3-2|ANK2_MOUSE	S2392	100	750886	909432	922707	773543	991784	873763	728185	594654	614814	884086
Ank2	sp|Q8C8R3-2|ANK2_MOUSE	S3809	100	1.13753e+06	1.02697e+06	948792	887255	969361	957282	986323	946788	931525	1.05309e+06
Ank2	sp|Q8C8R3-2|ANK2_MOUSE	S1847	100	1.05419e+06	1.22135e+06	1.25833e+06	1.14649e+06	1.56649e+06	1.11158e+06	1.03985e+06	756938	599538	1.15001e+06
Ank2	sp|Q8C8R3-2|ANK2_MOUSE	S1731	100	1.04278e+06	1.26732e+06	1.25607e+06	1.13292e+06	1.40793e+06	1.02845e+06	861435	814373	894330	1.19479e+06
Ank2	sp|Q8C8R3-2|ANK2_MOUSE	S1727	100	1.10698e+06	1.31823e+06	1.31662e+06	1.16616e+06	1.45553e+06	1.05941e+06	901884	846675	935634	1.24769e+06
Ank2	sp|Q8C8R3-2|ANK2_MOUSE	S1728	100	1.13669e+06	1.34689e+06	1.34598e+06	1.20469e+06	1.48845e+06	1.09594e+06	933397	878707	959074	1.27877e+06
Ank2	sp|Q8C8R3-2|ANK2_MOUSE	S1844	100	1.2573e+06	1.46819e+06	1.51922e+06	1.402e+06	1.854e+06	1.30466e+06	1.2398e+06	919916	719675	1.37973e+06
Ank2	sp|Q8C8R3-7|ANK2_MOUSE	S44	100	160583	154714	134345	127311	131493	136675	154996	107990	108783	142745
Ank2	sp|Q8C8R3-7|ANK2_MOUSE	S46	100	1.32686e+06	1.14525e+06	1.22078e+06	979371	1.18054e+06	1.01045e+06	1.30322e+06	959841	1.02697e+06	1.08788e+06
Ank2	tr|S4R245|S4R245_MOUSE	S3352	95	7826.03	13940.7	13838.9	9552.33	13228.7	8382.07	9709.71	7994.68	9200.04	6249.17
Ank2	tr|S4R245|S4R245_MOUSE	S2682	96	14338	17412.4	14403.1	13722.6	13199.4	15808.7	13590.3	9345.26	14474.5	11938.9
Ank2	tr|S4R245|S4R245_MOUSE	S1797	100	50392	52722.2	55399.1	40916.5	54076.3	42767.1	44180.6	35832.2	45561.9	39965.3
Ank2	tr|S4R245|S4R245_MOUSE	T2146	100	50918.7	49623.6	41401.3	50189.4	45221.8	45401.1	43756.5	42917.1	41644.5	43743.2
Ank2	tr|S4R245|S4R245_MOUSE	S2563	82	38040.1	39406.5	37885.9	49382	46598.9	46543.2	41109.1	39561.4	34138.8	43529
Ank2	tr|S4R245|S4R245_MOUSE	S8	100	66025.3	61545.2	61927.4	57550	61195.8	59052.6	73949.7	50960.7	48600.5	55515.4
Ank2	tr|S4R245|S4R245_MOUSE	S1846	100	37099.9	46233.4	54466.6	50462.4	65154	50025.3	52301.8	49098.5	37408.3	56506.2
Ank2	tr|S4R245|S4R245_MOUSE	S2684	79	65148	74142.5	70073	70111.6	69441.8	70754.8	74939.4	55830.4	72825.5	59664.4
Ank2	tr|S4R245|S4R245_MOUSE	S1871	100	41522.6	59147.7	63511.9	57648	77545	46181	44267.1	32515.4	36305.8	65750.6
Ank2	tr|S4R245|S4R245_MOUSE	S2179	100	73728.3	89411.8	93899.5	75356.8	120323	67261.4	58309.1	68607.7	67062.3	78259.1
Ank2	tr|S4R245|S4R245_MOUSE	S2426	50	138568	134922	130585	117295	108444	111541	132983	112574	135267	127348
Ank2	tr|S4R245|S4R245_MOUSE	S2767	99	157271	176484	174396	144167	192164	140620	148759	110618	145881	150703
Ank2	tr|S4R245|S4R245_MOUSE	T2274	99	167995	193518	188322	194343	221687	192696	190060	168067	170807	202407
Ank2	tr|S4R245|S4R245_MOUSE	S3320	100	165638	189823	179742	239637	269270	210047	179256	137025	159523	210444
Ank2	tr|S4R245|S4R245_MOUSE	S2147	100	385722	404642	403955	290571	287518	248382	247645	208862	218511	260250
Ank2	tr|S4R245|S4R245_MOUSE	S2031	100	263443	285811	318522	331321	327345	283854	285106	275065	263272	284471
Ank2	tr|S4R245|S4R245_MOUSE	T2991	100	356704	449926	433760	342752	436838	356056	379311	243064	310337	362843
Ank2	tr|S4R245|S4R245_MOUSE	T2173	100	367424	448097	430923	407208	529801	337236	292933	337951	334363	386609
Ank2	tr|S4R245|S4R245_MOUSE	S2765	100	529051	597515	579959	496473	736155	483864	522238	358846	465108	471169
Ank2	tr|S4R245|S4R245_MOUSE	S2768	99	1.42495e+06	1.39818e+06	1.34168e+06	915019	1.32306e+06	935632	1.07027e+06	559475	813380	911998
Ank2	tr|S4R245|S4R245_MOUSE	S2305	100	761622	923160	937079	770693	992838	869290	728005	586250	606249	876721
Ank2	tr|S4R245|S4R245_MOUSE	S10	100	1.29049e+06	1.08145e+06	1.15877e+06	946806	1.11357e+06	1.02979e+06	1.29296e+06	943898	979383	1.04501e+06
Ank2	tr|S4R245|S4R245_MOUSE	S3722	100	1.1538e+06	1.04247e+06	963571	883986	970392	952383	986079	933407	918549	1.04432e+06
Ank2	tr|S4R245|S4R245_MOUSE	S1765	100	1.06926e+06	1.23979e+06	1.27793e+06	1.14226e+06	1.56816e+06	1.1059e+06	1.03959e+06	746240	591186	1.14043e+06
Ank2	tr|S4R245|S4R245_MOUSE	S1649	100	1.05769e+06	1.28645e+06	1.27564e+06	1.12875e+06	1.40943e+06	1.02318e+06	861222	802864	881871	1.18484e+06
Ank2	tr|S4R245|S4R245_MOUSE	S1645	100	1.12281e+06	1.33813e+06	1.33712e+06	1.16186e+06	1.45708e+06	1.05398e+06	901661	834710	922600	1.23729e+06
Ank2	tr|S4R245|S4R245_MOUSE	S1646	100	1.15295e+06	1.36722e+06	1.36695e+06	1.20025e+06	1.49003e+06	1.09033e+06	933166	866288	945713	1.26811e+06
Ank2	tr|S4R245|S4R245_MOUSE	S1762	100	1.27528e+06	1.49036e+06	1.54288e+06	1.39684e+06	1.85597e+06	1.29799e+06	1.23949e+06	906915	709649	1.36824e+06
Ank2	tr|S4R249|S4R249_MOUSE	S3439	95	7727.26	13749.7	13643.9	9581.27	13209.4	8418.9	9709.43	8092.3	9328.47	6304.21
Ank2	tr|S4R249|S4R249_MOUSE	S2769	96	14157	17173.9	14200.1	13764.2	13180.1	15878.2	13589.9	9459.37	14676.5	12044
Ank2	tr|S4R249|S4R249_MOUSE	S1884	100	49756	51999.9	54618.5	41040.5	53997.3	42955	44179.3	36269.7	46198	40317.3
Ank2	tr|S4R249|S4R249_MOUSE	T2233	100	50276	48943.8	40817.9	50341.4	45155.7	45600.6	43755.3	43441.1	42225.8	44128.5
Ank2	tr|S4R249|S4R249_MOUSE	S2650	82	37560	38866.7	37352.1	49531.6	46530.9	46747.7	41107.9	40044.5	34615.4	43912.3
Ank2	tr|S4R249|S4R249_MOUSE	S29	100	65191.9	60702	61054.8	57724.4	61106.4	59312.1	73947.6	51583	49279	56004.4
Ank2	tr|S4R249|S4R249_MOUSE	S1933	100	36631.7	45600	53699.1	50615.3	65058.8	50245.1	52300.3	49698	37930.5	57003.9
Ank2	tr|S4R249|S4R249_MOUSE	S2771	79	64325.7	73126.7	69085.6	70324	69340.3	71065.7	74937.3	56512.1	73842.1	60189.9
Ank2	tr|S4R249|S4R249_MOUSE	S1958	100	40998.5	58337.4	62616.9	57822.6	77431.8	46383.9	44265.9	32912.4	36812.6	66329.6
Ank2	tr|S4R249|S4R249_MOUSE	S2266	100	72797.7	88186.8	92576.3	75585.1	120147	67557	58307.5	69445.5	67998.5	78948.4
Ank2	tr|S4R249|S4R249_MOUSE	S2513	50	136819	133073	128745	117650	108286	112031	132979	113949	137155	128470
Ank2	tr|S4R249|S4R249_MOUSE	S2854	99	155286	174066	171939	144604	191883	141237	148755	111968	147918	152030
Ank2	tr|S4R249|S4R249_MOUSE	T2361	99	165875	190866	185669	194932	221363	193543	190054	170119	173192	204190
Ank2	tr|S4R249|S4R249_MOUSE	S3407	100	163548	187222	177209	240363	268877	210970	179251	138698	161750	212297
Ank2	tr|S4R249|S4R249_MOUSE	S2234	100	380854	399098	398263	291451	287098	249473	247638	211412	221562	262542
Ank2	tr|S4R249|S4R249_MOUSE	S2118	100	260118	281895	314034	332325	326867	285101	285098	278423	266947	286976
Ank2	tr|S4R249|S4R249_MOUSE	T3078	100	352202	443762	427648	343790	436200	357621	379301	246032	314669	366038
Ank2	tr|S4R249|S4R249_MOUSE	T2260	100	362786	441958	424851	408442	529027	338718	292924	342078	339031	390014
Ank2	tr|S4R249|S4R249_MOUSE	S2852	100	522373	589329	571787	497977	735079	485990	522224	363227	471601	475318
Ank2	tr|S4R249|S4R249_MOUSE	S2855	99	1.40696e+06	1.37902e+06	1.32277e+06	917791	1.32113e+06	939743	1.07024e+06	566307	824735	920030
Ank2	tr|S4R249|S4R249_MOUSE	S2392	100	752009	910512	923875	773028	991388	873110	727985	593409	614713	884442
Ank2	tr|S4R249|S4R249_MOUSE	S3809	100	1.13923e+06	1.02819e+06	949993	886664	968975	956567	986051	944804	931372	1.05352e+06
Ank2	tr|S4R249|S4R249_MOUSE	S31	100	1.30072e+06	1.09155e+06	1.1639e+06	978768	1.15141e+06	1.05876e+06	1.31899e+06	979916	1.01698e+06	1.08368e+06
Ank2	tr|S4R249|S4R249_MOUSE	S1852	100	1.05577e+06	1.2228e+06	1.25992e+06	1.14572e+06	1.56587e+06	1.11075e+06	1.03956e+06	755352	599439	1.15048e+06
Ank2	tr|S4R249|S4R249_MOUSE	S1736	100	1.04434e+06	1.26882e+06	1.25766e+06	1.13217e+06	1.40737e+06	1.02768e+06	861198	812667	894182	1.19527e+06
Ank2	tr|S4R249|S4R249_MOUSE	S1732	100	1.10864e+06	1.31979e+06	1.31828e+06	1.16538e+06	1.45495e+06	1.05861e+06	901635	844902	935479	1.24819e+06
Ank2	tr|S4R249|S4R249_MOUSE	S1733	100	1.13839e+06	1.34849e+06	1.34769e+06	1.20389e+06	1.48786e+06	1.09512e+06	933140	876866	958916	1.27928e+06
Ank2	tr|S4R249|S4R249_MOUSE	S1849	100	1.25918e+06	1.46994e+06	1.52114e+06	1.40107e+06	1.85326e+06	1.30369e+06	1.23946e+06	917989	719556	1.38029e+06
Ank2	tr|S4R2H6|S4R2H6_MOUSE	S8	100	67122.2	63903.5	64294.9	58120.6	63036.1	58523.6	74123.8	47928.7	46444.4	54540.2
Ank2	tr|S4R2H6|S4R2H6_MOUSE	S10	100	1.31193e+06	1.12289e+06	1.20307e+06	956192	1.14706e+06	1.02057e+06	1.29601e+06	887737	935934	1.02665e+06
Ank2	tr|S4R2H6|S4R2H6_MOUSE	S1734	100	1.17296e+06	1.08241e+06	1.00041e+06	892749	999574	943851	988401	877871	877798	1.02597e+06
Ank3	sp|G5E8K5|ANK3_MOUSE	S958	100	74490.3	83956	73305	58921.6	67549.4	57043.5	60019.7	51027.9	53416.8	59124.8
Ank3	tr|A0A087WNU5|A0A087WNU5_MOUSE	T1747	99	18725.7	22930.6	19762.9	27167.9	18848.4	21337.3	19610.2	22056.5	19977.5	24852.9
Ank3	tr|A0A087WNU5|A0A087WNU5_MOUSE	S834	100	38940.7	46824.1	42517.1	62595.3	60937.5	60581.4	46926.8	35294.7	41670.4	51851.4
Ank3	tr|A0A087WNU5|A0A087WNU5_MOUSE	S1748	100	51582	51199.8	47166.3	57615	48249.4	50946	58151.8	45885.5	48271.9	56086
Ank3	tr|A0A087WNU5|A0A087WNU5_MOUSE	S1759	100	92037.8	98060.7	94530	93088	98742.5	91032.5	77927.2	82072.9	93226.6	105353
Ank3	tr|A0A087WNU5|A0A087WNU5_MOUSE	S1316	100	343043	358147	342352	259153	272224	251899	283102	308586	309491	347204
Ank3	tr|A0A087WRU2|A0A087WRU2_MOUSE	T269	99	19596.3	22895.8	20478.4	26432	18273.2	20825.8	20025.1	21652.7	19834.1	25051.9
Ank3	tr|A0A087WRU2|A0A087WRU2_MOUSE	S270	100	53980.2	51122.2	48874	56054.4	46777	49724.6	59382.2	45045.4	47925.3	56535.1
Ank3	tr|A0A087WRU2|A0A087WRU2_MOUSE	S281	100	96317	97912.1	97952.4	90566.5	95729.2	88850.1	79576	80570.3	92557.1	106196
Ank3	tr|G5E8K3|G5E8K3_MOUSE	S940	100	74490.3	83956	73305	58921.6	67549.4	57043.5	60019.7	51027.9	53416.8	59124.8
Ank3	tr|S4R1S2|S4R1S2_MOUSE	S918	100	74724.3	84542.4	73727.9	58846.5	67345.5	56729.5	59899.5	50859.2	53282.8	59231.2
Ank3	tr|S4R208|S4R208_MOUSE	S51	100	40541.9	48837.2	44308.3	65780.1	64084.9	60264.6	47653.8	32050.2	38062.2	49481.9
Ankrd13d	sp|Q6PD24|AN13D_MOUSE	S552	100	261631	275297	276914	239430	240443	251969	182989	181223	222877	256049
Ankrd13d	sp|Q6PD24|AN13D_MOUSE	T556	100	296690	319619	314523	295607	283830	294310	228559	232572	274480	306661
Ankrd34a	tr|B2RW11|B2RW11_MOUSE	S149	93	111154	115515	113943	72591.1	77118.4	72892.9	83105.2	79891.1	69189.1	79570
Ankrd34a	tr|B2RW11|B2RW11_MOUSE	T315	100	107525	129813	112141	108877	106267	110291	109208	104151	107986	113672
Ankrd34b	sp|Q3UUF8|AN34B_MOUSE	S496	100	209604	232017	243813	267855	292211	308731	265508	270495	246803	269228
Ankrd63	sp|A2ARS0|ANR63_MOUSE	S293	100	39603.1	37842.3	73057.4	49738.4	49290.2	66416	52181.7	76342.2	61104	63625.3
Ap1b1	sp|O35643|AP1B1_MOUSE	S48	100	110434	112480	189250	99723	117646	92686.4	85026.6	117795	99169.2	136595
Ap2a1	sp|P17426|AP2A1_MOUSE	S518	59	25492.2	33065	21914.2	20408.8	21963.5	29109.7	27058.3	18276.3	25305.5	19856.5
Ap2a1	sp|P17426|AP2A1_MOUSE	Y53	97	51756.2	57164.7	48530	44435.9	61208.7	35886	46288.8	53308.3	60296.9	47672.9
Ap2a2	sp|P17427|AP2A2_MOUSE	Y53	97	57486.7	63550.3	52221.8	42566.8	61171.3	34509.1	43880.7	50605.8	57977.6	45038.8
Ap3b2	sp|Q9JME5|AP3B2_MOUSE	S272	100	2.44428e+06	2.43195e+06	2.27398e+06	2.32921e+06	2.43148e+06	2.37936e+06	2.42707e+06	2.18854e+06	2.38402e+06	2.65059e+06
Ap4e1	sp|Q80V94|AP4E1_MOUSE	S961	90	9475.41	6851.63	7569.78	4876.72	4030.24	3646.19	5068.01	4586.87	1243.09	3713.98
Apba1	sp|B2RUJ5|APBA1_MOUSE	S286	98	203519	195265	199699	178117	201321	149489	182350	124379	155205	159759
Apba1	sp|B2RUJ5|APBA1_MOUSE	S284	98	342140	321954	320071	293284	335216	219982	273044	184639	249605	248151
Apba1	sp|B2RUJ5|APBA1_MOUSE	S250	100	327480	316692	294436	262754	290173	246785	255869	211118	267585	252074
Apba1	sp|B2RUJ5|APBA1_MOUSE	S252	100	406220	392617	362559	297956	340844	275980	296521	221846	290114	303624
Apba1	sp|B2RUJ5|APBA1_MOUSE	S317	100	472354	470310	440885	424927	421641	390063	410268	289383	376301	378704
Apeh	sp|Q8R146|APEH_MOUSE	S187	100	92561.8	85084.6	95160.2	64437.3	73777.2	48566.8	65567	39014.3	46410.2	57208.9
Arfgap1	sp|Q9EPJ9|ARFG1_MOUSE	S377	98	96757.3	102933	91957.1	95595.7	88602.6	92759	96600.9	99328.9	92600.1	96148.3
Arfgap1	tr|V9GXM1|V9GXM1_MOUSE	S387	98	92767.6	97691.9	89983.5	97753.2	89993.3	93093.5	96542.1	102912	95182.4	97332.4
Arfgap1	tr|V9GXM1|V9GXM1_MOUSE	S247	100	111430	118741	133652	91039.8	87022.3	96736.5	108743	106195	97728.8	108532
Arfgef1	sp|G3X9K3|BIG1_MOUSE	S52	100	198395	210497	204654	128181	204113	127337	149324	98915.7	154926	126750
Arfgef2	sp|A2A5R2|BIG2_MOUSE	T243	98	35940.1	53701.2	50183	42204.8	48353.1	29841.1	33139.3	27779.4	32965.3	32119.3
Arfgef3	sp|Q3UGY8|BIG3_MOUSE	S2088	99	63100.1	65896.1	64657.6	78753.3	74395.6	74209.1	68198.2	62344.3	65383.5	74891.3
Arfgef3	sp|Q3UGY8|BIG3_MOUSE	S2090	100	151667	163980	160979	183492	187339	188088	175665	179755	183787	186511
Arhgap1	sp|Q5FWK3|RHG01_MOUSE	S27	100	293077	306786	306438	112819	162533	109144	158494	96786.3	120886	148308
Arhgap1	sp|Q5FWK3|RHG01_MOUSE	S47	95	252558	198877	184377	117784	124879	123183	118527	113019	101733	163740
Arhgap1	sp|Q5FWK3|RHG01_MOUSE	S49	100	1.14625e+06	1.01137e+06	973744	516874	587667	605425	580484	526346	504492	739528
Arhgap1	sp|Q5FWK3|RHG01_MOUSE	S50	100	1.40556e+06	1.30744e+06	1.26126e+06	855815	871971	842313	895029	853613	800255	1.07183e+06
Arhgap1	sp|Q5FWK3|RHG01_MOUSE	S51	100	2.09296e+06	1.91595e+06	1.93371e+06	1.1922e+06	1.27763e+06	1.22083e+06	1.32742e+06	1.22338e+06	1.31197e+06	1.49822e+06
Arhgap25	sp|Q8BYW1|RHG25_MOUSE	S521	100	94043	86354.1	81734	33182.9	39240.6	45216.9	48345.9	33505.6	37886.9	58377
Arhgap32	sp|Q811P8|RHG32_MOUSE	S612	99	27254.9	26635.3	27760.5	28700	24809	31375	24635.7	24707.9	27426.7	26722.7
Arhgap32	sp|Q811P8|RHG32_MOUSE	S942	89	94587.6	79575.9	89907.1	89135.7	84287.1	76343.8	83925.1	82955.3	94054.8	108910
Arhgap32	sp|Q811P8|RHG32_MOUSE	S871	98	120499	142937	135875	107672	101700	133601	104088	113719	114540	127504
Arhgap32	sp|Q811P8|RHG32_MOUSE	T954	94	132962	137403	148202	124377	129621	143000	110658	172687	162664	161031
Arhgap5	sp|P97393|RHG05_MOUSE	S765	100	45230.9	53083	45597.3	32433.7	39550.2	34345.6	36837.4	24191.4	31596.4	39162
Arhgap5	tr|E9PYT0|E9PYT0_MOUSE	S765	100	45293.2	53315.6	45881	32393.3	39494.9	34261.6	36822.1	24127.4	31458.2	39185.2
Arhgef11	tr|Q68FM7|Q68FM7_MOUSE	S1129	90	29571.5	26044.7	27222.9	16711.4	17635.3	21447.5	23558.1	21354.8	17919.5	21734.3
Arhgef17	sp|Q80U35|ARHGH_MOUSE	S2005	100	11606.7	11562	10442.9	7822.59	9683.72	10178	10438.5	5637.7	6904.74	8000.66
Arhgef17	sp|Q80U35-2|ARHGH_MOUSE	S996	100	10575.1	10593.8	10301.4	7900.77	9203.33	10182.9	10586.4	6232.07	7143.31	8722.41
Arhgef18	sp|Q6P9R4|ARHGI_MOUSE	S574	95	90236.4	98829.8	90063.1	63033.4	66450.5	61147.6	61526.6	44801	45844.1	56739.8
Arhgef18	sp|Q6P9R4|ARHGI_MOUSE	Y572	100	90236.4	98829.8	90063.1	63033.4	66450.5	61147.6	61526.6	44801	45844.1	56739.8
Arhgef2	tr|H3BJU7|H3BJU7_MOUSE	S764	99	59669.2	66915	61271.5	40092.3	40794.3	42565.2	48336.3	44697.5	47770.3	41664.8
Arpc5l	sp|Q9D898|ARP5L_MOUSE	S64	100	278569	256864	237870	131651	144342	134451	175782	124169	116712	149231
Arpp21	sp|Q9DCB4|ARP21_MOUSE	S30	100	56787.3	48091.4	51897.6	51465.9	47765.4	47959.1	38343.3	53040.2	46441	46592.2
Arpp21	sp|Q9DCB4|ARP21_MOUSE	S32	100	362798	411167	390383	244545	316743	209445	181654	243932	258678	240070
Asap1	sp|Q9QWY8|ASAP1_MOUSE	S1146	100	18449.8	17661.3	16948.6	17047.2	17966.9	16796.6	17560.4	16481.5	16042.2	16385.2
Asap1	sp|Q9QWY8|ASAP1_MOUSE	S10	50	38649.5	53681.5	47207.8	36725.4	53691.1	25242.3	33646.8	70625	59557.8	48315.6
Asap1	sp|Q9QWY8|ASAP1_MOUSE	T546	61	381605	361751	352089	240515	282647	252333	288645	167523	218042	315553
Asap1	sp|Q9QWY8|ASAP1_MOUSE	S542	71	271466	266046	273106	266318	269764	266194	258323	258438	247442	296449
Astn1	sp|Q61137|ASTN1_MOUSE	S192	99	6033.33	4130.78	5259.82	5239.87	4920.56	4337.45	6295.66	4719.13	3351.42	5311.72
Atg2b	sp|Q80XK6|ATG2B_MOUSE	T797	99	52413.7	46241.8	48347.2	32243.9	30295.5	31972.9	38891.8	29736.4	29509.2	38688.8
Atl1	sp|Q8BH66|ATLA1_MOUSE	S15	100	69487.6	77670.8	94085.7	82401.5	78082	84039.5	55533.2	96844.5	80046.2	108047
Atl1	sp|Q8BH66|ATLA1_MOUSE	S19	60	1.43734e+06	1.17164e+06	1.00102e+06	759062	886601	851917	1.03113e+06	662528	768657	778725
Atl1	sp|Q8BH66|ATLA1_MOUSE	S23	100	1.70225e+06	1.5629e+06	1.42054e+06	1.43961e+06	1.34822e+06	1.33057e+06	1.43275e+06	1.40611e+06	1.46684e+06	1.51156e+06
Atl1	sp|Q8BH66|ATLA1_MOUSE	S22	100	1.91759e+06	1.81492e+06	1.618e+06	1.77266e+06	1.70405e+06	1.74311e+06	1.69211e+06	1.87225e+06	1.8541e+06	2.02811e+06
Atl1	sp|Q8BH66|ATLA1_MOUSE	S18	100	2.19881e+06	1.99417e+06	1.80933e+06	1.92859e+06	2.0045e+06	2.08388e+06	1.97111e+06	2.06955e+06	2.00124e+06	2.25378e+06
Atp1a1	sp|Q8VDN2|AT1A1_MOUSE	S484	99	18515.7	18876	14476.4	29629	24618	21073.5	16781.4	6943.26	9276.36	14206.7
Atp1a1	sp|Q8VDN2|AT1A1_MOUSE	S452	100	18235.8	14523.4	14067.4	13726.8	15609.6	15736.7	12909.9	16854.5	14046.5	15412.4
Atp1a1	sp|Q8VDN2|AT1A1_MOUSE	S722	100	181394	182168	179796	195914	210466	227115	225166	246273	231424	235158
Atp1a2	sp|Q6PIE5|AT1A2_MOUSE	S719	100	232802	225020	222472	183476	198679	218363	218278	220098	199890	188471
Atp1a3	sp|Q6PIC6|AT1A3_MOUSE	S442	100	39042.4	44582.1	39241.6	48115.8	47295.6	42693.4	39005.4	38670.5	44475.7	46275.8
Atp1a3	sp|Q6PIC6|AT1A3_MOUSE	S712	100	214239	207784	199187	183267	193937	209015	198869	258941	231068	214216
Atp1a4	sp|Q9WV27|AT1A4_MOUSE	S644	92	14881.5	13349.1	15901.7	14154.1	15101.9	11529.6	14813.5	13429.9	12472.1	11412
Atp2b1	sp|G5E829|AT2B1_MOUSE	Y1129	100	52641.1	50417.7	41340.2	44633.1	45937.1	41827.1	25915.3	48788.3	43110.1	50892.6
Atp2b1	sp|G5E829|AT2B1_MOUSE	T470	98	40874.3	44003.7	38223.2	41263.3	51706.7	51976.4	45753	42747.4	43938.8	52972.2
Atp2b1	sp|G5E829|AT2B1_MOUSE	S1137	100	67774.4	71384.9	54508.9	70236	71351.9	61195.8	41528.6	78034.4	65538.3	76802.7
Atp2b1	sp|G5E829|AT2B1_MOUSE	S1127	100	130939	144711	118307	120864	123546	142246	95526.7	176697	165582	174194
Atp2b2	sp|Q9R0K7|AT2B2_MOUSE	S1118	100	43981	55289.1	45143.5	34303.7	43839	43938.1	40056	33955.7	41693.4	40868.1
Atp2b2	sp|Q9R0K7|AT2B2_MOUSE	Y1107	100	47587.9	47346.4	38293.5	43959.2	42656.4	43724.4	28178.6	55468.3	44089.4	53542.8
Atp2b2	sp|Q9R0K7|AT2B2_MOUSE	T449	98	36950.6	41323.1	35406.2	40640.2	48014	54334.1	49748.6	48600.2	44936.9	55730.7
Atp2b2	sp|Q9R0K7|AT2B2_MOUSE	S1159	98	45141.3	59031.1	62514.2	62696.7	65848.4	64919.3	64761	66729.3	79248.8	63805.1
Atp2b2	sp|Q9R0K7|AT2B2_MOUSE	S1115	100	61268.4	67036.3	50491.7	69175.4	66256.3	63971.7	45155.3	88718.7	67027.2	80802.2
Atp2b2	sp|Q9R0K7|AT2B2_MOUSE	S1155	99	91546.7	103927	99080.3	81795.7	82885	85522.6	87094	95227	92686.5	92549.4
Atp2b2	sp|Q9R0K7|AT2B2_MOUSE	S1166	100	201655	221260	181640	145580	130963	143761	153520	119859	133651	155153
Atp2b2	sp|Q9R0K7|AT2B2_MOUSE	S1105	100	293843	332892	267162	237518	265521	267143	258619	291604	274197	320523
Atp2b2	sp|Q9R0K7|AT2B2_MOUSE	S1156	100	5.09177e+06	4.72613e+06	4.63576e+06	3.48564e+06	3.75792e+06	3.27513e+06	3.48556e+06	2.89501e+06	3.26132e+06	3.32154e+06
Atp2b2	tr|F8WHB1|F8WHB1_MOUSE	S1163	100	44028.3	55289	45164.7	34264	43800.7	43915.6	40095.2	33964.3	41668	40883.8
Atp2b2	tr|F8WHB1|F8WHB1_MOUSE	Y1152	100	47639.1	47346.2	38311.4	43908.3	42619.2	43702	28206.1	55482.2	44062.5	53563.4
Atp2b2	tr|F8WHB1|F8WHB1_MOUSE	T494	98	36990.4	41323	35422.9	40593.1	47972	54306.2	49797.3	48612.5	44909.5	55752.1
Atp2b2	tr|F8WHB1|F8WHB1_MOUSE	S1204	98	45189.9	59030.9	62543.5	62624.1	65790.9	64886	64824.4	66746.1	79200.5	63829.6
Atp2b2	tr|F8WHB1|F8WHB1_MOUSE	S1160	100	61334.4	67036.1	50515.4	69095.3	66198.4	63938.9	45199.5	88741	66986.3	80833.2
Atp2b2	tr|F8WHB1|F8WHB1_MOUSE	S1200	99	91645.3	103926	99126.8	81701	82812.5	85478.7	87179.2	95250.9	92630	92585
Atp2b2	tr|F8WHB1|F8WHB1_MOUSE	S1211	100	201873	221259	181725	145412	130849	143687	153670	119889	133570	155213
Atp2b2	tr|F8WHB1|F8WHB1_MOUSE	S1150	100	294159	332891	267287	237243	265289	267006	258873	291678	274030	320646
Atp2b2	tr|F8WHB1|F8WHB1_MOUSE	S1201	100	5.09725e+06	4.72611e+06	4.63793e+06	3.48161e+06	3.75464e+06	3.27345e+06	3.48898e+06	2.89574e+06	3.25933e+06	3.32282e+06
Atp2b2	tr|S4R1C4|S4R1C4_MOUSE	S1129	98	20098.4	22194	22165.2	27308.9	27306.9	27471.9	23786.7	30704.3	31847	31962.2
Atp2b2	tr|S4R1C4|S4R1C4_MOUSE	T449	98	37254.3	41697.3	35636.7	40148.8	47550.5	54287.8	49489.5	49128.2	45014.9	55270.9
Atp2b2	tr|S4R1C4|S4R1C4_MOUSE	S1107	100	176879	178535	166758	276409	296198	231505	216435	151366	171065	224656
Atp2b2	tr|S4R1C4|S4R1C4_MOUSE	S1130	100	537912	551895	528118	798072	823638	804559	901732	611919	909168	691757
Atp2b3	tr|A2ALL9|A2ALL9_MOUSE	T468	98	40175.3	44717.5	36921	39405.4	46656.6	54425.7	46932.5	47040.4	44742.2	52937.4
Atp2b3	tr|Q0VF55|Q0VF55_MOUSE	T468	98	39397.5	44380.2	36619.1	39780.3	46866.3	54591.2	47091.6	47341.7	44896.4	53209.9
Atp2b3	tr|Q0VF55|Q0VF55_MOUSE	S1134	100	50341.6	50329.6	45959.2	58208.1	59219.8	51749.4	36510.3	45571.8	56095.1	62575.1
Atp2b4	tr|Q6Q477|Q6Q477_MOUSE	T461	98	38040.4	44514.6	33949.8	43043.8	49878.2	54757.5	46575.3	47044.4	42792.9	54767.3
Atp5a1	sp|Q03265|ATPA_MOUSE	S521	33	227215	209126	182773	135264	145928	172636	243809	111181	161969	124710
Atp6ap1	sp|Q9R1Q9|VAS1_MOUSE	Y326	100	27667.5	27094.3	26541.5	19736.8	13722.6	18304.7	32262.6	18146.6	12133.8	23816.7
Atp6v0a1	sp|Q9Z1G4|VPP1_MOUSE	T364	100	46913	40860.4	36817.9	38859.2	33793.9	33734	48564.2	26324.8	31352.5	36210.2
Atp6v0d1	sp|P51863|VA0D1_MOUSE	S283	100	122584	106293	114137	115407	116958	121579	134427	105624	103893	115837
Atp6v1a	sp|P50516|VATA_MOUSE	S125	99	12293.4	12755	9396	15158.2	11776.6	13054.5	11319.2	12842.5	10575.6	20166.8
Atp8a1	sp|P70704|AT8A1_MOUSE	T21	100	1.92425e+06	2.01394e+06	1.98748e+06	1.99449e+06	2.05219e+06	1.87572e+06	1.65625e+06	1.66832e+06	1.57691e+06	2.16507e+06
Atp8a1	sp|P70704|AT8A1_MOUSE	S25	100	3.24999e+06	3.33274e+06	3.2756e+06	3.47079e+06	3.48866e+06	3.24968e+06	2.8858e+06	3.05565e+06	2.85288e+06	3.66968e+06
Atp8a2	sp|P98200|AT8A2_MOUSE	S6	50	88905.8	97588.4	90375.3	95562.9	99604.5	111765	114179	94583.6	96775.1	94303.1
Bai1	sp|Q3UHD1|BAI1_MOUSE	S1304	100	9107	8580.25	7215.79	9649.95	5882.91	7984.49	5491.96	9764.06	8864.78	11049.3
Bai1	sp|Q3UHD1|BAI1_MOUSE	S1257	100	35584.8	36685.8	39573.9	24620	26158.3	22693.6	29904.8	27468.2	27996.3	31615.5
Bai1	sp|Q3UHD1|BAI1_MOUSE	S1467	50	3.6249e+06	3.51848e+06	3.2905e+06	2.13383e+06	2.00749e+06	2.41848e+06	2.56267e+06	2.66146e+06	3.07872e+06	2.57454e+06
Bai2	sp|Q8CGM1|BAI2_MOUSE	S1503	100	83263.7	72886.9	69408.6	39568.3	41147.2	50150	78711.6	54718.7	63019.1	50725.5
Bai3	sp|Q80ZF8|BAI3_MOUSE	S1410	49	37406.7	43271.9	40839	45013.7	40805.3	46892	42893.4	32725.3	35490.4	40538.5
Bai3	sp|Q80ZF8|BAI3_MOUSE	S751	50	2.03901e+06	2.29549e+06	1.84169e+06	1.6487e+06	1.84863e+06	1.40342e+06	1.73549e+06	1.63961e+06	1.7823e+06	1.82204e+06
Baiap2	sp|Q8BKX1|BAIP2_MOUSE	S326	100	2.98582e+06	3.1298e+06	2.91539e+06	2.60782e+06	2.82274e+06	2.51209e+06	2.84375e+06	2.60061e+06	2.66726e+06	2.68485e+06
Baiap2	sp|Q8BKX1-2|BAIP2_MOUSE	S326	100	2.98582e+06	3.1298e+06	2.91539e+06	2.60782e+06	2.82274e+06	2.51209e+06	2.84375e+06	2.60061e+06	2.66726e+06	2.68485e+06
Basp1	sp|Q91XV3|BASP1_MOUSE	T132	99	5096.41	5578.39	3504.96	4901.95	4392.48	5881.53	5757.12	4994.91	6279.19	6300.06
Basp1	sp|Q91XV3|BASP1_MOUSE	S187	100	180784	156510	175778	154141	173254	143153	177178	201380	216584	177205
Basp1	sp|Q91XV3|BASP1_MOUSE	S173	88	351132	324141	280782	321109	385511	342698	346005	395564	354111	379287
Basp1	sp|Q91XV3|BASP1_MOUSE	S172	99	462544	436539	414879	438420	514428	476751	483811	513115	577412	496857
Basp1	sp|Q91XV3|BASP1_MOUSE	S167	100	797083	800742	779175	651366	934478	693544	777202	1.05601e+06	1.07657e+06	763541
Basp1	sp|Q91XV3|BASP1_MOUSE	S169	97	797292	811313	797220	686627	969308	726168	788693	1.11402e+06	1.1308e+06	798615
Basp1	sp|Q91XV3|BASP1_MOUSE	S128	100	669810	672457	613931	761947	735008	837483	902763	813662	882137	868194
Basp1	sp|Q91XV3|BASP1_MOUSE	S92	100	820097	800586	723949	987305	889148	932068	1.00789e+06	976254	966415	971847
Basp1	sp|Q91XV3|BASP1_MOUSE	T31	100	3.0745e+06	2.7464e+06	2.50481e+06	2.80345e+06	2.7727e+06	2.85277e+06	2.63507e+06	2.9477e+06	2.70706e+06	3.02047e+06
Basp1	sp|Q91XV3|BASP1_MOUSE	S40	100	4.66939e+06	3.81361e+06	3.66514e+06	4.26648e+06	3.7691e+06	4.04879e+06	3.98908e+06	4.40118e+06	3.86929e+06	4.54483e+06
Basp1	sp|Q91XV3|BASP1_MOUSE	T36	100	4.38013e+06	4.35157e+06	3.93187e+06	4.94959e+06	4.68534e+06	4.42863e+06	4.13889e+06	5.10335e+06	4.66939e+06	4.98439e+06
Bcan	sp|Q61361|PGCB_MOUSE	S587	99	1.35011e+06	1.22706e+06	1.13012e+06	833461	993922	543560	851577	410603	580199	750400
Bcas3	sp|Q8CCN5|BCAS3_MOUSE	S565	100	169999	154539	149709	119071	106318	112722	126505	104948	106530	141480
Bcl11a	sp|Q9QYE3|BC11A_MOUSE	T722	84	17491.4	12907.5	13626	8590.58	7071.35	9131.12	15623.9	13814.4	15767.3	8417.86
Bcl11a	sp|Q9QYE3|BC11A_MOUSE	S625	98	26247.7	28756.6	28339	15831.1	19213.3	19186.8	17404.1	18079.8	18366.1	18098.2
Bcl11a	sp|Q9QYE3|BC11A_MOUSE	S734	93	55377.1	39581	43349.5	23289.8	19564.4	24347.4	48173.2	29728.4	39685.7	23091.8
Bcl11a	sp|Q9QYE3|BC11A_MOUSE	S205	100	48853.9	43153.5	46771.8	47758.9	36567.3	40675.9	50208.8	38963.8	40721.1	33266
Bcl11a	sp|Q9QYE3|BC11A_MOUSE	S86	93	67914.9	67388.4	108311	70550.1	40184.2	60670.9	65366.6	45299.9	44269.1	48296.1
Bcl11a	sp|Q9QYE3|BC11A_MOUSE	S327	98	72901.8	69782.4	70931.9	48028	43331.9	48220.7	66420.4	61677	58695.6	51224.4
Bcl11a	sp|Q9QYE3|BC11A_MOUSE	S88	100	181020	175436	198067	139109	85759	118414	147017	114359	113324	111703
Bcl11a	sp|Q9QYE3|BC11A_MOUSE	S700	50	221208	180363	204031	117716	98703.2	113536	172100	138222	156005	119162
Bclaf1	sp|Q8K019|BCLF1_MOUSE	S882	100	479925	392838	476844	168815	149379	126409	179201	250290	207370	244445
Bclaf1	sp|Q8K019|BCLF1_MOUSE	S883	100	483616	394214	477778	175842	156129	134866	192587	262912	218476	250554
Begain	sp|Q68EF6|BEGIN_MOUSE	Y476	100	17607.8	18806.5	22141.8	21819.1	20869.3	26717.5	17797	23725.3	13596	31677.9
Bin1	sp|O08539|BIN1_MOUSE	S276	100	13645.5	12691.9	11955.8	9968.99	9933.17	9242.68	9292.58	11354.5	8890.63	10586.4
Bin1	sp|O08539|BIN1_MOUSE	S321	100	108843	112188	94195.5	132045	109281	103233	107883	83356.2	86026.8	102156
Bin1	sp|O08539|BIN1_MOUSE	T349	100	177062	172350	167690	122666	126678	114839	103132	124227	117836	137131
Bin1	sp|O08539|BIN1_MOUSE	T308	100	1.84168e+06	1.83165e+06	1.58375e+06	1.31532e+06	1.24647e+06	1.02511e+06	1.44031e+06	1.00428e+06	1.08898e+06	1.32396e+06
Bin1	sp|O08539|BIN1_MOUSE	S296	100	9.08361e+06	8.66443e+06	8.38735e+06	7.11688e+06	7.32806e+06	7.46159e+06	8.29736e+06	7.11617e+06	7.91938e+06	7.98233e+06
Bin1	sp|O08539|BIN1_MOUSE	S298	100	9.12084e+06	8.71095e+06	8.47194e+06	7.67967e+06	7.84143e+06	7.90633e+06	8.62603e+06	7.86494e+06	8.47108e+06	8.44039e+06
Blvra	sp|Q9CY64|BIEA_MOUSE	S236	100	427961	384665	322447	176129	179177	174873	197585	148173	170115	200686
Braf	sp|P28028|BRAF_MOUSE	S346	100	726366	657198	670103	584489	650999	607127	659925	588444	685791	665263
Brsk1	sp|Q5RJI5|BRSK1_MOUSE	T477	100	24775.4	25690.3	26112.8	23298.6	21724.3	20896.6	21396.2	28776.7	28184.7	24375.3
Brsk1	sp|Q5RJI5|BRSK1_MOUSE	T406	92	29619.1	30291.3	32671.4	28244.7	28372.3	24875.1	26528.7	31842.9	27246.1	33141.3
Brsk1	sp|Q5RJI5|BRSK1_MOUSE	S751	100	83596.9	97184	95211.5	91775.6	93759.3	94298.1	94154.5	106184	91847.1	116666
Brsk2	sp|Q69Z98|BRSK2_MOUSE	S428	93	45474.9	46449.6	44647.8	53144.2	42456.6	46041.6	51549.8	62189.5	58678.5	59754
Brsk2	sp|Q69Z98|BRSK2_MOUSE	T510	100	314228	254839	305004	302668	270822	257582	338756	289599	303000	285073
Brsk2	sp|Q69Z98|BRSK2_MOUSE	S415	100	238760	209450	211889	239394	206390	232609	225672	264668	255127	291498
Brsk2	sp|Q69Z98|BRSK2_MOUSE	T423	98	346074	341114	370813	314605	315426	267786	363485	369661	365330	414192
Brsk2	sp|Q69Z98|BRSK2_MOUSE	S424	100	552378	558789	594574	611106	561564	567027	658005	764117	744148	763602
Brsk2	tr|G3UWV4|G3UWV4_MOUSE	S450	93	45306.7	46462.9	44918.6	52722.8	42332.3	45980.2	53283.5	61870.4	57772.1	59588.8
Brsk2	tr|G3UWV4|G3UWV4_MOUSE	T532	100	313066	254912	306854	300269	270029	257238	350148	288113	298319	284285
Brsk2	tr|G3UWV4|G3UWV4_MOUSE	S437	100	237877	209510	213175	237496	205785	232298	233261	263310	251186	290693
Brsk2	tr|G3UWV4|G3UWV4_MOUSE	T445	98	344795	341212	373062	312111	314502	267429	375710	367764	359687	413047
Brsk2	tr|G3UWV4|G3UWV4_MOUSE	S446	100	550335	558950	598180	606261	559920	566270	680134	760196	732653	761491
Bsn	sp|O88737|BSN_MOUSE	S2811	100	7358.03	7433.37	9790.43	8314.82	8569.97	5565.43	8772.82	9959.4	8405.27	8284.72
Bsn	sp|O88737|BSN_MOUSE	T188	99	10195.2	9695.19	12436.1	7485.68	9740.6	9550.39	8844.7	9604.67	10961.2	10899
Bsn	sp|O88737|BSN_MOUSE	T1004	68	9459.51	7339.03	8216.84	21431.9	17418.2	17475.8	12261.6	10683.1	14129	13132.3
Bsn	sp|O88737|BSN_MOUSE	S121	100	21580	22598.5	24788	27783	30278.7	26760.1	25335.7	29791.6	29935.1	26737.8
Bsn	sp|O88737|BSN_MOUSE	S1008	42	19709.8	20520.6	21111.7	24710.4	22970.4	28839.1	29863.5	22689.5	30549.3	26956.7
Bsn	sp|O88737|BSN_MOUSE	S235	100	26870.1	29777.5	30122.2	35780.7	37278.3	29271.7	32901.8	31039.7	33959	32122.8
Bsn	sp|O88737|BSN_MOUSE	S1011	49	23570.3	22572.1	18844.9	34275.6	34022.1	36435.5	36996.1	30253.1	29689.7	31208.4
Bsn	sp|O88737|BSN_MOUSE	S105	100	30686.7	30393.6	31514.2	34328.4	38732.9	35068.9	38150.1	40756.9	46790.1	37467.1
Bsn	sp|O88737|BSN_MOUSE	S1407	50	32852.1	38961.1	40491.2	36228.2	51746.2	29149.4	29903.3	45951.4	43932.1	53848
Bsn	sp|O88737|BSN_MOUSE	S3301	100	71700.6	77761.2	82251.4	80202.3	86336	93566.6	74370	89696.9	93369.9	77190.7
Bsn	sp|O88737|BSN_MOUSE	T2905	94	124735	132376	105313	91793.7	86064.2	89383.1	135263	73446.6	75752.2	122564
Bsn	sp|O88737|BSN_MOUSE	S3382	100	102663	127638	110532	129135	104783	104987	92171.5	92523.5	88418.5	123130
Bsn	sp|O88737|BSN_MOUSE	S1019	98	95124	92332.9	81383.9	138307	114396	134650	139594	125155	124620	120296
Bsn	sp|O88737|BSN_MOUSE	S2858	100	128877	149372	145755	229685	173995	195550	109586	147966	149804	172550
Bsn	sp|O88737|BSN_MOUSE	S2822	99	134113	148885	140867	183496	198561	139267	141820	165053	160962	178703
Bsn	sp|O88737|BSN_MOUSE	T1116	50	217871	193886	190266	171523	136505	209053	181303	160459	144481	225310
Bsn	sp|O88737|BSN_MOUSE	S3457	100	136650	149867	156899	195204	204208	145351	134907	232514	193070	223814
Bsn	sp|O88737|BSN_MOUSE	S241	100	235998	239326	248965	295568	337600	322628	335453	302720	373978	286153
Bsn	sp|O88737|BSN_MOUSE	S3022	100	199715	213895	227328	292309	265059	248050	182183	307274	273172	293809
Bsn	sp|O88737|BSN_MOUSE	S2866	100	679142	777949	743425	698896	762562	609526	524432	576576	617507	718737
Bsn	sp|O88737|BSN_MOUSE	T1102	100	1.0164e+06	1.04801e+06	969513	1.64619e+06	1.20081e+06	1.3261e+06	1.00292e+06	1.22115e+06	1.14457e+06	1.2885e+06
Bsn	sp|O88737|BSN_MOUSE	S1105	100	1.01184e+06	950360	880486	1.38953e+06	1.30685e+06	1.48783e+06	1.33659e+06	1.38603e+06	1.33644e+06	1.38614e+06
Bsn	sp|O88737|BSN_MOUSE	S1108	100	1.34243e+06	1.32857e+06	1.25016e+06	2.10258e+06	1.5741e+06	1.77136e+06	1.46922e+06	1.71943e+06	1.65679e+06	1.72921e+06
Bsn	sp|O88737|BSN_MOUSE	S1114	100	1.89045e+06	1.83247e+06	1.73706e+06	2.38838e+06	2.12779e+06	2.48557e+06	2.12749e+06	2.30306e+06	2.12545e+06	2.40812e+06
Bsn	sp|O88737|BSN_MOUSE	S2860	100	1.40096e+06	1.70049e+06	1.4659e+06	1.97012e+06	1.73879e+06	2.1128e+06	1.56289e+06	2.10252e+06	1.78409e+06	2.5905e+06
C2cd2l	sp|Q80X80|C2C2L_MOUSE	S466	99	312778	346605	356010	206935	259380	207863	226636	191799	220313	246744
C2cd2l	sp|Q80X80|C2C2L_MOUSE	T419	96	274928	333919	384038	281546	281604	244777	260695	249066	251335	307816
C2cd2l	sp|Q80X80|C2C2L_MOUSE	S619	100	462774	432610	387637	386844	368558	397491	446816	343757	365748	379863
C2cd2l	sp|Q80X80|C2C2L_MOUSE	S426	100	345913	403726	460499	410512	360241	334966	367000	348771	387157	421583
C2cd2l	sp|Q80X80|C2C2L_MOUSE	T422	89	417635	429446	493618	429349	420948	382741	435898	368089	407712	495535
C2cd2l	sp|Q80X80|C2C2L_MOUSE	T621	100	838516	755952	655819	508344	511212	565248	660196	524509	526268	602259
C2cd2l	sp|Q80X80|C2C2L_MOUSE	S420	85	689859	1.29426e+06	1.04079e+06	615115	571072	667778	593710	516721	411317	789269
C2cd2l	sp|Q80X80|C2C2L_MOUSE	T417	100	852353	920023	1.0605e+06	699141	778805	665808	761018	624328	677129	823498
C2cd2l	sp|Q80X80|C2C2L_MOUSE	S421	80	744149	1.34738e+06	1.1021e+06	699220	640441	741567	673737	588258	494981	883211
C2cd2l	sp|Q80X80|C2C2L_MOUSE	S468	100	2.68844e+06	2.89677e+06	3.10115e+06	1.87375e+06	2.45219e+06	1.87989e+06	1.86152e+06	1.84843e+06	1.85397e+06	2.25027e+06
C2cd2l	sp|Q80X80|C2C2L_MOUSE	S464	100	2.85393e+06	3.00153e+06	3.15881e+06	1.94808e+06	2.57885e+06	1.94063e+06	2.00072e+06	1.94434e+06	1.95707e+06	2.3065e+06
C2cd4cC2CD4	sp|Q5HZI2|C2C4C_MOUSE	S175	100	31657.1	31153.6	27745	47167.2	44415.8	53631.1	44996.9	28865.3	33688.6	32783.4
Cabp1	tr|D3Z1M4|D3Z1M4_MOUSE	S26	100	6047.26	6693.33	6780.76	6034.84	5883.11	4710.83	5251.05	6823.96	5479.5	7447.86
Cacna1a	sp|P97445|CAC1A_MOUSE	S2200	100	59644.4	50161.9	50588.3	39955.5	45245.8	47762	79925.6	41423	53939.1	38226.9
Cacna1a	sp|P97445|CAC1A_MOUSE	S1998	96	49613.9	51991.9	48744.3	46472.3	38889.6	42273.5	49759.8	41349.1	41220.4	42564.9
Cacna1a	sp|P97445|CAC1A_MOUSE	T1092	100	48023	52767	52302.6	71396.9	76161	67521.3	55018.7	64257.8	66417.2	76006.3
Cacna1a	sp|P97445|CAC1A_MOUSE	S2071	100	118339	124247	128119	143086	126315	121934	113296	131365	122742	133999
Cacna1a	sp|P97445|CAC1A_MOUSE	S867	100	187881	198132	187785	187166	179178	174018	212503	160273	178019	190938
Cacna1a	sp|P97445|CAC1A_MOUSE	S1979	50	737091	787357	918101	663119	723337	392203	620088	439694	468889	691941
Cacna1a	sp|P97445|CAC1A_MOUSE	S792	100	848806	912929	893729	845416	784632	804664	710190	721522	687040	796143
Cacna1b	sp|O55017|CAC1B_MOUSE	T920	97	7887.15	6518.13	6459.17	7534.33	9932.49	6799.34	9437.47	8715.58	5793.23	7453.54
Cacna1b	sp|O55017|CAC1B_MOUSE	S773	100	16770.7	17295.1	16128.4	10982.8	11832.3	8992.17	14868.1	5262.92	8132.07	15274.9
Cacna1b	sp|O55017|CAC1B_MOUSE	S1927	99	66176.3	59584.9	70330.7	57171.5	60311.9	35233.6	42133.8	30767.5	40597	43257.6
Cacna1b	sp|O55017|CAC1B_MOUSE	S915	100	52016.1	51755.1	51810.5	47333.9	51165	50158.4	53535.4	53467.7	56112.2	49234.4
Cacna1b	sp|O55017|CAC1B_MOUSE	S1912	98	45265.1	46803.7	45874.8	51616.6	51177.6	49559.5	48710.3	50158.5	50786.8	54652.3
Cacna1b	sp|O55017|CAC1B_MOUSE	S48	100	48360.5	50777.5	74874.4	36103.2	29904.6	43796.1	32513.4	61452.8	44685.3	72604
Cacna1b	sp|O55017|CAC1B_MOUSE	T1909	96	46478.2	47879.3	48405.3	56299.3	57762.6	59299.1	59343.7	54980.7	55700.1	76910.2
Cacna1b	sp|O55017|CAC1B_MOUSE	S2244	100	369127	402159	418112	276161	315305	262557	249406	275176	238807	348011
Cacna1c	tr|A0A087WPP1|A0A087WPP1_MOUSE	S1716	100	11665	12489.2	11784.9	9286.42	9464.88	7849.74	10848.2	12317.2	18880.3	10111.3
Cacna1c	tr|A0A087WPP1|A0A087WPP1_MOUSE	S808	98	134836	122839	150918	120421	111892	127647	172750	114599	155291	123827
Cacna1c	tr|A0A087WPP1|A0A087WPP1_MOUSE	S815	100	472825	447404	473509	416350	421819	435225	548559	404415	466144	447179
Cacna1e	sp|Q61290|CAC1E_MOUSE	S1051	100	17888	18458.6	17858.3	19991.9	16006	17400	15184.9	19156.8	20065	21916.3
Cacna1e	sp|Q61290|CAC1E_MOUSE	T2089	100	19949.2	21255.7	17546.4	19251.5	25256.7	21267.8	27422.8	19356.9	25853.4	21841.4
Cacna1e	sp|Q61290|CAC1E_MOUSE	T1059	100	20038.8	21662.1	19844.5	22040.3	19218.9	19754.6	18819.3	22903	23011.4	28042.5
Cacna1e	sp|Q61290|CAC1E_MOUSE	T29	100	45762.3	41717	51813.4	46323.9	36554.7	42655.3	39874.7	51474.5	52023.9	49236.4
Cacna1e	sp|Q61290|CAC1E_MOUSE	S740	93	86648.8	79055.2	86771.7	97846.2	97300.3	104550	100392	95352.3	103915	101158
Cacna1e	sp|Q61290|CAC1E_MOUSE	S2054	100	112474	130369	168192	128506	144312	123553	122329	130558	151010	170148
Cacna1e	sp|Q61290|CAC1E_MOUSE	S856	100	215568	186208	264339	157447	171571	240854	214561	330756	254757	279619
Cacna1e	sp|Q61290|CAC1E_MOUSE	S793	100	298928	304830	278346	331925	349447	311051	321227	344960	370383	373023
Cacna1g	tr|Q5SUF7|Q5SUF7_MOUSE	S2145	100	22522.6	20811.3	21816.8	23095.7	21279.4	25115.9	18280.4	17764.2	13056.9	18679.3
Cacnb1	sp|Q8R3Z5|CACB1_MOUSE	T205	100	17083.5	18832.7	20842.6	12895	16835.9	11783.5	17080.4	16319.7	17967.4	15185
Cacnb1	sp|Q8R3Z5|CACB1_MOUSE	T412	100	32872.6	30426.9	32100.3	30412.7	30900.7	34485.2	40369.3	38889.1	37806.5	39283.3
Cacnb1	sp|Q8R3Z5|CACB1_MOUSE	S416	95	51961.6	49414.4	44422	51458.6	42228.9	40261.1	58267.8	50335.3	46668.8	50286.6
Cacnb1	sp|Q8R3Z5-2|CACB1_MOUSE	T457	100	31581.8	29342.1	31185.6	30880.6	31316.5	35249.7	41132	39502.9	39020.1	38843.2
Cacnb1	sp|Q8R3Z5-2|CACB1_MOUSE	S461	95	49921.1	47652.7	43156.2	52250.4	42797.2	41153.7	59368.7	51129.8	48166.9	49723.2
Cacnb3	sp|P54285|CACB3_MOUSE	S156	95	66618.2	72066	74508	69887.4	62954.5	67114	65073.4	82597.8	88006.2	66748.4
Cacnb3	sp|P54285|CACB3_MOUSE	S152	100	160589	166962	165098	180359	156267	168668	183374	186336	193545	203901
Cacnb4	sp|Q8R0S4|CACB4_MOUSE	T444	98	2796.58	3081.54	2445.67	1912.89	2313.37	3067.71	1805.36	3814.7	4452.46	2710.2
Cacnb4	sp|Q8R0S4|CACB4_MOUSE	S447	100	4023.18	6098.61	5976	2032.7	4879.03	4104.16	3305.03	6520.83	4944.29	4646.8
Cacnb4	sp|Q8R0S4|CACB4_MOUSE	S16	100	22287.4	22788	24510.2	22367.8	21739.5	26809.4	26173	33729.5	38384.9	25204.1
Cacnb4	sp|Q8R0S4|CACB4_MOUSE	S43	100	42291.8	48321.2	43670.5	51218.8	50487.1	62474.5	53487.7	55491.1	53583.1	59137.1
Cacnb4	sp|Q8R0S4|CACB4_MOUSE	S406	100	67986	73978.4	64325.9	88587.9	68468.8	90099.8	112129	86726.2	98795.6	81763.2
Cacnb4	sp|Q8R0S4|CACB4_MOUSE	S64	99	158066	167520	145011	152763	167118	277016	237476	185274	218583	169136
Cacng2	sp|O88602|CCG2_MOUSE	Y217	100	24151.1	29931.8	26154.4	17867.9	19211.8	21691.7	18218.8	17792.2	18696.6	17744.5
Cacng2	sp|O88602|CCG2_MOUSE	S253	100	48988.9	50424.2	45208.4	54357.8	74051.8	102250	60590	54184.3	54813.1	72082.1
Cacng2	sp|O88602|CCG2_MOUSE	S249	100	66070	70393.8	64432.2	76085.2	101400	138929	86653.6	74140.7	79590.4	93628.3
Cacng3	sp|Q9JJV5|CCG3_MOUSE	S213	100	67418.6	62684.5	60015.5	36253.6	47971.2	39210.6	51476.2	77048.8	67283	54718.8
Cacng3	sp|Q9JJV5|CCG3_MOUSE	S211	100	31240.8	35984.6	28221.1	45330.7	34349.6	31746.7	22608.1	56819	40694.3	74325.3
Cacng3	sp|Q9JJV5|CCG3_MOUSE	S244	100	347025	291056	287446	105478	146623	104870	161326	139127	180465	154473
Cacng3	sp|Q9JJV5|CCG3_MOUSE	S248	100	2.25939e+06	2.02048e+06	2.09583e+06	828584	1.16167e+06	850059	1.40646e+06	1.15594e+06	1.50226e+06	1.17814e+06
Cacng8	sp|Q8VHW2|CCG8_MOUSE	T415	96	15858.7	18392.1	21338.3	11814.7	19114.7	12544.6	10467	22812.2	26038.1	14686.9
Cadm3	sp|Q99N28|CADM3_MOUSE	S386	100	159802	146637	111114	152674	129046	138038	141685	113243	134747	128695
Cadps	sp|Q80TJ1|CAPS1_MOUSE	S486	100	50461.7	49399	45606.9	43400.3	41273.8	49300.6	45887	61369.9	51395.5	46151.5
Cadps	sp|Q80TJ1|CAPS1_MOUSE	S219	100	140288	132180	129326	126240	135982	130746	138835	122970	126391	136045
[truncated: 26,295 more rows]
