# Supplementary material for: Deep multiomics profiling of brain tumors identifies signaling networks downstream of cancer driver genes
Source: Nat Commun. 2019 Aug 16;10:3718. doi: 10.1038/s41467-019-11661-4 (PMC6697699; doi:10.1038/s41467-019-11661-4)
Supplement: Supplementary file 6 — Supplementary Data 3 [file 41467_2019_11661_MOESM6_ESM.xlsx]

## Sheet: Supp Data 3
Gene Names	Cortex				PDGFRA Batch1			PDGFRA Batch2				NTRK batch 1			NTRK Batch2				Pairwise Comparisons (Log2ratio)			B.H. adjusted ANOVA p Values
	1	2	3	4	5	6	7	8	9	10	11	12	13	14	15	16	17	18	NTRK/PDGFRA	NTRK/Cortex	PDGFRA/Cortex
0610005C13Rik	1	1	1	1	1	1	1	1	1	1	1	1	1	1	1	1	1	1	0	0	0	1
0610007P14Rik	12.9747	12.6782	13.1813	14.5899	17.0921	18.1112	18.3111	20.0221	18.1485	20.124	19.5985	19.3879	21.3389	20.8664	20.0009	22.6893	19.1102	21.4616	0.140564	0.631694	0.49113	1.30704e-07
0610009B14Rik	1	1	1	1	1	1	1	1	1	1	1	1	1	1	1	1	1	1	0	0	0	1
0610009B22Rik	9.4929	10.0078	8.5386	8.5474	15.3582	15.5194	15.3241	12.7565	13.4043	13.5668	13.0241	13.4185	16.3735	16.1553	10.8748	10.2031	13.0576	11.5894	-0.110265	0.51781	0.628075	0.000658507
0610009D07Rik	21.1693	19.9465	19.5513	19.6926	38.4205	40.6221	39.3643	36.328	37.2783	39.7515	41.4182	40.4738	55.4683	49.3682	42.7695	40.8689	42.4954	42.7214	0.201658	1.15963	0.957968	2.53973e-09
0610009L18Rik	2.1204	2.7347	2.5738	2.9181	2.3132	3.8943	3.8546	2.8195	3.15	3.0905	3.6998	3.2786	2.2587	2.9087	2.7615	2.4006	2.236	2.3958	-0.323321	0.0105304	0.333851	0.0671596
0610009O20Rik	13.2006	12.6573	12.3034	11.6643	11.8689	13.0247	11.5832	13.2443	12.945	12.65	12.5589	14.384	14.9806	14.3999	16.8328	14.7256	14.1139	15.6585	0.258173	0.269384	0.0112107	5.25933e-05
0610010B08Rik	1.5677	3.4832	5.1671	3.3766	2.9207	2.5084	5.6195	2.8698	2.3628	1.995	1.9433	2.8697	2.9217	2.8015	2.0896	2.1106	2.1385	1.901	-0.264489	-0.499131	-0.234641	0.620976
0610010F05Rik	19.5991	18.2058	17.1496	16.8083	18.0286	16.2407	19.2426	15.3756	14.726	13.6156	14.6476	11.8719	18.6322	14.1429	13.4586	13.8798	13.5959	12.5299	-0.18942	-0.356173	-0.166753	0.0232758
0610010K14Rik	6.4303	5.1001	5.2839	6.396	8.3775	8.4406	8.3852	9.8874	9.2566	9.5567	9.8835	12.3756	12.7326	14.4039	16.6048	14.9715	12.8651	14.7653	0.630051	1.2812	0.651154	1.00945e-08
0610011F06Rik	14.3341	18.1073	14.776	15.4319	11.4278	14.0307	14.7795	14.2788	15.5441	14.0718	14.1194	12.5121	15.7532	17.6718	16.8618	16.4254	19.1052	19.6868	0.264426	0.106261	-0.158165	0.0733147
0610012G03Rik	10.93	9.6378	10.4537	11.0224	8.8135	9.5681	9.236	10.2932	11.5096	11.2785	10.7008	10.2413	11.1104	11.6197	11.0618	12.4309	10.8599	12.0336	0.15245	0.109117	-0.0433334	0.106693
0610012H03Rik	1	1	1	1	1	1	1	1	1	1	1	1	1	1	1	1	1	1	0	0	0	1
0610030E20Rik	2.4985	2.6758	2.287	2.2645	2.1123	2.3772	2.3624	2.8348	2.9412	3.0321	2.8121	1.909	2.216	2.238	2.7453	2.7124	2.7214	2.1176	-0.148985	-0.0308813	0.118104	0.502006
0610031J06Rik	7.8989	8.5081	9.1035	8.5344	21.1046	17.5724	13.9166	18.9813	21.6916	22.4467	22.0566	21.3636	20.0277	29.0358	29.6216	29.3219	28.0664	31.307	0.454171	1.66357	1.20939	1.25512e-07
0610031O16Rik	1	1	1	1	1	1	1	1	1	1	1	1	1	1	1	1	1	1	0	0	0	1
0610037L13Rik	11.2729	12.5514	10.5398	10.5647	10.5746	10.6789	10.2075	12.1193	10.2687	11.8876	10.8767	15.3496	16.9561	16.3913	17.125	16.3095	16.2862	18.7367	0.612744	0.575344	-0.0374006	5.00855e-08
0610038B21Rik	1	1	1	1	1	1	1	1	1	1.0395	1	1	1	1	1	1	1	1	-0.00811804	0	0.00811804	0.684592
0610038L08Rik	1.4942	1.349	1.2067	1	1.4474	1.345	1.1653	1.6784	1.5169	1.4915	1.1955	1	1	1	1.3159	1.1533	1.0403	1.0759	-0.375433	-0.220384	0.155049	0.0117427
0610039K10Rik	1.0351	1.335	1.4932	1.3115	1	1.6081	1.2987	1.612	1.4413	1.5607	1.1193	1.4227	1.2927	1.7923	1.1061	1.4338	1.5565	1.9244	0.12718	0.21737	0.0901901	0.631631
0610040B10Rik	2.9829	2.8855	2.0465	3.3233	2.84	3.0044	2.6795	4.6097	2.9396	3.2983	3.6654	2.7793	2.0818	2.1278	3.9596	2.3044	2.7088	2.7968	-0.296402	-0.0682214	0.228181	0.262315
0610040F04Rik	1	1	1	1	1	1	1	1	1	1	1	1	1	1	1	1	1	1	0	0	0	1
0610040J01Rik	1.1029	1	1.2038	1	2.0326	1.9267	1.381	1.8035	2.0441	2.4693	1.5179	3.4785	3.416	3.6074	2.9181	3.8235	3.9475	2.4804	0.845331	1.65114	0.805804	2.02198e-07
0610043K17Rik	5.7645	6.2316	5.9404	8.351	1.1374	3.0198	3.8609	1.3357	0.9996	1	1	1.7683	1.4432	1.4761	1	1.2729	1.5242	1.4807	-0.309909	-2.20673	-1.89682	4.1987e-05
1100001G20Rik	1	1	1	1	1	1	2.179	1	1	1	1	1	1	1	1	1	1	1	-0.22457	0	0.22457	0.684299
1110001A16Rik	8.0242	9.9017	9.225	8.215	14.1094	14.7674	13.3025	11.8469	12.0067	13.1018	15.0087	13.6027	16.1074	15.5495	13.753	13.1488	13.7222	13.3679	0.0762289	0.681375	0.605146	2.75118e-06
1110001J03Rik	15.8375	16.6977	18.9269	18.6269	14.8763	15.6343	14.3854	16.5788	18.9549	16.5291	17.7736	21.9479	22.5202	26.3473	21.6168	18.0366	20.9238	28.4052	0.477975	0.381633	-0.096342	0.000664517
1110002L01Rik	16.2926	15.6328	16.1834	15.7565	10.4923	9.8968	11.9173	11.0562	10.2493	9.6052	9.8723	9.3904	13.2799	10.5119	12.382	11.0346	11.9711	9.858	0.101705	-0.51102	-0.612725	1.5982e-05
1110004E09Rik	12.3334	12.8088	13.0733	12.0924	8.9763	12.57	11.0545	9.4906	9.3787	9.2172	9.3467	11.0742	12.146	13.7268	10.4864	9.9509	10.6615	14.4337	0.23598	-0.0941043	-0.330084	0.0225533
1110004F10Rik	42.5557	37.2114	36.0686	35.9114	60.9743	55.2283	57.224	57.1254	59.6391	57.1791	62.1386	48.9526	62.7773	57.787	53.0186	46.8758	53.2634	47.1722	-0.146966	0.477904	0.624871	4.04127e-06
1110006O24Rik	1	1	1	1	1	1	1	1	1	1	1	1	1	1	1	1	1	1	0	0	0	1
1110007C09Rik	2.9734	2.4739	2.7138	2.5676	19.428	13.2502	10.2297	20.0352	20.5297	22.3171	23.9512	5.8251	4.1675	6.9571	5.5605	5.2184	8.0099	8.1238	-1.56458	1.22415	2.78873	5.63988e-08
1110008F13Rik	21.741	21.6034	22.2976	21.1762	31.0171	34.0664	30.8777	25.0896	27.6891	28.0516	29.3375	45.4463	58.9549	61.1822	39.353	37.9269	41.9809	49.4636	0.69763	1.13775	0.440123	1.1392e-06
1110008J03Rik	6.803	4.6994	5.4466	5.8342	3.1722	3.5628	3.8248	4.1195	3.7544	3.2469	3.6012	3.6389	3.8777	5.2307	4.4988	4.659	4.5809	3.6364	0.252738	-0.404489	-0.657226	0.000312052
1110008L16Rik	2.3159	2.5118	1.9334	2.5526	3.4912	4.241	3.5212	3.5865	3.8833	4.1375	4.3153	3.5393	4.2998	4.1667	4.7141	4.4812	4.2802	3.9176	0.113429	0.850981	0.737552	8.63488e-07
1110008P14Rik	54.6517	50.4362	53.4531	69.192	8.876	14.7946	20.6364	18.8103	14.8682	14.1573	14.876	15.9598	16.8041	23.2392	16.5113	21.4463	22.413	26.7987	0.419889	-1.47694	-1.89683	8.52657e-07
1110012L19Rik	4.5678	5.0047	3.9975	4.8826	8.3987	8.4602	7.3563	7.6533	8.3832	8.4565	8.8193	9.5017	9.6923	10.1749	9.5165	9.5264	9.8028	10.3287	0.252764	1.08584	0.833073	4.19613e-10
1110015O18Rik	1	1	1	1	4.4833	2.942	4.0101	3.3692	2.8712	3.1413	3.4928	4.6674	6.7457	5.3243	4.7818	6.3404	5.3671	3.1286	0.580622	2.37674	1.79612	2.15291e-08
1110017D15Rik	1.3709	1.3574	1.3069	1.6635	1	1.2716	1	1	1	1	1	1	1	1	1	1	1	1.3207	0.00970876	-0.446006	-0.455715	0.000428617
1110018G07Rik	28.6098	25.6662	29.7763	28.6955	22.3391	24.7321	22.3305	24.4312	27.9965	27.0157	26.5207	27.6184	24.6866	25.5972	22.0844	23.6532	23.7245	28.5566	0.00455947	-0.165527	-0.170087	0.124788
1110019D14Rik	1.9088	1.9493	1.549	1.4068	1.3903	1.8687	1.649	1.4485	1.2372	1	1.2058	1.598	1.2712	1.5224	1.5361	1	1.0523	1.3481	-0.0711249	-0.354252	-0.283128	0.194791
1110020A21Rik	1	1	1	1	1	1	1	1	1	1	1	1	1	1	1	1	1	1	0	0	0	1
1110025L11Rik	1	1	1	1	1	1	1	1	1	1	1	1	1	1	1	1	1	1	0	0	0	1
1110028F11Rik	1	1	1	1	1	1	1	1	1	1	1	1	1	1.0916	1.0087	1.0146	1	1	0.0234886	0.0234886	0	0.467876
1110032A03Rik	6.3394	5.8659	5.9278	5.5751	6.1505	6.1964	4.6784	6.194	6.0234	6.1636	5.9009	5.9134	5.1403	6.1027	3.5049	4.6206	4.9947	5.8078	-0.195018	-0.201366	-0.00634778	0.181767
1110032F04Rik	5.0366	4.3338	3.99	3.8036	1	1.297	2.5697	1.7839	1	1.1899	1	1	1	1	1	1	1	1	-0.491377	-2.10131	-1.60994	5.19482e-07
1110034G24Rik	2.5493	2.4454	2.8724	2.5729	2.4246	2.7488	2.6143	2.8218	3.2416	3.1391	3.3111	3.0954	2.8514	3.0518	2.6593	2.4957	2.7444	3.1746	-0.0163446	0.135751	0.152095	0.36331
1110035M17Rik	1	1	1	1	1	1	1	1	1	1	1	1	1	1	1	1	1	1	0	0	0	1
1110036E04Rik	1	1	1	1	1	1	1	1	1	1	1	1	1	1	1	1	1	1	0	0	0	1
1110037F02Rik	10.0009	10.4863	10.4997	10.7051	15.9531	15.3225	14.5265	14.3895	13.6669	15.5159	15.7313	13.962	16.1809	16.0572	16.4894	16.6438	15.9896	14.5904	0.0645251	0.591169	0.526644	7.73263e-08
1110038B12Rik	8.0791	6.2661	7.1003	7.5435	28.1091	22.8681	21.4602	31.1511	32.7463	33.5462	38.4208	22.1116	36.5694	28.5538	52.0013	49.4021	39.53	34.7841	0.336126	2.37387	2.03774	1.64608e-07
1110038F14Rik	6.6166	6.5943	6.603	7.2534	9.0199	10.6199	8.8509	11.414	11.9264	11.1859	10.9096	9.4918	12.2626	10.2319	10.9977	11.8734	10.9774	10.8166	0.0522186	0.694406	0.642188	3.63066e-06
1110046J04Rik	1.6289	2.8322	2.719	2.989	1.3067	1.8014	1	1.8516	1.7144	2.4621	1.2869	1	1	1	1	1	1	1	-0.706527	-1.34612	-0.639593	9.00972e-05
1110051M20Rik	27.2628	28.9333	25.7435	25.5786	14.8387	17.184	18.78	17.0062	15.9397	15	11.7842	14.3307	12.948	11.1966	11.9597	12.4819	12.2589	14.0627	-0.308736	-1.0762	-0.767461	3.29904e-07
1110054M08Rik	1.5918	1.4371	1.3789	1.8633	1.5242	2.0335	1.4134	2.016	1.9441	1.8539	2.0396	2.0718	1.5807	2.9516	1.9631	3.1115	2.7913	3.0667	0.451452	0.676232	0.22478	0.0113034
1110057K04Rik	6.4566	7.6131	7.7695	7.3382	13.2213	12.1787	11.4252	10.349	10.3473	11.7015	10.5713	9.8771	9.3885	9.9113	7.9028	7.1153	7.4802	8.3696	-0.410246	0.233833	0.644079	4.58387e-05
1110058L19Rik	13.1418	11.8014	11.9427	13.0893	12.7631	14.6505	15.1085	13.4719	14.3848	13.2527	12.235	12.5998	13.8778	13.4969	11.5817	13.2095	11.6726	14.05	-0.0832955	0.049164	0.132459	0.230439
1110059E24Rik	10.9637	10.4615	10.7927	10.1195	13.9466	13.3412	13.7994	11.8749	12.8431	12.4727	12.7171	14.7039	18.3154	14.8948	17.357	16.4778	15.1986	14.2741	0.289578	0.586077	0.2965	2.03119e-06
1110059G10Rik	2.9567	2.3672	2.0609	2.6232	3.4856	3.1079	3.4326	3.1016	2.9351	3.4151	3.4646	3.143	3.9877	3.5213	2.8266	2.9388	3.2945	3.023	-0.0131139	0.3764	0.389514	0.0039797
1110059M19Rik	1	1	1	1	1	1.3322	1	1	1.7756	1	1	1	1	1	1	1	1	1.0812	-0.195317	0.0166389	0.211956	0.4078
1110065P20Rik	17.1629	17.7167	17.3169	16.8757	8.8145	11.7695	10.9409	13.2161	15.6063	13.2453	13.9691	14.4094	13.8875	17.9576	15.3146	18.8811	16.4234	21.6567	0.436884	-0.0282761	-0.46516	0.00461225
1190002F15Rik	1	1	1	1	4.5891	5.594	4.1158	4.9734	2.9896	5.4882	5.686	2.229	4.7655	3.6385	6.1737	4.5504	5.0039	3.9507	-0.141532	2.11445	2.25598	5.19375e-07
1190002N15Rik	12.5909	11.1532	10.811	9.2113	11.323	13.6622	11.7115	7.983	7.9273	8.1582	7.8231	5.5858	4.9675	5.7433	4.6687	4.9701	4.3266	5.2722	-0.948754	-1.10797	-0.159216	5.57879e-06
1190003J15Rik	1.3889	1	1	1	1	1	1	1	1	1	1	1	1	1	1	1	1	1	0	-0.133859	-0.133859	0.26341
1190003K10Rik	1	1	1	1	1	1	1	1	1	1	1	1	1	1	1	1	1	1	0	0	0	1
1190005I06Rik	4.2149	3.863	4.0107	3.2812	1.3123	2.6485	1.1473	1.5745	2.3671	1.438	1.2744	1.2407	1	1.1447	1	1.0956	1.2048	1.8485	-0.462801	-1.65611	-1.19331	1.46586e-05
1190007I07Rik	3.2587	3.9039	3.4726	3.6223	3.028	2.7722	3.3775	4.2251	3.381	3.9245	4.4848	4.0887	4.2861	3.7871	5.0539	5.3987	4.8316	5.273	0.377104	0.391057	0.0139527	0.0100519
1200011I18Rik	8.9998	8.6458	7.8511	7.9574	8.2526	8.0976	8.5789	7.4416	7.6717	7.8705	8.1232	6.605	7.9422	6.2924	6.4321	6.4465	7.0113	5.7975	-0.268288	-0.33147	-0.0631814	0.000311869
1200014J11Rik	4.0878	4.5122	4.591	3.949	6.2847	6.0139	5.7714	6.0576	5.4561	6.0466	5.6463	5.5483	6.5097	5.9672	6.0053	6.0145	5.8491	4.971	-0.0144549	0.446147	0.460602	9.25741e-06
1300002E11Rik	1.655	1.8236	1.3961	1.387	2.3377	2.0897	2.0836	1.9474	1.9214	2.2007	1.8742	1.5986	1.5414	1.8687	1.4714	1.4289	1.4804	1.307	-0.434413	-0.0348559	0.399557	0.000251915
1300002K09Rik	1	1	1	1	1	1	1	1	1	1	1	1	1	1	1	1	1	1	0	0	0	1
1300015D01Rik	1	1	1	1	1	1	1	1	1	1	1	1	1	1	1	1	1	1	0	0	0	1
1300017J02Rik	1	1	1	1	1	1	1	1	1	1	1	1	1	1	1	1	1	1	0	0	0	1
1300018J18Rik	12.8707	11.2794	11.344	12.392	13.0058	11.8288	12.2512	14.2208	13.7426	13.3052	14.4741	11.3006	11.2253	12.2779	11.6307	10.7038	12.6257	13.0492	-0.164707	-0.0171011	0.147606	0.0331524
1500002O10Rik	1	1	1	1	1	1	1	1	1	1	1	1	1	1	1	1	1	1	0	0	0	1
1500004A13Rik	5.7221	11.4634	7.0146	1.5406	10.6243	9.8495	9.7385	8.988	8.7562	8.3617	7.7507	5.9222	6.9148	6.4564	8.0528	6.6815	7.0453	5.6777	-0.454636	0.0535818	0.508218	0.139581
1500009C09Rik	19.5845	16.389	18.2733	19.4219	13.279	13.5074	10.9984	14.2979	18.5776	14.7021	14.9228	20.6088	12.4521	13.8673	9.8681	11.166	10.8422	18.5548	-0.042718	-0.405088	-0.36237	0.112612
1500009L16Rik	6.8703	9.4635	7.8608	6.8798	6.5193	6.9902	8.4635	7.9208	7.292	7.7348	8.2936	4.5762	10.3972	6.9567	9.3331	11.5373	8.3882	5.9988	0.103889	0.0726184	-0.0312702	1
1500011B03Rik	13.4483	12.2117	12.8656	14.0506	5.6989	7.1355	6.4707	8.722	11.7496	7.8219	7.4889	5.0053	7.2756	6.8078	4.1976	6.9638	7.8741	7.8491	-0.260929	-1.00097	-0.74004	0.000518181
1500011K16Rik	12.2106	12.5915	13.4259	13.858	10.6706	10.24	11.159	10.7732	10.0339	11.4017	11.1104	12.624	11.9932	12.7145	11.4445	9.5178	10.751	12.5824	0.114703	-0.159197	-0.2739	0.00884067
1500012F01Rik	22.9293	21.5041	24.2624	22.378	64.2726	54.8607	54.1254	49.8857	60.7144	60.1567	68.7951	41.884	57.4218	53.7381	72.2036	86.2002	73.7951	48.912	0.0727295	1.44575	1.37302	1.19225e-06
1500012K07Rik	1.5018	1.9343	1.4499	1.6718	1	1	1	1	1	1	1	1	1	1	1	1	1	1	0	-0.713212	-0.713212	8.18604e-09
1500015A07Rik	1.5088	1.453	1.2263	1.4767	1.5642	1.6548	1.6114	1.5942	1.4603	1.3094	1.3325	1.1865	1.5389	1.494	1.9752	1.4349	1.5985	1.1849	-0.015695	0.0709201	0.0866151	1
1500015L24Rik	1	1	1	1	1	1	1	1	1	1	1	1	1	1	1	1	1	1	0	0	0	1
1500015O10Rik	1.3197	1	1.0531	1	1.9642	18.6228	1.3277	8.6052	13.8919	7.4658	5.1217	2.8421	1.1673	2.1357	1.7399	2.6183	1.4071	13.8224	-1.14734	1.74962	2.89696	0.0247735
1500016L03Rik	1	1	1	1	1	1	1	1	1	1	1	1	1	1	1	1	1	1	0	0	0	1
1500017E21Rik	1.8665	1.8124	2.6281	2.5527	1	2.2395	2.7206	1.3024	1	1.0532	1	3.4503	6.71	3.7516	6.8165	6.2585	6.4633	3.6508	1.84662	1.25877	-0.587843	2.81596e-05
1600002D24Rik	1	1	1	1	1	1	1	1	1	1	1	1	1	1	1	1	1	1	0	0	0	1
1600002H07Rik	3.5216	3.3967	3.2484	2.91	4.2154	4.7534	4.1392	4.6993	4.5853	5.4331	4.8467	3.5695	5.3318	5.0858	6.5653	6.5179	5.3285	4.4761	0.174567	0.688286	0.513719	0.00124801
1600002K03Rik	2.0161	3.4454	2.5536	3.3032	4.8388	4.4196	2.9752	3.6228	3.7661	4.6612	5.2026	3.2773	3.3696	4.167	4.0901	3.6789	3.6912	4.7984	-0.123217	0.450816	0.574033	0.0167062
1600010M07Rik	1	1	1	1	1	1	1	1	1	1	1	1	1	1	1	1	1	1	0	0	0	1
1600012H06Rik	4.3371	4.7295	4.5114	4.7596	7.9631	7.4205	6.4473	8.0013	7.2219	7.4919	8.4736	8.9404	10.6795	10.8621	9.6494	9.4766	10.2466	9.7316	0.392275	1.11664	0.724366	1.81115e-09
1600014C10Rik	4.5653	4.5782	4.0996	4.3949	6.0852	5.4295	4.6434	6.2761	6.9654	6.059	5.964	5.0369	3.8719	4.7768	4.0487	3.4052	4.5107	5.1722	-0.426439	-0.0020627	0.424376	0.00168783
1600014C23Rik	1	1	1	1	1	1	1	1	1	1	1	1	1	1	1	1	1	1	0	0	0	1
1600014K23Rik	1	1	1	1	1	1	1	1	1	1	1	1	1	1	1	1	1	1	0	0	0	1
1600015I10Rik	1	1	1	1	1	1	1	1	1	1	1	1	1	1	1	1	1	1	0	0	0	1
1600016N20Rik	1	1	1	1	1	1	1	1	1	1	1	1	1	1	1	1	1	1	0	0	0	1
1600019K03Rik	1	1	1	1	1	1	1	1	1	1	1	1	1	1	1	1	1	1	0	0	0	1
1600020E01Rik	10.2971	10.7534	7.6649	8.7425	11.9925	13.6399	12.7929	11.0577	13.0705	11.3009	10.9987	13.1374	14.9374	17.0407	13.2568	13.5841	13.5827	11.4833	0.19335	0.565693	0.372342	0.000585804
1600023N17Rik	1	1	1	1	1	1	1	1	1	1	1	1	1	1	1	1	1	1	0	0	0	1
1600025M17Rik	1	1	1	1	1	1	1	1	1	1	1	1	1	1	1	1	1	1	0	0	0	1
1600029D21Rik	1	1	1	1	1	1	1	1	1	1	1	1	1	1	1	1	1	1	0	0	0	1
1600029I14Rik	1	1	1	1	1	1	1	1	1	1	1	1	1	1	1	1	1	1	0	0	0	1
1600029O15Rik	1	1	1	1	1	1	1	1	1	1	1	1	1	1	1	1	1	1	0	0	0	1
1700001C02Rik	1	1	1	1	1	1	1	1	1	1	1	1	1	1	1	1	1	1	0	0	0	1
1700001C19Rik	1	1	1	1	1	1	1	1	1	1	1	1	1	1	1	1	1	1	0	0	0	1
1700001D01Rik	1.4934	1.8726	2.2681	2.8926	5.5293	4.5417	6.6078	5.8857	4.6811	5.254	4.1676	2.5328	1.9199	1.8695	2.3854	1.7327	1.4971	1.452	-1.4534	-0.156323	1.29708	9.27943e-07
1700001F09Rik	1	1	1	1	1	1	1	1	1	1	1	1	1	1	1	1	1	1	0	0	0	1
1700001G11Rik	2.804	2.9167	4.0083	3.8589	2.9791	3.674	2.5917	5.4285	6.2007	5.4043	6.6693	3.5526	3.5735	3.4027	3.2915	4.3193	4.6247	3.939	-0.303155	0.167341	0.470496	0.351013
1700001G17Rik	1	1	1	1	1	1	1	1	1	1	1	1	1	1	1	1	1	1	0	0	0	1
1700001J03Rik	1	1	1	1	1	1	1	1	1	1	1	1	1	1	1	1	1	1	0	0	0	1
1700001J11Rik	1	1	1	1	1	1	1	1	1	1	1	1	1	1	1	1	1	1	0	0	0	1
1700001K19Rik	1.1301	1.109	1	1	1.419	1.3857	1.2064	2.4227	2.0438	2.4547	1.8258	2.2091	1.6677	1.837	2.2742	2.4188	2.3778	1.9183	0.204687	0.986916	0.782229	0.000589589
1700001K23Rik	1.2487	1	1	1.322	1.6004	1.6997	1.1504	1.6915	1.6615	2.3656	1.7186	1.4929	2.0252	2.2137	2.7618	3.654	2.9545	3.8149	0.670214	1.24184	0.571628	0.000858566
1700001L05Rik	1.2572	1.981	1.0096	1.2036	1	1	1	1	1	1	1	1	1	1	1	1	1	1	0	-0.446627	-0.446627	0.0109819
1700001L19Rik	4.3297	4.3771	3.5247	4.2817	1	1	1.7699	1	1	1	1	1	1	1	1	1	1	1	-0.150541	-2.04555	-1.89501	1.42685e-09
1700001O22Rik	2.0182	2.2995	1.5633	1.7323	3.1276	2.952	2.7876	2.8826	2.5472	2.8631	3.5616	2.6561	2.7621	2.7841	3.2644	3.3021	2.6032	2.6733	-0.0478784	0.589315	0.637194	9.53198e-05
1700001P01Rik	1	1	1	1	1	1	1	1	1	1	1	1	1	1	1	1	1	1	0	0	0	1
1700003D09Rik	12.149	6.1241	12.7165	11.6111	1	2.1647	1.1721	2.3092	16.039	1	3.5762	1	1	1	1	1	1	3.5211	-1.51765	-2.96903	-1.45138	0.00146355
1700003E16Rik	6.1966	6.7299	6.3355	6.5875	1	1.8839	2.1772	1.0814	1	1	1	1	1	1	1	1	1	1	-0.385234	-2.69206	-2.30683	7.02969e-09
1700003F12Rik	2.1103	2.1939	2.8822	2.7577	1	1	1	1	1	1	1	1	1	1	1	1	1	1	0	-1.31384	-1.31384	9.16502e-11
1700003F17Rik	1	1	1	1	3.9005	2.6643	1.0759	2.794	3.3296	4.4821	3.8774	3.717	2.0998	4.1405	2.4626	1.5532	3.2151	3.9579	-0.0652076	1.59496	1.66017	0.00145953
1700003G18Rik	1	1	1	1	1	1	1	1	1	1.064	1	1	1	1	1	1	1	1	-0.0131304	0	0.0131304	0.684299
1700003L19Rik	1	1	1	1	1	1	1	1	1	1	1	1	1	1	1	1	1	1	0	0	0	1
1700003M02Rik	1	1	1.8366	1	1	1.3141	1	1	1	1	1	1	1	1	1	1	1	1	-0.0633254	-0.273993	-0.210668	0.426475
1700003M07Rik	1.2675	1.6228	1.4127	1.6274	1	1	1	1.0052	1	1	1	1	1	1	1.0998	1.5142	1.0132	1.2002	0.160107	-0.406951	-0.567058	0.000388076
1700006A11Rik	1	1	1	1	1	1	1	1	1	1	1	1	1	1	1	1	1	1	0	0	0	1
1700006E09Rik	1	1	1	1	1	1	1	1	1	1	1	1	1	1	1	1	1	1	0	0	0	1
1700006F04Rik	3.2033	4.0488	3.1557	3.3309	1	1.1218	2.8135	1	1.5391	1	1	1	1	1	1	1	1	1	-0.43668	-1.78017	-1.34349	8.45076e-06
1700006H21Rik	1	1	1	1	1	1	1	1	1	1	1	1	1	1	1	1	1	1	0	0	0	1
1700007B14Rik	1	1	1	1	1	1	1	1	1	1	1	1	1	1	1	1	1	1	0	0	0	1
1700007F19Rik	1	1.3144	1	1	1	1.3418	1	1	1	1	1	1	1	1	1	1	1	1	-0.0687789	-0.10916	-0.040381	0.688976
1700007G11Rik	1	1	1	1	1	1	1	1	1	1	1	1	1	1	1	1	1	1	0	0	0	1
1700007J10Rik	10.9698	10.0943	12.4694	10.2971	6.1393	6.4159	8.3631	8.1092	7.9584	7.1548	7.4325	9.8595	8.4618	9.4211	10.4742	10.4638	8.7727	11.1899	0.412491	-0.160181	-0.572672	7.9781e-05
1700007K09Rik	1	1	1	1	1	1	1	1	1	1	1	1	1	1	1	1	1	1	0	0	0	1
1700007K13Rik	1	1	1.2492	1.4978	1	1.5152	1	1	1	1	1	1	1	1	1	1	1	1	-0.102457	-0.247016	-0.144559	0.300872
1700007L15Rik	1	1	1	1	1	1.1104	1	1.0103	1.2405	1.1922	1.0795	1	1	1	1	1	1	1	-0.124876	0	0.124876	0.0372721
1700007P06Rik	1	1	1	1	1	1	1	1	1	1	1	1	1	1	1	1	1	1	0	0	0	1
1700008A04Rik	1	1	1	1	1	1	1	1	1	1	1	1	1	1	1	1	1	1	0	0	0	1
1700008F21Rik	1.7068	1.6785	1.1034	1.3982	1	1	1	1	1	1	1	1	1	1	1	1	1	1	0	-0.557508	-0.557508	3.33532e-05
1700008I05Rik	1	1	1	1	1	1	1	1	1	1	1	1	1	1	1	1	1	1	0	0	0	1
1700008J07Rik	1.2143	1.4617	1.0396	1.0257	1.2096	1	1.4081	1.4934	1.4209	1.4647	1.26	1.1126	1.1993	1.1549	1.7031	1.7036	1.5809	1.3753	0.0866494	0.24451	0.15786	0.448958
1700008K24Rik	1	1	1	1	1	1	1	1	1	1	1	1	1	1	1	1	1	1	0	0	0	1
1700008O03Rik	2.7271	2.1834	2.091	1.4163	1	1	1	1	1	1	1	1	1	1	1	1	1	1	0	-1.07344	-1.07344	5.08715e-07
1700009C05Rik	1	1	1	1	1	1	1	1	1	1	1	1	1	1	1	1	1	1	0	0	0	1
1700009J07Rik	1	1	1	1	1	1	1	1	1	1	1	1	1	1	1	1	1	1	0	0	0	1
1700009P17Rik	1	1	1	1	1	1	1	1	1	1	1	1	1	1	1	1	1	1	0	0	0	1
1700010B08Rik	1	1	1	1	1	1	1	1	1	1	1	1	1	1	1	1	1	1	0	0	0	1
1700010D01Rik	1	1	1	1	1	1	1	1	1	1	1	1	1	1	1	1	1	1	0	0	0	1
1700010I14Rik	1	1	1	1	1.1506	1.118	1	1.0298	1.4289	1.2821	1.0992	1	1	1	1	1	1	1	-0.212098	0	0.212098	0.013372
1700010J16Rik	1	1	1	1	1	1	1	1	1	1	1	1	1	1	1	1	1	1	0	0	0	1
1700010K23Rik	65.4503	57.7398	58.3064	53.3021	33.719	31.5039	50.8407	33.3698	27.6741	30.8781	25.9076	29.6172	24.3618	16.6641	14.5128	15.5289	17.8433	17.3711	-0.783313	-1.59624	-0.812929	4.75874e-06
1700011A15Rik	1	1	1	1	1	1	1	1	1	1	1	1	1	1	1	1	1	1	0	0	0	1
1700011E24Rik	1	1	1	1	1	1	1	1	1	1	1	1	1	1	1	1	1	1	0	0	0	1
1700011H14Rik	1	1	1	1	1	1	1	1	1	1	1	1	1	1	1	1	1	1	0	0	0	1
1700011I03Rik	1	1	1	1	1	1	1	1	1	1	1	1	1	1	1	1	1	1	0	0	0	1
1700011J10Rik	5.7623	5.3869	4.952	4.537	4.1082	4.0451	4.0136	4.2975	4.7632	4.4285	5.1182	4.673	4.2452	5.2115	3.4105	4.5571	3.6704	4.2915	-0.0339194	-0.264865	-0.230946	0.0854622
1700011L22Rik	1	1	1	1	1	1	1	1	1	1	1	1	1	1	1	1	1	1	0	0	0	1
1700011M02Rik	1	1	1	1	1	1	1	1	1	1	1	1	1	1	1	1	1	1	0	0	0	1
1700012A03Rik	1	1	1	1	1	1	1	1	1	1	1	1	1	1	1	1	1	1	0	0	0	1
1700012B07Rik	1	1	1	1	1	1	1	1	1	1	1	1	1	1	1	1	1	1	0	0	0	1
1700012B09Rik	1	1	1	1	1	1	1	1	1	1	1	1	1	1.3668	1	1	1	1	0.0736832	0.0736832	0	0.684299
1700012B15Rik	19.1781	19.2471	18.8178	19.64	22.7581	23.287	21.8444	22.3538	22.2378	23.7001	25.1013	23.982	28.8456	27.8994	27.4499	25.3997	28.0204	28.6421	0.238224	0.499722	0.261498	4.30978e-07
1700012D01Rik	1	1.5223	1.2458	1.4233	1	1.1934	1.2117	1.6289	1	1	1	1	1.3874	1.3126	1.2298	1.5595	1.1894	1.2712	0.155753	-0.021607	-0.17736	0.520923
1700012D14Rik	1	1	1	1	1.2417	1.195	1.3388	1.4248	1.2277	1.3634	1	1.3237	1	1.3358	1	1.0839	1.0697	1	-0.170198	0.15854	0.328738	0.0257948
1700012I11Rik	1	1	1	1	1	1	1	1	1	1	1	1	1	1	1	1	1	1	0	0	0	1
1700012L04Rik	1	1	1	1	1	1	1	1	1	1	1	1	1	1	1	1	1	1	0	0	0	1
1700012P22Rik	1	1	1	1	1	1	1	1	1	1	1	1	1	1	1	1	1	1	0	0	0	1
1700013D24Rik	1	1	1	1	1	1	1	1	1	1	1	1	1	1	1	1	1	1	0	0	0	1
1700013F07Rik	1	1	1.0531	1.3803	1	1.2259	1	1	1	1	1	1	1	1	1	1	1	1	-0.0458224	-0.148414	-0.102591	0.366734
1700013G23Rik	1	1	1	1	1	1.029	1	1	1	1	1	1.0821	1	1	1	1	1	1	0.0108578	0.0168223	0.00596453	0.915196
1700013H16Rik	1	1	1	1	1	1	1	1	1	1	1	1	1	1	1	1	1	1	0	0	0	1
1700015E13Rik	1	1.009	1.0686	1	1	1	1	1	1	1	1	1	1	1.3131	1.7059	1.275	1.0515	1	0.253644	0.225923	-0.0277203	0.133484
1700015F17Rik	1	1	1	1	1	1	1	1	1	1	1	1	1	1	1	1	1	1	0	0	0	1
1700015G11Rik	1	1	1	1	1	1	1	1	1	1	1	1	1	1	1	1	1	1	0	0	0	1
1700016C15Rik	1	1	1	1	1	1	1	1	1	1	1	1	1	1	1	1	1	1	0	0	0	1
1700016D06Rik	1	1	1	1	1	1	1	1	1	1	1	1	1	1	1	1	1	1	0	0	0	1
1700016G22Rik	1	1	1	1	1	1	1	1	1	1	1	1	1	1	1	1	1	1	0	0	0	1
1700016H13Rik	1	1	1	1	1	1	1	1	1	1	1	1	1	1	1	1	1	1	0	0	0	1
1700016K19Rik	1	1	1	1	1	1	1	1	1	1	1	1	1	1	1	1	1	1	0	0	0	1
1700016L04Rik	1	1	1	1	1	1	1	1	1	1	1	1	1	1	1	1	1	1	0	0	0	1
1700016P04Rik	1	1	1	1	1	1	1	1	1	1	1	1	1	1	1	1	1	1	0	0	0	1
1700017B05Rik	1	1	1.102	1.107	2.0472	1.6653	1.4678	2.2323	2.3672	2.6004	2.1181	2.5787	2.8385	3.6881	5.4565	5.2757	5.3494	5.4998	1.08173	2.05871	0.976979	2.22793e-06
1700017G19Rik	1	1	1	1	1	1	1	1	1	1	1	1	1	1	1	1	1	1	0	0	0	1
1700017J07Rik	1	1	1	1	1	1	1	1	1	1	1	1	1	1	1	1	1	1	0	0	0	1
1700017N19Rik	1	1	1	1	1	1	1	1	1	1	1	1	1	1	1	1	1	1	0	0	0	1
1700018A04Rik	1	1	1	1	1	1	1	1	1	1	1	1	1	1	1	1	1	1	0	0	0	1
1700018B08Rik	1	1	1	1	1	1	1	1	1	1	1	1	1	1	1	1	1	1	0	0	0	1
1700018C11Rik	1	1	1	1	1	1	1	1	1	1	1	1	1	1	1	1	1	1	0	0	0	1
1700018F24Rik	1	1	1	1	1	1	1	1	1	1	1	1	1	1	1	1	1	1	0	0	0	1
1700018G05Rik	1.1748	1	1	1	1	1	1	1	1	1	1	1	1	1	1	1	1	1	0	-0.0617071	-0.0617071	0.26341
1700018L02Rik	1.1653	1.4593	1.472	1.1726	1	1.3095	1	1.6265	2.3377	1.4812	1.7331	2.0865	1.2565	1.5594	1	1.6542	1.7266	1.7712	0.0758811	0.26161	0.185729	0.834515
1700019A02Rik	1	1	1	1	1	1	1	1	1	1	1	1	1	1	1	1.2825	1	1	0.0570789	0.0570789	0	0.684299
1700019B03Rik	1	1	1	1	1	1	1	1	1	1	1	1	1	1	1	1	1	1	0	0	0	1
1700019D03Rik	4.384	2.9939	4.1527	3.2488	7.8038	5.1592	3.8707	6.5042	7.3841	7.2374	7.5805	4.5237	4.8847	3.8572	4.3751	4.3599	5.532	5.0319	-0.483831	0.332357	0.816188	0.00224696
1700019E08Rik	1	1	1	1	1	1	1	1	1	1	1	1	1	1	1	1	1	1	0	0	0	1
1700019G17Rik	2.76	3.1114	2.8955	3.2599	1.2111	2.2345	1.3424	1.335	1.6391	1.0515	1.1962	2.4292	1.3024	1.8196	1.572	1.3478	1.5009	2.443	0.310659	-0.761535	-1.07219	0.000546768
1700019G24Rik	1.3653	2.3009	1.7485	1.9207	1	1	1	1	1	1	1	1	1	1	1	1	1	1	0	-0.874876	-0.874876	3.44172e-07
1700019L03Rik	1.0634	1.1622	1.406	1.3865	1.5232	1.5165	1.3407	1.5066	1.6942	1.3784	1.6369	1.165	1.583	2.1642	1.8448	1.8473	1.8363	1.9968	0.231097	0.502117	0.27102	0.0151713
1700019M22Rik	1	1	1	1	1	1	1	1	1	1	1	1	1	1	1	1	1	1	0	0	0	1
1700019N19Rik	1	1	1	1	1	1	1	1	1	1	1	1	1	1	1	1	1	1	0	0	0	1
1700019O17Rik	1	1	1	1	1	1	1	1	1	1	1	1	1	1	1	1	1	1	0	0	0	1
1700020A23Rik	1.2019	1.688	1	1	1	1	1	1	1	1	1	1	1	1	1	1	1	1	0	-0.289805	-0.289805	0.0649368
1700020D05Rik	1.702	1.6612	1.8014	1.6038	2.0949	1.806	1.9559	1.7359	1.6861	2.1687	1.2029	1.532	1.3484	1.3664	1.613	1.4068	1.2451	1	-0.411408	-0.316467	0.0949413	0.0214818
1700020G17Rik	1	1	1	1	1	1	1	1	1	1	1	1	1	1	1	1	1	1	0	0	0	1
1700020I14Rik	83.128	89.4485	84.7176	78.1302	39.8655	40.11	59.8382	35.476	30.1355	27.5536	28.1953	34.1151	33.069	29.8028	24.214	27.6953	25.9378	30.9422	-0.343936	-1.51227	-1.16833	2.35228e-06
1700020L24Rik	1	1	1	1	1	1	1	1	1	1	1	1	1	1.3666	1.024	1	1.6312	1	0.196571	0.196571	0	0.286091
1700020N01Rik	1	1	1	1	1	1	1	1	1	1	1	1	1	1	1	1	1	1	0	0	0	1
1700020N15Rik	1	1	1	1	1	1	1	1	1	1	1	1	1	1	1	1	1	1	0	0	0	1
1700020N18Rik	1	1	1	1	1	1	1	1	1	1	1	1	1	1	1	1	1	1	0	0	0	1
1700021F05Rik	9.3437	9.7082	11.0689	9.0038	13.4516	12.4982	12.5662	10.663	9.975	12.1208	11.0273	13.6469	16.1329	16.7618	15.0818	15.7685	16.1625	16.4091	0.418024	0.683522	0.265498	2.72816e-06
1700021F07Rik	1	1	1	1	1	1	1	1	1	1	1	1	1	1	1	1	1	1	0	0	0	1
1700021K19Rik	14.5986	14.522	15.0681	16.0974	21.6946	20.92	18.5866	23.1796	23.6231	24.8465	25.917	14.2421	12.9753	12.7554	15.4187	13.9345	14.8738	14.0495	-0.692396	-0.102733	0.589662	2.46025e-07
1700021N21Rik	1	1	1	1	1	1	1	1	1	1	1	1	1	1	1	1	1	1	0	0	0	1
1700022E09Rik	1	1	1	1	1	1	1	1	1	1	1	1	1	1	1	1	1	1	0	0	0	1
1700022H16Rik	1	1	1	1	1	1	1	1	1	1	1	1	1	1	1	1	1	1	0	0	0	1
1700022I11Rik	1	1	1	1	1	1	1	1	1	1	1	1	1	1	1	1	1	1	0	0	0	1
1700022P22Rik	1	1	1	1	1	1	1	1	1	1	1	1	1	1	1	1	1	1	0	0	0	1
1700023E05Rik	1	1	1	1	1	1	1	1	1	1	1	1	1	1	1	1	1	1	0	0	0	1
1700023F02Rik	1	1	1	1	1	1	1	1	1	1	1	1	1	1	1	1	1	1	0	0	0	1
1700023F06Rik	1	1.0262	1	1	1	1	1	1	1	1	1	1	1	1	1	1	1	1	0	-0.00941884	-0.00941884	0.265564
1700023L04Rik	1	1	1	1	1	1	1	1	1	1	1	1	1	1	1	1	1	1	0	0	0	1
1700024B18Rik	1.8839	1.9009	1	1.8301	1	1	1.1281	1	1	1	1	1	1	1	1	1	1	1	-0.0261627	-0.725719	-0.699557	0.000331153
1700024F13Rik	1	1	1	1	1	1	1	1	1	1	1	1	1	1	1	1	1	1	0	0	0	1
1700024G13Rik	1	1	1	1	1	1	1	1	1	1	1	1	1	1	1	1	1	1	0	0	0	1
1700024P03Rik	1	1	1	1	1	1	1	1	1	1	1	1	1	1	1	1	1	1	0	0	0	1
1700024P04Rik	1	1	1	1	1	1	1	1	1	1	1	1	1	1	1	1	1	1	0	0	0	1
1700024P16Rik	1.7638	1.1876	1.9216	1.6868	1	1	1	1	1	1	1	1	1	1	1	1	1	1	0	-0.713652	-0.713652	2.61991e-06
1700025B11Rik	1	1	1	1	1	1	1	1	1	1	1	1	1	1	1	1	1	1	0	0	0	1
1700025C18Rik	1	1	1	1	1	1	1	1	1	1	1	1	1	1	1	1	1	1	0	0	0	1
1700025F24Rik	1	1	1	1	1	1	1	1	1	1	1	1	1	1	1	1	1	1	0	0	0	1
1700025G04Rik	6.8866	7.3889	6.757	6.9093	4.7508	4.3103	5.4593	5.0487	4.5106	4.4738	4.2197	5.303	7.6414	5.6041	7.1144	8.7122	7.5149	4.7197	0.508114	-0.0691497	-0.577263	0.00151439
1700025K24Rik	1	1	1	1	1	1	1	1	1	1	1	1	1	1	1	1	1	1	0	0	0	1
1700025M24Rik	1	1	1	1	1	1	1	1	1	1	1	1	1	1	1	1	1	1	0	0	0	1
1700025N23Rik	1	1	1	1	1	1	1	1	1	1	1	1	1	1	1	1	1	1	0	0	0	1
1700026D08Rik	1	1	1	1	1	1	1	1	1	1	1	1	1	1	1	1	1	1	0	0	0	1
1700026D11Rik	1	1	1	1	1	1	1	1	1	1	1	1	1	1	1	1	1	1	0	0	0	1
1700026F02Rik	1	1	1	1	1	1	1	1	1	1	1	1	1	1	1	1	1	1	0	0	0	1
1700026L06Rik	1	1	1	1	1	1	1	1	1	1	1	1	1	1	1	1	1	1	0	0	0	1
1700027A15Rik	1	1	1	1	1	1	1	1	1	1	1	1	1	1	1	1	1	1	0	0	0	1
1700027F09Rik	1	1	1	1	1	1	1	1	1	1	1	1	1	1	1	1	1	1	0	0	0	1
1700027H10Rik	13.1861	15.2439	13.9605	15.4916	5.3139	6.8024	8.6186	5.4208	7.1194	3.7905	4.5922	11.3805	11.9493	10.2532	8.2322	9.8353	9.0348	7.9019	0.719353	-0.562533	-1.28189	2.11058e-05
1700027I24Rik	1	1	1	1	1	1	1	1	1	1	1	1	1	1	1	1	1	1	0	0	0	1
1700027J07Rik	1	1	1	1	1	1	1	1	1	1	1	1	1	1	1	1	1	1	0	0	0	1
1700028B04Rik	1	1	1	1	1	1	1	1	1	1	1	1	1	1	1	1	1	1	0	0	0	1
1700028D13Rik	1	1	1	1	1	1	1	1	1	1	1	1	1	1	1	1	1	1	0	0	0	1
1700028E10Rik	1	1	1	1	1	1	1	1	1	1	1	1	1	1	1	1	1	1	0	0	0	1
1700028I16Rik	1	1	1	1	1	1	1	1	1	1	1	1	1	1	1	1	1	1	0	0	0	1
1700028J19Rik	1	1	1	1	1	1	1	1	1	1	1	1	1	1	1	1	1	1	0	0	0	1
1700028K03Rik	1.1792	2.8213	2.2654	1.7311	1	1	1.3771	1	1	1	1	1	1	1	1	1	1	1	-0.0756989	-0.999459	-0.92376	0.000231662
1700028M03Rik	1	1	1	1	1	1	1	1	1	1	1	1	1	1	1	1	1	1	0	0	0	1
1700028P14Rik	1	1	1	1	1	1.1348	1	1	1	1	1	1	1	1	1	1	1	1	-0.0275181	0	0.0275181	0.684299
1700029H14Rik	1	1	1	1	1	1	1	1	1	1	1	1	1	1	1	1	1	1	0	0	0	1
1700029I15Rik	1.6741	2.0927	1.6175	1	1.4304	1.2818	1.7737	2.0086	2.917	1.9029	2.2154	1.2866	1.2582	1.9786	2.5286	1.5368	1.5844	1	-0.276098	8.71593e-05	0.276185	0.587573
1700029J07Rik	1.5397	1.3901	1.4536	1.3185	0.9976	1.4663	1.1474	1	1.0639	1	1	1.073	1	1.174	1	1	1	1	-0.0828205	-0.461414	-0.378593	0.000833341
1700029M20Rik	1	1	1	1	1	1	1	1	1	1	1	1	1	1	1	1	1	1	0	0	0	1
1700029N11Rik	1	1	1	1	1	1	1	1	1	1	1	1	1	1	1	1	1	1	0	0	0	1
1700029P11Rik	1	1	1	1	1	1	1	1	1	1	1	1	1	1	1	1	1	1	0	0	0	1
1700030A11Rik	1	1	1	1	1	1	1	1	1	1	1	1	1	1	1	1	1	1	0	0	0	1
1700030C10Rik	1	1	1	1	1	1	1	1	1	1	1	1	1	1	1	1	1	1	0	0	0	1
1700030F04Rik	1	1	1	1	1	1	1	1	1	1	1	1	1	1	1	1	1	1	0	0	0	1
1700030F18Rik	1	1	1	1	1	1	1	1	1	1	1	1	1	1	1	1	1	1	0	0	0	1
1700030J22Rik	1.6409	1.2962	1.597	1.5923	1	1	1	1	1	1	1	1	1	1	1	1	1	1	0	-0.61504	-0.61504	4.9717e-09
1700030K09Rik	2.4529	2.4063	2.4973	2.1265	3.8509	3.7914	3.2616	4.1883	3.8976	4.5663	3.7745	3.4949	3.665	3.8873	5.174	4.8116	4.3485	3.4843	0.0788341	0.798581	0.719747	2.17374e-05
1700030L20Rik	1	1	1	1	1	1	1	1	1	1	1	1	1	1	1	1	1	1	0	0	0	1
1700030M09Rik	1	1	1	1	1	1	1	1	1	1	1	1	1	1	1	1	1	1	0	0	0	1
1700030N03Rik	1	1	1	1	1	1	1	1	1	1	1	1	1	1	1	1	1	1	0	0	0	1
1700030O20Rik	1	1	1	1	1	1	1	1	1	1	1	1	1	1	1	1	1	1	0	0	0	1
1700031A10Rik	1	1	1	1	1	1	1	1	1	1	1	1	1	1	1	1	1	1	0	0	0	1
1700031F05Rik	1	1	1	1	1	1	1	1	1	1	1	1	1	1	1	1	1	1	0	0	0	1
1700031M16Rik	1	1	1	1	1	1	1	1	1	1	1	1	1	1	1	1	1	1	0	0	0	1
1700031P21Rik	1	1	1	1	1	1	1	1	1	1	1	1	1	1	1	1	1	1	0	0	0	1
1700034E13Rik	1	1	1	1	1	1	1	1	1	1	1	1	1	1	1	1	1	1	0	0	0	1
1700034F02Rik	1	1	1	1	1	1	1	1	1	1	1	1	1	1	1	1	1	1	0	0	0	1
1700034G24Rik	1	1	1	1	1	1	1	1	1	1	1	1	1	1	1	1	1	1	0	0	0	1
1700034H15Rik	1	1	1	1	1	1	1	1	1	1	1	1	1	1	1	1	1	1	0	0	0	1
1700034I23Rik	0.9995	1.3896	1	1	1	1	1	1	1	1	1	1	1	1	1	1	1	1	0	-0.133925	-0.133925	0.26341
1700034J05Rik	1	1	1	1	2.8286	2.3958	2.912	2.9452	2.164	2.7081	2.8704	2.4213	2.2517	1.7586	2.699	1.9854	2.429	1.3031	-0.342303	1.08485	1.42715	2.35157e-06
1700034K08Rik	1	1	1	1	1	1	1	1	1	1	1	1	1	1	1	1	1	1	0	0	0	1
1700034O15Rik	1	1	1	1	1	1	1	1	1	1	1	1	1	1	1	1	1	1	0	0	0	1
1700034P13Rik	4.2357	4.3057	3.7555	4.6347	4.1995	4.1812	4.1711	4.6254	4.5872	4.3492	4.2101	4.0752	4.195	4.9973	5.0827	5.4762	4.555	5.5123	0.160571	0.193944	0.0333726	0.0833442
1700036G14Rik	1	1	1	1	1	1	1	1	1	1	1	1	1	1	1	1	1	1	0	0	0	1
1700037C18Rik	2.6065	2.739	2.2731	3.254	1.5663	1.9139	2.1494	2.3434	2.3581	2.0445	1.6172	2.1584	2.2853	2.9324	2.2774	2.1195	2.6286	2.0422	0.232859	-0.210508	-0.443367	0.0206227
1700037H04Rik	13.749	13.3678	13.8703	14.0355	7.3423	6.9343	7.8489	9.0842	11.2626	7.814	10.5787	6.3527	9.1876	9.266	10.622	12.4245	11.8657	10.0177	0.196295	-0.465471	-0.661766	0.00526973
1700039E15Rik	1	1	1	1	1	1	1	1	1	1	1	1	1	1	1	1	1	1	0	0	0	1
1700039E22Rik	1	1	1	1	1	1	1	1	1	1	1	1	1	1	1	1	1	1	0	0	0	1
1700040L02Rik	1.0602	1	1	1	1	1	1	1	1	1	1	1	1	1	1	1	1	1	0	-0.0215508	-0.0215508	0.263535
1700040N02Rik	2.1561	1.9466	2.5666	2.5643	78.3446	54.9532	44.9991	73.3053	68.8177	94.9045	93.1134	20.6333	9.8762	7.6886	10.4161	11.5254	10.4633	7.848	-2.69621	2.27947	4.97568	2.18048e-10
1700041C23Rik	1	1	1	1	1	1	1	1	1	1	1	1	1	1	1	1	1	1	0	0	0	1
1700041M19Rik	1	1	1	1	1	1	1	1	1	1	1	1	1	1	1	1	1	1	0	0	0	1
1700042B14Rik	1	1	1	1	1	1	1	1	1	1	1	1	1	1	1	1	1	1	0	0	0	1
1700042G07Rik	1	1	1	1	1	1	1	1	1	1	1	1	1	1	1	1	1	1	0	0	0	1
1700042G15Rik	1	1	1	1	1	1	1	1	1	1	1	1	1	1	1	1	1	1	0	0	0	1
1700042O10Rik	1	1	1	1	1	1	1	1	1	1	1	1	1	1	1	1	1	1	0	0	0	1
1700044K03Rik	1	1	1	1	1	1	1	1	1	1	1	1	1	1	1	1	1	1	0	0	0	1
1700045H11Rik	1	1	1	1	1	1	1	1	1	1	1	1	1	1	1	1	1	1	0	0	0	1
1700045I19Rik	1	1	1	1	1	1	1	1	1	1	1	1	1	1	1	1	1	1	0	0	0	1
1700047G03Rik	1	1	1	1	1	1	1	1	1	1	1	1	1	1	1	1	1	1	0	0	0	1
1700047I17Rik2	1.9282	2.3248	2.1009	2.1274	5.6052	5.3244	4.5676	4.7587	4.5737	5.1094	4.6188	3.3192	3.4203	3.3375	2.6787	2.1937	2.7577	2.3659	-0.783755	0.435544	1.2193	1.74849e-07
1700047L14Rik	1	1	1	1	1	1	1	1	1	1	1	1	1	1	1	1	1	1	0	0	0	1
1700047M11Rik	2.4599	2.6527	2.3729	2.257	19.2785	14.7359	11.5392	22.1751	19.4177	23.2711	23.5101	4.9686	1	1.0848	1	1	1	1.2419	-3.56766	-0.593996	2.97366	4.72609e-08
1700048M11Rik	1	1.139	1	1	1	1	1	1	1	1	1	1	1	1	1	1	1	1	0	-0.0492822	-0.0492822	0.26341
1700048O20Rik	1.4965	1.7862	2.1552	3.584	2.3244	1.7813	2.5063	2.8077	1.5461	1.2494	4.032	2.4639	2.8045	2.4552	2.3836	1.769	2.0597	1.9806	-0.029668	0.011665	0.041333	1
1700049E15Rik	1	1	1	1	1	1	1	1	1	1	1	1	1	1	1	1	1	1	0	0	0	1
1700049G17Rik	2.3356	3.3721	3.0887	2.293	2.988	3.0151	3.4394	2.6657	2.3317	3.0438	2.639	3.6471	3.3368	2.9368	3.1547	2.3352	2.635	2.6305	0.0391402	0.0914279	0.0522877	1
1700049L16Rik	1	1	1	1	1	1	1	1	1	1	1	1	1	1	1	1	1	1	0	0	0	1
1700051A21Rik	1	1	1	1	1	1	1	1	1	1	1	1	1	1	1	1	1	1	0	0	0	1
1700052I22Rik	1	1	1	1	1	1	1	1	1	1	1	1	1	1	1	1	1	1	0	0	0	1
1700052K11Rik	2.7391	2.964	2.397	2.6379	2.1901	2.288	2.4197	1.9059	2.0481	1.8863	2.219	2.3938	2.4175	2.0495	2.0298	2.014	1.9279	2.1838	0.0056989	-0.323551	-0.32925	0.00298493
1700052N19Rik	6.0999	5.4147	5.5656	5.4839	5.7751	5.75	5.6019	5.8807	6.5503	6.5391	6.3526	4.6811	5.9053	5.8286	5.6845	5.1147	5.0284	5.2773	-0.178098	-0.0737282	0.10437	0.0313545
1700054A03Rik	1	1	1	1	1	1	1	1	1	1	1	1	1	1	1	1	1	1	0	0	0	1
1700054K19Rik	1	1	1	1	1	1	1	1	1	1	1	1	1	1	1	1	1	1	0	0	0	1
1700054M17Rik	1	1	1	1	1	1	1	1	1	1	1	1	1	1	1	1	1	1	0	0	0	1
1700054O13Rik	1	1	1	1	1	1	1	1	1	1	1	1	1	1	1	1	1	1	0	0	0	1
1700055N04Rik	1	1	1	1	1	1	1	1	1	1	1	1	1	1	1	1	1	1	0	0	0	1
1700056E22Rik	1	1	1	1	1	1	1	1	1	1	1	1	1	1	1	1	1	1	0	0	0	1
1700057G04Rik	1	1	1	1	1	1	1	1	1	1	1	1	1	1	1	1	1	1	0	0	0	1
1700057H15Rik	1	1	1	1	1	1	1	1	1	1	1	1	1	1	1	1	1	1	0	0	0	1
1700058G18Rik	20.107	17.4226	18.1678	21.1897	3.4227	6.2305	10.4752	6.8906	6.7171	5.7381	6.2541	6.5997	6.2104	2.9331	4.1473	7.8238	4.8251	5.5313	-0.264406	-1.82142	-1.55701	2.25687e-05
1700060C16Rik	1	1	1	1	1	1	1	1	1	1	1	1	1	1	1	1	1	1	0	0	0	1
1700060C20Rik	1	1	1	1	1	1	1	1	1	1	1	1	1	1	1	1	1	1	0	0	0	1
1700061G19Rik	1	1	1	1	1	1	1	1	1	1	1	1	1	1	1	1	1	1	0	0	0	1
1700061I17Rik	1	1	1	1	1	1	1	1	1	1	1	1	1	1	1	1	1	1	0	0	0	1
1700063D05Rik	1	1.0147	1	1	27.7594	9.9805	8.2747	22.1876	23.6345	30.8899	37.3058	2.5322	2.7879	1.3205	1.7619	2.9095	2.0878	1.0681	-3.46744	1.04214	4.50957	5.74081e-08
1700063O14Rik	1	1	1	1	1	1	1	1	1	1	1	1	1	1	1	1	1	1	0	0	0	1
1700064J06Rik	1	1	1	1	1	1	1	1	1	1	1	1	1	1	1	1	1	1	0	0	0	1
1700064M15Rik	1	1	1	1	1	1	1	1	1	1	1	1	1	1	1	1	1	1	0	0	0	1
1700065D16Rik	1	1	1	1	1	1	1	1	1	1	1	1	1	1	1	1	1	1	0	0	0	1
1700065I16Rik	1	1	1	1	1	1	1	1	1	1	1	1	1	1	1	1	1	1	0	0	0	1
1700065I17Rik	1	1	1	1	1	1	1	1	1	1	1	1	1	1	1	1	1	1	0	0	0	1
1700065J11Rik	1	1	1	1	1	1	1	1	1	1	1	1	1	1	1	1	1	1	0	0	0	1
1700065J18Rik	1	1	1	1	1	1	1	1	1	1	1	1	1	1	1	1	1	1	0	0	0	1
1700066B17Rik	1	1	1	1	1	1	1	1	1	1	1	1	1	1	1	1	1	1	0	0	0	1
1700066B19Rik	1	1	1	1	1	1	1	1	1	1	1	1	1	1	1	1	1	1	0	0	0	1
1700066J24Rik	19.3326	17.3345	18.2953	18.4058	7.6483	8.0543	9.4362	8.228	8.1256	6.4756	6.515	5.9902	5.9583	3.8655	5.2002	5.1359	5.3761	5.4372	-0.559709	-1.79641	-1.2367	3.382e-09
1700066M21Rik	8.5425	8.4162	7.8551	9.1679	11.5147	11.9558	11.6035	8.8158	8.6414	8.7312	9.193	16.8296	20.7545	18.1067	14.8456	13.4179	14.4418	12.6129	0.655894	0.900492	0.244597	2.58357e-05
1700066O22Rik	1	1	1	1	1	1	1	1	1	1	1	1	1	1	1	1	1	1	0	0	0	1
1700067G17Rik	1	1	1	1	1	1	1	1	1	1	1	1	1	1	1	1	1	1	0	0	0	1
1700067K01Rik	1.3838	1	1	1	1	1	1.1135	1.3272	1	1	1	1	1	1	1	1	1.1704	1	-0.0533848	-0.0974833	-0.0440986	0.938778
1700069L16Rik	1	1	1	1	1	1	1	1	1	1	1	1	1	1	1	1	1	1	0	0	0	1
1700069P05Rik	1	1	1	1	1	1	1	1	1	1	1	1	1	1	1	1	1	1	0	0	0	1
1700071K01Rik	2.2128	2.487	1.8685	1.7816	1	1	1.0006	1	1	1	1	1	1	1	1	1	1	1	-0.000123654	-1.06176	-1.06164	7.3237e-10
1700071M16Rik	2.939	3.1436	3.0844	4.397	3.5869	4.3683	3.4416	2.788	3.0993	3.0955	2.8597	6.5878	3.225	4.4101	5.1855	4.168	4.4912	5.2295	0.51883	0.488259	-0.030571	0.0117832
1700072B07Rik	1	1	1	1	1	1	1	1	1	1	1	1	1	1	1	1	1	1	0	0	0	1
1700072O05Rik	1	1	1	1	1	1	1	1	1	1	1	1	1	1	1	1	1	1	0	0	0	1
1700073E17Rik	1	1	1	1	1	1	1	1	1	1	1	1	1	1	1	1	1	1	0	0	0	1
1700074P13Rik	1	1	1	1	1	1	1	1	1	1	1	1	1	1	1	1	1	1	0	0	0	1
1700080E11Rik	1	1	1	1	1	1	1	1	1	1	1	1	1	1	1	1	1	1	0	0	0	1
1700080N15Rik	8.1005	11.5064	11.3318	11.0988	2.6393	2.5084	5.045	1.9563	2.0462	1.672	1	1.7386	1.6663	1	1	1	1	1.0906	-0.98945	-3.11426	-2.12481	7.58217e-07
1700080O16Rik	1	1	1	1	1	1	1	1	1	1	1	1	1	1	1	1	1	1	0	0	0	1
1700081H22Rik	1	1.0385	1	1	1	1	1	1	1	1	1	1	1	1	1	1	1	1	0	-0.0138195	-0.0138195	0.264292
1700084C01Rik	3.418	4.0851	4.233	5.3162	9.4372	14.256	6.4913	9.1391	10.8323	11.8649	8.8256	19.225	7.8343	15.5375	10.9575	9.6999	15.7661	26.0753	0.568936	1.81631	1.24737	0.000192375
1700084E18Rik	1	1	1	1	1	1	1	1	1	1	1	1	1	1	1	1	1.2845	1.0178	0.060996	0.060996	0	0.611048
1700084F23Rik	1	1	1	1	1	1	1	1	1	1	1	1	1	1	1	1	1	1	0	0	0	1
1700084J12Rik	1	1	1	1	1	1	1	1	1	1	1	1	1	1	1	1	1	1	0	0	0	1
1700085B03Rik	1	1	1	1	1	1	1	1	1	1	1	1	1	1	1	1	1	1	0	0	0	1
1700085C21Rik	1.2997	1.0952	1.6965	1.4309	1	1	1	1	1	1	1	1	1	1	1	1	1	1	0	-0.465269	-0.465269	6.19927e-05
1700086L19Rik	32.2657	42.32	36.1569	37.4159	2.912	8.227	12.3178	5.7271	6.8472	3.0587	2.8062	16.8152	23.3679	11.7737	11.5336	9.0751	8.4173	11.3423	1.13991	-1.4897	-2.62961	2.46995e-05
1700086O06Rik	1.2888	1.1094	1	1.2374	1.7811	1.3921	1.4146	2.4731	2.1129	2.3634	2.2068	1.1978	1.8221	1.4428	1.9547	1.6543	2.0586	1.5131	-0.23929	0.521329	0.760619	0.00645422
1700088E04Rik	6.8086	6.7888	7.1589	7.6542	11.178	10.1157	7.4825	11.35	11.0777	9.9503	9.7051	8.0984	7.3682	8.7749	9.0248	8.1897	8.0239	9.116	-0.274157	0.237021	0.511178	0.000594436
1700091E21Rik	1	1	1	1	1	1	1	1	1	1	1	1	1	1	1	1	1	1	0	0	0	1
1700091H14Rik	1	1	1	1	1	1	1	1	1	1	1	1	1	1	1	1	1	1	0	0	0	1
1700092C02Rik	1	1	1	1	1	1	1	1	1	1	1	1	1	1	1	1	1	1	0	0	0	1
1700092C10Rik	1	1	1	1	1	1	1	1	1	1	1	1	1	1	1	1	1	1	0	0	0	1
1700092K14Rik	1	1	1	1	1	1	1	1	1	1	1	1	1	1	1	1	1	1	0	0	0	1
1700092M07Rik	1	1	1	1	1	1.4324	1.2558	1.4896	1.1685	1.2152	1	1	1.2053	1.5162	1.6436	1	1	1	-0.0334808	0.257028	0.290509	0.31192
1700093K21Rik	1	1	1	1	1	1	1	1	1	1	1	1	1	1	1	1	1	1	0	0	0	1
1700094D03Rik	1.9374	1.7901	1.8005	1.7775	2.4462	2.9879	2.3294	2.2161	2.6555	2.375	2.5517	2.2095	3.199	3.5037	2.5262	2.5119	2.787	2.3739	0.121978	0.580009	0.458031	0.000868109
1700094J05Rik	5.6419	6.4096	4.0643	4.6157	3.734	3.8997	3.998	5.086	4.1631	4.8631	3.4618	4.1494	4.618	4.575	5.0776	4.6115	4.3962	4.4941	0.128292	-0.184637	-0.312929	0.102604
1700094M24Rik	1	1	1	1	1	1	1	1	1	1	1	1	1	1	1	1	1	1	0	0	0	1
1700095A21Rik	1	1	1	1	1	1	1	1	1	1	1	1	1	1	1	1	1	1	0	0	0	1
1700095B10Rik	1	1	1	1	1	1	1	1	1	1	1	1	1	1	1	1	1	1	0	0	0	1
1700095B22Rik	1.4622	1.2812	2.0653	2.4463	1	1	1.0816	1	1	1	1	1.5516	2.9413	2.6429	3.4682	3.0954	3.1746	2.2	1.42946	0.587205	-0.842255	8.6543e-06
1700096J18Rik	1	1	1	1	1	1	1	1	1	1	1	1	1	1	1	1	1	1	0	0	0	1
1700096K18Rik	1	1	1	1	1.6889	1.3595	1.298	1.6765	1.9185	1.5251	1.6696	1.5443	2.0795	1.3751	1.2704	1.5322	1.6053	1.0452	-0.091465	0.578352	0.669817	0.00202099
1700097N02Rik	1	1	1	1	1	1	1	1	1	1	1	1	1	1	1	1	1	1	0	0	0	1
1700100L14Rik	1	1.117	1	1	1	1	1	1	1	1	1	1	1	1	1	1	1	1	0	-0.0415934	-0.0415934	0.26341
1700101E01Rik	1	1	1	1	1	1	1	1	1	1	1	1	1	1	1	1	1	1	0	0	0	1
1700101I11Rik	25.2403	25.9381	27.1141	22.4109	9.0116	10.6446	13.3388	11.9972	12.8142	8.8801	10.0449	10.1364	8.8825	9.6205	7.382	7.8733	9.111	9.4738	-0.296434	-1.49601	-1.19958	3.35815e-08
1700101O22Rik	1	1	1	1	1	1	1	1	1	1	1	1	1	1	1	1	1	1	0	0	0	1
1700102H20Rik	1	1	1	1	1	1	1	1	1	1	1	1	1	1.2792	1	1.242	1.0244	1.0088	0.109962	0.109962	0	0.224122
1700102P08Rik	1	1	1	1	1.0907	1	1.176	1	1	1.1715	1	1	1.2075	1.2025	1	1	1.1555	1	0.0244819	0.112081	0.0875986	0.460263
1700104A03Rik	1	1	1	1	1	1	1	1	1	1	1	1	1	1	1	1	1	1	0	0	0	1
1700105P06Rik	1	1	1	1	1	1	1	1	1	1	1	1	1	1	1	1	1	1	0	0	0	1
1700106J16Rik	1	1	1	1	1	1	1	1	1	1	1	1	1	1	1	1	1	1	0	0	0	1
1700108F19Rik	1	1	1	1	1	1	1	1	1	1	1	1	1	1	1	1	1	1	0	0	0	1
1700108J01Rik	1	1	1	1	1	1	1	1	1	1	1	1	1	1	1	1	1	1	0	0	0	1
1700109G14Rik	1	1	1	1	1	1	1	1	1	1	1	1	1	1	1	1	1	1	0	0	0	1
1700109G15Rik	1	1	1	1	1	1	1	1	1	1	1	1	1	1	1	1	1	1	0	0	0	1
1700109H08Rik	6.8837	6.8067	5.7642	4.6316	7.9375	6.3803	7.6164	6.3002	4.617	4.936	5.4136	5.131	6.0011	4.9356	5.0573	4.6455	5.0277	4.5896	-0.287813	-0.25231	0.035503	0.174807
1700109I08Rik	1	1	1	1	1	1	1	1	1	1	1	1	1	1	1	1	1	1	0	0	0	1
1700110C19Rik	1.0388	1.3481	1	1	1.3341	1.6155	1.283	1.0126	1.0695	1.1878	1	1.1892	1.1018	1.0972	1	1.4043	1.278	1	-0.075229	0.0721013	0.14733	0.840596
1700110I01Rik	1	1	1	1	1	1	1	1	1	1	1	1	1	1	1	1	1	1	0	0	0	1
1700110K17Rik	10.4608	10.9984	11.0554	10.7519	1.9488	3.5146	4.9163	3.7642	3.5447	2.143	3.3258	2.9032	2.0088	1.7293	3.4358	2.7902	2.2808	2.9414	-0.356321	-2.06545	-1.70913	1.25433e-06
1700110M21Rik	1	1	1	1	1	1	1	1	1	1	1	1	1	1	1	1	1	1	0	0	0	1
1700111N16Rik	1	1	1	1	1	1	1	1	1	1	1	1	1	1	1	1	1	1	0	0	0	1
1700112E06Rik	1	1	1	1	4.5152	2.5892	2.2802	3.495	2.9032	3.6206	3.1512	1.5137	1	1.3703	1	1	1.2872	1.9742	-1.3023	0.385691	1.68799	1.06496e-06
1700112H15Rik	1	1	1	1	1	1	1	1	1	1	1	1	1	1	1	1	1	1	0	0	0	1
1700112J05Rik	1	1	1	1	1	1	1	1	1	1	1	1	1	1	1	1	1	1	0	0	0	1
1700113A16Rik	9.251	9.5575	7.6807	7.9628	2.7278	3.9025	3.6266	4.4866	3.7118	3.2212	3.7736	2.8851	3.3105	3.0527	3.9126	3.7346	3.9308	3.4988	-0.0652256	-1.3095	-1.24427	1.0121e-07
1700113H08Rik	1	1	1	1	1	1	1	1	1	1	1	1	1	1	1	1	1	1	0	0	0	1
1700119H24Rik	1	1	1	1	1	1	1	1	1	1	1	1	1	1	1	1	1	1	0	0	0	1
1700120C14Rik	1.2081	1.7452	1.4282	1.441	1.2748	1.5365	1.7363	1	1.5424	1.2751	1	2.4141	3.1685	2.1655	1.1014	1.2165	1.1891	1.4638	0.441608	0.319908	-0.121699	0.464983
1700120E14Rik	1	1	1	1	1	1	1	1	1	1	1	1	1	1	1	1	1	1	0	0	0	1
1700120G07Rik	1	1	1	1	1	1	1	1	1	1	1	1	1	1	1	1	1	1	0	0	0	1
1700120K04Rik	1	1	1	1	1	1	1	1	1	1	1	1	1	1	1.9978	1.0946	1	1	0.209213	0.209213	0	0.571503
1700121L16Rik	1	1	1	1	1	1	1	1	1	1	1	1	1	1	1	1	1	1	0	0	0	1
1700121N20Rik	1	1	1	1	1	1	1	1	1	1	1	1	1	1	1	1	1	1	0	0	0	1
1700122O11Rik	1	1	1	1	1	1	1	1	1	1	1	1	1	1	1	1	1	1	0	0	0	1
1700123I01Rik	1	1	1	1	1	1	1	1	1	1	1	1.0808	1	1	1	1	1	2.0149	0.209801	0.209801	0	0.58411
1700123K08Rik	1	1	1	1	1	1	1	1	1	1	1	1	1	1	1	1	1	1	0	0	0	1
1700123L14Rik	3.2479	4.0009	3.3963	4.47	1	1	1.1373	1	1	1	1	1	1	1	1	1	1	1	-0.0280235	-1.91792	-1.8899	2.32412e-12
1700123M08Rik	1.2312	1.191	1.462	1.2507	1	1	1	1	1	1	1	1	1	1	1	1	1	1	0	-0.360336	-0.360336	3.7664e-07
1700123O20Rik	5.8811	4.9287	5.042	6.0106	11.6869	10.9636	10.0751	10.0007	11.3542	12.1178	11.4578	11.8869	14.0881	14.2082	12.164	12.9562	13.4434	13.1792	0.243374	1.26467	1.02129	6.41543e-10
1700123O21Rik	5.6944	7.5863	5.9006	8.4104	1.7741	2.3424	3.5348	1.4675	2.9172	1	1	2.6212	3.464	2.9519	2.5811	2.8489	3.6454	2.2438	0.536344	-1.24611	-1.78246	0.000124012
1700125G02Rik	2.4386	2.854	3.4701	2.1545	1	1	1.4062	1	1	1	1	1	1	1	1	1	1	1	-0.0813786	-1.44853	-1.36715	1.78863e-08
1700125G22Rik	1	1	1	1	1	1	1	1	1	1	1	1	1	1	1	1	1	1	0	0	0	1
1700125H03Rik	1.5285	1.9714	2.5097	1.7363	1	1	1	1	1	1	1	1.1717	1	1	1.2251	1.3754	1	1	0.150968	-0.802465	-0.953433	4.89545e-06
1700125H20Rik	1	1	1	1	1	1	1	1	1	1	1	1	1	1	1	1	1	1	0	0	0	1
1700126H18Rik	1	1	1	1	1	1	1	1	1	1	1	1	1	1	1	1	1	1	0	0	0	1
1700128A07Rik	1	1	1	1	1	1	1	1	1	1	1	1	1	1	1	1	1	1	0	0	0	1
1700128F08Rik	1	1	1	1	1	1	1	1	1	1	1	1	1	1	1	1	1	1	0	0	0	1
1700129C05Rik	1	1	1	1	1	1	1	1	1	1	1	1	1	1	1	1	1	1	0	0	0	1
1810006J02Rik	1	1	1	1	1	1	1	1	1	1	1	1	1	1	1	1	1	1	0	0	0	1
1810007C17Rik	1	1	1	1	1	1	1	1	1	1	1	1	1	1	1	1	1	1	0	0	0	1
1810007D17Rik	1	1	1	1	1	1	1	1	1	1	1	1	1	1	1	1	1	1	0	0	0	1
1810007I06Rik	1	1	1	1	1	1	1	1	1	1	1	1	1	1	1	1	1	1	0	0	0	1
1810008I18Rik	1	1	1	1	1	1	1	1	1	1	1	1	1	1	1	1	1	1	0	0	0	1
1810009A15Rik	14.1768	13.969	14.3604	13.0771	33.7801	31.6941	28.5271	28.2633	32.4891	33.1443	33.672	26.9919	32.1797	37.4735	38.3779	36.1003	30.8517	38.3258	0.117079	1.30476	1.18768	4.88436e-09
1810009J06Rik	1	1	1	1	1	1	1	1	1	1	1	1	1	1	1	1	1	1	0	0	0	1
1810010D01Rik	1	1	1	1	1	1	1	1	1	1	1	1	1	1	1	1	1	1	0	0	0	1
1810010H24Rik	1.3649	1.6173	1.5757	1.6436	1.1607	1.2736	1.7113	1.4807	1.3877	1.2005	1.5556	7.2682	11.6469	8.1041	7.089	9.0987	9.4107	5.8857	2.58207	2.43047	-0.151599	1.6029e-10
1810011H11Rik	1	1	1	1	2.1916	1.7245	1.4674	1.6011	1.4154	1.7018	2.5402	1.6251	1	2.1187	1.3613	1.1749	1.8924	1.5852	-0.232868	0.619929	0.852798	0.00473272
1810011O10Rik	1	1	1.0669	1	23.1779	18.5783	14.4466	20.5015	24.7587	28.7706	35.0913	13.3711	13.0941	36.9747	35.5645	17.5079	28.6262	34.9434	0.123349	4.66122	4.53788	4.62944e-09
1810012K16Rik	1.2108	1	1	1	1	1	1	1	1	1	1	1	1	1	1	1	1	1	0	-0.0740944	-0.0740944	0.26341
1810013A23Rik	1	1	1	1	1	1	1	1.4139	1	1	1	1	1	1	1.0248	1	1	1.2107	-0.0351399	0.0477378	0.0828777	0.991482
1810013L24Rik	13.4849	14.2625	14.4265	14.0931	19.3175	17.4582	18.7413	15.7752	15.32	15.8845	15.7479	16.1197	16.9045	17.89	13.8542	12.6371	15.2082	13.7939	-0.152173	0.111885	0.264058	0.0444264
1810014B01Rik	1.331	1.5674	1.3682	1.3274	2.1695	2.016	2.3739	2.1546	1.4062	1.9546	1.7323	2.634	2.0534	3.1268	2.4756	2.0179	2.3021	2.123	0.277269	0.773372	0.496103	0.00047593
1810018F18Rik	1	1	1	1	1	1	1	1	1	1	1	1	1	1	1	1	1	1	0	0	0	1
1810019D21Rik	1	1	1	1	1	1	1	1	1	1	1	1	1	1	1	1	1	1	0	0	0	1
1810019J16Rik	1	1	1	1	1	1	1	1	1	1	1	1	1	1	1	1	1	1	0	0	0	1
1810020O05Rik	1	2.304	1	1	1	1	1	1	1	1	1	1	1	1	1	1	1	1	0	-0.407081	-0.407081	0.26341
1810021B22Rik	1.2901	1.1648	1	1.1179	1	1	1	1	1	1	1	1	1	1.2848	1.0053	1	1.2052	1.7369	0.233923	0.0408453	-0.193078	0.240172
1810022K09Rik	21.7425	25.7508	26.3424	27.6708	67.5834	58.4979	64.7515	53.4037	52.7642	59.9623	62.7421	48.4042	66.8459	68.1281	50.8252	47.7367	54.651	44.458	-0.139399	1.10105	1.24045	2.16138e-07
1810024B03Rik	1	1	1	1	1	1	1	1	1	1	1	1	1	1	1	1	1	1	0	0	0	1
1810026B05Rik	5.7876	7.4963	5.9597	5.8286	9.233	8.4116	9.0822	7.4702	7.3159	7.3304	7.1436	8.0136	9.6787	9.751	8.9036	7.9199	8.384	7.3316	0.0994499	0.451096	0.351646	0.00252673
1810026J23Rik	10.2326	10.7602	9.8766	10.1889	9.6907	10.4743	11.1751	11.212	11.1324	11.0187	11.4066	10.2762	11.201	10.8143	10.8261	11.6636	11.4008	9.9537	0.000490862	0.0835443	0.0830534	0.297644
1810030O07Rik	6.9255	7.5031	7.8101	7.3407	10.7292	10.1685	9.8553	9.7108	9.9228	10.2592	10.5471	10.0251	11.0217	11.6952	10.3909	10.0187	9.8436	9.4586	0.025328	0.485114	0.459786	4.93046e-07
1810032O08Rik	1.5961	1.992	1.7169	1.809	2.8289	2.7776	2.7832	3.5784	3.1901	3.518	3.4566	2.7621	3.9592	3.1496	3.8025	3.7029	4.2548	3.0337	0.156268	0.986366	0.830098	4.68615e-06
1810033B17Rik	1	1	1	1	4.9905	2.7477	3.0005	3.8752	5.3209	3.2051	7.722	1	1	1.1028	1	1	1	1.0592	-2.10739	0.0330076	2.1404	8.19587e-08
1810034E14Rik	1.1446	1.4091	1.0955	1.0979	1	1	0.997	1	1.0178	1	1	1	1	1	1	1	1	1	-0.00304705	-0.247046	-0.243999	0.000563895
1810037I17Rik	21.0841	20.3362	22.6752	23.0461	49.9599	58.0015	43.4002	41.5148	47.9266	45.7577	49.5075	45.0798	51.3227	57.5565	39.5749	34.3364	39.452	44.3557	-0.108698	1.03127	1.13997	7.13566e-07
1810041L15Rik	4.3096	5.7147	6.0581	5.7276	5.5525	5.3838	4.839	7.4018	7.8239	7.3191	7.3975	3.7333	2.1103	1.0224	1.4611	1.5806	1.2671	1	-1.90885	-1.64845	0.260405	3.35933e-06
1810043G02Rik	11.5529	12.7509	10.3738	11.9438	6.186	6.2661	6.7859	7.3841	8.8785	6.4178	7.5885	4.7558	5.1593	6.2564	6.338	6.5041	6.1434	8.1674	-0.19245	-0.913167	-0.720718	2.29536e-05
1810043H04Rik	13.3793	11.9935	12.5495	14.2779	9.6967	8.71	9.7168	14.8956	14.0685	15.4234	14.2997	13.1674	11.4183	13.6069	16.7024	18.154	15.0599	20.2478	0.319844	0.246306	-0.0735374	0.19843
1810044D09Rik	1	1.132	1	1	1.1785	1.6	1.3862	1.1161	1.43	1.4931	2.1238	1.2313	1	1.2349	1.5557	1.8345	1.2262	1	-0.185342	0.32891	0.514252	0.0714321
1810046K07Rik	1	1	1	1	1	1	1	1	1	1	1	1	1	1	1	1	1	1	0	0	0	1
1810055G02Rik	3.5368	3.5304	4.2878	3.9077	5.1735	4.7378	5.0563	5.8272	6.5547	7.1154	6.2901	5.1982	6.8781	7.3474	7.895	7.4218	6.7824	7.4273	0.264338	0.87395	0.609612	3.37231e-05
1810058I24Rik	2.7704	3.4683	2.6473	2.7113	16.4736	13.3992	9.8657	15.3514	16.0192	16.8166	19.1654	6.2946	6.7624	7.1319	8.2116	9.3952	7.6047	8.6281	-0.987046	1.41258	2.39962	5.03647e-09
1810062G17Rik	1	1	1	1	1	1	1	1	1	1	1	1	1	1	1	1	1	1	0	0	0	1
1810062O18Rik	7.0531	7.1003	7.102	5.5549	6.7251	7.1099	6.3168	6.909	8.8685	7.2028	5.197	5.6472	3.5307	4.0277	4.5085	4.1202	4.8635	4.5796	-0.627772	-0.585022	0.0427498	0.000227652
1810064F22Rik	1	1	1	1	1	1	1	1	1	1	1	1	1	1	1	1	1	1	0	0	0	1
1810065E05Rik	1	1	1	1	1	1	1	1	1	1	1	1	1	1	1	1	1	1	0	0	0	1
2010001E11Rik	1	1	1	1	1	1	1	1	1	1	1	1	1	1	1	1	1	1	0	0	0	1
2010001M06Rik	3.75	3.6395	3.7405	4.6448	4.2174	6.1171	3.593	5.1415	7.0271	5.2114	4.4513	4.3191	5.7853	5.6175	6.0485	6.3633	6.4976	8.267	0.262622	0.635944	0.373322	0.0176048
2010002M12Rik	1	1	1	1	1	1	1	1	1	1.0978	1.1311	1.1676	1	1	1	1	1	1	-0.012286	0.0341352	0.0464212	0.877589
2010003K11Rik	1	1	1	1	1	1	1	1	1	1	1	1	1	1	1	1	1	1	0	0	0	1
2010003O02Rik	5.4808	5.469	5.0086	5.8226	6.8889	7.8957	5.8732	6.6763	7.7815	7.916	7.4437	8.0859	8.6038	9.3071	10.6203	7.7457	9.1682	10.1942	0.336286	0.741439	0.405152	1.18478e-05
2010005H15Rik	1	1	1	1	1	1.2273	1	1	1	1	1	1	1	1	1	1	1	1	-0.0461019	0	0.0461019	0.684299
2010009K17Rik	1.1513	1	1	1	1	1	1	1.3241	1	1	1	1	1	1	1	1	1.113	1	-0.0421933	-0.03046	0.0117334	1
2010010A06Rik	1	1	1	1	1	1	1	1	1	1	1	1	1	1	1	1	1	1	0	0	0	1
2010012O05Rik	5.5362	5.7762	5.6821	5.2969	2.7039	3.2519	3.9345	3.0565	3.3624	3.1377	2.9795	2.3914	3.2237	2.5926	2.6286	2.2896	3.0302	2.5956	-0.258177	-1.05682	-0.798644	1.9291e-07
2010015L04Rik	1.5965	1.6497	1.8333	1.3412	1.1124	1.2976	1.1158	1.713	1.8672	1.5295	1.3035	1.3272	1	1.1848	1	1.2276	0.9997	1.735	-0.230007	-0.406991	-0.176985	0.108609
2010016I18Rik	1	1	1	1	1	1	1	1	1	1	1	1	1	1	1	1	1	1	0	0	0	1
2010106C02Rik	1.4269	2.5766	3.3738	3.0767	1	1	1	1	1.0872	1	1	1	1	1	1	1	1	1.1526	0.013252	-1.35487	-1.36812	2.89965e-06
2010106E10Rik	1	1	1	1	1	1	1	1	1	1	1	1	1	1	1	1	1	1	0	0	0	1
2010107E04Rik	123.93	117.916	133.601	138.332	151.423	158.361	137.662	149.973	151.215	141.241	154.917	136.296	199.117	184.883	163.642	170.027	165.271	202.201	0.225365	0.442006	0.21664	0.00108739
2010107G12Rik	1	1	1	1	1	1	1	1	1	1	1	1	1	1	1	1	1	1	0	0	0	1
2010107G23Rik	9.9112	11.8574	10.9444	10.1867	2.0755	2.8301	4.0703	2.6705	2.5874	2.5533	2.5343	1.7135	1.7825	1	1	1.0402	1.0772	1.6041	-1.06775	-3.02588	-1.95812	2.86959e-09
2010109A12Rik	1	1	1	1	1	1	1	1	1	1	1	1	1	1	1	1	1	1	0	0	0	1
2010109I03Rik	1	1	1	1	1	1	1	1	1	1	1	1	1	1	1	1	1	1	0	0	0	1
2010111I01Rik	12.8108	11.8313	12.6533	12.2564	9.5855	10.2971	11.5354	11.2378	10.1835	11.3266	11.2606	5.9912	5.6743	6.1299	6.8012	5.7691	6.0372	7.0049	-0.797117	-0.998338	-0.201221	6.46215e-10
2010204K13Rik	4.6534	4.0988	4.2768	4.4257	1.2607	2.6359	2.8886	1.7132	1.6594	0.9983	1	1.4805	2.0136	1.9763	1.9103	2.1799	1.1637	1.8336	0.0469148	-1.28238	-1.32929	0.00036065
2010300C02Rik	42.6292	40.1851	43.9097	37.3075	1	14.5916	13.4399	6.0408	6.9058	5.3926	2.1598	6.6345	6.5501	2.0368	2.9925	3.3232	2.0365	4.6379	-0.812034	-3.34697	-2.53494	0.000202971
2010308F09Rik	1	1	1	1	1	1	1	1	1	1	1	1	1	1	1	1	1	1	0	0	0	1
2010310C07Rik	1	1	1	1	1	1	1	1	1	1	1	1	1	1	1	1	1	1	0	0	0	1
2010320M18Rik	3.2718	3.806	3.2077	2.6555	4.4729	5.2188	4.22	4.4953	4.9753	4.0731	5.2822	5.7975	6.7625	5.7036	6.1332	5.8429	6.2703	5.7601	0.368689	0.900333	0.531645	6.72547e-07
2200002D01Rik	1.9416	1.419	1.8444	1.8662	2.0026	2.9652	2.27	2.0933	2.4369	2.277	2.4176	2.5146	2.1871	3.9774	2.4638	2.6205	3.5262	3.4229	0.331309	0.74312	0.41181	0.00258456
2200002J24Rik	1	1	1	1	1	1	1	1	1	1	1	1	1	1	1	1	1	1	0	0	0	1
2210013O21Rik	16.4281	17.5509	16.6291	16.6805	20.4376	19.0767	19.0198	21.5183	21.4702	20.1908	22.9107	17.7208	19.7968	19.94	17.8187	18.2373	19.4708	17.4723	-0.148737	0.147782	0.296519	0.000295726
2210015D19Rik	6.3179	7.015	6.6444	6.194	4.4002	5.4658	4.9886	5.7167	4.8578	4.6428	4.926	6.2643	6.105	5.5319	5.3775	5.501	5.6417	4.853	0.166321	-0.221751	-0.388072	0.000673671
2210016F16Rik	2.6245	2.7593	2.1355	2.7737	4.5573	4.317	3.8694	4.3877	4.6245	5.4232	5.1893	4.9696	3.7072	4.6788	3.8906	3.7045	4.1894	4.5619	-0.124026	0.721542	0.845568	6.19694e-06
2210016L21Rik	46.8039	43.7628	42.1116	46.6894	18.2432	19.4008	23.2646	20.2614	21.4258	17.6911	18.8892	17.3459	18.0973	15.9498	17.3576	19.8125	19.1072	21.4419	-0.108286	-1.28165	-1.17336	1.64633e-09
2210018M11Rik	11.888	11.6396	12.1313	11.3037	10.1825	10.0994	11.6926	9.8769	9.1524	9.7044	9.5064	9.8008	11.0378	10.2808	11.1868	10.5569	10.4117	8.757	0.0368629	-0.190233	-0.227096	0.0147983
2210019I11Rik	1	1	1	1	1	1	1	1	1	1	1	1	1	1	1	1	1	1	0	0	0	1
2210039B01Rik	1.0828	1	1	1	1	1	1	1	1	1	1	1	1	1	1	1	1	1	0	-0.0295589	-0.0295589	0.26341
2210404J11Rik	2.6998	4.0177	2.6743	2.6403	7.9089	6.1027	6.6446	13.6881	8.0153	12.0452	13.3515	7.8057	11.5645	9.5266	10.0282	8.4642	12.0574	10.3247	0.0422786	1.72839	1.68611	7.44584e-06
2210404O07Rik	1	1	1	1	1	1	1	1	1	1	1.178	1	1	1	1	1	1	1	-0.036227	0	0.036227	0.684299
2210404O09Rik	1.794	1.7149	1.5282	1.491	2.6725	2.4858	2.6541	2.1875	2.3295	2.5543	1.9751	2.2493	3.18	2.6374	2.6049	2.7234	2.562	1.9747	0.0890104	0.650422	0.561412	0.000217194
2210407C18Rik	1	1	1	1	1	1	1	1	1	1	1	1	1	1	1	1	1	1	0	0	0	1
2210408F21Rik	15.0563	15.6022	15.6181	15.1071	6.0965	6.0115	7.7283	6.2693	6.338	4.9058	5.5887	5.5578	5.7212	5.8497	4.2651	5.7535	5.3501	5.7914	-0.165336	-1.48829	-1.32295	3.8978e-09
2210408I21Rik	6.5341	6.2753	5.9402	5.2652	2.4666	2.7753	3.6123	2.935	2.5857	2.1522	2.1765	2.5073	2.7953	2.4249	2.5302	2.6311	2.7573	3.0278	-0.00229272	-1.17026	-1.16796	2.13775e-07
2210409D07Rik	1	1	1	1	1	1	1	1	1	1	1	1	1	1	1	1	1	1	0	0	0	1
2210409E12Rik	1	1	1	1	1	1	1	1	1	1	1	1	1	1	1	1	1	1	0	0	0	1
2210414B05Rik	1	1	1	1	1	1	1	1	1	1	1	1	1	1	1	1	1	1	0	0	0	1
2210416O15Rik	1	1	1	1	1	1.0857	1	1.1761	1.6045	1.3158	1.5227	2.3701	2.5323	3.4956	2.4917	2.871	3.2082	2.8322	1.1857	1.50015	0.314456	4.75303e-08
2210417A02Rik	1	1	1	1	1	1	1	1	1	1	1	1	1	1	1	1	1	1	0	0	0	1
2210417K05Rik	1	1	1	1	1	1	1	1	1	1	1	1	1	1	1	1	1	1	0	0	0	1
2210420H20Rik	1	1	1	1	1	1	1	1	1	1	1	1	1	1	1	1	1	1	0	0	0	1
2300002M23Rik	1	1	1	1	1	1	1	1	1	1	1	1	1	1	1	1	1	1	0	0	0	1
2300005B03Rik	1	1	1	1	1	1	1	1	1	1	1	1	1	1	1	1	1	1	0	0	0	1
2300009A05Rik	6.8196	5.5908	5.2124	5.9693	6.1819	6.6317	7.2289	6.8624	7.3605	7.9425	6.4728	4.0464	5.9256	6.5436	4.4526	3.6542	5.3042	6.279	-0.427137	-0.189446	0.237691	0.0142374
2310001H17Rik	1	1	1	1	1.0457	1.1129	1	1	1.0876	1.1421	1	1.6577	1	1.862	1.1316	1	1.3199	1.7777	0.399997	0.477885	0.0778875	0.0311154
2310001K24Rik	1	1	1	1	1	1	1	1.0277	1	1	1	1	1	1	1	1	1	1	-0.00569768	0	0.00569768	0.685695
2310002D06Rik	1.6609	1.5828	2.0453	2.2012	1	1	1.3262	1	1	1	1	1	1.8506	1	1	1	1	1	0.0997378	-0.739556	-0.839294	0.000436073
2310002F09Rik	1	1	1	1	1.7634	1	1.3629	2.2624	2.449	3.8614	3.6499	1	1	1	1	1	1	1	-1.22378	0	1.22378	0.00139532
2310002J15Rik	1	1	1	1	1	1	1	1	1	1	1	1	1	1	1	1	1	1	0	0	0	1
2310002L09Rik	1	1	1	1	1	1	1	1	1	1	1	1	1	1	1	1	1	1	0	0	0	1
2310003H01Rik	2.8789	2.7191	3.1743	3.0478	3.3536	3.2084	2.7673	4.6946	4.1954	5.1527	5.3235	4.3843	4.3352	4.892	5.5184	5.3188	4.8256	4.7504	0.245758	0.717985	0.472227	0.0024521
2310005A03Rik	1	1	1	1	1	1	1	1	1	1	1	1	1	1	1	1	1	1	0	0	0	1
2310005E17Rik	1	1	1	1	1	1	1	1	1	1	1	1	1	1	1	1	1	1	0	0	0	1
2310005G13Rik	1	1	1	1	1	1	1	1	1	1	1	1	1	1	1	1	1	1	0	0	0	1
2310007B03Rik	1	1	1	1	1	1	1	1	1	1	1	1	1	1	1	1	1	1	0	0	0	1
2310007L24Rik	1	1	1	1	1	1	1	1	1	1	1	1	1	1	1	1	1	1	0	0	0	1
2310008H04Rik	1.2074	1.3497	1.5081	1.3452	7.8396	7.8372	6.5335	7.4638	7.104	8.6074	8.8231	7.5639	7.9538	8.5322	11.0079	9.1509	8.7895	8.4374	0.180553	2.69791	2.51736	5.20493e-12
2310008N11Rik	1	1	1	1	1	1	1	1	1	1	1	1	1	1	1	1	1	1	0	0	0	1
2310009A05Rik	6.8597	6.4512	6.2651	6.2064	8.9424	9.483	9.2428	7.8136	7.1806	8.8492	10.0964	8.4614	7.5452	7.2215	9.6212	5.7562	7.3456	6.4774	-0.232766	0.21661	0.449376	0.00967381
2310009B15Rik	5.0897	4.8175	5.3983	4.6698	5.5167	4.4032	5.8993	7.2695	8.1142	5.0255	7.1742	5.787	7.6833	7.1473	6.3327	7.654	6.5987	5.8575	0.116735	0.428945	0.312209	0.0546856
2310010J17Rik	2.5766	2.7736	2.1234	2.0004	4.3481	3.3428	2.4925	3.9391	2.408	3.2077	2.3868	2.8054	3.1087	4.3141	2.2934	2.4763	1.9508	2.4015	-0.193329	0.222948	0.416277	0.299273
2310011J03Rik	8.8155	7.6018	8.3088	9.0734	7.752	8.3744	7.0219	8.6434	9.0882	9.8612	9.5465	8.1554	8.9941	9.8399	11.6114	10.8431	10.7648	11.5639	0.251572	0.279076	0.0275045	0.0361728
2310014F07Rik	1	1	1	1	1	1	1	1	1	1	1	1	1	1	1	1	1	1	0	0	0	1
2310014L17Rik	1	1	1	1	1	1	1	1	1	1	1.0855	1	1	1	1	1	1	1	-0.0175147	0	0.0175147	0.684299
2310015A10Rik	1.6447	1.4762	1.351	1.2605	1.0317	1.2358	1	1.363	1.4026	1.1369	1.225	1.5037	1.4229	1.5459	1.0042	1.2448	1.4998	1.1332	0.15613	-0.100834	-0.256964	0.228075
2310015B20Rik	1	1	1	1	1	1	1	1	1	1	1	1	1	1	1	1	1	1	0	0	0	1
2310015D24Rik	1	1	1	1	1	1	1	1	1	1	1	1	1	1	1	1	1	1	0	0	0	1
2310016D03Rik	1	1	1	1	1	1	1	1	1	1	1	1	1	1	1	1	1	1	0	0	0	1
2310020H05Rik	1	1	1	1	1	1	1	1	1	1	1	1	1	1	1	1	1	1	0	0	0	1
2310022A10Rik	3.4939	3.1704	3.1581	3.4497	2.3739	2.0791	2.4003	2.6949	2.3812	2.1465	2.5263	1.7326	1.9335	2.0255	2.6368	2.1893	2.6403	1.755	-0.154804	-0.639181	-0.484377	0.000255679
2310022B05Rik	6.903	5.6563	4.5138	5.5401	5.2665	5.2279	4.1508	4.8852	5.9252	5.4457	3.9405	3.9575	3.0688	3.7748	4.0556	3.5841	3.4762	3.3872	-0.461442	-0.645143	-0.183701	0.000352408
2310030A07Rik	1	1	1	1	1	1	1	1	1	1	1	1	1	1	1	1	1	1	0	0	0	1
2310030G06Rik	1	1	1	1.2466	1	1	1	1	1	1	1	1	1	1	1	1	1	1	0	-0.0863082	-0.0863082	0.26341
2310033P09Rik	3.2106	4.1604	5.0513	5.8915	5.1606	5.1798	5.2929	6.3475	6.7514	6.3522	5.9781	5.8495	6.2934	6.8866	7.2579	7.1983	6.6454	5.2886	0.145497	0.503032	0.357535	0.0100754
2310034G01Rik	1	1.0204	1	1	1	1	0.9974	1	1	1	1	1	1	1	1	1	1	1	0.000535958	-0.00733905	-0.007875	0.269308
2310034O05Rik	1	1	1	1	1	1	1	1	1	1	1	1	1	1	1	1	1	1	0	0	0	1
2310035C23Rik	23.4028	23.0153	21.9424	21.0583	27.1952	25.2932	24.7079	25.8618	26.3229	29.3598	29.1597	16.1947	17.9186	13.2139	14.2977	14.414	14.8917	13.3572	-0.849399	-0.585435	0.263964	2.0733e-08
2310036O22Rik	27.2736	27.0431	29.6639	29.2664	35.0519	35.3641	33.3575	47.0371	51.5525	43.9286	46.2503	41.2743	51.886	50.6774	45.8077	44.4881	51.4644	50.7259	0.201207	0.763023	0.561816	5.57232e-05
2310039H08Rik	2.183	2.3542	1.837	1.6691	7.1399	6.6058	5.8102	6.0716	7.0677	7.3391	7.9284	5.4192	5.6443	7.2361	7.357	6.6489	6.839	7.5924	-0.0373508	1.73135	1.7687	2.01845e-09
2310039L15Rik	1	1	1	1	1	1	1	1	1	1	1	1	1	1	1	1	1	1	0	0	0	1
2310040G24Rik	1	1	1.0278	1	1	1	1	1	1	1	1	1.0743	0.9953	1.1461	1	1	1	1.0586	0.0554535	0.0454615	-0.00999205	0.207729
2310042D19Rik	1	1	1	0.9963	1.4433	1.0592	1.0156	1.3751	1.2914	1.3049	1.4356	1.8082	1	1.0747	1.1294	1	1.0808	1.2648	-0.0947278	0.257121	0.351849	0.147155
2310042E22Rik	1	1	1	1	1	1	1	1	1	1	1	1	1	1	1	1	1	1	0	0	0	1
2310043L19Rik	1	1	1	1	1	1	1	1	1	1	1	1	1	1	1	1	1	1	0	0	0	1
2310043O21Rik	1	1	1	1	1	1	1	1	1	1	1	1	1	1	1	1	1	1	0	0	0	1
2310044G17Rik	15.4449	14.392	17.4391	14.1808	13.776	13.5696	12.0152	15.2036	16.413	14.7231	14.6107	15.3776	20.1936	16.7684	16.4749	17.0294	19.7663	15.2127	0.268411	0.167894	-0.100517	0.0234614
2310045N01Rik	20.2343	17.1396	19.5104	20.0703	21.9116	19.6561	17.9652	21.4621	23.4558	21.3842	20.1062	19.2106	15.2667	22.406	18.6825	19.6669	17.5577	19.7208	-0.139273	-0.0233201	0.115953	0.268718
2310047M10Rik	6.2951	7.1864	6.65	8.1863	3.4095	3.9988	4.424	4.8295	5.2923	3.6791	4.4392	3.9851	3.866	5.0224	4.0498	4.8118	5.7714	5.936	0.153243	-0.567381	-0.720624	0.000690339
2310050B05Rik	22.553	23.8217	19.713	21.3686	13.1805	12.5525	13.594	16.5389	16.5126	15.247	18.6638	7.3638	8.1867	3.8501	8.0631	6.7618	8.1006	5.3581	-1.15641	-1.68241	-0.525993	5.27335e-07
2310057J18Rik	1	1	1	1	1	1	1	1	1	1	1	1	1	1	1	1	1	1	0	0	0	1
2310057M21Rik	5.1871	6.0785	5.3656	5.2837	5.0327	5.3386	4.9193	5.2836	5.0661	5.4376	6.221	4.1719	4.6273	4.0228	5.6866	4.4217	4.2285	4.4893	-0.237014	-0.277148	-0.0401339	0.00752167
2310061I04Rik	4.9899	6.1774	4.804	4.8557	2.4564	2.2367	2.875	3.1573	3.4718	2.6068	3.2776	2.6019	2.5855	3.0395	3.0221	3.158	3.6587	3.6897	0.115499	-0.744436	-0.859936	4.74205e-05
2310061J03Rik	3.2639	3.4796	3.6943	3.9822	1.7163	2.4768	2.7031	2.603	2.8743	2.8586	2.5327	2.2742	2.1963	2.5251	1.8993	2.4604	2.5774	2.4308	-0.11854	-0.624945	-0.506405	0.000616957
2310061N02Rik	1	1	1	1	1	1	1	1	1	1	1	1	1	1	1	1	1	1	0	0	0	1
2310065F04Rik	1	1	1	1	1	1	1	1	1	1	1	1	1	1	1	1	1	1	0	0	0	1
2310067B10Rik	11.7563	11.6812	12.499	12.0604	6.3104	7.9327	7.2761	7.6051	8.5552	7.447	7.0568	6.9318	6.4413	8.1111	7.7246	7.4147	7.9342	8.842	0.0332435	-0.653465	-0.686708	1.91212e-06
2310068J16Rik	1.6308	1.2081	1.4521	1.4195	3.0191	3.0753	2.454	2.6299	2.9276	2.501	2.7911	2.6692	3.032	3.0195	2.3166	2.6043	3.224	2.4488	-0.00623105	0.950633	0.956864	4.13849e-07
2310069B03Rik	1	1	1	1	1	1	1	1	1	1	1	1	1	1	1	1	1	1	0	0	0	1
2310069G16Rik	3.9153	3.4858	3.0134	3.4426	1.7215	2.1049	1.9213	2.1341	1.6573	1.6071	1.3471	2.4449	2.0973	1.4482	1.2585	1.6021	1.4496	1.574	-0.0732757	-1.0301	-0.956826	5.2137e-05
2310081J21Rik	1	1	1	1	1	1	1	1	1	1	1	1	1	1	1	1	1	1	0	0	0	1
2410002F23Rik	17.0282	18.5337	16.0937	17.0772	19.0458	16.7264	19.8279	27.6543	26.4545	28.7565	29.0661	18.7199	22.5608	18.132	23.6012	25.0935	24.8395	19.0084	-0.140785	0.337221	0.478007	0.0546988
2410003L11Rik	1	1	1	1	1	1	1	1	1	1	1	1	1	1	1	1	1	1	0	0	0	1
2410004B18Rik	9.8557	10.5475	10.9763	9.8807	11.5082	12.8404	11.4298	13.1832	12.1771	12.9904	12.77	12.5424	17.6031	14.6501	14.1942	14.6308	16.1874	13.5598	0.250374	0.517609	0.267235	4.72244e-05
2410004I01Rik	1	1	1	1	1	1	1	1	1	1	1	1	1	1	1	1	1	1	0	0	0	1
2410004N09Rik	4.3074	3.5457	4.8675	4.0683	12.8761	11.559	11.3041	11.6011	14.1397	15.2437	14.2972	11.8843	14.6587	14.339	19.9012	21.167	16.2622	10.8305	0.260626	1.89196	1.63134	1.1429e-07
2410004P03Rik	1	1	1	1	1	1	1	1	1	1	1	1	1	1	1	1	1	1	0	0	0	1
2410006H16Rik	32.5379	34.058	29.5251	34.3315	97.2447	82.5394	80.0714	92.4969	101.928	118.411	122.237	97.0769	128.109	125.032	173.775	266.927	176.308	112.798	0.63613	2.24211	1.60598	7.07353e-07
2410007B07Rik	1	1	1	1	1	1	1	1	1	1	1	1	1	1	1	1	1	1	0	0	0	1
2410012E07Rik	1	1	1	1	1	1	1	1	1	1	1	1	1	1	1	1	1	1	0	0	0	1
2410012M07Rik	1	1	1	1	1	1	1	1	1	1	1	1	1	1	1	1	1	1	0	0	0	1
2410015M20Rik	29.9875	29.3718	28.3951	31.1022	34.5505	35.7388	32.6438	38.3602	46.4858	39.9296	43.6629	34.9445	37.515	44.6743	40.7967	45.3829	41.8339	46.5151	0.10403	0.487722	0.383693	0.000911663
2410016O06Rik	3.4966	3.1208	4.0598	3.8681	2.0751	2.5191	3.0392	2.8953	2.8472	2.4885	2.9699	2.8503	3.6066	3.2438	3.7412	4.6499	4.3757	3.6315	0.470632	0.0360866	-0.434546	0.00294261
2410017I17Rik	1	1	1	1	1	1	1	1	1	2.0956	1.3449	1.4637	1	1.7318	1	1	1	1.1277	-0.0201902	0.249783	0.269974	0.752065
2410018L13Rik	1	1	1	1	1	1	1	1	1	1	1	1	1	1	1	1	1	1	0	0	0	1
2410018M08Rik	6.398	6.4049	6.7849	6.6816	4.5671	4.9114	4.7216	6.5424	7.1455	5.8658	7.1349	4.8257	4.9256	5.0114	6.6774	7.0951	6.4748	7.2962	0.0491669	-0.119869	-0.169036	0.680033
2410021H03Rik	2.5837	3.9987	3.3179	2.8785	2.2549	1.1565	1.8051	1.7642	1.5961	1.6016	1	1.0244	1	1	1	1	1	1	-0.670267	-1.67066	-1.00039	1.34065e-06
2410057H14Rik	1	1	1	1	1.059	1	1	1.4391	1.3088	1	1	1	1	1	1	1	1	1	-0.157395	0	0.157395	0.213036
2410066E13Rik	18.0646	17.2745	18.2688	19.2654	7.9014	7.5487	13.6742	6.8409	6.1189	4.5714	4.2819	6.1167	4.37	3.0043	2.9028	3.5577	2.9791	2.7494	-0.98808	-2.3121	-1.32402	4.12924e-06
2410076I21Rik	8.2814	9.4417	9.4135	8.7184	5.4249	5.9883	8.3608	4.2201	4.2633	4.0716	4.2009	5.3334	7.3435	5.8453	4.6535	4.019	3.6793	5.4316	-0.00888571	-0.789337	-0.780451	0.00302591
2410088K16Rik	1	1	1	1	1	1	1	1	1	1	1	1	1	1	1	1	1	1	0	0	0	1
2410089E03Rik	15.4026	17.2369	13.0609	13.15	11.0112	9.8961	13.235	10.836	9.6498	9.9905	9.2402	8.1022	9.1388	8.5349	9.2786	8.7684	9.1519	7.9629	-0.277435	-0.757072	-0.479637	9.45867e-06
2410114N07Rik	1	1	1	1	1	1	1	1	1	1	1	1	1	1	1	1	1	1	0	0	0	1
2410124H12Rik	1	1	1	1	1	1	1	1	1	1	1	1	1	1	1	1	1	1	0	0	0	1
2410127L17Rik	3.2459	3.0922	3.5064	3.2862	5.1968	5.1494	6.0994	4.2574	4.3792	5.0247	5.299	7.741	11.4886	9.4696	7.2684	6.4033	7.0322	6.7356	0.665006	1.2887	0.623691	2.02051e-06
2410131K14Rik	4.7577	4.4381	4.6178	5.2994	5.821	4.8248	4.9938	6.2981	6.905	6.5349	6.1612	5.73	6.0489	6.7704	6.4637	7.5754	6.9623	7.0197	0.164954	0.477504	0.31255	0.00172583
2410133F24Rik	6.0705	5.8619	5.9673	5.1338	4.2803	4.3784	4.2991	5.1791	5.7176	4.9401	4.3226	4.1607	4.5333	4.2714	4.9975	4.9807	5.6935	4.1574	-0.0141268	-0.297635	-0.283508	0.0261698
2410137F16Rik	2.2614	3.2011	3.9296	3.6758	1	1	1.6719	1	1	1	1	1	1	1	1	1	1	1	-0.132229	-1.70796	-1.57573	7.77065e-08
2410137M14Rik	1	1	1	1	1	1	1	1	1	1	1	1	1	1	1	1	1	1	0	0	0	1
2410141K09Rik	1	1	1	1	1	1	1	1	1	1	1	1	1	1	1	1	1	1	0	0	0	1
2500004C02Rik	1.8276	2.0736	2.1897	2.2659	2.757	2.7176	3.5051	2.6095	2.5937	1.9985	2.2773	3.0159	3.1497	3.3265	2.9097	3.0579	2.7853	2.1113	0.141174	0.477098	0.335924	0.0201726
2510002D24Rik	7.0388	6.4579	5.4537	7.3658	2.0497	2.7351	3.3266	1.8186	2.4602	1.767	1.4662	3.5058	3.1893	2.9618	3.0685	2.4264	2.4966	3.3039	0.4234	-1.1362	-1.5596	3.68201e-06
2510003D18Rik	1	1	1	1	1	1	1	1	1	1	1	1	1	1	1	1	1	1	0	0	0	1
2510003E04Rik	42.3239	40.2485	39.2012	39.9978	25.507	28.9504	29.5355	30.7402	30.1057	30.3415	28.7589	23.3664	20.6729	19.1896	17.6729	16.3926	17.2251	21.9546	-0.579512	-1.05268	-0.473172	3.54144e-08
2510009E07Rik	9.4131	9.6867	9.8724	9.7942	12.4017	10.9272	11.2794	12.3358	12.9125	13.3684	13.3296	22.119	24.2174	23.8019	19.0271	19.1506	20.7686	19.1801	0.776493	1.12794	0.351449	2.64186e-09
2510039O18Rik	5.338	5.2067	5.4278	5.6535	9.2466	8.0294	6.0335	8.8691	10.469	9.8793	11.4803	6.3166	6.8759	8.8695	7.9563	9.0705	8.5736	8.596	-0.186166	0.571947	0.758112	0.00088047
2510049J12Rik	1	1	1	1	1	1	1	1	1	1	1	1	1	1	1	1	1	1	0	0	0	1
2610001J05Rik	5.6156	5.3986	4.9751	4.4606	10.8004	9.517	9.5126	9.5228	10.7608	11.2506	11.5928	10.4768	11.9792	11.9566	13.2912	11.8678	12.1441	12.3903	0.205162	1.23276	1.0276	1.76934e-09
2610002J02Rik	5.3695	5.8507	5.1985	4.8699	6.307	6.1259	5.4515	7.903	8.1338	8.273	7.4322	8.2219	7.3792	8.3604	8.2452	8.4704	8.3779	8.1843	0.205898	0.61957	0.413672	0.000161613
2610002M06Rik	9.4536	10.2811	10.086	9.6751	5.9501	5.8266	7.2808	4.9786	4.9544	4.8507	5.1965	5.2162	5.0307	4.073	4.2659	3.4089	4.374	4.2244	-0.351662	-1.17585	-0.824186	5.34462e-07
2610005L07Rik	9.5447	12.2481	10.2744	15.5499	20.312	17.9636	19.884	22.3956	21.0044	24.6135	20.9439	22.656	25.2872	20.7766	25.4006	22.7359	23.4594	20.1361	0.125176	0.945233	0.820057	3.39011e-06
2610008E11Rik	8.5126	9.2666	8.6073	7.5866	16.658	14.1154	15.5587	12.9272	12.6221	13.4929	14.8732	11.3882	14.3641	12.4999	12.1183	11.2934	10.7824	8.3714	-0.310823	0.442924	0.753747	8.36582e-05
2610015P09Rik	2.3032	1.9865	2.2722	1.7944	2.6584	2.4191	2.4657	2.0652	2.2098	2.2635	1.8505	1.8212	1.6807	2.4646	1.7506	1.6364	1.6358	1.7842	-0.318792	-0.195137	0.123654	0.0279474
2610016A17Rik	1	1	1	1	1	1	1	1	1	1	1	1	1	1	1	1	1	1	0	0	0	1
2610017I09Rik	31.765	27.6708	25.119	26.6238	25.366	33.0885	30.2299	23.0231	24.5027	24.2845	20.7359	41.2203	46.8863	46.4741	49.9107	47.6103	40.4895	46.2898	0.815192	0.712784	-0.102407	1.43453e-06
2610018G03Rik	2.1062	1.9227	1.8501	2.2545	1	1	1.5135	1	1.465	1	1	1	1	1.0068	1	1	1.0845	1	-0.170067	-1.00518	-0.835114	2.74148e-06
2610019E17Rik	6.0381	5.7383	5.5179	6.2689	14.3847	15.552	12.5604	10.6331	12.9574	12.0753	13.4491	10.3193	18.3855	16.7638	13.3718	13.3927	15.1183	10.803	0.0995164	1.25116	1.15165	1.93256e-06
2610019F03Rik	4.6057	4.4502	5.02	5.6575	2.8539	3.3466	2.9404	2.6812	2.9236	2.5042	2.7371	3.7185	3.7093	2.7389	2.2422	2.4558	2.3103	4.1892	0.0961334	-0.692799	-0.788933	0.000798564
2610020C07Rik	3.9352	4.3184	3.5501	3.9497	7.7883	7.0571	7.6947	6.6619	6.7246	7.4197	6.6576	5.9979	7.6475	6.5472	7.349	7.6705	7.2847	5.4589	-0.0603383	0.798684	0.859022	6.58411e-07
2610020H08Rik	1	1	1	1	2.7012	3.0819	2.6281	2.8439	2.2954	2.7563	3.1116	3.667	5.042	4.2561	5.4572	4.3827	4.4313	4.6041	0.713434	2.18543	1.472	5.92147e-11
2610027K06Rik	1	1	1	1.1649	1	1	1	1	1	1	1	1	1	1	1	1	1	1	0	-0.0582819	-0.0582819	0.26341
2610028E06Rik	1	1	1	1	1	1	1	1	1	1	1	1	1	1	1	1	1	1	0	0	0	1
2610028H24Rik	1	1	1	1	1	1	1	1	1	1	1	1	1	1	1	1	1	1	0	0	0	1
2610034B18Rik	7.0184	6.6658	6.359	5.4744	11.1811	12.1767	9.3826	10.5397	10.6514	13.0635	11.5938	11.3535	11.6774	12.8057	12.0713	10.782	11.6363	11.2835	0.0544169	0.869893	0.815476	1.42309e-07
2610034M16Rik	1	1	1	1	1	1	1	1	1	1	1	1.0036	1	1	1	1	1	1.3834	0.0776337	0.0776337	0	0.684299
2610035D17Rik	1.7756	1.8091	2.2115	2.048	4.508	4.2218	3.0835	5.1177	4.8472	5.9256	5.3585	3.2101	2.3218	2.0915	2.7038	3.4717	3.4224	1.9294	-0.78779	0.480344	1.26813	3.67531e-05
2610035F20Rik	1	1	1	1	1	1	1	1	1	1	1	1	1	1	1	1	1	1	0	0	0	1
2610037D02Rik	1	1	1	1	1	1	1	1	1	1	1	1	1	1	1	1	1	1	0	0	0	1
2610044O15Rik8	19.8343	20.4304	19.581	19.4029	16.0279	15.3249	18.5121	13.1139	13.2584	13.5061	14.0193	14.4487	17.4037	14.6074	14.8304	13.9527	14.4316	11.9232	-0.0304188	-0.448945	-0.418526	0.000958442
2610100L16Rik	10.4892	11.5813	9.5542	9.5923	2.4257	1.9207	3.6453	2.4744	2.8752	1	1.3963	5.7077	7.0565	6.3935	5.7883	5.3484	6.643	5.255	1.42277	-0.773611	-2.19638	1.12384e-06
2610203C20Rik	7.2185	7.8632	7.2277	7.4571	8.8361	6.6057	7.0884	6.7607	6.3277	8.1499	6.5062	8.1044	9.4252	12.9624	11.7693	8.9443	11.0361	9.2163	0.507263	0.456051	-0.051212	0.000895904
2610203C22Rik	2.7108	2.1415	1.7804	2.7635	2.5302	3.4768	3.4496	4.4138	2.9617	3.2321	3.6531	3.2184	2.4202	3.1045	2.2707	2.4994	2.3007	3.168	-0.321315	0.20712	0.528436	0.0176402
2610204G22Rik	1	1	1	1	1	1	1	1	1	1	1	1	1	1	1	1	1	1	0	0	0	1
2610206C17Rik	1	1	1	1	1	1	1	1	1	1	1	1	1	1	1	1	1	1	0	0	0	1
2610301B20Rik	13.611	12.668	14.1119	12.6911	8.5304	10.9408	10.8148	8.2068	8.8231	7.1947	7.5842	11.0193	10.2203	10.6658	7.6051	7.3047	7.724	10.8604	0.0748094	-0.506296	-0.581105	0.00365647
2610301G19Rik	22.6402	23.0566	21.3189	22.3979	15.786	17.7746	17.6048	21.6363	20.5039	22.0305	20.5257	15.756	18.4044	15.8466	23.5095	22.0267	21.279	20.3512	0.0138609	-0.18992	-0.203781	0.258464
2610305D13Rik	1	1	1	1	1	1	1	1	1	1	1	1	1	1	1	1	1	1	0	0	0	1
2610306M01Rik	3.4	3.0287	2.8471	3.3691	3.9277	3.7351	3.5835	4.3565	4.4809	4.9762	4.9912	2.9189	3.8699	3.7612	3.5289	3.3476	3.6068	3.4788	-0.293924	0.147584	0.441507	0.00187495
2610307P16Rik	1	1	1	1	1	1	1	1	1	1	1	1	1	2.0525	3.3621	2.547	2.1006	1.3741	0.940709	0.940709	0	0.00861059
2610316D01Rik	8.1853	6.4719	5.7473	5.6908	6.466	6.1005	6.8502	6.6252	5.7162	6.0815	7.1369	5.5311	7.3205	6.1448	9.983	8.2479	7.7562	5.6467	0.170827	0.148853	-0.0219735	0.684299
2610318N02Rik	1	1	1	1	3.0845	3.0506	2.8381	3.2601	3.1718	3.7777	3.1848	2.6718	3.4083	2.7496	5.6345	4.1702	5.5424	3.3647	0.300197	1.97618	1.67598	3.13055e-07
2610507B11Rik	42.057	40.4949	41.1343	40.627	53.5957	51.6173	46.0943	57.043	58.0425	58.6017	57.9375	71.5999	69.8094	82.6116	72.6789	75.2066	71.9798	83.8879	0.462832	0.876117	0.413285	1.92926e-08
2610507I01Rik	1	1	1	1	1	1	1	1	1	1	1	1	1	1	1	1	1	1	0	0	0	1
2610524H06Rik	7.0932	7.7923	6.8168	6.235	10.3308	8.2835	10.0401	11.0811	12.0938	11.0294	12.0832	8.3701	10.7135	10.5171	10.1226	9.9155	9.3372	9.1154	-0.1383	0.477925	0.616225	0.000102534
2610528A11Rik	1	1	1	1	1	1	1	1	1	1	1	1	1	1	1	1	1	1	0	0	0	1
2610528J11Rik	1	1	1	1	1	1	1	1	1	1	1	1	1	1	1	1	1	1	0	0	0	1
2700029M09Rik	24.4875	20.0331	23.5088	22.1764	31.3591	28.4398	29.4232	25.0799	23.6133	24.8979	27.1026	25.513	33.7435	30.764	29.4546	28.4022	26.8775	22.1113	0.0518548	0.318568	0.266713	0.0376841
2700038G22Rik	1.2317	1.1429	1.0767	1.2415	4.4656	3.7272	3.9955	3.9802	3.6638	4.6706	3.8848	3.9313	4.8211	5.1518	5.6693	4.683	4.8379	3.9938	0.221051	2.01044	1.78939	1.00629e-10
2700046A07Rik	1	1	1	1	1	1	1	1	1	1	1	1	1	1	1	1	1	1	0	0	0	1
2700046G09Rik	1.4568	1.7795	1	1.6249	1.2057	1.2636	1.0777	1.0779	1.1764	1.2462	1.258	1	1.0576	1	1	1	1.0192	1	-0.23097	-0.535454	-0.304484	0.00236053
2700049A03Rik	2.7107	3.0328	2.6683	2.6045	5.3757	4.817	4.9683	4.3339	4.1572	4.5157	4.5784	4.5238	6.3411	5.9027	6.6966	5.7059	5.644	4.6922	0.270755	1.03509	0.764333	5.52961e-07
2700050L05Rik	8.7462	8.9984	9.2456	9.5474	10.0077	10.4108	11.1431	8.894	8.8714	9.4538	9.626	8.8955	10.9689	10.9599	11.0909	10.136	10.4366	8.4942	0.0533135	0.150716	0.0974029	0.327655
2700054A10Rik	1.3367	1.6352	1.0206	1	1	1	1	1	1	1	1	1	1	1	1	1	1	1	0	-0.319762	-0.319762	0.0237657
2700060E02Rik	20.6125	23.0378	25.4134	24.9217	52.1016	52.2693	46.1772	42.593	42.6247	43.2934	45.4146	43.8185	50.9406	52.5917	46.5439	48.1498	45.3349	42.0851	0.022021	1.00226	0.980239	1.40076e-08
2700062C07Rik	8.2667	8.2836	9.0276	7.7097	8.9049	7.8865	8.8673	8.4557	10.2138	9.748	9.3455	7.0342	7.8016	6.7925	6.3388	6.7928	6.9854	8.0412	-0.349222	-0.226585	0.122637	0.000366316
2700069I18Rik	1	1	1	1	1	1	1	1	1	1	1	1	1	1	1	1	1	1	0	0	0	1
2700070H01Rik	1	1	1	1	1	1	1	1	1	1	1	1	1	1	1	1	1	1	0	0	0	1
2700081L22Rik	1	1	1	1	1.1229	1	1	1	1.0794	1	1.3912	1	1	1	1	1	1	1	-0.11741	0	0.11741	0.256853
2700081O15Rik	5.0079	4.8012	4.3596	4.8792	5.9435	5.6838	7.095	6.9823	6.8917	7.993	8.2111	6.3626	7.4843	7.3429	9.0006	10.2774	9.5598	6.2044	0.204498	0.754404	0.549906	0.000716502
2700086A05Rik	1	1	1	1	1	1	1	1	1	1	1	1	1	1	1	1	1	1	0	0	0	1
2700089E24Rik	14.4656	11.5613	13.6666	15.0128	7.1559	8.9169	7.8579	11.0566	12.9895	9.2887	9.9542	11.1885	10.8535	9.7564	10.089	11.3793	11.022	10.1631	0.147423	-0.362755	-0.510178	0.00574732
2700089I24Rik	1	1	1	1	1	1	1	1	1	1	1	1	1	1	1	1	1	1	0	0	0	1
2700094K13Rik	12.7025	13.0887	11.7826	12.0979	37.1908	36.0362	34.1478	39.493	36.8475	43.7674	36.6263	30.4639	62.6598	59.8571	79.7847	75.1789	66.2213	62.2702	0.724636	2.32792	1.60328	7.40083e-08
2700097O09Rik	3.7911	3.7436	2.8886	3.4783	6.7771	6.0924	4.8716	4.8282	4.684	5.9465	6.0599	5.3704	6.6	6.6741	7.6158	5.2725	5.976	5.1038	0.118231	0.808674	0.690443	9.36108e-05
2700099C18Rik	5.772	4.9788	2.825	4.5875	6.5543	6.1192	7.0012	5.7528	4.6484	5.0445	5.5151	4.6324	9.6989	7.3432	8.4824	7.2395	7.5839	6.1622	0.331782	0.686141	0.354359	0.0184642
2810001G20Rik	5.1505	4.9319	5.4968	5.4893	4.7386	4.0275	5.4833	3.8741	3.5353	3.8804	3.6874	4.8226	4.6552	4.9025	4.2687	5.3939	4.8859	2.6265	0.1106	-0.22456	-0.335161	0.200157
2810002D19Rik	1.0121	1.1708	1	1	2.9336	3.0083	2.6517	1.7028	1.954	2.1588	2.1765	3.5289	3.188	3.6123	2.817	2.3946	2.8797	2.4911	0.334364	1.51437	1.18001	1.11747e-06
2810004N23Rik	6.5462	7.8087	6.9418	6.4729	17.4436	16.7111	14.3197	15.2737	14.2204	15.5848	16.8281	17.6973	18.1401	19.0905	22.1211	17.4311	15.9549	16.5073	0.201676	1.38524	1.18356	1.53143e-09
2810006K23Rik	1	1	1.1432	1	1.3844	1.1566	1	1.3263	1.2272	1.3306	1.0647	1.3518	1.606	1.7902	1.8285	1.9127	1.6921	1.7551	0.491565	0.719195	0.22763	1.19022e-05
2810008D09Rik	12.6562	9.8747	10.217	9.175	11.0643	12.7008	10.1054	15.3693	15.9589	13.5232	17.1494	7.849	10.1644	11.9632	11.8341	10.8969	11.7265	10.7807	-0.350082	0.0359231	0.386006	0.0429358
2810011L19Rik	1.214	1.2121	1.3296	1.5856	1.166	1	1	1	1	1	1	1	1	1	1	1	1	1	-0.0338131	-0.417191	-0.383378	4.20614e-05
2810013P06Rik	5.8247	5.3004	4.4402	4.7716	5.199	5.0613	4.7615	4.2099	4.7025	4.3913	4.199	4.4648	4.1602	3.5749	3.096	3.1033	3.4694	2.5205	-0.41529	-0.545218	-0.129928	0.00134914
2810021J22Rik	2.635	3.0105	2.5982	2.4704	2.7194	2.7605	2.76	2.7287	3.0505	3.0745	2.8221	2.7551	3.06	2.8266	3.3934	3.0411	3.1476	2.3929	0.0499072	0.136948	0.0870406	0.395693
2810025M15Rik	6.3599	5.2457	5.5402	5.1869	18.2715	16.7808	12.5307	13.5898	14.0019	14.779	12.8861	15.4936	23.318	20.87	27.3111	24.0556	19.6906	21.432	0.565294	1.96111	1.39581	9.70624e-09
2810029C07Rik	4.8458	4.9814	2.3751	3.8518	1.4922	1.5786	2.6289	2.0519	1.5116	1.6036	1.7168	1.7044	1.8751	2.0149	2.187	2.4156	2.4005	1.9701	0.211218	-0.947533	-1.15875	0.000235047
2810032G03Rik	3.8752	3.2632	5.0932	3.6922	1.3658	1.2981	1.6512	1	1.6113	1.6256	1	1	1	1	1	1	1	1	-0.448448	-1.99311	-1.54466	1.56194e-08
2810047C21Rik1	1	1	1	1	1	1	1	1	1	1	1	1	1	1	1	1	1	1	0	0	0	1
2810049E08Rik	6.3379	4.5315	2.9857	2.7319	1	1	1.7576	1	1	1	1	1.393	1.6187	1	1	1	1.256	1.2598	0.136512	-1.76721	-1.90373	3.43315e-06
2810055G20Rik	2.767	3.0891	2.4511	2.798	5.4612	6.3669	6.227	4.7229	4.3071	4.7837	4.2073	7.2499	9.2872	11.1385	9.8586	9.7589	8.5595	7.26	0.806885	1.69934	0.892453	6.44718e-08
2810403A07Rik	19.2564	19.6289	18.6623	18.27	23.846	26.1362	26.0115	23.2151	23.7017	22.6012	22.7802	25.212	34.5947	38.6553	30.5048	32.8124	34.0822	29.407	0.420679	0.763685	0.343006	2.51324e-06
2810403D21Rik	1	1	1	1	1	1	1.0055	1.1264	1	1.083	1	1.1132	1	1	1.0794	1.0611	1.1477	1	0.0368188	0.0804433	0.0436245	0.324026
2810404M03Rik	1	1	1	1	1	1	1	1	1	1	1	1	1	1	1	1	1	1	0	0	0	1
2810405F15Rik	1	1	1	1	1	1	1	1	1	1	1	1	1	1	1	1	1	1	0	0	0	1
2810407C02Rik	41.4286	44.8502	42.3302	43.0805	57.4926	53.3313	47.6869	56.3678	59.4561	59.5208	58.6264	52.1478	52.7926	53.0769	46.9633	45.0254	54.8087	55.2406	-0.124408	0.261062	0.385469	0.000251489
2810408A11Rik	1	1	1	1	1.1819	1.3161	1.3247	1.5498	1.4069	1.6157	1.8883	1	1.296	1.5058	1.8655	1.7649	1.7915	1.5268	0.0640864	0.618977	0.554891	0.00659872
2810408I11Rik	1	1	1	1	1	1	1	1	1	1	1	1	1.2847	1.1448	1.5676	1.6182	1.1863	1	0.330411	0.330411	0	0.0170687
2810408M09Rik	4.5921	4.8935	4.6537	4.7658	4.6548	5.2173	4.6885	5.1134	5.0536	5.4737	4.9385	5.4461	6.1296	5.7574	6.1592	5.6993	5.5572	5.4728	0.194864	0.28184	0.0869756	5.62557e-05
2810410L24Rik	1	1	1.1768	1	5.6124	3.7506	3.9302	5.4989	6.141	5.8354	6.5381	2.2864	2.2877	2.2642	1.7909	2.1302	2.7028	1.2754	-1.33993	1.01168	2.35161	4.30985e-08
2810417H13Rik	1	1	1	1	19.2825	20.0997	17.2046	14.4551	12.5035	16.4295	15.7834	16.2631	31.952	24.1272	27.7357	20.8432	19.4734	20.8064	0.477745	4.52536	4.04762	5.20493e-12
2810428I15Rik	21.9035	24.5418	24.6179	21.5366	12.68	16.4121	13.1167	20.1744	20.0691	19.9306	17.9199	17.4647	17.8681	22.8738	20.2138	21.4197	22.2667	26.0303	0.300263	-0.129503	-0.429766	0.0205536
2810429I04Rik	1	1	1	1	1.4241	1.1963	1.0077	1	1.221	1	1.1579	1.3788	2.1015	1.108	1.9105	2.3907	2.3989	1.8339	0.712687	0.906594	0.193907	0.000547919
2810433D01Rik	1	1	1	1	1	1	1	1	1	1	1	1	1	1	1	1	1	1	0	0	0	1
2810442I21Rik	1	1	1	1	1	1	1	1	1	1	1	1	1	1	1	1	1	1	0	0	0	1
2810442N19Rik	1.1221	1.796	2.0728	1.6847	9.4616	6.8819	8.8885	8.8795	7.5414	11.0543	7.8622	3.9354	3.3837	1.7502	2.6827	2.9485	3.2214	2.0601	-1.59989	0.774377	2.37426	6.85227e-08
2810454H06Rik	1	1	1	1	1	1	1	1	1	1	1	1	1	1	1	1	1	1	0	0	0	1
2810459M11Rik	2.3501	2.5918	2.381	2.763	2.3056	6.2641	3.5225	2.7684	2.5037	3.4657	2.876	13.9116	10.0952	16.3815	10.0167	9.305	8.4259	19.9683	1.89396	2.31952	0.425558	7.49945e-07
2810468N07Rik	7.5403	6.839	6.1617	7.237	20.7072	21.1934	14.2954	21.9063	22.9544	24.1569	22.5002	13.0384	9.2204	10.3393	10.0153	13.3218	11.5713	10.7829	-0.915916	0.687519	1.60344	5.01003e-08
2810471M01Rik	1	1	1	1	1	1	1	1	1	1	1	1	1	1	1	1	1	1	0	0	0	1
2810474O19Rik	3.4	3.348	3.395	3.3529	6.2857	6.1731	5.1063	5.4927	5.2899	6.0867	5.6501	6.5389	6.4228	9.3775	7.0881	6.6361	7.9488	6.4664	0.332627	1.0958	0.763168	1.26281e-07
2900002K06Rik	1.1161	1	1	1	1	1	1.1362	1.1512	1.1261	1.4136	1.3056	1	1.2914	1	1.2523	1.8106	1.5791	1.0518	0.143816	0.318918	0.175101	0.310234
2900005J15Rik	1	1	1	1	1	1	1	1	1	1	1	1	1	1	1	1.1695	1	1.0709	0.0487145	0.0487145	0	0.372565
2900008C10Rik	1.9646	1.9293	1.6298	1.8342	1	1	1	1	1	1	1	1	1	1	1	1	1	1	0	-0.879294	-0.879294	6.91124e-12
2900009J06Rik	1	1	1	1	1	1	1	1	1	1	1	1	1	1	1	1	1	1	0	0	0	1
2900011O08Rik	54.1798	50.6043	54.7376	55.0243	25.503	27.1748	33.3749	27.3903	25.0352	25.2943	27.4209	18.1082	20.0418	12.7933	15.843	14.8984	16.7177	18.0879	-0.714823	-1.68843	-0.973609	2.01845e-09
2900026A02Rik	4.4081	4.5307	4.3426	4.8842	1	1.9047	1.8752	1.115	1	1	1	1.1721	1	1.2665	1.6442	1.3924	1.2249	1.7566	0.0883584	-1.74916	-1.83751	6.43998e-07
2900041M22Rik	1.2207	1.4799	1.3142	1	1	1	1	1	1	1	1	1	1	1	1	1	1	1	0	-0.326192	-0.326192	0.000842559
2900052N01Rik	8.9398	11.7383	11.7098	7.2872	2.2257	2.5469	5.625	2.3174	2.6512	1.7863	1.3102	1.8218	1	1.4302	1.2462	1.2646	1	1.1596	-1.04911	-2.96009	-1.91098	6.56463e-07
2900055J20Rik	22.2107	23.2002	23.3754	19.9044	1.1116	4.1415	9.5502	4.0282	3.3771	1.8173	1.9993	2.5804	2.7559	1	1.7206	1.9986	1.5093	4.2593	-0.717786	-3.29401	-2.57623	1.84872e-05
2900056M20Rik	4.9586	5.5412	4.9256	5.0145	1.4687	1.7975	2.4283	1.702	1.5838	1.163	1.1829	1.0581	1	1	1	1	1	1	-0.682312	-2.34139	-1.65908	2.89059e-09
2900057B20Rik	1	1	1	1	1	1	1	1	1	1	1	1	1	1.0633	1.2295	1.084	1	1.2733	0.128124	0.128124	0	0.0806961
2900060B14Rik	1	1.0633	1.3923	1.6569	2.7037	2.7787	2.5391	2.8839	2.9103	2.0994	3.0257	3.0072	4.3204	3.5789	4.7905	3.9239	3.6065	2.8541	0.46153	1.54357	1.08204	8.98614e-07
2900076A07Rik	5.434	7.1359	6.0832	6.144	14.1142	10.8961	9.4007	13.0351	12.4783	14.3289	13.7484	9.719	11.714	10.1479	11.3937	11.4429	10.8499	7.5004	-0.274231	0.745774	1.02001	1.48034e-05
2900079G21Rik	1	1	1	1	1	1	1	1	1	1	1	1	1	1	1	1	1	1	0	0	0	1
2900092C05Rik	1	1	1	1	1	1	1	1	1	1	1	1	1	1	1	1	1	1	0	0	0	1
2900092D14Rik	3.4814	3.5304	3.2062	3.2244	3.1797	4.4614	4.7723	3.2293	3.3568	4.075	2.759	7.1618	11.8703	7.6388	10.0318	9.5438	8.8236	7.6412	1.27948	1.41458	0.135097	2.16162e-07
2900093L17Rik	1	1	1	1	1	1	1	1	1	1	1	1	1	1	1	1	1	1	0	0	0	1
2900097C17Rik	319.878	289.759	316.367	312.634	120.717	141.809	178.437	107.443	108.819	91.3567	92.7266	111.716	113.585	95.2545	72.8716	82.765	85.3436	95.4301	-0.356816	-1.72222	-1.3654	3.09184e-07
3000002C10Rik	2.0907	2.5167	1.8428	1.6153	1.263	1.3994	1.4936	1.6609	1.5861	1.7292	1.2872	1.6491	1.3203	1.2773	1.6719	1.5731	1.1432	1.3579	-0.0603113	-0.49823	-0.437919	0.0085593
3010001F23Rik	1.142	1.6692	1.3661	1.5966	1.2685	1.1727	1.7911	1.6963	1.5229	1.1479	1.0478	0.9961	1.0906	1.0861	1	1	1	1.0615	-0.415257	-0.482048	-0.0667908	0.0089239
3010026O09Rik	8.7171	7.239	5.5596	5.7721	4.887	4.9794	6.2051	6.1444	5.5375	6.3652	6.5644	4.5647	7.0625	4.7381	5.075	5.8579	6.1044	5.591	-0.0611887	-0.292374	-0.231185	0.234782
3010033K07Rik	1	1	1	1	1	1	1	1	1	1	1	1	1	1	1	1	1	1	0	0	0	1
3100003L05Rik	1	1	1	1	1	1	1	1	1	1	1	1	1	1	1	1.0794	1	1	0.0162722	0.0162722	0	0.684299
3110001D03Rik	13.2444	11.8988	10.7931	12.39	17.4158	15.4013	15.9793	14.8302	14.2783	14.8928	17.4235	12.577	16.3596	15.3615	16.3907	16.3679	15.3364	14.4656	-0.0446974	0.337469	0.382166	0.000973874
3110001I22Rik	2.7351	3.0998	2.6658	2.6963	4.2339	4.0545	3.9728	3.8795	4.1342	4.32	4.3649	4.3122	4.8779	5.3348	4.2238	4.015	4.5583	4.8574	0.152086	0.71567	0.563584	3.21868e-07
3110002H16Rik	11.0747	12.9206	12.5424	11.9993	18.3421	17.483	14.4638	19.8071	19.559	19.0402	20.0899	14.5187	17.5497	16.1359	17.6483	18.6066	18.384	15.7396	-0.119071	0.481383	0.600454	4.3495e-05
3110007F17Rik	1.8342	2.024	1.7317	1.4959	4.8106	3.0428	2.6545	5.204	6.2532	4.3739	5.4344	3.1958	4.9521	3.9924	5.6098	5.3205	5.6835	4.4929	0.0654047	1.42287	1.35746	5.9957e-05
3110009E18Rik	1	1	0.9974	1	2.275	2.5483	1.9234	2.5529	2.5497	2.2928	2.2102	1.9378	3.088	2.1217	2.7747	2.5346	3.0353	2.1934	0.113073	1.33808	1.225	1.57045e-07
3110009F21Rik	1	1	1	1	1	1	1	1	1	1	1	1	1	1	1	1	1	1	0	0	0	1
3110015C05Rik	1	1	1	1	1	1	1	1	1	1	1	1	1	1	1	1	1	1	0	0	0	1
3110021A11Rik	1	1	1	1	1	1	1	1	1	1	1	1	1	1	1	1	1	1	0	0	0	1
3110021N24Rik	7.8125	8.0576	6.8235	7.4528	5.4739	4.8207	5.8403	5.3495	5.0181	4.2776	4.7885	4.3796	5.3479	4.6238	4.6987	4.2836	4.7211	3.5175	-0.171949	-0.740686	-0.568736	1.28619e-05
3110035E14Rik	86.5575	71.8657	90.9151	91.98	112.581	120.028	164.645	149.678	124.723	127.68	173.232	74.5297	70.1	41.7835	51.3458	55.248	49.8357	40.2065	-1.34427	-0.640943	0.703326	1.56218e-06
3110039I08Rik	3.5414	2.6741	2.8069	3.3674	1	1	1.1182	1	1	1	1	2.3589	1	2.1764	1.4449	1.3928	1.3995	2.5139	0.787478	-0.819446	-1.60692	1.12648e-05
3110039M20Rik	4.8302	5.1537	3.7716	4.5828	1	2.0639	3.0897	1.2151	1.492	1.0814	1	2.0108	1.8912	2.8111	3.2334	2.3131	2.4311	3.4361	0.728235	-0.824091	-1.55233	0.000180199
3110040N11Rik	7.7122	6.5678	5.6578	4.5166	8.3538	8.1359	8.3852	8.2835	8.3798	8.9675	8.6944	6.5882	7.06	7.7034	7.0962	8.0371	7.6042	6.48	-0.227344	0.240807	0.468151	0.00165856
3110043O21Rik	8.2522	9.0648	8.1224	7.8404	13.1145	10.1314	10.3312	10.1994	9.5077	11.2626	10.994	8.6648	9.505	9.1207	7.7813	6.9752	8.2714	9.4818	-0.337106	0.0381486	0.375254	0.00117782
3110045C21Rik	1	1	1	1	1.9038	2.0097	1.8549	2.2026	2.0581	3.2257	3.183	2.6821	2.2937	2.2209	2.9252	4.1432	3.8956	2.4186	0.324177	1.55577	1.23159	1.49196e-05
3110047P20Rik	8.4952	9.2116	10.2489	8.8625	1	1.8705	3.055	1.4616	1	1	1	1	1	1	1	1	1	1	-0.569366	-3.20235	-2.63298	2.02187e-08
3110052M02Rik	4.358	4.4869	4.8457	4.5302	4.0836	3.9708	4.0817	2.8515	2.9177	2.9607	2.8954	3.0207	2.9807	2.4683	2.2658	1.8094	2.1922	2.0448	-0.501714	-0.926035	-0.424321	8.24948e-05
3110056K07Rik	2.9142	3.1662	2.2627	3.3083	4.2444	4.2335	5.058	3.2059	2.8073	2.6067	3.8408	4.1948	5.0802	5.3629	3.6717	3.1684	4.0919	2.7597	0.123987	0.474452	0.350465	0.180305
3110057O12Rik	6.6212	6.9797	6.546	5.5572	5.0354	4.899	6.0377	5.3378	5.1439	4.6987	4.8798	3.7901	3.7532	3.0538	4.6037	3.6549	3.5639	3.2794	-0.487579	-0.807641	-0.320063	2.68536e-06
3110062M04Rik	1	1	0.9983	1	3.9837	3.2774	1.9649	3.305	4.3793	4.8258	3.8967	3.1572	2.5691	3.667	2.8681	2.1119	3.0448	3.6339	-0.284034	1.58914	1.87318	1.87025e-06
3110070M22Rik	1.0804	1.1255	1.3203	1.2201	1	1	1	1	1	1	1	1	1	1	1	1	1	1	0	-0.246803	-0.246803	1.80436e-05
3110079O15Rik	1.1161	2.6565	1.4993	1.5825	1	1	1	1	1	1	1	1	1	1	1	1	1	1	0	-0.77703	-0.77703	0.000675241
3110082I17Rik	2.6951	2.3173	2.3231	2.5905	2.5481	2.9983	2.6899	2.938	3.1581	3.2735	3.7753	3.0275	4.2073	3.9107	4.5225	3.9845	3.6974	4.3842	0.375318	0.675022	0.299704	0.000141743
3110082J24Rik	1	1	1	1	2.919	3.447	2.2325	3.0442	3.6244	4.0423	2.4392	4.9527	7.7628	6.5728	6.7716	7.4531	6.0403	7.4872	1.11298	2.74848	1.6355	9.1947e-10
3110099E03Rik	1	1	1	1	1	1	1	1	1	1	1	1	1	1	1	1	1	1	0	0	0	1
3200001D21Rik	1	1.0381	1	1	1	1	1	1	1	1	1	1	1	1	1	1	1	1	0	-0.0136766	-0.0136766	0.264292
3230401D17Rik	4.4414	4.7955	4.9445	5.3966	10.5334	9.3093	8.5362	8.9537	8.8121	8.6154	8.8177	7.8789	9.8613	9.037	9.1757	7.9462	8.7134	7.3126	-0.0853627	0.806572	0.891935	9.73596e-08
3300002I08Rik	3.1829	2.8083	3.1534	2.9866	5.7049	5.44	4.7651	5.0227	5.72	5.1918	5.376	4.1357	5.2824	5.5571	5.3266	4.5862	5.4586	4.1389	-0.110108	0.699913	0.81002	1.00748e-06
3300005D01Rik	1	1	1	1	1	1	1	1	1	1	1	1	1	1	1	1	1	1	0	0	0	1
3425401B19Rik	1	1	1	1	1	1	1	1	1	1	1	1	1	1	1	1	1	1	0	0	0	1
3632451O06Rik	11.4117	9.1016	11.5446	9.4842	30.1167	29.9383	28.7346	36.7073	35.3506	38.5766	42.597	17.8572	14.5001	8.7272	10.8977	16.7946	11.025	8.1524	-1.46031	0.274823	1.73513	5.25139e-07
3632454L22Rik	1	1	1	1	1	1	1	1	1	1	1	1	1	1	1	1	1	1	0	0	0	1
3830403N18Rik	1	1	1	1	1	1	1	1	1	1	1	1	1	1	1	1	1	1.5158	0.102572	0.102572	0	0.684299
3830406C13Rik	7.1344	6.9366	5.6481	5.1741	7.5778	8.4342	7.1282	5.5034	6.4143	6.0188	6.459	7.5315	5.4497	7.0653	4.7378	3.924	4.6798	5.4011	-0.293356	-0.167452	0.125905	0.188354
3830408C21Rik	1	1	1	1	1	1	1	1	1	1	1	1	1	1	1	1	1	1	0	0	0	1
3830417A13Rik	1	1	1	1	1	1	1	1	1	1	1	1	1	1	1	1	1	1	0	0	0	1
3930402G23Rik	1	1	1	1	1	1	1	1	1	1	1	1	1	1	1	1	1	1.2524	0.0511036	0.0511036	0	0.684299
4430402I18Rik	1.2198	1.3962	1.5128	1.3989	1.1493	1.6622	1.1609	1.2494	1.0586	1.0576	1	1	1	1	1	1	1	1	-0.252346	-0.466679	-0.214333	0.00260855
4632415L05Rik	3.6917	3.2815	3.2916	3.0735	3.9867	3.6795	3.5822	3.3422	3.5851	3.3112	3.6772	4.8003	5.1094	4.8958	4.6025	4.313	4.7802	3.8886	0.364173	0.47261	0.108437	1.82057e-05
4632427E13Rik	8.6183	8.6032	6.7818	6.0429	11.2073	11.0422	11.9164	11.4574	10.9078	12.3256	14.2234	11.2787	12.8274	13.636	12.0876	13.9017	11.2354	9.6216	0.0259569	0.685922	0.659965	8.07187e-05
4632428C04Rik	1	1	1	1	1	1	1	1	1.0734	1	1	1	1	1	1	1	1	1	-0.0150489	0	0.0150489	0.684299
4632428N05Rik	4.198	4.4189	4.8956	4.1446	12.1841	8.8789	7.0379	11.6755	12.4053	12.966	11.9345	11.7799	6.4019	12.8206	7.2718	7.4385	9.354	12.9248	-0.181043	1.13775	1.31879	0.00013105
4632434I11Rik	1	1	1	1	2.589	2.2696	2.2544	1.8873	1.6176	2.0656	1.8704	2.1274	3.851	3.2992	3.4407	3.4112	2.8203	2.4518	0.556313	1.61229	1.05598	4.51417e-07
4732415M23Rik	1.4479	2.2876	1.2704	1.5775	1	1	1.0296	1	1	1	1	1.0046	1	1	1	1	1.2989	1.1574	0.0859071	-0.626838	-0.712745	0.000215335
4732416N19Rik	11.9101	9.5239	11.5656	11.9422	3.9688	4.7512	4.8398	4.4516	4.1343	2.6937	3.571	3.2583	2.6249	2.1784	1.7898	2.2209	2.3027	3.4359	-0.673659	-2.14265	-1.46899	7.76991e-08
4732456N10Rik	1	1	1	1	1	1	1	1	1	1	1	1	1	1	1	1	1	1	0	0	0	1
4732471J01Rik	3.918	2.7365	2.0113	2.285	1	1.0355	1.2717	1.0199	1.0654	1	0.9964	1	1	1	1.0967	1.296	1.2035	1.1956	0.076597	-1.29836	-1.37496	6.40767e-07
4732490B19Rik	1	1	1	1	1	1	1	1	1	1	1	1	1	1	1	1	1	1	0	0	0	1
4732491K20Rik	1.2405	1.4933	1.1348	1.084	1	1	1	1	1.1009	1	1	1	1	1	1	1	1	1	-0.020647	-0.308186	-0.287539	0.000927618
4831440E17Rik	1	1.122	1	1	1	1	1	1	1	1	1	1	1	1	1	1	1	1	0	-0.0433445	-0.0433445	0.26341
4833403I15Rik	1	1	1	1	1	1	1	1	1	1	1	1	1	1	1	1	1	1	0	0	0	1
4833411C07Rik	1	1	1	1	1	1	1	1	1	1	1	1	1	1	1	1	1	1	0	0	0	1
4833412C05Rik	1	1	1	1	1	1	1	1	1	1	1	1	1	1	1	1	1	1	0	0	0	1
4833417C18Rik	1	1	1	1	1	1	1	1	1	1	1	1	1	1	1	1	1	1	0	0	0	1
4833418N02Rik	1	1	1	1	1	1	1	1	1	1	1	1	1	1	1	1	1	1	0	0	0	1
4833419F23Rik	1	1	1	1	1	1	1	1	1	1	1	1	1	1	1	1	1	1	0	0	0	1
4833420G17Rik	17.2457	17.1559	14.2491	15.0544	9.3252	10.1102	13.61	9.4925	9.3301	7.4706	6.1905	8.2484	9.9456	8.5618	9.1951	9.2878	9.4326	7.7474	-0.0701574	-0.836785	-0.766628	0.000235905
4833422C13Rik	1.1289	1.4593	1.1753	1.2712	1	1	1.1984	1	1	1	1	0.9969	1.7944	1.6819	1.7093	1.8754	1.6099	1.0017	0.567744	0.27616	-0.291584	0.0120519
4833423E24Rik	1	1	1	1	1	1	1	1	1	1	1	1	1	1	1	1	1	1	0	0	0	1
4833424O15Rik	9.9916	9.5649	9.5491	9.848	9.9782	10.236	10.5438	10.2177	9.9199	11.5817	11.9963	17.3974	28.6713	17.1025	24.4511	24.6619	24.8948	10.9781	0.992327	1.11994	0.127618	8.12228e-05
4833427F10Rik	1	1	1	1	1	1	1	1	1	1	1	1	1	1	1	1	1	1	0	0	0	1
4833427G06Rik	1	1	1	1	1	1.2709	1	1	1	1	1	1	1	1	1	1	1	1	-0.054779	0	0.054779	0.684299
4833428L15Rik	1	1	1	1	1	1	1	1	1	1	1	1	1	1	1	1	1	1	0	0	0	1
4833439L19Rik	27.4693	27.0316	27.5361	27.7443	42.0977	42.2243	38.8412	41.4628	42.3789	42.0865	40.5309	43.0761	45.3261	42.5276	42.5227	39.6639	41.244	41.0642	0.0286173	0.620803	0.592185	9.308e-11
4921501E09Rik	1	1	1	1	1	1	1	1	1	1	1	1	1	1	1	1	1	1	0	0	0	1
4921504A21Rik	1	1	1	1	1	1	1	1	1	1	1	1	1	1	1	1	1	1	0	0	0	1
4921504E06Rik	1	1	1	1	1	1	1	1	1	1	1	1	1	1	1	1	1	1	0	0	0	1
4921506M07Rik	1	1	1	1	1	1	1	1	1	1	1	1	1	1	1	1	1	1	0	0	0	1
4921507L20Rik	1.6935	1.529	1	1.4983	1.0078	1.1037	1.2858	1.3238	1.1085	1.2342	1.3527	1.2422	1.3686	1.0067	1.2513	1.1504	1.2526	1.2621	0.0199848	-0.230367	-0.250351	0.262557
4921507P07Rik	1	1.0698	1	1.1056	1	1	1	1	1	1	1	1	1	1	1	1	1	1	0	-0.0619144	-0.0619144	0.0280283
4921508A21Rik	1	1	1	1	1	1	1	1	1	1	1	1	1	1	1	1	1	1	0	0	0	1
4921508D12Rik	1	1	1	1	1	1	1	1	1	1	1	1	1	1	1	1	1	1	0	0	0	1
4921509C19Rik	1	1	1	1	1	1	1	1	1	1	1	1	1	1	1	1	1	1	0	0	0	1
4921509O07Rik	1	1	1	1	1	1	1	1	1	1	1	1	1	1	1	1	1	1	0	0	0	1
4921511C10Rik	3.1079	2.5456	3.3616	2.0872	1.2812	1.754	2.5135	1.8378	1.4251	1.6458	1.3008	1.9919	1.3511	1.5589	1.1235	1.5175	1	1.4019	-0.241653	-0.966199	-0.724546	0.00150525
4921511H03Rik	1.7029	3.2367	2.682	2.6726	1	1	1	1	1	1	1	1	1	1	1	1	1	1	0	-1.36376	-1.36376	3.32972e-08
4921511I17Rik	9.333	9.5938	10.6148	9.1083	2.4073	3.5952	5.1494	3.0954	3.2679	2.1153	2.6218	5.2193	5.914	4.8514	3.7505	4.4323	4.4153	4.5177	0.572899	-1.03097	-1.60387	2.89965e-06
4921513I03Rik	1	1	1	1	1	1	1	1	1	1	1	1	1	1	1	1	1	1	0	0	0	1
4921515E04Rik	1	1	1	1	1	1	1	1	1	1	1	1	1	1	1	1	1	1	0	0	0	1
4921517D22Rik	1	1	1	1	1	1	1	1	1	1	1	1	1	1	1	1	1	1	0	0	0	1
4921524J17Rik	3.5985	4.0399	3.468	3.3878	7.9422	6.679	7.3269	7.1006	7.3715	6.5174	7.2134	5.7492	9.2527	8.0289	6.6272	7.2354	7.6356	5.2027	-0.0121127	0.971335	0.983448	3.76191e-06
4921524L21Rik	1	1	1	1	1	1	1	1	1	1	1	1	1	1	1	1	1	1	0	0	0	1
4921525B02Rik	2.9875	2.9026	3.1037	2.6993	4.4554	3.5387	2.8516	3.4183	3.5413	3.6067	3.0576	1.8014	1.7469	1.398	1.0529	1.5892	1.2625	1.3781	-1.25833	-1.00035	0.257978	1.65578e-07
4921525O09Rik	1	1	1	1	1	1	1	1	1	1	1	1	1	1	1	1	1	1	0	0	0	1
4921530D09Rik	1	1	1	1	1	1	1	1	1	1	1	1	1	1	1	1	1	1	0	0	0	1
4921530L18Rik	1	1	1	1	1	1	1	1	1.0377	1	1.129	1	1	1	1	1	1	1	-0.033954	0	0.033954	0.425798
4921530L21Rik	1	1	1	1	1	1	1	1	1	1	1	1	1	1	1	1	1	1	0	0	0	1
4921531C22Rik	1.2057	1.2218	1.0545	1	1	1	1.0462	1	1.0438	1	1	1	1	1	1	1	1	1	-0.0184307	-0.164143	-0.145712	0.00838477
4921531P14Rik	1	1	1	1	1	1	1	1	1	1	1	1	1	1	1	1	1	1	0	0	0	1
4921536K21Rik	1	1	1	1	1	1	1	1	1	1	1	1	1	1	1	1	1	1	0	0	0	1
4921539E11Rik	1	1	1	1	1	1	1	1	1	1	1	1	1	1	1	1	1	1	0	0	0	1
4922501C03Rik	3.5942	4.0602	3.2639	3.4114	4.7937	4.9393	4.7235	4.129	4.036	4.2732	4.3434	5.135	5.8864	5.6174	5.4694	5.5136	5.0283	4.8924	0.265218	0.582161	0.316943	5.14888e-06
4922501L14Rik	3.1265	3.5811	3.4134	3.1469	2.2289	2.0514	1.6907	2.0779	2.3735	1.4119	2.4726	1.7225	1.6318	1	1.0145	1	1.1483	1	-0.748277	-1.44686	-0.698584	4.9362e-06
4922502D21Rik	1	1	1	1	1	1	1	1	1	1	1	1	1	1	1	1	1	1	0	0	0	1
4922502H24Rik	1	1	1	1	1	1	1	1	1	1	1	1	1	1	1	1	1	1	0	0	0	1
4922502N22Rik	1	1	1	1	1	1	1	1	1	1	1	1	1	1	1	1	1	1	0	0	0	1
4922505E12Rik	1	1	1	1	1	1	1	1	1	1	1	1	1	1	1	1	1	1	0	0	0	1
4930401C15Rik	1	1	1	1	1	1	1	1	1	1	1	1	1	1	1	1	1	1	0	0	0	1
4930401O10Rik	1	1	1	1	1	1	1	1	1	1	1	1	1	1	1	1	1	1	0	0	0	1
4930401O12Rik	1	1	1	1	1	1	1	1	1	1	1	1	1	1	1	1	1	1	0	0	0	1
4930402F06Rik	1	1	1	1	1	1	1	1	1	1	1	1	1	1	1	1	1	1	0	0	0	1
4930402F11Rik	1	1	1	1	1	1	1	1	1	1	1	1	1	1	1	1	1	1	0	0	0	1
4930402H24Rik	25.5346	27.3358	26.3933	25.6778	50.211	48.0027	37.9359	46.8597	45.0011	51.8234	50.4393	28.7463	19.5677	21.1651	19.5004	17.7288	20.276	21.401	-1.15431	-0.307592	0.846719	3.14378e-08
4930402K13Rik	1	1	1	1	1	1	1	1	1	1	1	1	1	1	1	1	1	1	0	0	0	1
4930404A10Rik	1	1	1	1	1	1	1	1	1	1	1	1	1	1	1	1	1	1	0	0	0	1
4930404H11Rik	1	1	1	1	1	1	1	1	1	1	1	1	1	1	1	1	1	1	0	0	0	1
4930404I05Rik	2.8278	3.4185	3.4705	2.5945	2.3957	2.9949	3.473	3.1591	2.3293	2.3608	2.6055	2.6072	4.2147	3.2401	3.2604	2.8421	2.4767	2.6133	0.1378	-0.0195697	-0.15737	0.684396
4930404N11Rik	9.7797	8.8903	10.1659	11.4481	11.6121	10.4799	9.5723	12.5219	14.1108	11.9594	14.4339	7.8992	6.3819	10.1207	9.9327	8.9798	10.6491	12.3489	-0.35292	-0.0882854	0.264635	0.0647246
4930405A10Rik	1	1	1	1	1	1	1	1	1	1	1	1	1	1	1	1	1	1	0	0	0	1
4930405A21Rik	1	1	1	1	1	1	1	1	1	1	1	1	1	1	1	1	1	1	0	0	0	1
4930405D11Rik	1	1	1	1	1	1	1	1	1	1	1	1	1	1	1	1	1	1	0	0	0	1
4930405J17Rik	2.6083	4.2387	5.2309	5.1965	6.2083	5.1923	3.4363	3.5621	5.2176	4.4572	3.0769	1.0755	1.1497	1	1	1	1	1	-2.10816	-2.06488	0.0432741	3.64158e-08
4930405P13Rik	1	1.2002	1.0249	1	2.7607	1.63	1.3845	2.1229	1.7615	2.2775	1.9886	2.3741	2.4967	2.8417	2.7563	3.0178	2.8919	2.7235	0.455974	1.36931	0.913338	1.34623e-06
4930406D18Rik	1	1	1	1	1	1	1	1	1	1	1	1	1	1	1	1	1	1	0	0	0	1
4930407I10Rik	1	1	1	1	1	1	1	1	1	1	1	1	1	1	1	1	1	1	0	0	0	1
4930408F14Rik	1	1	1	1	1	1	1	1	1	1	1	1	1	1	1	1	1	1	0	0	0	1
4930412B13Rik	1	1	1	1	1	1	1	1	1	1	1	1	1	1	1	1	1	1	0	0	0	1
4930412C18Rik	1	1	1	1	1	1	1	1	1	1	1	1	1	1	1	1	1	1	0	0	0	1
4930412O13Rik	1	1	1	1	1	1	1	1	1	1	1	1	1	1	1	1	1	1	0	0	0	1
4930413F20Rik	1	1	1	1	1	1	1	1	1	1	1	1	1	1	1	1	1	1	0	0	0	1
4930413G21Rik	2.8419	3.1695	3.1126	4.0799	1.3555	1.516	1.9822	2.742	2.8779	2.7525	2.7378	1.6888	1.7022	1.8493	1.7351	2.2818	2.7972	2.1606	-0.167399	-0.700905	-0.533506	0.0247735
4930413M19Rik	1	1	1	1	1	1	1	1	1	1	1	1	1	1	1	1	1	1	0	0	0	1
4930414L22Rik	7.2992	7.3343	7.4177	7.3867	9.1313	8.3003	9.8603	12.3963	10.7162	11.4836	14.4342	9.2876	11.4479	10.8669	14.0809	19.7878	19.174	14.6748	0.37998	0.947053	0.567073	0.00242337
4930414N06Rik	7.5307	6.3827	5.5641	5.7109	7.8527	7.861	7.7309	5.3742	5.5067	8.1107	6.8213	7.5924	8.5752	8.6187	7.2751	6.4195	6.1768	7.0348	0.0696116	0.229841	0.160229	0.396757
4930415F15Rik	1	1	1	1	1	1	1	1	1	1	1	1	1	1	1	1	1	1	0	0	0	1
4930415L06Rik	1	1	1	1	1	1	1	1	1	1	1	1	1	1	1	1	1	1	0	0	0	1
4930415O20Rik	1	1	1	1	1	1	1	1	1	1	1	1	1	1	1	1	1	1	0	0	0	1
4930417O13Rik	1	1	1	1	1	1	1	1	1	1	1	1	1	1	1	1	1	1	0	0	0	1
4930417O22Rik	1	1	1	1	1	1	1	1	1	1	1	1	1	1	1	1	1	1	0	0	0	1
4930419G24Rik	14.0004	14.52	14.4689	12.9673	12.0079	7.8152	11.2495	10.4771	8.8315	10.1631	7.256	2.6806	2.4379	1.6337	1.4603	1.5697	1.6716	2.1473	-2.31757	-2.84794	-0.530372	4.02602e-10
4930422G04Rik	1.5762	1.4891	1.4742	1.5499	3.3133	3.1186	3.0867	3.5303	2.9445	3.8	3.6292	3.4849	5.9169	4.0295	5.1538	4.869	4.2768	3.7203	0.425214	1.56139	1.13617	4.92262e-08
4930423M02Rik	1	1	1	1	1	1	1	1	1	1	1	1	1	1	1	1	1	1	0	0	0	1
4930425K10Rik	1	1	1	1	1	1	1	1	1	1	1	1	1	1	1	1	1	1	0	0	0	1
4930425O10Rik	1	1	1	1	1	1	1	1	1	1	1	1	1	1	1	1	1	1	0	0	0	1
4930426D05Rik	1	1	1	1	1	1	1	1	1	1	1	1	1	1	1	1	1	1	0	0	0	1
4930426L09Rik	1	1	1	1	1	1	1	1	1	1	1	1	1	1	1	1	1	1	0	0	0	1
4930427A07Rik	1	1	1	1	2.5529	2.4877	1.8323	3.5219	2.8253	3.2344	3.1631	2.3654	3.8583	3.592	3.9094	5.2679	3.6442	3.5362	0.415953	1.90267	1.48672	5.86202e-07
4930428E07Rik	1.5812	1.842	2.3742	1.5911	1	1	1.2218	1	1	1	1	1.1042	1.4689	1.1494	1.0731	1.5028	1.1087	1.4764	0.29877	-0.541508	-0.840278	8.35078e-05
4930428G15Rik	1	1	1	1	1	1	1	1	1	1	1	1	1	1	1	1	1	1	0	0	0	1
4930428O21Rik	1	1	1	1	1	1	1	1	1	1	1	1	1	1	1	1	1	1	0	0	0	1
4930429B21Rik	2.2356	1.9966	2.3622	2.9995	1	1	1.1372	1	1	1	1	1	1	1	1	1	1	1.3107	0.0346514	-1.19946	-1.23411	1.36083e-08
4930429D17Rik	1	1	1	1	1	1	1	1	1	1	1	1	1	1	1	1	1	1	0	0	0	1
4930429F11Rik	1	1	1	1	1	1	1	1	1	1	1	1	1	1	1	1	1	1	0	0	0	1
4930429F24Rik	1	1.0302	1	1	1	1	1	1	1	1	1	1	1	1	1	1	1	1	0	-0.0108514	-0.0108514	0.265564
4930430A15Rik	1	1	1	1	1	1	1	1	1	1	1	1	1	1	1	1	1	1	0	0	0	1
4930430F08Rik	9.5726	9.0798	7.5453	8.3206	12.4625	10.8116	11.3838	8.843	9.3294	9.0401	9.5074	10.8959	11.9182	11.4425	9.5125	9.0913	9.2582	9.7047	0.00897651	0.249736	0.240759	0.108871
4930430F21Rik	1	1	1	1	1	1	1	1	1	1	1	1	1	1	1	1	1	1	0	0	0	1
4930430J02Rik	1	1.3225	1.0823	1	1	1	1	1	1	1	1	1	1	1	1	1	1	1	0	-0.139077	-0.139077	0.0844873
4930431F12Rik	1	1	1	1	1	1	1	1	1	1	1	1	1	1	1	1	1	1	0	0	0	1
4930431P03Rik	1	1	1	1	1	1	1	1	1	1	1	1	1	1	1	1	1	1	0	0	0	1
4930432J09Rik	1	1	1	1	1	1	1	1	1	1	1	1	1	1	1	1	1	1	0	0	0	1
4930432K21Rik	1.466	1.736	1.3609	1.1522	1.19	1.1067	1.0692	1.4185	1.3701	1.4151	1.0801	1	1	1	1.0017	1.1215	1	1	-0.280125	-0.489608	-0.209484	0.00192631
4930432M17Rik	1	1	1	1	1	1	1	1	1	1	1	1	1	1	1	1	1	1	0	0	0	1
4930433B08Rik	1	1	1	1	1	1	1	1	1	1	1	1	1	1	1	1	1	1	0	0	0	1
4930433I11Rik	1	1	1	1	1	1	1	1	1	1	1	1	1	1	1	1	1	1	0	0	0	1
4930433N12Rik	1	1	1	1	1	1	1	1	1	1	1	1	1	1	1	1	1	1	0	0	0	1
4930434J06Rik	1	1	1	1	1	1	1	1	1	1	1	1	1	1	1	1	1	1	0	0	0	1
4930438E09Rik	1	1	1	1	1	1	1	1	1	1	1	1	1	1	1	1	1	1	0	0	0	1
4930441O14Rik	1	1	1	1	1	1	1	1	1	1	1	1	1	1	1	1	1	1	0	0	0	1
4930442J19Rik	1	1	1	1	1	1	1	1	1	1	1	1	1	1	1	1	1	1	0	0	0	1
4930442L01Rik	1	1	1	1	1	1	1	1	1	1	1	1	1	1	1	1	1	1	0	0	0	1
4930443O20Rik	1	1	1	1	1	1	1	1	1	1	1	1	1	1	1	1	1	1	0	0	0	1
4930444A02Rik	6.5216	7.0749	5.9823	5.673	6.1379	6.2839	6.1115	6.3726	6.5512	6.8147	7.5332	5.2312	6.5468	5.18	6.0615	6.1266	5.4986	5.3538	-0.195559	-0.143795	0.0517639	0.0431238
4930444F02Rik	1	1	1	1	1	1	1	1	1	1	1	1	1	1	1	1	1	1	0	0	0	1
4930444G20Rik	1	1	1	1	1	1	1	1	1	1	1	1	1	1	1	1	1	1	0	0	0	1
4930444M15Rik	1	1	1	1	1	1	1	1	1	1	1	1	1	1	1	1	1	1	0	0	0	1
4930444P10Rik	1	1	1	1	1	1	1	1	1	1	1	1	1	1	1	1	1	1	0	0	0	1
4930447A16Rik	4.2323	4.1094	3.8941	3.8099	5.6768	4.8131	7.1731	8.8794	5.9198	7.3609	7.3084	6.4715	5.7081	8.7519	10.6961	9.1727	8.3183	6.1279	0.229191	0.976341	0.74715	0.000637543
4930447C04Rik	3.7304	1.8169	1	1	1	1	0.9994	1	1	1	1	1	1	1	1	1	1	1	0.000123665	-0.915961	-0.916084	0.0455915
4930447J18Rik	1	1	1	1	1	1	1	1	1	1	1	1	1	1	1	1	1	1	0	0	0	1
4930447K03Rik	1	1	1	1	1	1	1	1	1	1	1	1	1	1	1	1	1	1	0	0	0	1
4930447N08Rik	1	1	1	1	1	1	1	1	1	1	1	1	1	1	1	1	1	1	0	0	0	1
4930448C13Rik	1	1	1	1	1	1	1	1	1	1	1	1	1	1	1	1	1	1	0	0	0	1
4930448F12Rik	1	1	1	1	1	1	1	1	1	1	1	1	1	1	1	1	1	1	0	0	0	1
4930448H16Rik	1	1	1	1	1	1	1	1	1	1	1	1	1	1	1	1	1	1	0	0	0	1
4930448I06Rik	1	1	1	1	1	1	1	1	1	1	1	1	1	1	1	1	1	1	0	0	0	1
4930448I18Rik	1	1	1	1	1	1	1	1	1	1	1	1	1	1	1	1	1	1	0	0	0	1
4930448K20Rik	1	1	1	1	1	1	1	1	1	1	1	1	1	1	1	1	1	1	0	0	0	1
4930449E01Rik	1	1	1	1	1	1	1	1	1	1	1	1	1	1	1	1	1	1	0	0	0	1
4930449E18Rik	2.6375	3.3553	3.1888	3.5198	1	1	2.2973	1	1	1	1	1	1	1	1	1	1	1	-0.245287	-1.66692	-1.42163	1.38062e-06
4930449I24Rik	1	1	1	1	1	1	1	1	1	1	1	1	1	1	1	1	1	1	0	0	0	1
4930451C15Rik	1	1	1	1	1	1	1	1	1	1	1	1	1	1	1	1	1	1	0	0	0	1
4930451G09Rik	1.0928	1.2706	1.1622	1.1698	1	1	1	1	1	1	1	1	1	1	1	1	1	1	0	-0.231248	-0.231248	8.27264e-07
4930451I11Rik	1	1	1	1	1	1	1	1	1	1	1	1	1	1	1	1	1	1	0	0	0	1
4930452A19Rik	1	1	1	1	1	1	1	1	1	1	1	1	1	1	1	1	1	1	0	0	0	1
4930452B06Rik	2.6411	2.9229	2.9711	2.5952	1.3911	1.9221	1.7959	1.7832	1.5649	1.5826	1.1725	2.251	3.4962	2.2951	2.8559	3.4569	2.6275	3.3721	0.86028	0.0635146	-0.796765	2.27706e-05
4930452G13Rik	1	1	1	1	3.2301	2.664	1.5855	3.7779	3.5214	3.7259	3.3749	1	1	1	1	1	1	1	-1.64417	0	1.64417	1.21361e-07
4930452N14Rik	1	1	1	1	1	1	1	1	1	1	1	1	1	1	1	1	1	1	0	0	0	1
4930453H23Rik	1	1	1	1	1	1	1	1	1	1	1	1	1	1	1	1	1	1	0	0	0	1
4930453L07Rik	1	1	1	1	1	1	1	1	1	1	1	1	1	1	1	1	1	1	0	0	0	1
4930453N24Rik	14.2984	14.1809	13.1406	14.4113	20.9677	21.4021	19.234	18.1802	17.7967	18.6105	18.103	18.9619	19.9761	22.1307	17.2883	17.1008	17.1728	18.1355	-0.0384084	0.415331	0.45374	6.04186e-05
4930455B14Rik	1	1	1	1	1	1	1	1	1	1	1	1	1	1	1	1	1	1	0	0	0	1
4930455C13Rik	6.736	4.9151	6.1359	5.5453	8.8401	8.572	7.6531	9.2621	8.0185	9.5119	8.6354	9.2705	10.9613	9.9948	12.0683	12.1821	10.3309	8.82	0.283482	0.850569	0.567087	4.22343e-06
4930455D15Rik	1	1	1	1	1	1	1	1	1	1	1	1	1	1	1	1	1	1	0	0	0	1
4930455F16Rik	1	1	1	1	1	1	1	1	1	1	1	1	1	1	1	1	1	1	0	0	0	1
4930455H04Rik	1	1	1	1	1	1	1	1	1	1	1	1	1	1	1	1.3036	1	1	0.0612528	0.0612528	0	0.684299
4930455J16Rik	1	1	1	1	1	1	1	1	1	1	1	1	1	1	1	1	1	1	0	0	0	1
4930456L15Rik	1	1	1	1	1	1	1	1	1	1	1	1	1	1	1	1	1	1	0	0	0	1
4930461G14Rik	1	1	1	1	1	1	1	1	1	1	1	1	1	1	1	1	1	1	0	0	0	1
4930465A12Rik	1	1	1.562	1.4046	1	1	1	3.1911	1.7414	2.8726	2.0568	1.0521	1.0872	1	1.8404	1.4953	1.6443	1.2759	-0.453108	0.11231	0.565418	0.514982
4930465K10Rik	1	1	1	1	1	1	1	1	1	1	1	1	1	1	1	1	1	1	0	0	0	1
4930465M20Rik	1	1	1	1	1	1	1	1	1	1	1	1	1	1	1	1	1	1	0	0	0	1
4930467D21Rik	1.5338	1.413	1.087	1	1	1	1	1	1	1	1	1	1	1	1	1	1	1	0	-0.331648	-0.331648	0.00541702
4930467E23Rik	1	1.0251	1	1	1	1	1	1	1	1	1	1	1	1	1	1	1	1	0	-0.00902463	-0.00902463	0.265564
4930467E23Rik;Gm21119	1.598	1	0.9991	1.9549	1	1	1	1	1	1	1	1	1	1	1	1	1	1	0	-0.473008	-0.473008	0.025758
4930467K11Rik	1	1	1	1	1	1	1	1	1	1	1	1	1	1	1	1	1	1	0	0	0	1
4930468A15Rik	1	1	1	1	1	1	1	1	1	1	1	1	1	1	1	1	1	1	0	0	0	1
4930469G21Rik	2.1128	3.327	2.505	2.8401	1	1.0868	1.2358	1	1	1	1	1	1	1	1	1	1	1	-0.0650011	-1.43094	-1.36594	2.01845e-09
4930470H14Rik	12.0026	13.4721	12.9627	11.6572	5.2848	5.1721	6.8153	7.5759	6.3014	7.4374	6.6037	5.5819	7.2149	6.8669	5.4029	5.9381	5.8536	4.804	-0.11728	-1.07327	-0.955987	1.31397e-06
4930470P17Rik	1	1	1	1	1	1	1	1	1	1	1	1	1	1	1	1	1	1	0	0	0	1
4930471C04Rik	1	1	1	1	1	1	1	1	1	1	1	1	1	1	1	1	1	1	0	0	0	1
4930471G03Rik	1	1	1.4495	1	1	1	1	1	1	1	1	1	1	1	1	1	1	1	0	-0.153643	-0.153643	0.26341
4930471I20Rik	4.844	4.3733	3.8543	4.1025	2.8144	3.4203	2.7223	3.4871	2.2712	3.1987	1.9487	2.151	2.2611	1.9846	1.5156	2.4736	2.6895	4.3141	-0.191845	-0.789373	-0.597528	0.00975827
4930471M09Rik	1	1	1	1	1	1	1	1	1	1	1	1	1	1	1	1	1	1	0	0	0	1
4930473A02Rik	16.8337	18.2916	17.4521	17.3069	21.3036	21.8913	19.6236	20.237	20.6479	21.1618	20.4203	23.7475	28.6904	30.0379	32.0092	33.0154	28.5832	35.3603	0.541384	0.78988	0.248496	2.66615e-07
4930473O22Rik	1	1	1	1	1	1	1	1	1	1	1	1	1	1	1	1	1	1	0	0	0	1
4930474G06Rik	1	1	1	1	1	1	1	1	1	1	1	1	1	1	1	1	1	1	0	0	0	1
4930474M22Rik	1	1	1	1	1	1	1	1	1	1	1	1	1	1	1	1	1	1	0	0	0	1
4930474N09Rik	1	1	1	1	1	1	1	1	1	1	1	1	1	1	1	1	1	1	0	0	0	1
4930478L05Rik	1	1	1	1	1	1	1	1	1	1	1	1	1	1	1	1	1	1	0	0	0	1
4930479D17Rik	1	1	1	1	1	1	1	1	1	1	1	1	1	1	1	1	1	1	0	0	0	1
4930479M11Rik	1	1	1	1	1	1	1	1	1	1	1	1	1	1	1	1	1	1	0	0	0	1
4930480G23Rik	1	1	1	1	1	1	1	1	1	1	1	1	1	1	1	1	1	1	0	0	0	1
4930480K15Rik	4.6044	4.9075	4.1107	4.9481	1.3851	1.6148	3.4338	1.2763	1	1	1	4.4489	3.9134	6.5065	4.0212	3.8318	3.4444	4.6634	1.52536	-0.0760669	-1.60142	1.22784e-05
4930480M12Rik	1	1	1	1	1	1	1	1	1	1	1	1	1	1	1	1	1	1	0	0	0	1
4930481A15Rik	1	1	1	1	1	1	1	1	1	1	1	1	1	1	1	1	1	1	0	0	0	1
4930483J18Rik	1	1	1	1	1	1	1	1	1	1	1	1	1	1	1	1	1	1	0	0	0	1
4930483K19Rik	3.4105	2.6685	2.7718	2.99	3.704	3.4993	4.0166	5.186	4.5103	4.6929	5.0587	2.9658	3.001	2.6976	3.1623	3.7168	2.7351	3.8517	-0.470702	0.0949015	0.565603	0.000794034
4930483O08Rik	1	1	1	1	1	1	1	1	1	1	1	1	1	1	1	1	1	1	0	0	0	1
4930486F22Rik	1	1	1	1	1	1	1	1	1	1	1	1	1	1	1	1	1	1	0	0	0	1
4930486I03Rik	1	1	1	1	1	1	1	1	1	1	1	1	1	1	1	1	1	1	0	0	0	1
4930486L24Rik	1	1	1	1	1	1	1	1	1	1	1	1	1	1	1	1	1	1	0	0	0	1
4930487D11Rik	1	1	1	1	1	1	1	1	1	1	1	1	1	1	1	1	1	1	0	0	0	1
4930487H11Rik	1	1	1.0835	1	1	1	1	1	1	1	1	1	1	1	1	1	1	1	0	-0.0298062	-0.0298062	0.26341
4930488B22Rik	1	1	1	1	1	1	1	1	1	1	1	1	1	1	1	1	1	1	0	0	0	1
4930488L21Rik	5.8908	6.023	6.7147	6.8831	4.0686	4.023	3.9799	6.3205	6.4281	6.1467	5.6647	2.3056	1.5924	1.5987	1.1299	1.5867	1.7964	2.0674	-1.60081	-1.88623	-0.285424	8.39277e-08
4930500F04Rik	1	1	1	1	1	1	1	1	1	1	1	1	1	1	1	1	1	1	0	0	0	1
4930500J02Rik	1	1	1	1	1	1	1	1	1	1	1	1	1	1	1	1	1	1	0	0	0	1
4930500L23Rik	1	1	1	1	1	1	1	1	1	1	1	1	1	1	1	1	1	1	0	0	0	1
4930502A04Rik	1	1	1	1	1	1	1	1	1	1	1	1	1	1	1	1	1	1	0	0	0	1
4930502E09Rik	1	1.1211	1	1.0823	1.1034	1	1.5244	1	1.2018	1.0485	1.0681	1	1	1	1.045	1.204	1.2731	1.0866	-0.0626151	0.0487383	0.111353	0.879549
4930502E18Rik	1	1	1	1	1	1	1	1	1	1	1	1	1	1	1	1	1	1	0	0	0	1
4930503B20Rik	1	1	1	1	1	1	1	1	1	1	1	1	1	1	1	1	1	1	0	0	0	1
4930503E14Rik	1	1	1	1	1	1	1	1	1	1	1	1	1	1	1	1	1	1	0	0	0	1
4930503E24Rik	1	1	1	1	1	1	1	1	1	1	1	1	1	1	1	1	1	1	0	0	0	1
4930503H13Rik	1	1	1	1	1	1	1	1	1	1	1	1	1	1	1	1	1	1	0	0	0	1
4930503L19Rik	1.7391	2.5122	2.2978	2.1964	13.4884	11.0989	10.2922	10.768	9.3703	10.8985	12.7278	11.1866	15.2776	12.8992	15.2668	12.1555	13.157	10.0954	0.195197	2.55657	2.36137	1.47254e-10
4930503O07Rik	1	1	1	1	1	1	1	1	1	1	1	1	1	1	1	1	1	1	0	0	0	1
4930505A04Rik	1	1	1	1.0229	1	1	1	1	1	1	1	1	1	1	1	1	1	1	0	-0.00823588	-0.00823588	0.269308
4930505G20Rik	1	1	1	1	1	1	1	1	1	1	1	1	1	1	1	1.1218	1	1	0.024887	0.024887	0	0.684299
4930506C21Rik	14.0865	13.499	14.1377	12.7038	16.9285	15.0204	13.5891	14.0057	15.4045	15.5276	15.549	13.1562	14.9083	14.724	9.6426	10.8117	12.8355	15.2751	-0.214871	-0.060219	0.154652	0.116984
4930506M07Rik	8.3619	9.1152	9.4116	8.199	4.0317	6.4721	4.8217	2.6931	3.2593	2.0125	1.6124	1.7199	1.3349	1.753	1	1	1	1.5695	-1.40906	-2.71108	-1.30201	3.06403e-06
4930507D05Rik	1.0255	1	1	1	1	1	1	1	1.0119	1.0974	1.1909	0.9962	1.3404	1.2474	1.3035	1.7211	1.621	1.2368	0.37488	0.426293	0.0514131	0.00334014
4930509E16Rik	1	1	1	1	1	1	1	1	1	1	1	1	1	1	1	1	1	1	0	0	0	1
4930509J09Rik	1.9045	2.6623	1.8157	2.0856	1.0065	1.0531	2.1706	1.1128	1	1	1	1	1	1	1	1	1	1	-0.253211	-1.08204	-0.828827	0.0001459
4930509K18Rik	1	1	1	1	1	1	1	1	1	1	1	1	1	1	1	1	1	1	0	0	0	1
4930511A02Rik	1	1	1	1	1	1	1	1	1	1	1	1	1	1	1	1	1	1	0	0	0	1
4930511E03Rik	1	1	1	1	1	1	1	1	1	1	1	1	1	1	1	1	1	1	0	0	0	1
4930511M06Rik	1	1	1	1	1	1	1	1	1	1	1	1	1	1	1	1	1	1	0	0	0	1
4930511M11Rik	1	1	1	1	1	1	1	1	1	1	1	1	1	1	1	1	1	1	0	0	0	1
4930512B01Rik	5.08	4.3184	5.8007	5.6294	11.5237	8.9197	9.5017	8.199	7.6487	10.1202	8.989	5.1269	5.14	4.8993	4.8811	3.5677	4.1802	3.8415	-1.03666	-0.204315	0.832349	6.93578e-07
4930513D17Rik	1	1	1	1	1	1	1	1	1	1	1	1	1	1	1	1	1	1	0	0	0	1
4930513N10Rik	1	1	1	1	1	1	1	1	1	1	1	1	1	1	1	1	1	1	0	0	0	1
4930513O06Rik	1	1	1	1	1	1	1	1	1	1	1	1	1	1	1	1	1	1	0	0	0	1
4930515B02Rik	1	1	1	1	1	1	1	1	1	1	1	1	1	1	1	1	1	1	0	0	0	1
4930515G01Rik	1	1	1	1	1	1	1	1	1	1	1	1	1	1	1	1	1	1	0	0	0	1
4930515L03Rik	1	1.0471	1	1	1	1	1	1	1	1	1	1	1	1	1	1	1	1	0	-0.0168885	-0.0168885	0.263752
4930517E11Rik	1	1	1	1	1.0899	1.0852	1.1367	1	1	1	1	1.1965	1.6048	1.3181	1.2183	1.1638	1.1083	1	0.235753	0.298625	0.0628717	0.0161133
4930519D14Rik	1	1	1	1	1	1	1	1	1	1	1	1	1	1	1	1	1	1	0	0	0	1
4930519F09Rik	1	1	1	1	1	1	1	1	1	1	1	1	1	1	1	1	1	1	0	0	0	1
4930519F16Rik	1	1	1	1	1	1	1	1	1	1	1	1	1	1	1	1	1	1	0	0	0	1
4930519G04Rik	1	1	1	1	1	1	1	1	1	1	1	1	1	1	1	1	1	1	0	0	0	1
4930519H02Rik	1	1	1	1	1	1	1	1	1	1	1	1	1	1	1	1	1	1	0	0	0	1
4930520O04Rik	1	1	1	1	1	1	1	1	1	1	1	1	1	1	1	1	1	1	0	0	0	1
4930520P13Rik	1	1	1	1	1	1	1	1	1	1	1	1	1	1	1	1	1	1	0	0	0	1
4930521E06Rik	1	1	1	1	1	1	1	1	1	1	1	1	1	1	1	1	1	1	0	0	0	1
4930522H14Rik	1	1	1	1	1	1	1	1	1	1	1	1	1	1	1	1	1	1	0	0	0	1
4930522O17Rik	1	1	1	1	1	1	1	1	1	1	1	1	1	1	1	1	1	1	0	0	0	1
4930523C07Rik	1	1	1	1	1	1	1	1	1	1	1	1	1	1	1	1	1	1.2903	0.0586233	0.0586233	0	0.684299
4930524B15Rik	1	1	1	1	1	1	1	1	1	1	1	1	1	1	1	1	1	1	0	0	0	1
4930524L23Rik	1	1.0286	1.0422	1	1	1	1	1	1	1	1	1	1	1	1	1	1	1	0	-0.0253123	-0.0253123	0.0243758
4930524O05Rik	1	1	1	1	1	1	1	1	1	1	1	1	1	1	1	1	1	1	0	0	0	1
4930524O08Rik	1	1	1	1	1	1	1	1	1	1	1	1	1	1	1	1	1	1	0	0	0	1
4930525D18Rik	1	1	1	1	1	1	1	1	1	1	1	1	1	1	1	1	1	1	0	0	0	1
4930525G20Rik	1	1	1	1	1	1	1	1	1	1	1	1	1	1	1	1	1	1	0	0	0	1
4930526D03Rik	1	1	1	1	1	1	1	1	1	1	1	1	1	1	1	1	1	1	0	0	0	1
4930526L06Rik	1	1	1	1	1	1	1	1	1	1	1	1	1	1	1	1	1	1	0	0	0	1
4930527F14Rik	1	1	1	1	1	1	1	1	1	1	1	1	1	1	1	1	1	1	0	0	0	1
4930527G23Rik	1	1	1	1	1	1	1	1	1	1	1	1	1	1	1	1	1	1	0	0	0	1
4930528A17Rik	3.6448	3.7693	3.0358	3.8914	2.5273	3.0293	3.6378	2.7008	2.7566	2.4092	2.8273	2.6853	3.3625	3.4053	3.4081	2.834	3.0167	2.4237	0.0877551	-0.247856	-0.335611	0.0526091
4930528D03Rik	1	1	1	1	1	1	1	1	1	1	1	1	1	1	1	1	1	1	0	0	0	1
4930528P14Rik	1	1	1	1	1	1	1	1	1	1	1	1	1	1	1	1	1	1	0	0	0	1
4930529C04Rik	1	1	1	1	1	1	1	1	1	1	1	1	1	1	1	1	1	1	0	0	0	1
4930529F24Rik	13.6023	18.9459	15.6543	15.403	2.4994	4.5018	11.1132	3.053	1.3745	1.8146	1.1483	1.9928	2.7304	1	1	1	1	1.3615	-1.3386	-3.46434	-2.12574	3.00223e-05
4930529K09Rik	1	1	1	1	1	1	1	1	1	1	1	1	1	1	1	1	1	1	0	0	0	1
4930529L06Rik	1	1	1	1	1	1	1	1	1	1	1	1	1	1	1	1	1	1	0	0	0	1
4930529M08Rik	1.2012	1.6809	0.9984	1.1572	1	1	1	1	1	1	1	1	1	1	1	1	1	1	0	-0.332765	-0.332765	0.0103482
4930533B01Rik	1	1.0282	1.077	1	1.2903	1	1.1185	1.0543	1.0319	1.1539	1	1	1	1	1	1	1	1	-0.127897	-0.0374525	0.0904449	0.0925138
4930538K18Rik	1.3402	1.2662	1.2665	1	1	1	1	1	1	1	1	1	1	1	1	1	1	1	0	-0.284781	-0.284781	0.000271268
4930539C22Rik	1	1	1	1	1	1	1	1	1	1	1	1	1	1	1	1	1	1	0	0	0	1
4930539E08Rik	1.9693	1.9529	2.0581	1.8162	1	1	1	1	1	1	1	1	1	1	1	1	1	1	0	-0.962827	-0.962827	9.9749e-15
4930539J05Rik	5.2817	6.5566	6.0627	6.0574	4.6096	6.7277	6.5517	8.4943	7.3025	6.8356	6.3603	5.654	6.4507	9.1292	5.0929	6.9997	7.3878	7.2376	0.0325631	0.193701	0.161138	0.742107
4930539M17Rik	1	1	1	1	1	1	1	1	1	1	1	1	1	1	1	1	1	1	0	0	0	1
4930539N22Rik	3.6995	4.3617	3.5695	4.1131	1	1	2.059	1	1	1	1	1	1	1	1	1	1	1	-0.203246	-1.97671	-1.77347	2.52975e-08
4930540M03Rik	1	1	1	1	1	1	1	1	1	1	1	1	1	1	1	1	1	1	0	0	0	1
4930542C21Rik	1	1	1	1	1	1	1	1	1	1	1	1	1	1	1	1	1	1	0	0	0	1
4930542D17Rik	1	1	1	1	1	1	1	1	1	1	1	1	1	1	1	1	1	1	0	0	0	1
4930542H20Rik	1.5756	1.0669	1.4552	1.3252	1	1	1	1.057	1	1	1	1	1	1	1	1	1	1	-0.0117001	-0.439065	-0.427364	5.95953e-05
4930543E12Rik	1	1	1	1	1	1	1	1	1	1	1	1	1	1	1	1	1	1	0	0	0	1
4930544D05Rik	1	1	1	1	1	1	1	1.1919	1	1.0102	1	1	1	1	1	1	1	1	-0.0410627	0	0.0410627	0.633443
4930544G11Rik	1	1	1	1	1	1	1	1	1	1	1	1	1	1	1	1	1	1	0	0	0	1
4930544M13Rik	1	1	1	1	1	1	1	1	1	1	1	1	1	1	1	1	1	1	0	0	0	1
4930545E07Rik	1	1	1	1	1	1	1	1	1	1	1	1	1	1	1	1	1	1	0	0	0	1
4930545H06Rik	1	1	1	1	1	1	1	1	1	1	1	1	1	1	1	1	1	1	0	0	0	1
4930545L23Rik	1.7611	2.1481	5.2324	2.2862	1	1.4296	1.3463	1.0557	1.0416	1.0546	1	1.2583	1	1	1.1956	1	1	1	-0.0889251	-1.42384	-1.33491	0.000136041
4930546C10Rik	1	1	1	1	1	1	1	1	1	1	1	1	1	1	1	1	1	1	0	0	0	1
4930546K05Rik	1	1	1	1	1	1	1	1	1	1	1	1	1	1	1	1	1	1	0	0	0	1
4930547C10Rik	1	1	1	1	1	1	1	1	1	1	1	1	1	1	1	1	1	1	0	0	0	1
4930547E08Rik	1	1	1	1	1	1	1	1	1	1	1	1	1	1	1	1	1	1	0	0	0	1
4930547E14Rik	1	1	1	1.0184	1	1	1	1	1	1	1	1	1	1	1	1	1	1	0	-0.00662118	-0.00662118	0.269308
4930548G14Rik	1	1	1	1	1	1	1	1	1	1	1	1	1	1	1	1	1	1	0	0	0	1
4930548H24Rik	1	1	1	1	1	1	1	1	1	1	1	1	1	1	1	1	1	1	0	0	0	1
4930548J01Rik	1	1	1	1	1	1	1	1	1	1	1	1	1	1	1	1	1	1	0	0	0	1
4930549C01Rik	1	1	1	1	1	1	1	1	1	1	1	1	1	1	1	1	1	1	0	0	0	1
4930549G23Rik	7.2737	5.8372	5.6131	4.9681	9.1118	10.368	9.3892	8.2953	8.6873	8.189	10.2885	7.2225	10.3487	8.5678	10.1451	7.9873	8.7833	6.9091	-0.10138	0.532331	0.633711	0.000545742
4930550C14Rik	1	1	1	1	1	1	1	1	1	1	1	1	1	1	1	1	1	1	0	0	0	1
4930550L24Rik	1	1	1	1	1	1	1	1	1	1	1	1	1	1	1	1	1	1	0	0	0	1
4930552N02Rik	1	1	1	1	1	1	1	1	1	1	1	1	1	1	1	1	1	1	0	0	0	1
4930552P12Rik	1	1	1	1	1	1	1	1	1	1	1	1	1	1	1	1	1	1	0	0	0	1
4930553E22Rik	1	1	1	1	1	1	1	1	1	1	1	1	1	1	1	1	1	1	0	0	0	1
4930554C24Rik	1	1	1	1	1	1	1	1	1	1	1	1	1	1	1	1	1	1	0	0	0	1
4930555B11Rik	1	1	1	1	1	1	1	1	1	1	1	1	1	1	1	1	1	1	0	0	0	1
4930555G01Rik	1	1	1	1	1	1	1	1	1	1	1	1	1	1	1	1	1	1	0	0	0	1
4930556G01Rik	1	1	1	1	1	1	1	1	1	1	1	1	1	1	1	1	1	1	0	0	0	1
4930556J02Rik	1	1	1	1	1	1	1	1	1	1	1	1	1	1	1	1	1	1	0	0	0	1
4930556M19Rik	1	1	1	1	1	1	1	1	1	1	1	1	1	1	1	1	1	1	0	0	0	1
4930556N09Rik	1	1	1	1	1	1	1	1	1	1	1	1	1	1	1	1	1	1	0	0	0	1
4930557A04Rik	1	1	1	1	1	1	1	1	1	1	1	1	1	1	1	1	1	1	0	0	0	1
4930557J02Rik	1	1	1	1	1	1	1	1	1	1	1	1	1	1	1	1	1	1	0	0	0	1
4930558C23Rik	1	1	1	1	1	1	1	1	1	1	1	1	1	1	1	1	1	1	0	0	0	1
4930558G05Rik	1	1	1	1	1	1	1	1	1	1	1	1	1	1	1	1	1	1	0	0	0	1
4930558J18Rik	1	1	1	1	1	1	1	1	1	1	1	1	1	1	1	1	1	1	0	0	0	1
4930558K02Rik	1	1	1	1	1	1	1	1	1	1	1	1	1	1	1	1	1	1	0	0	0	1
4930562C15Rik	1	1	1	1	1	1	1	1	1	1	1	1	1	1	1	1	1	1	0	0	0	1
4930562F07Rik	1	1	1	1	1	1	1	1	1	1.3909	1	1.7506	1.2198	1.8511	1.648	1.3607	1.2934	2.5809	0.663241	0.741636	0.0783951	0.000907275
4930563D23Rik	1	1	1	1	1	1	1	1	1	1	1	1	1	1	1	1	1	1	0	0	0	1
4930563E18Rik	1	1	1	1	1	1	1	1	1	1	1	1	1	1	1	1	1	1	0	0	0	1
4930563E22Rik	1.2451	1.4179	1	1.0904	1.1237	1.1579	1.237	1.0536	1.0197	1.0454	1.0126	1.0681	1.2224	1.1304	1.0815	1.1081	1.2069	1	0.031248	-0.0896259	-0.120874	0.618944
4930563F08Rik	4.824	6.9849	4.573	5.7622	2.4264	2.9695	4.851	3.6178	2.5865	3.7787	1.6285	3.8902	4.9147	3.7292	5.3617	3.9376	4.7779	4.3501	0.502283	-0.323807	-0.826089	0.00634852
4930564B18Rik	1	1	1	1	1	1	1	1	1	1	1	1	1	1	1	1	1	1	0	0	0	1
4930564C03Rik	1	1	1	1	1	1	1	1	1	1	1	1	1	1	1	1	1	1	0	0	0	1
4930564D02Rik	1	1	1	1	1	1	1	1	1	1	1	1	1	1	1	1	1	1	0	0	0	1
4930564G21Rik	2.9175	4.1559	3.0658	2.5579	1.1883	1	2.6401	1.1417	1.3618	1	1.0707	2.1233	3.6341	2.8555	3.1372	3.2884	3.0311	3.2732	1.18262	-0.0581045	-1.24072	3.66036e-05
4930564K09Rik	1	1	1	1	1	1	1	1	1	1	1	1	1	1	1	1	1	1	0	0	0	1
4930565D16Rik	1	1	1	1	1	1	1	1	1	1	1	1	1	1	1	1	1	1	0	0	0	1
4930565N06Rik	1.3775	1.3838	1.1468	1.0503	1.8642	1.7273	1.615	1.6302	1.3904	1.3516	1.522	1.4108	1.5166	1.7687	1.3334	1.2011	1.4322	1.0318	-0.195397	0.159952	0.355349	0.0623487
4930567H12Rik	1	1	1	1	1	1	1	1	1	1	1	1	1	1	1	1	1	1	0	0	0	1
4930567K20Rik	1	1.2391	1.2481	1	1	1	1	1	1	1	1	1	1	1	1	1	1	1	0	-0.165815	-0.165815	0.021344
4930568D16Rik	1	1	1	1	1	1	1	1	1	1	1	1	1	1	1	1	1	1	0	0	0	1
4930568E12Rik	1	1	1	1	1	1	1	1	1	1	1	1	1	1	1	1	1	1	0	0	0	1
4930568G15Rik	1	1	1	1	1	1	1	1	1	1	1	1	1	1	1	1	1	1	0	0	0	1
4930568K20Rik	1.4196	2.1186	2.483	1.6214	1	1	1.2144	1.1515	1	1	1	1	1	1	1	1	1	1	-0.0735069	-0.934064	-0.860557	4.84615e-06
4930570G19Rik	5.1856	4.4969	3.8818	3.6309	1.1747	1.5846	2.329	2.3344	3.0349	2.4005	1.972	1.4392	1.579	1.3279	1.5312	1.5522	1.6789	1.7453	-0.450341	-1.47117	-1.02083	1.76436e-05
4930572O03Rik	1	1	1	1	1	1	1	1	1	1	1	1	1	1	1	1	1	1	0	0	0	1
4930572O13Rik	1	1	1	1	1	1	1	1	1	1	1	1	1	1	1	1	1	1	0	0	0	1
4930573O16Rik	1	1	1	1	1	1	1	1	1	1	1	1	1	1	1	1	1	1	0	0	0	1
4930577N17Rik	1	1	1	1	1.2645	1.2748	1.2612	1.1313	1.3714	1.6021	1.4688	1.3586	1.4343	1.5013	1.4171	1.2313	1.3073	1.5518	0.0643518	0.485677	0.421325	0.000140162
4930578C19Rik	1	1	1	1	1	1	1	1	1	1	1	1	1	1	1	1	1	1	0	0	0	1
4930578E11Rik	1	1	1	1	1	1	1	1	1	1	1	1	1	1	1	1	1	1	0	0	0	1
4930578I06Rik	1	1	1	1	1	1	1	1	1	1	1	1	1	1	1	1	1	1	0	0	0	1
4930578M01Rik	1.292	1.1665	1.1837	1.1854	1	1.6575	1.0213	1	1	1	1.1025	1	1	1	1	1	1	1	-0.152656	-0.271306	-0.11865	0.114274
4930579F01Rik	1	1	1	1	1	1	1	1	1	1	1	1	1	1	1	1	1	1	0	0	0	1
4930579G18Rik	5.4543	5.6774	5.9975	6.0052	8.8917	8.3562	8.5307	8.2813	8.47	7.8564	9.2727	7.266	8.7116	9.4153	10.1475	8.6631	9.4869	7.1054	0.0272319	0.586577	0.559345	2.27101e-05
4930579G24Rik	1	1	1	1	2.8427	2.2247	2.1812	2.3237	2.0786	2.4959	2.6375	1.7443	3.0361	2.475	2.8381	3.3383	2.4408	2.1954	0.106324	1.36801	1.26169	6.73716e-07
4930579K19Rik	1	1	1	1	1	1	1	1	1	1	1	1	1	1	1	1	1	1	0	0	0	1
4930581F22Rik	1.0538	1	1	1.0206	1.7883	1.6834	1.2621	2.0227	1.8244	1.7165	1.9606	1.6248	1.5154	2.2787	1.4643	1.7758	1.9688	1.8654	0.0274194	0.809129	0.781709	5.63185e-05
4930583K01Rik	1	1	1	1	1	1	1	1	1	1	1	1	1	1	1	1	1	1	0	0	0	1
4930583P06Rik	1.0871	1.3279	1	1.5255	3.0189	3.2533	2.9871	2.6706	2.6337	3.1048	2.4203	4.65	4.6698	3.9956	4.0362	3.7682	3.3569	3.2285	0.463773	1.68007	1.2163	2.74115e-08
4930584F24Rik	1	1	1	1	1	1	1	1	1	1	1	1	1	1	1	1	1	1	0	0	0	1
4930590J08Rik	1	1	1	1	1	1	1	1	1	1	1	1	1	1	1	1	1	1	0	0	0	1
4930590L20Rik	3.0626	3.3795	3.5828	2.8099	1	1	1.5793	1	1	1	1	1	1	1	1	1	1	1	-0.11471	-1.68199	-1.56728	1.62143e-09
4930591A17Rik	1	1	1	1	1	1	1	1	1	1	1	1	1	1	1	1	1	1	0	0	0	1
4930592A05Rik	1.2581	1.3882	1.5837	1	5.1239	4.5347	3.4879	4.9232	5.2581	6.7541	6.3806	4.5261	4.361	5.3692	4.1826	4.0663	5.0448	4.8302	-0.171302	1.82287	1.99418	2.66757e-08
4930592I03Rik	1.2348	1.5436	1.2632	1.3508	3.4026	2.6524	2.7018	3.5843	3.2664	3.3752	3.1047	2.847	2.7842	3.5998	3.6969	3.2236	3.4279	3.7404	0.0783318	1.3052	1.22687	2.69886e-08
4930593A02Rik	1	1	1	1	1	1	1	1	1	1	1	1	1	1	1	1	1	1	0	0	0	1
4930593C16Rik	1	1	1	1	1	1	1	1	1	1	1	1	1	1	1	1	1	1	0	0	0	1
4930594C11Rik	1	1	1.2068	1	1.03	1.0443	1.294	1.2755	1.1842	1.1972	1.1825	1.4072	1.9512	2.0739	2.0762	2.1892	2.2119	1.4316	0.700839	0.857738	0.1569	1.7217e-05
4930595M18Rik	1	1	1	1	1	1	1	1	1	1	1	1	1	1	1	1	1	1	0	0	0	1
4930596D02Rik	1	1	1	1	1	1	1	1	1	1	1	1	1	1	1	1	1	1	0	0	0	1
4930596M17Rik	1	1	1	1	1	1	1	1	1	1	1	1	1	1	1	1	1	1	0	0	0	1
4930598F16Rik	1	1	1	1	1	1	1	1	1	1	1	1	1	1	1	1	1	1	0	0	0	1
4930599N23Rik	7.0312	8.3197	9.603	10.6542	9.9105	9.8084	10.0161	7.9866	8.6873	8.1334	7.2942	7.3917	6.1633	6.4381	5.9395	5.6815	5.5705	6.3824	-0.505223	-0.516325	-0.0111017	0.000367381
4931402G19Rik	1	1	1	1	1	1	1	1	1	1	1	1	1	1	1	1	1	1	0	0	0	1
4931403E22Rik	2.1753	2.5341	1.9183	2.3178	1.1692	1.5133	1.0085	1.8359	1.3872	2.0738	1.0623	1.2854	1.3713	1.1141	1.6731	1.4917	1.5828	1.7005	0.0240157	-0.615349	-0.639365	0.00797999
4931403G20Rik	3.301	3.9737	5.0609	3.3063	6.5695	5.4457	5.9469	5.616	5.3814	6.6964	6.3035	3.2371	3.5366	3.4094	2.8744	2.4519	2.5158	2.8453	-1.00753	-0.391306	0.616223	1.27368e-06
4931406B18Rik	1	1	1	1	1	1	1	1	1	1	1	1	1	1	1	1	1	1	0	0	0	1
4931406C07Rik	3.8181	3.2853	2.7548	3.2235	4.9578	4.3018	3.5424	5.4926	5.5147	6.1552	5.5754	5.0943	4.4247	6.6465	5.4934	6.4044	6.2339	7.8914	0.247414	0.881948	0.634535	0.000606812
4931406H21Rik	1	1	1	1	2.5305	2.0088	2.8667	5.0739	3.0974	5.0869	3.1855	2.2053	1.7995	3.6651	6.2797	3.2444	3.3684	4.7436	0.0855084	1.85405	1.76854	0.000214844
4931406P16Rik	6.5454	6.4194	7.7819	6.8866	18.548	16.5571	14.3253	21.1036	22.3997	23.9198	23.6643	15.1911	16.2197	15.9589	17.6871	18.6977	18.0917	16.8306	-0.243715	1.2952	1.53892	4.41085e-08
4931408C20Rik	1	1	1	1	1	1	1	1	1	1	1	1	1	1	1	1	1	1	0	0	0	1
4931408D14Rik	1	1	1	1	1	1	1	1	1	1	1	1	1	1	1	1	1	1	0	0	0	1
4931409K22Rik	1	1	1	1	1	1	1	1	1	1	1	1	1	1	1	1	1	1	0	0	0	1
4931414P19Rik	1	1.015	1.0048	1.4308	1.5308	1.6344	1.075	1.3594	1.3741	1.5822	1.5098	1.3689	1.119	1.7552	1.8058	1.6704	1.2568	1.1962	0.0151984	0.385219	0.370021	0.0811356
4931419H13Rik	1	1	1	1	1	1	1	1	1	1	1	1	1	1	1	1	1	1	0	0	0	1
4931420L22Rik	1	1	1	1	1	1	1	1	1	1	1	1	1	1	1	1	1	1	0	0	0	1
4931423N10Rik	1	1	1	1	1	1	1	1	1	1	1	1	1	1	1	1	1	1	0	0	0	1
4931428F04Rik	4.6044	4.0736	4.0356	4.4424	4.6441	3.9321	3.1681	4.5138	4.412	5.1314	4.9659	1.9626	1.8102	1.5289	2.2602	2.0329	2.3025	1.8796	-1.15915	-1.12382	0.0353344	9.70373e-08
4931428L18Rik	1	1	1	1	1	1	1	1	1	1	1	1	1	1	1	1	1	1	0	0	0	1
4931429I11Rik	1	1	1	1	1	1	1	1	1	1	1	1	1	1	1	1	1	1	0	0	0	1
4931429L15Rik	1	1	1	1	1	1	1	1	1	1	1	1	1	1	1	1	1	1	0	0	0	1
4931429P17Rik	1	1	1	1	1	1	1	1	1	1	1	1	1	1	1	1	1	1	0	0	0	1
4931430N09Rik	2.0776	2.7744	2.3825	1.787	1	1	1.296	1.1324	1.2121	1	1	1	1	1	1.3204	1.1461	1	1	-0.0332349	-1.08029	-1.04706	6.68854e-07
4931431B13Rik	1	1	1	1	1	1	1	1	1	1	1	1	1	1	1	1	1	1	0	0	0	1
4931431C16Rik	1.2511	1.3307	1.1777	1.1165	1.1327	1.0614	1.0571	1.466	1.6729	1.5195	1.0614	1	1.2515	1.2727	1	1.1186	1.4268	1.1652	-0.123535	-0.0513194	0.0722158	0.935074
4931440F15Rik	1	1	1	1.064	1	1	1	1	1	1	1	1	1	1	1	1	1	1	0	-0.0229004	-0.0229004	0.263535
4931440J10Rik	1.1574	1.8524	1.2827	1.3998	1.1103	1.3964	1.2602	2.197	1.43	1.5918	1.8825	1.0805	1	1	1.033	1.0791	1.0356	1	-0.588405	-0.46273	0.125674	0.0045967
4931440L10Rik	1	1	1	1	1	1	1	1	1	1	1	1	1	1	1	1	1	1	0	0	0	1
4931440P22Rik	1	1	1	1	1	1	1	1	1.0489	1	1	1	1	1.1622	1	1.0626	1.2823	1.4427	0.17352	0.183564	0.0100432	0.104971
4932411E22Rik	2.0755	2.0485	2.9241	1.7268	1	1	1	1	1	1	1	1	1	1	1	1	1	1	0	-1.13338	-1.13338	2.13044e-08
4932411N23Rik	1	1	1	1	1	1	1	1	1	1	1	1	1	1	1	1	1	1	0	0	0	1
4932412D23Rik	1	1	1	1	1	1	1	1	1	1	1	1	1	1	1	1	1	1	0	0	0	1
4932413F04Rik	1	1.4234	1.19	1	3.3236	2.5592	2.7309	3.7275	2.8696	4.3063	3.2314	2.0232	1.4036	1.9969	2.3183	1.8904	1.5574	1.1526	-0.882148	0.612366	1.49451	5.61818e-06
4932414J04Rik	1	1	1	1	1	1	1	1	1	1	1	1	1	1	1	1	1	1	0	0	0	1
4932415G12Rik	7.4592	7.3996	6.3823	6.7502	2.4176	2.7581	3.6658	2.8461	2.6658	2.042	2.4806	2.347	2.2036	1.5037	1.4151	1.3021	1.6504	1.8619	-0.619796	-1.99558	-1.37578	5.91083e-08
4932415M13Rik	1	1	1	1	1	1	1	1	1	1	1	1	1	1	1	1	1	1	0	0	0	1
4932416H05Rik	2.0776	2.218	1.8824	1.9619	1.1454	1.2578	1.2623	1.2666	1.4865	1.2592	1.2836	1.2374	1.2478	1.0873	1.0635	1.4083	1.3434	1.2658	-0.0504404	-0.719082	-0.668642	8.30126e-07
4932418E24Rik	1	1	1	1	1	1	1	1	1	1	1	1	1	1	1	1	1	1	0	0	0	1
4932435O22Rik	1	1	1	1	1	1	1	1	1	1	1	1	1	1	1	1	1	1	0	0	0	1
4932438A13Rik	28.7748	28.6539	28.513	27.9849	16.3663	15.2146	20.7486	14.5075	13.9912	12.5139	12.2907	13.6033	15.3802	14.3694	13.339	12.0312	13.2459	14.6115	-0.129254	-1.04566	-0.916402	7.89669e-07
4932438H23Rik	1	1	1	1	1	1	1	1	1	1	1	1	1	1	1	1	1	1	0	0	0	1
4932441J04Rik	1.2268	2.0402	1.7174	1.5995	1.0758	1	1.1599	1.1695	1.0371	1.363	1.2885	1.4335	1.5937	1.984	1.4942	1.9745	1.5623	1.3908	0.498315	-0.0111652	-0.50948	0.00196739
4932443I19Rik	1	1	1	1	1	1	1	1	1	1	1	1	1	1	1	1	1	1	0	0	0	1
4932702P03Rik	12.9755	15.824	12.5987	14.5852	6.1122	7.0998	7.6482	5.4347	5.6796	3.3461	3.6931	7.1269	6.9871	6.2626	6.6221	5.6752	5.3771	7.6826	0.229274	-1.0991	-1.32837	2.93793e-05
4933400A11Rik	1	1	1	1	1	1	1	1	1	1	1	1	1	1	1	1	1	1	0	0	0	1
4933400B14Rik	1	1	1	1	1	1	1	1	1	1	1	1	1	1	1	1	1	1	0	0	0	1
4933400C23Rik	1	1	1	1	1	1	1	1	1	1	1	1	1	1	1	1	1	1	0	0	0	1
4933400F21Rik	1.402	1.7697	2.2156	1.6079	3.0352	2.7277	2.6819	4.5001	3.8707	4.2565	3.9036	3.3001	4.6395	4.4144	6.5818	5.3544	5.3503	3.7923	0.420739	1.44947	1.02873	2.53664e-05
4933400L20Rik	1	1	1	1	1	1	1	1	1	1	1	1	1	1	1	1	1	1	0	0	0	1
4933401D09Rik	1	1	1	1	1	1	1	1	1	1	1	1	1	1	1	1	1	1	0	0	0	1
4933401H06Rik	1	1	1	1	1	1	1	1	1	1	1	1	1	1	1	1	1	1	0	0	0	1
4933401P06Rik	5.5017	6.1309	8.0835	7.2689	1	1.5472	2.278	2.436	1.9033	1.2831	1	1	1	1	1	1	1	1	-0.709618	-2.75409	-2.04447	4.18048e-08
4933402C06Rik	1	1	1	1	1	1	1	1	1	1	1	1	1	1	1	1	1	1	0	0	0	1
4933402D24Rik	1	1.0363	1	1	1	1	1	1	1	1	1	1	1	1	1	1	1	1	0	-0.0130334	-0.0130334	0.264292
4933402J07Rik	1	1	1	1	1	1	1	1	1	1	1	1	1	1	1	1	1	1	0	0	0	1
4933402J15Rik	1	1	1	1	1	1	1	1	1	1	1	1	1	1	1	1	1	1	0	0	0	1
4933402N03Rik	1	1	1	1	1	1	1	1	1	1	1	1	1	1	1	1	1	1	0	0	0	1
4933402N22Rik	1	1	1	1	1	1	1	1	1	1	1	1	1	1	1	1	1	1	0	0	0	1
4933402P03Rik	1	1	1	1	1	1	1	1	1	1	1	1	1	1	1	1	1	1	0	0	0	1
4933403O08Rik	1	1	1	1	1	1	1	1	1	1	1	1	1	1	1	1	1	1	0	0	0	1
4933404G15Rik	1	1	1	1	1	1	1	1	1	1	1	1	1	1	1	1	1	1	0	0	0	1
4933404K08Rik	1	1	1	1	1	1	1	1	1	1	1	1	1	1	1	1	1	1	0	0	0	1
4933404O12Rik	1.228	1.5031	1.3348	1.2783	1.1345	1.0185	1.0182	1.2891	1.274	1.2379	1.4219	1.1338	1.6394	1.2033	2.4095	1.572	1.627	1.375	0.3848	0.228847	-0.155953	0.10635
4933405D12Rik	1	1	1	1	1	1	1	1	1	1	1	1	1	1	1	1	1	1	0	0	0	1
4933405E24Rik	1	1	1	1	1	1	1	1	1	1	1	1	1	1	1	1	1	1	0	0	0	1
4933405L10Rik	1	1	1	1	1	1	1	1	1	1	1	1	1	1	1	1	1	1	0	0	0	1
4933405O20Rik	1	1	1	1	1	1	1	1	1	1	1	1	1	1	1	1	1	1	0	0	0	1
4933406C10Rik	1	1.4513	1	1.3958	1	1	1	1	1	1	1	1	1	1	1	1	1	1	0	-0.277122	-0.277122	0.0216317
4933406D12Rik	1	1	1	1	1	1	1	1	1	1	1	1	1	1	1	1	1	1	0	0	0	1
4933406F09Rik	1	1	1	1	1	1	1	1	1	1	1	1	1	1	1	1	1	1	0	0	0	1
4933406G16Rik	1	1	1	1	1	1	1	1	1	1	1	1	1	1	1	1	1	1	0	0	0	1
4933406I18Rik	2.4671	2.2274	1.7897	2.0989	1.3204	1.2402	1.9878	1.1962	1	1.01	1.0803	1.1951	1	1	1	1	1	1.0266	-0.290875	-1.05652	-0.76564	3.57626e-05
4933406J08Rik	1	1	1	1	1	1	1	1	1	1	1	1	1	1	1	1	1	1	0	0	0	1
4933406J10Rik	1	1	1	1	1	1	1.0544	1	1	1	1	1	1	1	1	1.0116	1	1	-0.00877969	0.00238877	0.0111685	0.809249
4933406K04Rik	1	1	1	1	1	1	1	1	1	1	1	1	1	1	1	1	1	1	0	0	0	1
4933406M09Rik	1	1	1	1	1	1	1	1	1	1	1	1	1	1	1	1	1	1	0	0	0	1
4933407E24Rik	1	1	1	1	1	1	1	1	1	1	1	1	1	1	1.0355	1.0547	1	1	0.0184714	0.0184714	0	0.29323
4933407G14Rik	1	1	1	1	1	1	1	1	1	1	1	1	1	1	1	1	1	1	0	0	0	1
4933407I05Rik	1	1	1	1	1	1	1	1	1	1	1	1	1	1	1	1	1	1	0	0	0	1
4933407K13Rik	1.6662	2.0308	1.8876	2.1911	2.8224	2.4338	2.3032	3.2345	3.1394	3.2925	3.2007	2.2196	2.2777	2.6168	3.1353	3.2364	2.6763	2.86	-0.102765	0.483277	0.586043	0.00203657
4933407L21Rik	1.7558	1.6589	1.2671	1.6109	1	1	1	1	1	1	1	1	1	1	1	1	1	1.0994	0.0203422	-0.633337	-0.653679	1.63262e-07
4933408B17Rik	1	1	1	1	1	1	1.0696	1	1	1	1	1	1.3267	1.2806	1	1.4062	1.1557	1	0.208566	0.22284	0.0142737	0.0425982
4933408J17Rik	1	1	1	1	1	1	1	1	1	1	1	1	1	1	1	1	1.0341	1	0.00701092	0.00701092	0	0.685695
4933408N05Rik	1	1	1	1	1	1	1	1	1	1	1	1	1	1	1	1	1	1	0	0	0	1
4933409G03Rik	1	1	1	1	1	1	1	1	1	1	1	1	1	1	1	1	1	1	0	0	0	1
4933409K07Rik	10.8355	12.3863	9.8247	9.9038	1.3843	2.7851	5.0824	4.2028	2.1846	1.5872	2.0838	1.4007	1.1123	1	1.2785	1.3176	1.225	3.1061	-0.887214	-2.84787	-1.96066	4.2705e-06
4933411E08Rik	1	1	1	1	1	1	1	1	1	1	1	1	1	1	1	1	1	1	0	0	0	1
4933411G11Rik	1	1	1	1	1	1	1	1	1	1	1	1	1	1	1	1	1	1	0	0	0	1
4933411K16Rik	1	1	1	1	1	1	1	1	1	1	1	1	1	1	1	1	1	1	0	0	0	1
4933411K20Rik	6.7571	6.5029	6.21	5.8478	6.4638	6.4471	6.2496	6.0278	5.8176	5.8995	6.397	5.0277	5.644	5.642	4.7096	5.6314	4.9813	4.4857	-0.261581	-0.294641	-0.03306	0.000371858
4933412E12Rik	1.006	1	1.0647	1	1.2922	1.338	1.0583	1.7638	2.0268	2.3532	1.5342	2.8826	1.9855	3.3559	2.7839	1.8861	2.1409	2.8003	0.649939	1.32402	0.674084	8.51341e-05
4933412E24Rik	1	1	1	1	1	1	1	1	1	1	1	1	1	1	1	1	1	1	0	0	0	1
4933412O06Rik	4.4245	4.4845	3.6392	2.9872	1	1	2.2996	1	1	1	1	1	1	1	1	1	1	1	-0.245687	-1.95749	-1.7118	3.61488e-07
4933413G19Rik	1	1	1	1	2.0741	1.6615	1.0282	2.3541	1.7679	2.2049	1.4178	1	1.17	1	1.8363	1.1046	1.1795	1.2714	-0.546923	0.290559	0.837482	0.0051269
4933413J09Rik	1	1	1	1	1	1	1	1	1	1	1	1	1	1	1	1	1	1	0	0	0	1
4933413L06Rik	3.5588	5.2326	4.9209	5.7841	1.5247	2.0241	4.1406	1.8418	1.5494	1.8602	1	1	1	1	1	1	1	1	-0.993887	-2.28514	-1.29125	3.43907e-06
4933415F23Rik	1	1	1	1	1	1	1	1	1	1	1	1	1	1	1	1	1	1	0	0	0	1
4933416C03Rik	1	1	1	1	1	1	1	1	1	1	1	1	1	1	1	1	1	1	0	0	0	1
4933416E03Rik	1	1	1	1	1	1	1	1	1	1	1	1	1	1	1	1	1	1	0	0	0	1
4933416I08Rik	1	1	1	1	1	1	1	1	1	1	1	1	1	1	1	1	1	1	0	0	0	1
4933416M06Rik	1	1	1	1	1	1	1	1	1	1	1	1	1	1	1	1	1	1	0	0	0	1
4933416M07Rik	1	1	1	1	1	1	1	1	1	1	1	1	1	1	1	1	1	1	0	0	0	1
4933417A18Rik	1	1	1	1	1	1	1	1	1	1	1	1	1	1	1	1	1	1	0	0	0	1
4933417D19Rik	2.2122	2.3071	1.8036	2.6595	1	1	1.2791	0.9979	1	1	1	1	1	1	1	1	1	1	-0.0559889	-1.1671	-1.11111	7.7875e-09
4933417E11Rik	1	1	1	1	1	1	1	1	1	1	1	1	1	1	1	1	1	1	0	0	0	1
4933417G07Rik	1	1	1	1	1	1	1	1	1	1	1	1	1	1	1	1	1	1	0	0	0	1
4933417O13Rik	1	1	1	1	1	1	1	1	1	1	1	1	1	1	1	1	1	1	0	0	0	1
4933421I07Rik	1	1	1	1	1	1	1	1	1	1	1	1	1	1	1	1	1	1	0	0	0	1
4933421O10Rik	1.6315	1.6268	1.3494	1.2735	1.7108	1.7302	1.7863	1.5621	1.5946	1.5164	1.5248	1.3449	1.3399	1.3344	1	1	1.0386	1	-0.503762	-0.353079	0.150682	0.000308014
4933422A05Rik	1	1	1	1	1	1	1	1	1	1	1	1	1	1	1	1	1	1	0	0	0	1
4933422H20Rik	1	1	1	1	1	1	1	1	1	1	1	1	1	1	1	1	1	1	0	0	0	1
4933424G05Rik	2.3102	2.8133	2.8183	2.2675	1	1.1883	1.6891	1.4597	1.1948	1.0963	1	1.4016	1.4643	1.417	1.4317	1	1.0576	2.3507	0.230491	-0.819616	-1.05011	0.000443672
4933424G06Rik	1	1.3143	1	1	1	1	1	1	1	1	1	1	1	1	1	1	1	1	0	-0.109126	-0.109126	0.26341
4933425B07Rik	1	1	1	1	1	1	1	1	1	1	1	1	1	1	1	1	1	1	0	0	0	1
4933425H06Rik	1	1	1	1	1	1	1	1	1	1	1	1	1.1199	1.1153	1.5273	1.8371	1.3184	1.3962	0.412077	0.412077	0	0.00551972
4933425L06Rik	1	1	1	1	1	1	1	1	1	1	1	1	1	1	1	1	1	1	0	0	0	1
4933426D04Rik	2.2254	1.7954	2.8687	2.2155	1.2096	1.3876	2.0415	1.2626	1	1.0994	1	1	1	1	1	1.0948	1	1	-0.343275	-1.16725	-0.823977	3.11014e-05
4933426M11Rik	6.1358	5.3387	6.3701	5.8334	8.3534	8.8663	7.0317	9.6234	10.1852	10.6862	11.1367	10.6219	8.7178	15.1612	11.0867	10.4778	14.3846	15.0008	0.37519	1.04419	0.669002	8.5307e-05
4933427D06Rik	1	1	1	1	1	1	1	1	1	1	1	1	1	1	1	1	1	1	0	0	0	1
4933427D14Rik	9.9009	10.2869	10.4493	11.7249	4.8918	5.8577	6.7131	5.2374	4.7282	4.2257	4.4601	4.6128	5.1472	4.3835	4.9703	4.5601	4.6329	4.4795	-0.139465	-1.17703	-1.03757	6.98986e-08
4933427E11Rik	1	1	1	1	1	1	1	1	1	1	1	1	1	1	1	1	1	1	0	0	0	1
4933427E13Rik	1	1	1	1	1	1	1	1	1	1	1	1	1	1	1	1	1	1	0	0	0	1
4933427G17Rik	1	1	1	1	1	1	1	1	1	1	1	1	1	1	1	1	1	1	0	0	0	1
4933427I22Rik	1	1	1	1	1	1	1	1	1	1	1	1	1	1	1	1	1	1	0	0	0	1
4933428C19Rik	1	1	1	1	1	1	1	1	1	1	1	1	1	1	1	1	1	1	0	0	0	1
4933429K18Rik	1	1	1	1	1	1	1	1	1	1	1	1	1	1	1	1	1	1	0	0	0	1
4933429O19Rik	1	1	1	1	1	1	1	1	1	1	1	1	1	1	1	1	1	1	0	0	0	1
4933430H16Rik	1	1	1	1	1	1	1	1	1	1	1	1	1	1	1	1	1	1	0	0	0	1
4933430I17Rik	1	1	1	1	1	1	1	1	1	1	1	1	1	1	1	1	1	1	0	0	0	1
4933430M04Rik	1	1	1	1	1	1	1	1	1	1	1	1	1	1	1	1	1	1	0	0	0	1
4933430N04Rik	1	1	1	1	1	1	1	1	1	1	1	1	1	1	1	1	1	1	0	0	0	1
4933431E20Rik	13.3681	12.6717	12.6506	11.9868	10.7081	9.8608	9.5161	10.4554	11.7645	10.7423	10.8454	7.9399	7.8464	6.8774	7.3442	9.0755	8.2697	7.4054	-0.432347	-0.695609	-0.263262	2.38522e-07
4933431G14Rik	2.8911	2.8129	3.4634	2.5238	1	1.0865	1.6977	1.4264	1.1098	1.2048	1	1	1	1	1	1	1.0174	1	-0.280797	-1.54377	-1.26297	3.99172e-08
4933432G23Rik	1	1	1	1	1	1	1	1	1	1	1	1	1	1	1	1	1	1	0	0	0	1
4933432I03Rik	1	1	1	1	1	1	1	1	1	1	1	1	1	1	1	1	1	1	0	0	0	1
4933432I09Rik	1	1	1	1	1	1	1	1	1	1	1	1	1	1	1	1	1	1	0	0	0	1
4933432K03Rik	1	1	1	1	1	1	1	1	1	1	1	1	1	1	1	1	1	1	0	0	0	1
4933433C11Rik	1	1	1	1	1	1	1	1	1	1	1	1	1	1	1	1	1	1	0	0	0	1
4933433F19Rik	1	1	1	1	1	1	1	1	1	1	1	1	1	1	1	1	1	1	0	0	0	1
4933433G15Rik	1	1	1	1	1	1	1	1	1	1	1	1	1	1	1	1	1	1	0	0	0	1
4933433G19Rik	5.5667	5.5842	5.7777	5.6344	7.1157	7.3534	7.1433	6.7798	6.0226	7.3676	7.5091	7.7493	9.7694	8.0776	7.5288	7.1014	7.1568	8.1188	0.171203	0.491229	0.320025	0.000102505
4933433H22Rik	1	1	1	1	1	1	1	1	1	1	1	1	1	1	1	1	1	1	0	0	0	1
4933434E20Rik	19.1838	20.2767	20.5226	20.9184	30.9946	31.0947	26.9499	25.5108	31.2876	30.4992	30.4411	27.8841	31.0833	32.3499	29.4122	28.0944	26.5155	26.3422	-0.0360025	0.510486	0.546489	3.05064e-06
4933434I20Rik	1	1	1	1	1	1	1	1	1	1	1	1	1	1	1	1	1	1	0	0	0	1
4933436C20Rik	1	1	1	1	1.2148	1	1	1	1	1.141	1.2456	1	1	1	1	1	1	1	-0.11891	0	0.11891	0.107304
4933436I01Rik	1	1	1	1	1	1	1	1	1	1	1	1	1	1	1	1	1	1	0	0	0	1
4933438B17Rik	1	1	1	1	1	1	1	1	1	1	1	1	1	1	1	1	1	1	0	0	0	1
4933438K21Rik	1	1	1	1	1	1	1	1	1	1	1	1	1	1	1	1	1	1	0	0	0	1
4933439C10Rik	8.2412	8.3648	8.1556	8.3403	1.706	2.389	3.0359	3.2795	2.1907	1.8451	2.0106	2.0377	2.3117	2.9289	2.4168	2.6916	3.0623	3.2108	0.18125	-1.63434	-1.81559	1.08586e-07
4933439K11Rik	1	1	1	1	1	1	1	1	1	1	1	1	1	1	1	1	1	1	0	0	0	1
4933440J02Rik	1	1	1	1	1	1	1	1	1	1	1	1	1	1	1	1	1	1	0	0	0	1
4933440M02Rik	1	1	1	1	1	1	1	1	1	1	1	1	1	1	1	1	1	1	0	0	0	1
5031410I06Rik	4.1833	4.7676	4.4306	4.5095	19.2756	12.5335	11.354	15.6698	13.0229	16.4973	11.7224	2.0483	1.7586	2.7534	1.1378	1	1.9569	2.5911	-2.91745	-1.24102	1.67643	9.95899e-09
5031414D18Rik	1.0609	1	1	1	1.2472	1.4471	0.9953	1.806	1.7623	1.3188	1.2532	1.6292	1.1457	1.6753	1	1.1936	1.3198	2.4162	0.07853	0.546552	0.468022	0.118171
5031425E22Rik	7.5302	6.865	6.9785	7.1285	8.3745	6.9025	7.795	7.8832	8.2119	8.045	8.6784	6.4894	7.8395	7.5338	7.7727	8.2877	8.736	5.7133	-0.0937964	0.0703785	0.164175	0.340144
5031425F14Rik	1	1	1	1	1	1	1	1	1	1	1	1	1	1	1	1	1	1	0	0	0	1
5031426D15Rik	12.9391	13.7693	13.811	12.1787	1	2.1051	5.9815	2.3307	1.6384	1.1613	1	2.2514	2.1739	2.165	2.3258	2.6392	1.8614	2.8718	0.0981698	-2.50125	-2.59942	6.25861e-06
5031434C07Rik	1	1	1	1	1	1	1	1	1	1	1	1	1	1	1	1	1	1	0	0	0	1
5031434O11Rik	1.6974	2.7703	2.0259	1.9168	1	1	1	1.1168	1.1024	1	1	1.7032	1	1.0699	1	1	1	1	0.106651	-0.921039	-1.02769	1.99171e-05
5031439G07Rik	17.8017	18.7883	20.2558	18.4526	29.4533	25.4256	18.0964	27.2358	29.56	31.6331	25.0765	14.2659	11.4778	11.4737	11.6347	11.2074	12.733	12.6916	-1.1253	-0.624318	0.50098	2.32472e-07
5033403H07Rik	1	1	1	1	1	1	1	1	1	1	1	1	1	1	1	1	1	1	0	0	0	1
5033404E19Rik	1	1	1	1	1	1	1	1	1	1	1	1	1	1	1	1	1	1	0	0	0	1
5033406O09Rik	1	1	1	1	1	1	1	1	1	1	1	1	1	1	1	1	1	1	0	0	0	1
5033411D12Rik	1.1426	1.2527	1	1.2231	1.0123	1.2937	1	1	1.1316	1.3017	1	1.1024	1	1.3236	1	1	1.0041	2.0511	0.132065	0.0695204	-0.062545	1
5330411J11Rik	1	1	1	1	1	1	1	1	1	1	1	1	1	1	1	1	1	1	0	0	0	1
5330413P13Rik	1	1	1	1	1	1	1	1	1	1	1	1	1	1	1	1	1	1	0	0	0	1
5330417C22Rik	10.1191	10.0265	9.9653	9.9179	1	1.7457	3.3506	1.9075	2.5133	1.1305	1.0765	1	1	1	1	1	1	1.4135	-0.779337	-3.24017	-2.46083	5.5694e-08
5330426P16Rik	1.343	1.5622	1.5456	1.398	7.0283	4.1272	4.083	5.6395	6.0096	7.687	6.7533	1	1	1	1	1	1	1	-2.56169	-0.548141	2.01355	2.09807e-10
5330434G04Rik	6.3741	6.7977	6.9087	6.5216	10.3183	7.8083	9.4328	9.4298	8.368	8.6642	9.3429	3.9002	5.0321	3.696	3.8982	3.4264	3.9685	2.4061	-1.2671	-0.822325	0.444775	1.91931e-07
5330439B14Rik	1	1	1	1	1	1	1	1	1	1	1	1	1	1	1	1	1	1	0	0	0	1
5430401F13Rik	1	1	1	1	1	1	1	1	1	1	1	1	1	1	1	1	1	1	0	0	0	1
5430402E10Rik	1	1	1	1	1	1	1	1	1	1	1	1	1	1	1	1	1	1	0	0	0	1
5430402O13Rik	1.0706	1.3957	1	1.1958	1	1	1	1	1	1	1	1	1	1	1	1	1	1	0	-0.22098	-0.22098	0.00834509
5430403N17Rik	1	1	1	1	1	1	1	1	1	1	1	1	1	1	1	1	1	1	0	0	0	1
5430405H02Rik	3.7945	3.3911	3.2821	3.2206	2.8737	3.4546	2.4788	3.799	3.4411	3.9781	3.0567	4.6379	4.7895	6.0262	6.3165	8.3049	6.7432	8.7462	0.981139	0.927609	-0.05353	3.35543e-05
5430416N02Rik	7.7126	5.8815	6.6391	5.4962	13.1415	12.5046	12.1072	15.1454	13.1682	14.0153	15.8188	9.5596	14.3631	13.6906	15.596	16.7835	14.6481	10.6858	-0.0086655	1.08211	1.09077	5.48087e-06
5430416O09Rik	1	1	1	1	1	1	1	1	1	1	1	1	1	1	1	1	1	1	0	0	0	1
5430417L22Rik	8.7871	9.1142	8.7437	9.347	4.9315	8.3138	8.3862	4.9167	5.9259	4.6021	4.9665	8.0636	12.2426	11.1836	10.0042	10.0666	12.7611	7.9453	0.781482	0.198306	-0.583176	0.000609795
5430419D17Rik	1	1	1	1	1	1	1	1	1	1	1	1	1	1	1	1	1	1	0	0	0	1
5430421F17Rik	1	1	1	1	1	1	1	1	1	1	1	1	1	1	1	1	1	1	0	0	0	1
5430421N21Rik	1	1	1	1	1	1	1	1	1	1	1	1	1	1	1	1	1	1	0	0	0	1
5430425J12Rik	1	1	1	1	1	1	1	1	1	1	1	1	1	1	1	1	1	1	0	0	0	1
5430427M07Rik	1	1	1	1	1	1	1	1	1	1	1	1	1	1	1	1	1	1	0	0	0	1
5430427O19Rik	1	1	1	1	1.0794	1	1	1	1	1	1.0514	1.1941	1	1.0517	1	1	1	1	0.023081	0.0497901	0.026709	0.7773
5430428K19Rik	1	1	1	1	1	1	1	1	1	1	1	1	1	1	1	1	1	1	0	0	0	1
5430434I15Rik	1	1	1	1	1	1	1	1	1	1	1	1	1	1	1	1	1	1	0	0	0	1
5430435G22Rik	1	1	1	1	35.8155	25.0468	16.5442	25.2766	26.0463	31.7676	31.5016	6.0948	3.172	5.043	4.8468	6.042	5.8745	6.4032	-2.35705	2.42055	4.7776	4.15195e-11
5430437J10Rik	1	1	1	1	1	1	1	1	1	1	1	1	1	1	1	1	1	1	0	0	0	1
5430440P10Rik	1	1	1	1	1	1	1	1	1	1	1	1	1	1	1	1	1	1	0	0	0	1
5530400C23Rik	1	1	1	1	1	1	1	1	1	1	1	1	1	1	1	1	1	1	0	0	0	1
5530401A14Rik	2.9074	4.3057	4.447	4.0481	1	1.1141	1.6952	1.1677	1	1	1	1	1	1	1	1	1	1	-0.188491	-1.97345	-1.78495	4.84618e-09
5530601H04Rik	2.7256	2.7896	2.1901	2.5353	2.0718	2.3406	2.625	2.1676	2.0226	2.0151	2.083	1.8545	2.2736	2.0134	2.2549	2.0564	2.1892	1.877	-0.0780109	-0.303713	-0.225702	0.0152501
5730403I07Rik	1	1	1	1	1	1	1	1	1	1	1	1	1	1	1	1	1	1	0	0	0	1
5730405O15Rik	4.8619	6.8704	5.2322	6.2548	4.0503	3.0391	3.6394	2.8716	3.0253	2.5286	3.091	2.2587	1.4947	1.678	1.223	1.2614	1.8205	1.7075	-0.958934	-1.82811	-0.869179	1.31809e-07
5730408K05Rik	2.8076	2.7552	2.4352	2.8	7.4575	8.7075	6.2867	8.7214	10.8089	10.9086	12.936	6.3692	9.1651	10.5654	15.3234	13.0657	12.4153	10.2713	0.22947	2.03002	1.80055	1.20165e-06
5730409E04Rik	20.2112	16.8984	16.122	17.9713	5.2341	6.4641	8.6228	5.8817	6.0654	4.0551	4.3836	6.0422	4.3145	4.4145	3.2124	3.6923	3.8043	6.2001	-0.361684	-1.9757	-1.61402	6.29314e-07
5730412P04Rik	1	1	1	1	1	1	1	1	1	1	1	1	1	1	1	1	1	1	0	0	0	1
5730416F02Rik	1	1	1	1	1	1	1	1	1	1	1	1	1	1	1	1	1	1	0	0	0	1
5730420D15Rik	1	1	1	1	1	1	1	1	1	1	1	1	1	1	1	1	1	1	0	0	0	1
5730422E09Rik	1	1	1	1	1	1	1	1	1	1	1	1	1	1	1	1	1	1	0	0	0	1
5730435O14Rik	1	1	1	1	1	1	1	1	1	1	1	1	1	1	1	1	1	1	0	0	0	1
5730455P16Rik	16.9374	16.2992	15.1637	15.815	8.3966	9.3657	11.4053	9.3798	8.695	8.0568	8.0853	7.6519	8.5028	7.1765	7.1238	7.7966	7.5818	7.6866	-0.244052	-1.07019	-0.826142	1.78907e-08
5730457N03Rik	1	1	1	1	1	1	1	1	1	1	1	1	1	1	1	1	1	1	0	0	0	1
5730460C07Rik	1	1	1	1	1	1	1	1	1	1	1	1	1	1	1	1	1	1	0	0	0	1
5730480H06Rik	2.9719	3.4149	3.2338	2.9498	2.2958	2.1214	2.5078	1.8487	1.6802	1.9581	1.4129	1.6196	2.348	2.0478	2.1031	1.864	1.9833	1.9096	0.00526032	-0.664856	-0.670116	0.000309279
5730488B01Rik	1	1	1	1	1	1	1	1	1	1	1	1	1	1	1	1	1	1	0	0	0	1
5730507C01Rik	1	1	1	1	1	1	1	1	1	1	1	1	1	1	1	1	1	1	0	0	0	1
5730508B09Rik	1.0527	1.1616	1	1.1	1.7377	1.8919	1.6636	1.6331	1.9389	1.6255	1.811	2.6619	3.3083	3.0102	2.8504	2.3447	2.5544	2.2637	0.626656	1.33096	0.704304	1.05014e-08
5730522E02Rik	2.0045	2.645	2.119	2.1504	1	1	1.1819	1	1	1	1	1	1	1	1	1	1	1	-0.0370106	-1.15687	-1.11986	2.20167e-10
5730559C18Rik	1	1	1	1	12.8483	9.9362	8.4408	17.4869	15.134	19.5842	20.7474	3.3592	2.1361	1.8087	3.1421	2.5297	3.4836	1.4242	-2.54234	1.35321	3.89555	7.19057e-09
5730577I03Rik	1.3933	1.2939	1.6765	1.5706	1.426	1.4639	1.5853	1.2819	1.3116	1.6247	1.6984	1.37	1.6275	1.3966	1.5215	1.2545	1.2081	1.0853	-0.135	-0.134059	0.000940881	0.445473
5830403L16Rik	1	1	1	1	1	1	1	1	1	1	1	1	1	1	1	1	1	1	0	0	0	1
5830403M04Rik	2.5536	2.6845	2.1452	2.1504	1	1.1799	1.4873	1	1	1	1	1	1	1	1	1	1	1	-0.131345	-1.25304	-1.12169	2.27671e-08
5830411N06Rik	1	1	1	1	1	1	1	1	1	1	1	1	1	1	1	1	1	1	0	0	0	1
5830415F09Rik	1.745	1.7384	2.0229	1.8219	2.7237	2.8449	2.6665	2.5734	2.8004	3.3873	3.5196	2.5384	3.6669	3.3591	3.7978	3.815	3.6152	2.4911	0.182573	0.860422	0.67785	7.80687e-05
5830416I19Rik	1	1	1	1	1	1	1	1	1	1	1	1	1	1	1	1	1	1	0	0	0	1
5830416P10Rik	1	1	1	1	1	1	1	1	1	1	1	1	1	1	1	1	1	1	0	0	0	1
5830417I10Rik	5.5441	10.3508	6.4139	2.6811	9.4465	9.4106	9.6119	9.5365	9.0017	8.983	8.6143	7.0386	7.9943	7.7369	9.15	8.3061	8.3636	7.2971	-0.209132	0.353802	0.562935	0.0380055
5830418K08Rik	6.6901	7.2629	5.5773	6.0156	8.4589	7.9121	8.5838	8.1111	6.6865	7.8174	7.4524	6.4526	9.2648	7.7156	8.799	8.1562	7.4615	6.6865	-0.0127996	0.286767	0.299567	0.0329594
5830418P13Rik	1	1	1	1	13.208	7.4023	5.8771	10.7203	10.3883	15.0682	13.9213	1.1946	1	1	1	1	1	1	-3.41208	0.0395596	3.45164	1.43866e-10
5830428M24Rik	1	1	1	1	1	1	1	1	1	1	1	1	1	1	1	1	1	1	0	0	0	1
5830432E09Rik	1.255	1.8412	1.5068	2.1878	2.6661	2.2207	2.762	3.7098	3.5923	3.5324	3.8647	2.4033	2.5816	2.1211	2.7724	3.1827	3.101	2.0275	-0.297032	0.614105	0.911137	0.0011995
5830444B04Rik	1	1	1	1	1	1	1	1	1	1	1	1	1	1	1	1	1	1	0	0	0	1
5830454E08Rik	1	1.4809	1	1	1.0862	1.0117	1	1	1	1	1	1	1	1	1	1	1.1902	1.0617	0.0309668	-0.112784	-0.143751	0.586638
5830473C10Rik	1	1	1	1	1	1	1	1	1	1	1	1	1	1	1	1	1	1	0	0	0	1
5930403L14Rik	1	1.394	1.4276	1.3258	1	1.5752	1	1.1715	1.7547	1.6152	1.125	2.3924	1	1.9072	1.2276	1.3857	1.8116	3.2293	0.487161	0.524105	0.0369438	0.246785
5930412G12Rik	1	1	1	1	1	1	1	1	1	1	1	1	1	1	1	1	1	1	0	0	0	1
5930430L01Rik	1	1.2813	1	1.061	1	1	1	0.9984	1	1.0819	1.0851	1	1	1	1	1	1	1	-0.0336923	-0.118459	-0.0847671	0.216604
5930438M14Rik	1	1	1	1	1	1	1	1	1	1	1	1	1	1	1	1	1	1	0	0	0	1
6030407O03Rik	1	1	1	1	1	1	1	1	1	1	1	1	1	1	1	1	1	1	0	0	0	1
6030408B16Rik	1	1	1	1	1	1	1	1	1	1	1	1	1	1	1	1	1	1	0	0	0	1
6030419C18Rik	34.9096	34.4852	38.5684	41.1177	5.5256	7.6585	14.1206	7.2331	8.2311	4.0092	4.8708	6.374	6.9758	3.6812	3.4117	4.6667	4.7183	5.5318	-0.54664	-2.88328	-2.33664	3.00233e-07
6030440G07Rik	1	1	1	1	1	1	1	1	1	1	1	1	1	1	1	1	1	1	0	0	0	1
6030443J06Rik	1	1	1	1	1	1	1	1	1	1	1	1	1	1	1	1	1	1	0	0	0	1
6030458C11Rik	3.4678	3.1735	2.8237	3.1601	3.1576	3.0394	3.0232	3.6914	3.0799	3.0543	3.0194	3.0248	2.9601	2.8755	3.6396	3.2905	3.5506	2.5567	-0.0109869	-0.0128638	-0.00187691	1
6030466F02Rik	1	1	1	1	1	1	1	1	1	1	1	1	1	1	1	1	1	1	0	0	0	1
6030468B19Rik	1	1	1	1	1	1	1	1	1	1	1	1	1	1	1	1	1	1	0	0	0	1
6030498E09Rik	1	1	1	1	1	1	1	1	1	1	1	1	1	1	1	1	1	1	0	0	0	1
6230400D17Rik	3.0589	2.8784	2.4829	2.8461	4.977	4.6456	4.1796	4.3354	5.057	3.8198	4.8621	4.7829	6.0042	5.7148	4.804	4.7882	4.8059	4.3792	0.146325	0.839449	0.693125	2.10922e-06
6330403A02Rik	39.869	44.1207	39.4721	40.594	2.1797	8.4595	17.2568	5.7478	5.382	3.4357	2.3711	5.3966	3.4116	1.0361	1	1.9436	1	2.1077	-1.49592	-4.17484	-2.67892	8.75042e-06
6330403K07Rik	77.7924	87.103	80.6461	78.3989	17.4969	29.6994	38.4347	20.3968	18.9669	11.4761	10.3348	23.8696	16.8195	12.3938	15.9014	14.6592	16.1922	17.7907	-0.319695	-2.26887	-1.94918	5.81554e-06
6330403M23Rik	36.942	36.6077	36.0915	36.7032	19.4779	17.5309	25.6669	16.4648	14.752	12.7338	14.9107	20.5432	22.4436	19.024	15.9591	15.325	18.3588	16.5552	0.0771008	-0.998226	-1.07533	1.32199e-05
6330407A03Rik	1	1	1	1	1.4408	1.2517	1.6145	1.7276	1.3094	1.6823	1.8552	1.4965	1.6218	2.1883	2.069	1.5461	1.9923	2.3798	0.288876	0.925327	0.636451	6.87743e-05
6330408A02Rik	2.1568	2.1369	2.2248	2.2487	2.3257	2.1374	2.0715	2.1421	1.9784	2.0005	2.1973	2.0367	1.7573	1.786	2.2982	1.9482	1.9758	2.1023	-0.0951928	-0.141991	-0.0467983	0.111022
6330409D20Rik	1.0482	1	1	1	1	1	1	1	1	1	1	1	1	1	1	1	1	1	0	-0.0172806	-0.0172806	0.263752
6330410L21Rik	1	1	1	1	1	1	1	1	1	1	1	1	1	1	1	1	1	1	0	0	0	1
6330415B21Rik	3.2954	3.471	3.6054	3.0429	3.1911	2.7918	3.7697	3.2311	2.9058	3.3593	2.7328	2.5679	2.8896	2.3693	2.1777	1.8908	2.0012	1.621	-0.5024	-0.597274	-0.0948733	0.000483244
6330416G13Rik	2.6472	2.868	2.557	2.334	4.719	3.4417	2.8225	4.9118	5.9298	5.2519	5.0472	2.7022	2.7691	3.0223	2.5266	2.8558	3.4582	3.4074	-0.63112	0.187729	0.818849	0.000719467
6330418K02Rik	2.7201	2.1703	2.6641	2.7859	3.3025	4.1976	2.9548	4.2968	3.6995	4.5847	4.266	5.0212	4.0989	5.4104	4.1701	4.1522	4.073	4.9395	0.222985	0.816339	0.593354	7.36598e-05
6330549D23Rik	1	1	1	1	1	1	1	1.0925	1	1	1.0493	1	1.2956	1.3243	1.4995	1.6258	1.5635	1.4058	0.443852	0.472785	0.0289328	0.000198444
6430411K18Rik	5.7391	6.7261	5.9523	7.0971	4.395	3.7451	3.9278	5.9903	4.7712	6.1201	9.0022	1.2465	1.3382	1	1	1	1.2134	1.2717	-2.23356	-2.46807	-0.234513	6.15279e-09
6430531B16Rik	1	1	1	1	1	1	1	1	1	1	1	1	1	1	1	1	1	1	0	0	0	1
6430548M08Rik	36.4464	33.5054	41.3168	40.0787	8.0967	8.2379	13.3981	9.1956	8.9952	5.2788	5.8397	5.4637	7.1003	4.8367	5.3357	4.6333	5.7352	6.4826	-0.576697	-2.7421	-2.1654	1.2415e-08
6430550D23Rik	1	1	1	1	1	1	1	1	1	1	1	1	1	1	1	1.0827	1	1	0.0169445	0.0169445	0	0.684299
6430562O15Rik	1.3619	1.4262	1.6099	1.4494	1.3009	1.8374	1.2559	1.2882	1.3797	1.3607	1.2932	1.6026	1.9749	1.6878	2.2157	2.6309	2.301	2.4385	0.612165	0.537377	-0.0747877	0.000415425
6430571L13Rik	1.5245	1.3266	1	1.1965	1	1	1	1	1	1	1	1	1	1	1	1	1	1	0	-0.335598	-0.335598	0.00125968
6430573F11Rik	3.0051	2.9914	2.9984	2.8515	1	1.2356	1.7842	1	1.0367	1	1	1	1.3208	1	1.1708	1.2261	1	1	-0.0619823	-1.42556	-1.36358	1.7676e-07
6430584L05Rik	2.0083	2.2026	3.2754	2.4977	1	1	1	1	1	1	1	1	1	1	1	1	1	1	0	-1.31962	-1.31962	2.60567e-09
6430706D22Rik	5.2551	5.7909	5.0603	4.5799	17.2484	16.9547	15.4826	21.1328	15.9963	21.3618	20.6369	16.7854	26.5572	22.1448	36.8533	31.6428	26.8289	24.2036	0.522366	2.35355	1.83119	1.51118e-08
6430710C18Rik	1	1	1	1	1	1	1	1	1	1	1	1	1	1	1	1	1	1	0	0	0	1
6530402F18Rik	3.8662	3.5891	4.2768	3.8178	9.6625	5.8036	4.9706	8.248	8.3077	10.4898	8.8756	2.3521	1.9376	2.3883	2.2441	2.228	2.1051	2.1026	-1.87564	-0.825289	1.05036	3.28745e-08
6530411M01Rik	1	1	1	1	1	1	1	1	1	1	1	1.9423	2.3334	1.6149	1.8068	1.5488	1.7032	1.2683	0.803546	0.803546	0	1.88566e-06
6720401G13Rik	13.096	13.3243	12.4699	12.509	11.0072	13.1718	12.5127	11.042	11.2837	10.6944	10.8959	8.9745	7.6063	9.2278	9.8126	8.6162	8.8933	9.7754	-0.357718	-0.515901	-0.158183	6.29049e-06
6720468P15Rik	1	1	1	1	1	1	1	1	1	1	1	1	1	1	1	1	1	1	0	0	0	1
6720483E21Rik	1	1	1	1	1	1	1	1	1	1	1	1	1	1	1	1	1	1	0	0	0	1
6720489N17Rik	1.7236	1.524	1.1028	1.6629	2.9803	3.0067	2.8411	2.1457	2.4955	2.5256	2.8857	2.3277	2.9515	2.7574	2.6293	2.6507	2.1424	1.9497	-0.117096	0.726225	0.843321	8.48388e-05
6820408C15Rik	1	1.5096	1.009	1.5086	1	1	1	1	1	1	1	1	1	1	1	1	1	1	0	-0.329755	-0.329755	0.0182536
6820431F20Rik	7.0529	8.4658	6.8242	9.268	15.2547	13.9531	15.7736	17.2114	16.2389	18.2156	16.3529	18.1333	20.1835	16.2362	20.7296	18.2021	18.3737	15.394	0.171368	1.20184	1.03048	4.03366e-08
7420426K07Rik	1	1	1	1	1	1	1	1	1	1	1	1	1	1	1	1	1	1	0	0	0	1
7420461P10Rik	1	1	1	1	1	1	1	1	1	1	1	1	1	1	1	1	1	1	0	0	0	1
7420700N18Rik	1	1	1	1	1	1	1	1	1	1	1	1	1	1	1	1	1	1	0	0	0	1
7420701I03Rik	1	1	1	1	1	1	1	1	1	1	1	1	1	1	1	1	1	1	0	0	0	1
7530416G11Rik	1	1	1	1	1	1	1	1	1	1	1	1	1	1	1	1	1	1	0	0	0	1
7530420F21Rik	1	1	1	1	1	1	1	1	1	1	1	1	1	1	1	1	1	1	0	0	0	1
7630403G23Rik	1	1	1	1	1	1	1	1	1	1	1	1	1	1	1	1	1	1	0	0	0	1
8030423F21Rik	1	1	1	1	1	1	1	1	1	1	1	1	1	1	1	1	1	1	0	0	0	1
8030423J24Rik	1	1	1	1	1	1	1	1	1	1	1	1	1	1	1	1	1	1	0	0	0	1
8030442B05Rik	1	1	1	1	1	1	1	1	1	1	1	1	1	1	1	1	1	1	0	0	0	1
8030443G20Rik	1.2978	1.1717	1.6109	1	1.2109	1	1.1813	1.097	1.0048	1	1.2859	1	2.7763	1.6483	2.3662	3.4266	3.2146	1.7471	1.05631	0.863762	-0.192545	0.00383699
8030462N17Rik	11.177	10.9329	13.0814	11.4503	7.8223	8.2204	9.0092	7.4107	7.5684	6.4461	6.7475	7.3306	8.9002	7.9998	7.8478	7.6259	8.4983	7.9022	0.076031	-0.540848	-0.616879	9.43526e-06
8430403D17Rik	1.3593	1.3891	1.2472	1	1.1117	1.1316	1.3239	1.2551	1.3596	1.1982	1.0074	1.1608	1	1	1	1.0195	1	1.0156	-0.221066	-0.280838	-0.059772	0.0213245
8430408G22Rik	1.2101	1	1	1	1	1	1	1.4326	1.4512	1	1.543	1	1	1.4583	1.0483	1.4203	1.2699	1.0542	-0.0304159	0.16336	0.193775	0.752686
8430410A17Rik	8.3622	6.9781	8.5415	8.467	5.2178	6.1346	7.7209	7.2413	6.2155	5.2745	6.0752	5.3258	6.4932	7.0296	5.8175	5.032	5.2875	5.7859	-0.105996	-0.473506	-0.36751	0.00451715
8430419L09Rik	32.3413	29.8824	29.5157	27.8646	14.6466	15.8144	18.4137	17.0791	18.3832	15.0302	15.5953	13.402	12.6054	11.738	12.7069	11.8455	12.286	14.6784	-0.365042	-1.2295	-0.864457	1.74764e-09
8430422H06Rik	1	1	1	1	1	1	1	1	1	1	1	1	1	1	1	1	1	1	0	0	0	1
8430423G03Rik	1	1	1	1	1	1	1	1	1	1	1	1	1	1	1	1	1	1	0	0	0	1
8430426J06Rik	1	1	1	1	1	1	1	1	1	1	1	1	1	1	1	1	1	1	0	0	0	1
8430427H17Rik	3.8965	4.5825	4.7026	4.4486	4.564	3.9609	4.0966	5.5424	5.3421	5.4165	5.3978	2.3945	2.2071	2.0143	3.9498	4.7446	3.6555	2.8546	-0.653385	-0.499726	0.153658	0.00496754
8430429K09Rik	2.1168	1.2236	1.9785	1.5865	1.8413	1.0854	1.9243	1.8349	2.1217	1.6869	1.8778	1	1.9673	1.4759	1.5023	1.4552	1.663	1.5107	-0.226538	-0.192576	0.0339619	0.574421
8430431K14Rik	1	1.2604	1.1528	1	1	1	1	1	1	1	1	1	1	1	1	1	1	1	0	-0.141825	-0.141825	0.0304382
8430436N08Rik	1	1	1	1	1	1	1	1	1	1	1	1	1	1	1	1	1	1	0	0	0	1
8430437L04Rik	1	1	1	1	1	1	1	1	1	1	1	1	1	1	1	1	1	1	0	0	0	1
9030025P20Rik	5.0634	6.348	5.4401	6.1063	11.1257	10.0257	10.3411	16.5315	10.5996	15.916	18.3189	10.2848	14.4632	13.6225	10.482	11.3961	14.3815	12.4725	-0.0923182	1.11638	1.20869	2.79303e-05
9030204H09Rik	1.005	1.2314	1.2199	1	1	1	1	1	1	1	1	1	1	1	1	1	1	1	0	-0.155846	-0.155846	0.0155716
9030404E10Rik	1	1	1	1	1	1	1	1	1	1	1	1	1	1	1	1	1	1	0	0	0	1
9030612E09Rik	1	1	1	1	1	1	1	1	1	1	1	1	1	1	1	1	1	1	0	0	0	1
9030617O03Rik	1.6694	1.6776	1.6947	2.0245	1.0078	1.0917	1.2866	1.0591	1.2974	1.0725	1	1	1	1	1	1	1	1.0456	-0.149542	-0.811567	-0.662025	1.62981e-07
9030619P08Rik	1	1	1	1	1	1	1	1	1	1	1	1	1	1	1	1	1	1	0	0	0	1
9030624G23Rik	1	1	1	1	1	1	1	1	1	1	1	1	1	1	1	1	1	1	0	0	0	1
9030624J02Rik	16.0399	17.2262	15.027	14.7768	23.0132	23.681	19.9171	23.5715	24.2974	25.3577	27.197	23.3275	24.3278	23.7313	24.7669	24.8125	24.9581	26.5958	0.0466132	0.644384	0.597771	4.48084e-07
9130008F23Rik	1	1	1	1	1	1	1	1	1	1	1	1	1	1	1	1	1	1	0	0	0	1
9130011E15Rik	6.9924	7.1605	6.9722	6.4155	5.8162	5.0032	5.9611	5.4971	5.8529	5.2732	5.0233	4.6809	4.9193	4.7002	4.9831	4.1591	4.8789	5.0991	-0.201383	-0.528177	-0.326795	2.95903e-06
9130015A21Rik	1	1	1	1	1	1	1	1	1	1	1	1	1	1	1	1	1	1	0	0	0	1
9130015L21Rik	1	1	1	1	1	1	1	1	1	1	1	1	1	1	1	1	1	1	0	0	0	1
9130017N09Rik	1	1	1	1	1	1	1	1	1	1	1	1	1	1	1	1	1	1	0	0	0	1
9130019O22Rik	1.1967	1.375	1	1.0868	1.732	1.4437	1.4622	1.9036	1.9664	2.4325	2.0461	1.5297	1.8772	1.7086	2.6786	2.0511	2.6521	1.6436	0.122861	0.794582	0.67172	0.00294107
9130019P16Rik	1.9435	1.7453	1.8143	1.5723	5.6756	6.1189	4.1174	4.7369	4.9618	4.6468	3.2788	3.8628	3.4713	2.2904	3.6199	3.3942	3.1111	2.8557	-0.569052	0.868429	1.43748	2.78136e-06
9130023H24Rik	1.2828	1.1818	1.1122	1.1049	2.4354	2.2656	1.9048	2.3446	2.7278	2.6895	2.6482	3.0734	2.7532	3.0972	3.1578	3.3001	2.7969	2.8989	0.30882	1.36324	1.05442	3.56711e-09
9130024F11Rik	3.6087	3.065	2.5548	2.4803	1	1	1.0767	1	1	1	1	1	1	1	1	1	1	1	-0.0157218	-1.54952	-1.5338	6.50964e-11
9130204L05Rik	1	1	1	1	1	1	1	1	1	1	1	1	1	1	1	1	1	1	0	0	0	1
9130206I24Rik	1	1	1	1	1	1	1	1	1	1	1	1	1	1	1	1	1	1	0	0	0	1
9130209A04Rik	1	1	1	1	1	1	1	1	1	1	1	1	1	1	1	1	1	1	0	0	0	1
9130221F21Rik	1	1	1	1	1	1	1	1	1	1	1	1	1	1	1	1	1	1	0	0	0	1
9130221H12Rik	17.0537	16.3572	16.5083	15.2005	9.961	10.1361	10.8132	11.1194	11.8435	10.2458	11.6514	8.2849	9.7703	9.8237	8.5272	9.5231	9.9983	8.758	-0.228192	-0.817007	-0.588815	2.4737e-08
9130227L01Rik	1	1	1	1	1	1	1	1	1	1	1	1	1	1	1	1	1	1	0	0	0	1
9130230L23Rik	1	1	1	1	1	1	1	1	1	1	1	1	1	1	1	1	1	1	0	0	0	1
9130401M01Rik	13.1981	13.9556	13.9913	14.0836	9.1227	10.3522	11.3614	11.0435	11.5063	9.7158	12.3397	10.4513	13.2054	12.3798	12.2486	13.469	10.9724	12.1916	0.170712	-0.186698	-0.35741	0.00254246
9130409I23Rik	1	1	1	1	1	1	1	1	1	1	1	1	1	1	1	1	1	1	0	0	0	1
9230009I02Rik	1	1	1	1	1	1	1	1	1	1	1	1	1	1	1	1	1	1	0	0	0	1
9230102K24Rik	1	1	1	1	1	1	1	1	1	1	1	1	1	1	1	1	1	1	0	0	0	1
9230102O04Rik	1	1	1	1	1	1	1	1	1	1	1	1	1	1	1	1	1	1	0	0	0	1
9230104L09Rik	1	1	1	1	1	1	1	1	1	1	1	1	1	1	1	1	1	1	0	0	0	1
9230105E05Rik	1	1	1	1	1	1	1	1.2893	1	1.378	1.4336	1.6074	2.8819	3.0195	6.3261	4.5219	5.1434	2.7486	1.6961	1.90682	0.210727	1.65427e-05
9230110C19Rik	5.241	6.7786	5.0906	4.7006	4.3498	5.2263	5.0428	3.7036	4.7171	4.1229	4.3359	3.6446	3.8308	2.7746	3.6961	3.9202	3.5501	3.9442	-0.31269	-0.589809	-0.277119	0.000882035
9230110F15Rik	1	1	1	1	1	1	1	1	1	1	1	1	1	1	1	1	1	1	0	0	0	1
9230112D13Rik	1	1	1	1	1	1	1	1	1	1	1	1	1	1	1	1	1	1	0	0	0	1
9230112J17Rik	1	1	1	1	1	1	1	1	1	1	1	1	1	1	1	1	1	1	0	0	0	1
9230114K14Rik	1.1951	1	1.0956	1.1371	1.8437	2.007	1.2326	1.6592	1.4401	1.9466	1.462	2.0884	2.3787	1.8022	1.5676	1.8489	1.5521	1.311	0.114531	0.695544	0.581013	0.00367286
9230115E21Rik	3.1903	3.2795	3.2673	3.2748	1.0175	1.1702	2.024	1.2396	1.2228	1.2224	0.9998	1	1	1	1	1	1	1	-0.345851	-1.70176	-1.35591	2.58854e-08
9230116N13Rik	1	1	1	1	1	1	1	1	1	1	1	1	1	1	1	1	1	1	0	0	0	1
9330020H09Rik	1.176	1.5432	1.081	1.3173	1.3366	1.0964	1.3347	1.4998	1.5543	1.5202	1.5526	1.2675	1.1603	1.4566	1.7261	1.7033	1.688	1.5924	0.0985614	0.242409	0.143847	0.316595
9330102E08Rik	3.2655	3.9053	3.232	3.2309	1.0151	1	1.6053	1.2874	1	1	1	1	1	1	1	0.9952	1	1	-0.176911	-1.77009	-1.59318	1.81115e-09
9330111N05Rik	1	1	1	1	1	1	1	1	1	1	1	1	1	1	1	1	1	1	0	0	0	1
9330117O12Rik	1	1	1	1	1	1	1	1.0254	1	1	1.0168	1	1	1	1	1	1	1	-0.00867128	0	0.00867128	0.310175
9330133O14Rik	1.7447	1.5302	1.1172	1.1892	1.6427	1.1761	1.612	1.739	1.5945	1.5434	1.4064	1	1.051	1	1	1	1	1.1968	-0.563896	-0.430413	0.133483	0.000376561
9330151L19Rik	6.8306	6.3995	6.1759	6.1319	2.8835	3.5429	4.8401	4.113	3.9126	3.4331	3.6487	3.8119	4.8571	4.3562	3.7701	3.6598	4.6964	3.2223	0.105448	-0.655435	-0.760884	0.000100074
9330158H04Rik	1	1	1	1	1	1	1	1	1	1	1	1	1	1	1	1	1	1	0	0	0	1
9330159F19Rik	17.6736	16.2787	19.1946	17.9148	13.0629	13.107	15.1245	11.4915	11.267	11.1503	9.7099	7.5235	8.9477	7.0863	7.8046	7.5421	7.5853	6.1944	-0.688625	-1.23906	-0.55044	8.86146e-08
9330159M07Rik	1	1	1	1	0.9958	1	1	1	1	1	1	1	1.1703	1.0948	1	1.0159	1.1242	1	0.0820497	0.0811838	-0.000865877	0.0766613
9330162012Rik	2.2671	2.2198	1.8402	2.5195	1	1.0064	1	1	1	1	1	1	1	1	1	1	1	1	-0.00131843	-1.14512	-1.1438	5.11086e-11
9330162B11Rik	1	1	1	1	1	1	1	1	1	1	1	1	1	1	1	1	1	1	0	0	0	1
9330175E14Rik	1	1	1	1	3.927	3.5054	2.1354	4.5391	4.8577	5.4686	4.8447	2.8421	2.2726	3.6213	1.774	1.5231	2.3373	2.626	-0.784583	1.2798	2.06439	7.92212e-06
9330175M20Rik	1	1	1	1	1	1	1	1	1	1	1	1	1	1	1	1	1	1	0	0	0	1
9330178D15Rik	1	1	1	1	1	1	1	1	1	1	1	1	1	1	1	1	1	1	0	0	0	1
9330179D12Rik	2.0897	1.8216	1.9167	1.4684	1	1	1	1	1	1	1	1	1	1	1	1	1	1	0	-0.867185	-0.867185	4.76755e-09
9330182L06Rik	17.982	17.7896	18.144	17.3629	27.0688	20.0269	17.9878	21.7038	23.3189	25.028	24.0438	9.8913	10.9456	11.3884	8.4046	11.3837	11.1512	13.4819	-1.05435	-0.702598	0.351747	2.56048e-07
9330182O14Rik	1	1	1	1	1	1	1	1	1	1	1	1	1	1	1	1	1	1	0	0	0	1
9330188P03Rik	1	1	1	1	13.089	15.8587	16.7334	14.7132	12.2397	12.9251	13.8325	23.037	29.8533	28.0002	35.9713	30.5687	28.0894	19.5094	0.972495	4.80019	3.8277	4.54117e-13
9430007A20Rik	1	1	1	1	1	1	1	1	1	1	1	1	1	1	1	1	1	1	0	0	0	1
9430008C03Rik	1.8017	1.7849	1.3312	1.5945	4.4502	4.082	3.9898	4.8132	4.9256	5.3514	5.7709	3.8546	5.8952	4.3767	7.9386	6.9808	6.7087	4.6257	0.274534	1.82506	1.55052	6.09916e-07
9430014N10Rik	1	1	1	1	1	1	1	1	1	1	1	1	1	1	1	1	1	1	0	0	0	1
9430015G10Rik	6.7493	7.0321	6.1976	6.5805	5.8233	6.1682	6.4056	6.5611	5.6609	5.9395	6.5239	5.6048	6.2257	7.211	10.2819	8.616	7.1691	6.2276	0.252872	0.143391	-0.109481	0.214731
9430016H08Rik	7.1108	7.1864	5.7767	6.2321	11.0225	10.192	9.4699	8.7753	8.7565	9.1607	8.423	11.3108	14.3541	13.353	12.3799	12.1382	12.9706	12.8357	0.441258	0.956597	0.515339	9.4788e-08
9430018G01Rik	1	1	1	1	1	1	1	1	1	1	1	1	1	1	1	1	1	1	0	0	0	1
9430019J16Rik	1	1	1	1	1	1	1	1	1	1	1	1	1	1	1	1	1	1	0	0	0	1
9430020K01Rik	14.4434	13.9453	17.2886	17.52	17.3196	12.5422	10.9722	15.8516	18.0059	18.4738	18.7133	7.3754	7.6173	9.0341	8.6003	7.8721	9.6847	8.6114	-0.928161	-0.911517	0.0166444	5.42792e-06
9430021M05Rik	2.8151	2.7189	2.8055	2.1824	1	1	1	1	1	1	1	1	1	1	1	1	1	1	0	-1.39532	-1.39532	3.37301e-12
9430023L20Rik	11.9664	10.8036	12.333	13.5667	7.5561	8.2186	9.1971	9.6256	10.1077	9.2783	10.3586	9.8364	10.1125	11.691	11.1713	12.1092	12.2688	12.057	0.300581	-0.104037	-0.404618	0.00111296
9430037G07Rik	1.4902	1.6118	1.0465	1.1507	2.1387	1.5175	1.6346	1.8856	1.4827	1.2251	1.8275	1.7035	1.8134	1.5037	1.2003	1.6178	1.6882	1.4997	-0.0869625	0.249787	0.336749	0.176468
9430038I01Rik	1	1.4671	1	1.1469	1.5273	2.0506	1.6219	1.9497	2.6255	2.3748	2.4371	2.6366	3.3212	2.646	3.3895	3.8071	3.2979	3.2815	0.617524	1.47075	0.853228	1.60118e-06
9430041J12Rik	7.4408	7.3218	7.3103	7.3478	2.6912	3.7557	3.5938	4.3354	6.7802	4.5937	3.1949	4.6591	2.2208	4.3818	3.1849	3.5236	3.5421	4.6402	-0.14636	-0.977238	-0.830877	0.00187495
9430060I03Rik	1.4298	1.468	1.45	1.5691	1.2923	1.3177	1.4606	1.9184	1.5472	1.5387	1.3697	1.0271	1.5426	1.3209	1.1207	1.0874	1.2302	1.1512	-0.300604	-0.288115	0.0124889	0.0181773
9430069I07Rik	1.7209	2.7375	1.9376	1.6541	2.5487	2.8095	2.8954	3.7933	4.59	2.9985	5.0188	1.5466	1.0536	3.9032	2.5861	2.1088	2.2853	2.372	-0.636841	0.170559	0.8074	0.0293203
9430076C15Rik	1	1	1	1	1	1	1	1	1	1	1	1	1.4564	1	2.6697	1.2639	1.1424	1	0.445485	0.445485	0	0.170451
9430076G02Rik	1	1	1	1	1	1	1	1	1	1	1	1	1	1	1	1	1	1	0	0	0	1
9430083A17Rik	1.8342	1.6985	1.2394	1.2514	1	1	1	1	1	1	1	1	1	1	1	1	1	1	0	-0.590602	-0.590602	1.71165e-05
9430091E24Rik	3.1642	3.355	3.1898	2.6085	2.5339	2.6449	2.7983	2.6843	2.5586	2.2395	2.2913	2.2057	2.8192	2.7323	2.4491	2.0103	2.2936	2.6462	-0.0491372	-0.329318	-0.28018	0.0152969
9530002B09Rik	1	1	1	1	1	1	1	1	1	1	1	1	1	1	1	1	1	1	0	0	0	1
9530003J23Rik	1	1	1	1	1	1	1	1	1	1	1	1	1	1	1	1	1	1	0	0	0	1
9530026F06Rik	1	1	1	1	1	1	1	1	1	1	1	1	1	1	1	1	1	1	0	0	0	1
9530026P05Rik	1.272	1.7864	1.4967	1.2535	1.8577	1.9017	1.326	1.8488	1.6686	2.1215	2.2693	1	1.2598	1	1.8171	1	1.4104	1.1416	-0.590553	-0.236369	0.354184	0.00646994
9530027J09Rik	2.3938	1.9351	1.5425	2.0942	4.0658	4.0327	3.4838	3.6834	3.5423	3.9173	4.3863	3.4146	4.509	4.0201	4.2359	4.0694	4.2009	3.8036	0.0595193	1.01922	0.9597	2.56048e-07
9530036O11Rik	1	1	1	1	1	1	1	1	1	1	1	1	1	1	1	1	1	1	0	0	0	1
9530048J24Rik	1	1	1	1	1	1	1	1.147	1.2029	1.5038	1.1275	1	1	1	1	1	1	1.2468	-0.139262	0.0499892	0.189251	0.250579
9530051G07Rik	1	1	1	1	1	1	1	1	1	1	1	1	1	1	1	1	1	1	0	0	0	1
9530052E02Rik	3.1938	2.3068	3.7393	4.0122	2.3196	2.7442	2.6776	3.115	3.5818	2.9733	3.1783	1.4728	1.9456	2.1389	1.4128	3.2801	2.8009	3.8697	-0.283132	-0.454778	-0.171646	0.185595
9530053A07Rik	1	1	1	1	1	1	1	1	1	1	1	1	1	1	1	1	1	1	0	0	0	1
9530059O14Rik	7.0937	6.5852	9.2287	8.7248	17.0089	13.8006	13.9577	16.6717	16.2866	18.4236	18.9416	3.5189	1	1.9251	1.5122	1	1.3144	1.4515	-3.29547	-2.23953	1.05594	4.02322e-09
9530068E07Rik	17.9177	18.0465	17.0993	19.2288	34.3386	32.0455	27.4562	38.2307	39.0876	38.6522	39.3294	36.8082	37.6482	46.7285	43.5057	38.9387	41.0735	46.326	0.224204	1.20189	0.977689	4.66199e-08
9530077C05Rik	2.9555	3.6885	3.0828	3.0706	1.8828	2.1029	2.1473	1.7385	1.9958	1.835	1.6599	1.5078	1.5534	1.5025	1.7678	2.3828	2.1211	2.282	-0.0266758	-0.771724	-0.745048	9.63187e-05
9530080O11Rik	1.8405	1.9799	1.5046	1.9402	1	1	1	1	1	1	1	1	1	1	1	1	1	1	0	-0.861003	-0.861003	7.86439e-10
9530082P21Rik	24.4307	21.7221	21.0081	22.2111	11.8477	11.337	11.0969	15.3949	16.5394	15.5633	15.0874	10.5079	8.4697	9.9306	9.0966	10.0567	11.5938	13.0424	-0.41409	-1.10527	-0.691179	4.2171e-06
9530091C08Rik	2.9675	3.4696	3.6253	2.7658	1.015	1.3322	1.7384	1.7444	1.7449	1.0006	1	2.4202	1.9944	2.1548	2.3242	1.957	2.1472	2.7214	0.715108	-0.514146	-1.22925	1.6943e-05
9630001P10Rik	1	1	1	1	1	1	1	1	1	1	1	1	1	1	1	1	1	1	0	0	0	1
9630013A20Rik	2.2571	2.2848	2.291	1.5898	84.5078	62.4049	51.9771	58.9846	64.2347	73.8437	65.7982	21.4251	6.6595	4.2735	3.9332	3.0355	3.4782	2.6857	-3.34347	1.62586	4.96933	2.75153e-08
9630028B13Rik	1	1	1	1	1	1	1	1	1	1	1	1	1	1	1	1	1	1	0	0	0	1
9630028H03Rik	1	1	1	1	1	1	1	1	1	1	1	1	1	1	1	1	1	1	0	0	0	1
9630033F20Rik	3.5929	3.2438	3.5743	3.3318	4.4898	3.9238	3.7883	3.99	4.1168	4.5778	4.7682	3.2265	3.0222	3.1479	2.7986	3.259	3.0049	3.1096	-0.459322	-0.157092	0.30223	3.31191e-06
9830001H06Rik	2.2566	2.3252	2.5782	2.2459	4.4898	4.3194	3.0697	8.0297	7.238	10.0182	7.2303	4.5816	3.8293	3.6666	8.2976	9.4926	7.4951	7.1777	0.0047173	1.43612	1.43141	0.00297857
9830107B12Rik	1	1	1	1	1	1	1	1	1	1	1	1	1	1	1	1	1	1	0	0	0	1
9830132P13Rik	1	1	1	1	1	1	1	1	1	1	1	1	1	1	1	1	1	1	0	0	0	1
9830147E19Rik	1.6183	1.6806	1.6035	1.3303	2.1768	2.4829	2.5488	1.4449	1.2251	1.3494	2.1564	2.8973	3.4251	3.4158	2.6371	2.6304	2.5972	2.1409	0.560858	0.856116	0.295258	0.00253074
9830166K06Rik	1	1	1	1	1	1	1	1	1	1	1	1	1	1	1	1	1	1	0	0	0	1
9930012K11Rik	1	1	1	1	1	1	1	1	1	1	1	1	1.0438	1.0637	1.1438	1.6373	1.3939	1	0.242711	0.242711	0	0.0984951
9930013L23Rik	3.8085	4.2534	3.1596	4.2742	1	2.3282	2.7542	2.3837	1.6662	1.8175	1.7366	1.7592	3.0259	3.5331	3.1606	1.3786	2.4563	4.4176	0.527743	-0.458737	-0.98648	0.0197223
9930014A18Rik	1	1	1	1	1	1	1	1.2091	1.3472	1.3888	1.2387	1.8563	1.8467	1.7923	1.9993	2.8318	2.3983	2.1282	0.859902	1.08532	0.225416	1.03406e-06
9930021J03Rik	8.7547	8.8795	9.1871	9.2649	6.5944	5.8164	7.4216	5.8095	5.893	5.7123	5.6385	5.5273	6.8958	6.1616	5.6112	6.3863	6.4526	5.3899	-0.0155922	-0.573898	-0.558305	8.78995e-06
9930104L06Rik	2.6449	3.0064	2.6958	3.0553	3.8316	3.3656	3.225	3.9281	3.4056	3.5988	3.3111	3.1573	4.4491	3.827	3.8772	3.9099	4.2277	3.668	0.136643	0.442463	0.30582	0.000570406
9930111J21Rik1	1	1	1	1	2.8249	2.2821	1.761	3.118	3.4047	3.9431	4.0298	4.8549	2.6351	6.2246	3.4253	2.5371	3.5404	5.072	0.405107	2.01483	1.60973	1.837e-05
9930111J21Rik1;9930111J21Rik2	1.573	1	1	1	8.0372	4.349	3.5795	10.6052	8.033	12.1751	10.6076	12.049	4.3681	12.406	8.163	6.3356	8.7732	13.7649	0.198684	3.04083	2.84215	4.88139e-06
9930111J21Rik2	1	1	1	1	2.9337	2.3459	1.7684	3.3692	3.503	4.4339	4.4649	4.9406	2.6522	6.0176	3.121	2.3733	3.258	4.6616	0.244022	1.94883	1.70481	4.31784e-05
a	1	1	1	1	1	1	1	1	1	1	1	1	1	1	1	1	1	1	0	0	0	1
A030009H04Rik	50.0368	43.1288	50.3251	49.8493	20.1215	15.6774	31.1791	13.8538	13.8793	6.897	10.208	8.4243	11.0974	6.3154	7.4097	8.1856	11.638	10.0212	-0.825608	-2.42298	-1.59737	7.44584e-06
A130010J15Rik	1.3969	1.3504	1.0412	1.0775	2.4784	2.3924	2.3276	2.2805	2.5659	2.4355	2.6625	2.523	3.1467	2.6146	2.753	2.7017	2.6585	1.9222	0.0957931	1.10523	1.00944	3.28572e-07
A130049A11Rik	5.2193	5.1039	4.7449	4.4248	5.5496	5.3883	6.4293	5.3207	5.1569	5.3562	5.1186	5.2437	6.6878	5.8857	5.7381	5.613	5.8825	4.5231	0.0464667	0.214246	0.167779	0.121649
A130077B15Rik	10.5271	12.279	12.4965	10.5873	5.2946	5.4344	7.2629	5.0836	4.5402	6.8634	5.6483	5.8739	7.3253	6.4281	3.9364	4.5849	4.204	3.6918	-0.154813	-1.15576	-1.00094	5.16924e-05
A1bg	1	1	1	1	1	1	1	1	1	1	1	1	1	1	1	1	1	1	0	0	0	1
A1cf	1	1	1	1	1	1	1	1	1	1	1	1	1	1	1	1	1	1	0	0	0	1
A230001M10Rik	1	1	1	1	1.1872	1.1681	1	1	1	1	1	1	1	1	1	1	1	1	-0.0714293	0	0.0714293	0.28758
A230009B12Rik	1	1	1	1	1	1.4309	1	1	1	1	1	1	1	1	1	1	1	1	-0.086182	0	0.086182	0.684299
A230020J21Rik	1.3645	1.2319	1.2182	1.5909	1	1	1	1.1156	1.0536	1	0.9976	1	1	1	1	1	1.1658	1.416	0.0812113	-0.319243	-0.400454	0.0049418
A230028O05Rik	1	1	1	1	1	1	1	1	1	1	1	1	1	1	1	1	1	1	0	0	0	1
A230046K03Rik	15.2355	16.7315	16.2291	15.2414	43.3389	37.066	32.0287	33.5009	32.2928	36.7333	36.9693	30.5315	36.6313	36.5138	31.1104	28.5263	31.2377	25.5045	-0.195155	0.987105	1.18226	5.27599e-08
A230050P20Rik	19.9142	19.6136	17.4301	17.5813	10.9672	11.1042	12.6093	14.0135	15.7836	15.6392	13.3202	11.7804	10.4843	10.2559	12.481	11.8414	13.8324	14.4174	-0.13496	-0.616317	-0.481357	0.000444172
A230056J06Rik	1	1	1	1	1	1	1	1	1	1	1	1	1	1	1	1	1	1	0	0	0	1
A230056P14Rik	19.7175	18.9461	17.4525	16.1011	15.5646	14.9617	14.8445	14.2012	13.6167	12.5126	13.4074	10.9261	10.6201	9.9272	9.0545	8.971	8.2505	9.2302	-0.56529	-0.915976	-0.350686	8.11538e-08
A230057D06Rik	19.7651	19.7874	16.8848	17.5121	12.4842	10.4379	16.5146	12.2513	11.1843	10.6653	9.8023	6.1282	6.291	4.1089	2.9854	4.5885	4.8731	4.6448	-1.30969	-1.94458	-0.634886	8.04739e-08
A230065H16Rik	1	1	1	1	1	3.3534	1	1	1	1	1	1	1	1	1	1	1	1	-0.418136	0	0.418136	0.684299
A230070E04Rik	16.334	15.387	17.1204	19.4011	4.3178	3.7529	6.4755	4.5487	4.5577	2.1918	2.4048	2.0523	2.279	1.1413	1.1011	1.3222	2.5756	2.6934	-1.10151	-3.18133	-2.07982	3.60129e-07
A230072C01Rik	2.1538	2.6555	2.447	2.6561	2.6625	2.5613	2.649	1.7945	2.1652	2.2326	2.0399	2.481	2.382	2.4908	2.3875	2.2543	2.118	1.9799	-0.00103054	-0.108183	-0.107153	0.72785
A230072E10Rik	1.0828	1.0676	1.1159	1	1	1	1	1	1	1	1	1	1	1	1	1	1	1	0	-0.0929854	-0.0929854	0.000573967
A230073K19Rik	15.8479	18.2798	14.7792	15.5968	11.5701	10.1931	16.3771	8.1938	7.7215	7.1325	7.3912	7.3722	8.9171	7.4938	6.6349	6.3421	6.6708	5.7193	-0.480576	-1.19954	-0.718964	0.000137313
A230077H06Rik	1	1.8274	1.2462	1.2381	1	1	1	1	1	1	1	1	1	1	1	1	1	1	0	-0.409174	-0.409174	0.00632704
A230108P19Rik	1	1	1	1	1	1	1	1	1	1	1	1	1	1	1	1	1	1	0	0	0	1
A2m	1	1	1	1	16.3971	22.3353	5.4086	22.4335	21.227	18.317	11.6221	24.5984	16.7205	32.5637	29.4803	30.809	26.8416	55.3112	0.877587	4.9497	4.07211	1.91937e-08
A330009N23Rik	4.6016	4.8986	5.1253	5.0412	1	1	1.3262	1	1	1	1	1	1	1	1	1	1	1	-0.0657102	-2.29768	-2.23197	1.40755e-13
A330021E22Rik	5.6914	6.8208	6.265	4.7448	1.1472	2.4922	2.3356	1.33	1.6003	1	1	1.0905	1	1	1	1	1	1.8281	-0.461712	-2.37805	-1.91634	9.86033e-07
A330023F24Rik	19.923	18.541	21.187	22.4104	6.0486	8.986	12.7682	6.3558	7.0346	3.3396	4.3153	4.8832	5.132	3.3919	3.341	3.7857	4.3702	4.2577	-0.744228	-2.29998	-1.55576	4.15733e-06
A330032B11Rik	1.49	1.676	1.2633	1	1	1	1.2726	1	1	1	1	1	1	1	1	1	1	1	-0.0551163	-0.440766	-0.38565	0.00531643
A330033J07Rik	1.9143	1.8635	1.4267	2.0313	1.5346	2.6141	1.5949	1.9263	2.4748	2.4597	2.1764	1.5061	1	1	1	1	1	1	-0.977589	-0.754444	0.223145	3.6938e-05
A330035P11Rik	1	1	1	1	1	1	1	1	1	1	1	1	1	1	1	1	1	1	0	0	0	1
A330040F15Rik	1.1019	1.0714	1.0334	1.3999	1	1	1	1	1	1	1	1	1	1	1	1	1	1	0	-0.203702	-0.203702	0.0116543
A330041J22Rik	1.1445	1	1	1.0268	1	1	1	1	1	1	1	1	1.1118	1.7064	1	1	1	1.3868	0.229148	0.168651	-0.0604971	0.285123
A330048O09Rik	1.0542	1.2055	1.2462	1	1	1.5156	1	1	1.7077	1.0879	1	1.3653	1	1	1	1	1	1.1354	-0.148032	-0.072145	0.0758866	0.912442
A330049N07Rik	1	1	1	1	4.0837	1.5638	1.7923	2.6324	3.0865	2.7362	2.1244	1	1	1	1	1	1	1	-1.36412	0	1.36412	3.40477e-06
A330050B17Rik	1	1	1	1	1	1	1	1	1	1	1	1	1	1	1	1	1	1	0	0	0	1
A330050F15Rik	1.572	1.6036	1.2068	1.4611	1	1	1	1	1	1	1	1	1	1	1	1	1	1	0	-0.546833	-0.546833	1.48176e-07
A330069E16Rik	1.2612	1.1387	1	1.0125	1.1966	1.1914	1.1958	1.0576	1	0.9984	1	1	1	1	1	1	1	1	-0.12618	-0.141564	-0.0153836	0.12846
A330070K13Rik	1	1	1.0943	1	1	1	1	1	1	1	1	1	1	1	1	1	1	1	0	-0.0336168	-0.0336168	0.26341
A330076C08Rik	1	1	1	1	1	1	1	1	1	1	1	1	1	1	1	1	1	1	0	0	0	1
A330076H08Rik	18.2547	16.8957	16.751	18.3415	13.1728	11.3365	15.87	12.1906	10.6515	10.4376	11.0858	5.6828	5.2255	4.6156	3.3302	4.3704	4.3557	3.2481	-1.45887	-1.99545	-0.536582	5.54954e-09
A330093E20Rik	3.1938	3.4988	2.849	3.5736	1	1.6153	2.6706	1	1	1	1	1.3296	1.1717	1.2966	1.1472	1.0604	1.3178	1.2716	-0.111561	-1.41704	-1.30548	4.77182e-05
A330102I10Rik	3.2717	3.9214	2.7924	2.7947	3.2894	1.2477	2.4321	2.1002	2.3928	2.0639	2.8335	1.6594	1.1603	1	1	1.136	1.1567	1.2151	-0.974182	-1.42531	-0.451128	2.75412e-05
A3galt2	1	1	1	1	1	1	1	1	1	1	1	1	1	1	1	1	1	1	0	0	0	1
A430005L14Rik	7.582	6.9744	6.8352	8.4003	8.0776	8.0951	7.1676	9.693	8.7983	9.5964	10.7301	7.3848	8.3621	10.3059	11.1693	9.141	8.9567	8.9235	0.0476036	0.301271	0.253667	0.0909125
A430033K04Rik	4.9232	5.1317	4.5414	4.695	4.7974	4.7187	5.4765	4.6389	3.8954	4.2305	4.2604	4.1819	4.8027	4.5614	4.1326	3.7	3.9891	3.5048	-0.149178	-0.225609	-0.0764311	0.0791146
A430035B10Rik	1.1138	1.4864	1.449	1.3329	1.8154	1.4995	1.9864	1.3888	1.2963	1.5163	1.3829	1.6531	1.9797	1.4136	1.1037	1.2371	1.5292	1	-0.134533	0.0742923	0.208825	0.611878
A430071A18Rik	1.6755	2.3292	1.9749	1.2445	1.3072	1.1912	1.4812	2.1879	2.0537	1.9369	2.004	1.2843	1.313	1.7571	2.378	1.9193	1.9633	2.7391	0.13489	0.0790381	-0.0558523	1
A430078G23Rik	1	1.1981	1.0506	1	1	1	1	1	1	1	1	1	1	1	1	1	1	1	0	-0.0870215	-0.0870215	0.0876517
A430088P11Rik	1	1	1	1	1	1	1	1	1	1	1	1	1	1	1	1	1	1	0	0	0	1
A430089I19Rik	1	1	1	1	1	1	1	1	1	1	1	1	1	1	1	1	1	1	0	0	0	1
A430090L17Rik	1	1	1	1	1.2921	1	1.142	1.145	1	1.1987	1.1811	1	1	1	1	1	1	1	-0.185214	0	0.185214	0.0038567
A430092G05Rik	1	1	1	1	1	1	1	1	1	1	1	1	1	1	1	1	1	1	0	0	0	1
A430093F15Rik	1	1	1	1	1	1	1	1	1	1	1	1	1	1	1	1	1	1	0	0	0	1
A430105I19Rik	2.3358	2.064	2.0416	2.0337	3.5054	3.1933	2.7321	4.0958	4.0813	3.8397	4.1038	3.7627	6.5733	6.3834	8.1414	6.6168	9.9828	5.9012	0.890315	1.67506	0.784745	4.98483e-06
A430107P09Rik	1	1	1	1	1	1	1	1	1	1	1	1	1	1	1	1	1	1	0	0	0	1
A4galt	1.1873	1.1314	1.1859	1.4928	1	1	1	1	1	1	1	1	1	1	1	1	1	1	0	-0.321178	-0.321178	4.74433e-05
A4gnt	1	1	1	1	1	1	1	1	1	1	1	1	1	1	1	1	1	1	0	0	0	1
A530006G24Rik	1	1	1	1	1	1	1	1	1	1	1	1	1	1	1	1	1	1	0	0	0	1
A530013C23Rik	1	1	1	1	1	1	1	1	1	1	1	1	1	1	1	1	1	1	0	0	0	1
A530016L24Rik	1	1	1	1	1	1	1	1	1	1	1	1	1	1	1	1	1	1	0	0	0	1
A530032D15Rik	1	1	1	1	1	1	1	1	1	1	1	1.0053	1	1.2685	1	1	1	1	0.0553543	0.0553543	0	0.649466
A530046M15Rik	2.1639	2.0362	1.5763	2.1252	1	1	1.0586	1	1	1	1	1	1	1	1	1	1	1	-0.0120271	-0.982145	-0.970118	1.1924e-09
A530050N04Rik	1	1	1	1	1	1	1	1	1	1	1	1	1	1	1	1	1	1	0	0	0	1
A530053G22Rik	1	1	1	1	1	1	1	1	1	1	1	1	1	1	1	1	1	1	0	0	0	1
A530054K11Rik	5.0414	5.3115	4.2398	4.6919	6.3287	5.5003	6.2656	4.4901	4.6334	4.681	4.7646	5.2098	5.6133	5.2287	4.3415	4.108	4.4468	4.0515	-0.151904	-0.0323556	0.119548	0.508944
A530058N18Rik	1.6028	2.1297	1.0949	1.7758	1	1	1.0323	1	1	1	1	1	1	1	1	1	1	1	-0.0066417	-0.723165	-0.716524	8.51991e-05
A530064D06Rik	1	1	1	1	1	1	1	1	1	1	1	1	1	1	1	1	1	1	0	0	0	1
A530065N20Rik	1	1	1	1	1	1	1	1	1	1	1	1	1	1	1	1	1	1	0	0	0	1
A530072M11Rik	1	1	1	1	1	1	1	1	1	1	1	1	1	1	1	1	1	1	0	0	0	1
A530088E08Rik	1	1	1	1	1.1458	1	1	1	1.0755	1	1	1	1	1.0298	1	1	1	1	-0.0387749	0.00612872	0.0449037	0.426763
A530099J19Rik	1	1	1	1	1	1	1	1	1	1	1	1	1	1	1	1	1	1	0	0	0	1
A630001G21Rik	1	1	1	1	1.1833	1	1	1.3766	1.1069	1.6526	1.0496	1	1	1.4384	1	1	1.1518	1.3202	-0.0813046	0.176396	0.2577	0.389806
A630007B06Rik	13.5995	13.9223	15.0533	14.0236	16.8831	14.2871	16.451	12.0664	11.6924	13.282	13.7855	12.4142	13.2081	12.2735	11.8408	10.8038	11.8665	10.4834	-0.248151	-0.256921	-0.00876927	0.0218382
A630010A05Rik	1	1	1	1	1	1	1	1	1	1	1	1	1	1	1	1	1	1	0	0	0	1
A630012P03Rik	1	1	1	1	1	1	1	1	1	1	1	1	1	1	1	1	1	1	0	0	0	1
A630019I02Rik	1.5677	1.2597	1	1	1	1	1	1	1	1	1	1	1	1	1	1	1	1	0	-0.271246	-0.271246	0.038122
A630020A06	1	1	1	1	1	1	1	1	1	1	1	1	1	1	1	1	1	1	0	0	0	1
A630023A22Rik	1	1	1	1	1	1	1	1	1	1	1	1	1	1	1	1	1	1	0	0	0	1
A630023P12Rik	1	1.181	1.0739	1	1	1	1	1	1	1	1	1	1	1	1	1	1	1	0	-0.0891252	-0.0891252	0.0518489
A630033H20Rik	1	1	1	1	1	1	1	1	1	1	1	1	1	1	1	1	1	1	0	0	0	1
A630066F11Rik	2.3568	2.702	1.6584	2.1281	1.0388	1.2412	1.1873	1	1.0939	1	1	1	1	1	1	1	1	1	-0.11126	-1.14491	-1.03365	7.52654e-08
A630072M18Rik	1	1.103	1	1.0017	1	1.0493	1.1415	1	1.0027	1	1	1.3322	1.7778	1.7395	1.3611	1.3346	1.4178	1.2306	0.502898	0.50496	0.00206218	3.04416e-05
A630075F10Rik	1	1	1	1	1	1	1	1	1	1	1	1	1	1	1	1	1	1	0	0	0	1
A630076J17Rik	1	1	1	1	1	1	1	1	1	1	1	1	1	1	1	1	1	1	0	0	0	1
A630077J23Rik	1	1	1	1	1	1	1	1	1	1	1	1	1	1	1	1	1	1	0	0	0	1
A630089N07Rik	3.1675	2.8994	2.5679	3.2089	4.6667	3.1868	3.8069	2.4238	2.1651	3.2039	2.997	3.3577	4.1401	4.5287	2.8846	2.5267	2.0568	3.1539	0.0126872	0.127941	0.115254	1
A630095E13Rik	1	1	1	1	1	1	1	1	1	1	1	1	1	1	1	1	1	1	0	0	0	1
A630095N17Rik	1	1	1	1	1	1	1	1	1	1	1	1	1	1	1	1	1	1	0	0	0	1
A730008H23Rik	6.1608	6.4331	5.4429	4.7675	18.6058	18.6823	17.3702	23.1434	17.3186	22.5854	21.7705	18.4493	28.6153	24.7139	39.1148	33.4997	27.7926	25.8123	0.505466	2.31075	1.80529	1.11896e-08
A730017C20Rik	5.076	6.009	4.3818	5.1799	3.4951	2.7066	3.1483	2.7754	3.1358	1.8587	2.1385	7.245	10.055	6.2072	6.8651	8.567	8.8365	5.84	1.47717	0.569392	-0.907778	9.36471e-07
A730017L22Rik	2.1316	2.9045	2.727	2.5533	1.5236	1.8662	2.1275	1.8371	1.642	1.7776	1.3446	1.5118	1.6747	1.1422	1.5779	1.4353	1.3032	1.1426	-0.308181	-0.883253	-0.575071	6.68214e-05
A730018C14Rik	1	1	1	1	1	1	1	1	1	1	1	1	1	1	1	1	1	1	0	0	0	1
A730020E08Rik	1.1571	1.2739	1.0217	1.1393	1	1	1	1	1	1	1	1	1	1	1	1	1	1	0	-0.199123	-0.199123	0.000237058
A730020M07Rik	1	1	1	1	1	1	1	1	1	1	1	1	1	1	1	1	1	1	0	0	0	1
A730036I17Rik	1	1	1	1	1	1	1	1	1	1	1	1	1	1	1	1	1	1	0	0	0	1
A730043L09Rik	1	1	1	1	1	1	1	1	1	1	1	1	1	1	1	1	1	1	0	0	0	1
A730046J19Rik	1	1	1	1	1	1	1	1	1	1	1	1	1	1	1	1	1	1	0	0	0	1
A730056A06Rik	1	1	1	1	1	1	1	1	1	1	1	1.164	1	1	1	1	1	1	0.0334104	0.0334104	0	0.684299
A730082K24Rik	1	1	1	1	1	1	1	1	1	1	1	1	1	1	1	1	1	1	0	0	0	1
A730085A09Rik	1	1	1	1	1	1	1	1	1	1	1	1	1	1	1	1	1	1	0	0	0	1
A730085K08Rik	1	1	1	1	1	1	1	1	1	1	1	1	1	1	1	1	1	1	0	0	0	1
A730090H04Rik	1	1	1	1	1	1	1	1	1	1	1	1	1	1	1	1	1	1	0	0	0	1
A730090N16Rik	1.3557	1.7136	1.3273	2.0835	1	1.087	1.0554	1	1.1725	1	1	1	1	1	1	1	1	1	-0.0634832	-0.696016	-0.632533	1.50412e-05
A730098P11Rik	6.9236	6.4887	7.8747	7.5862	8.2052	8.3754	8.2161	7.1865	7.1997	6.9048	7.0902	7.4087	8.4152	8.725	7.7227	8.4376	7.0873	8.2385	0.0755014	0.149242	0.0737409	0.228831
A830009L08Rik	1	1	1	1	1	1	1	1	1	1	1	1	1	1	1	1	1	1	0	0	0	1
A830010M20Rik	26.9479	24.3205	25.0619	24.2935	6.9176	7.299	14.0383	9.1097	6.8316	6.7524	7.3514	4.4733	5.5945	2.5476	3.7013	3.2538	3.5219	5.4511	-1.03033	-2.62509	-1.59476	8.01517e-08
A830018L16Rik	13.4217	16.1754	15.1698	15.4108	1.0467	2.119	6.1294	1.973	1.4164	1	1	1	1	1	1	1	1	1.5372	-0.962194	-3.80448	-2.84229	4.49329e-07
A830019L24Rik	1	1	1	1	1	1	1	1	1	1	1	1	1	1	1	1	1	1	0	0	0	1
A830052D11Rik	1.0785	1.9849	1.0114	1.3321	1.198	1.124	1.1179	1.7532	1.5717	1.4594	1.3416	1	1	1	1.1636	1	1.0037	1	-0.416456	-0.400727	0.015729	0.0402869
A830080D01Rik	4.136	4.5011	4.2083	4.242	5.6306	5.0978	5.5207	4.5684	4.3187	4.2332	4.341	6.269	8.7298	7.7811	7.0022	6.2635	6.6935	4.9589	0.500735	0.673641	0.172906	0.000248412
A830082K12Rik	6.2635	7.7112	6.7164	6.1013	3.5239	3.2498	4.5425	3.6528	3.5846	3.7348	3.4845	5.0457	5.5845	6.0303	5.7188	7.0988	6.0965	5.2429	0.663333	-0.199991	-0.863324	6.93578e-07
A830082N09Rik	4.2391	4.5613	4.1172	3.7248	1.9459	2.1391	3.115	1.826	1.539	1.3084	1.4688	1.6195	2.183	1.4208	1.5975	1.2375	1.4884	1	-0.339205	-1.46543	-1.12622	3.41557e-05
A930001A20Rik	1	1	1	1	1	1	1	1	1	1	1	1	1	1	1	1	1	1	0	0	0	1
A930001C03Rik	5.6352	3.9314	5.5263	6.5804	0.9958	1.5014	1.626	1.6496	1.6802	1	1	1.9336	2.4764	1.8335	2.2993	2.0028	2.8363	3.8278	0.864378	-1.14005	-2.00443	2.31772e-06
A930003A15Rik	1	1	1	1	1	1	1	1	1	1	1.2329	1	1	1	1	1	1	1	-0.0472193	0	0.0472193	0.684299
A930003O13Rik	2.0182	1.8655	1.9172	1.6974	11.7958	8.3035	11.1218	24.2495	20.5816	25.6124	28.0896	13.4429	17.6559	12.9199	19.0225	14.5337	20.6426	10.1889	-0.259331	3.04639	3.30572	2.88814e-07
A930004D18Rik	1	1	1	1	1	1	1	1	1	1	1	1	1	1	1	1	1	1	0	0	0	1
A930005H10Rik	1.5416	1.6963	1.5662	1.5028	1.2308	1.1455	1.2982	1.3816	1.7262	1.3559	1.1934	1.8184	1.9076	1.8258	2.2298	1.5811	1.6794	1.6214	0.44048	0.198318	-0.242162	0.00123014
A930006I01Rik	1	1	1	1	1	1	1	1	1	1	1	1	1	1	1	1	1	1	0	0	0	1
A930006K02Rik	1	1	1	1	1	1	1	1	1	1	1	1	1	1	1	1	1	1	0	0	0	1
A930007I19Rik	1	1	1	1	1	1	1	1	1	1	1	1	1	1	1	1	1	1	0	0	0	1
A930009A15Rik	1	1	1	1	3.3091	2.2394	3.4008	4.3563	2.7606	5.4044	3.9399	1.7828	1.9629	1.335	1.5669	2.4651	1.9854	1	-1.07064	0.789354	1.86	1.05493e-05
A930011G23Rik	1	1.2996	1.012	1.0771	1	1	1	1	1	1	1	1	1	1	1	1	1	1	0	-0.133794	-0.133794	0.0630396
A930011O12Rik	21.3542	20.3585	22.2946	22.4675	3.6031	6.411	10.1399	5.956	5.3007	3.5196	3.0108	2.9955	3.742	1.3433	1.9207	1.9996	2.1894	1.9062	-1.237	-3.23287	-1.99587	2.95769e-07
A930012L18Rik	1.2889	1.2889	1.1134	1	1	1	1	1	1	1	1	1	1	1	1	1	1	1.8953	0.173639	-0.0563178	-0.229957	0.474772
A930013F10Rik	4.5812	5.0784	4.7702	4.2564	2.8449	3.3562	4.063	3.4331	2.7226	3.0195	2.8997	2.4463	2.6441	1.9205	2.2773	2.105	2.513	2.3811	-0.455817	-1.00558	-0.549764	1.04274e-06
A930015D03Rik	4.6934	5.4026	6.6754	5.3827	8.3738	8.6292	7.7994	8.4421	8.6015	9.8248	8.1952	9.7367	9.8654	10.0052	8.5987	7.6578	8.7818	8.925	0.0866228	0.713431	0.626808	5.15836e-06
A930016O22Rik	1	1	1	1	1	1	1	1	1	1	1	1	1	1	1	1	1	1	0	0	0	1
A930017M01Rik	4.4076	4.3962	3.6185	3.5305	1.391	1.4933	1.3993	1.1898	1.0315	1	1	1	1	1	1	1	1.1075	1	-0.258952	-1.97375	-1.7148	5.79337e-10
A930018P22Rik	1	1	1	1	1	1	1	1	1	1	1	1	1	1	1	1	1	1	0	0	0	1
A930019D19Rik	2.0551	1.5903	1.193	1.3019	1.8479	1.4069	1.7288	1.6741	1.6323	1.928	1.8519	1.0321	1.7865	2.4558	1.75	1.4234	1.6455	1.581	-0.0480777	0.1196	0.167678	0.849546
A930024E05Rik	1	1	1	1	1.4448	1.6851	2.0623	2.0319	2.4897	2.1094	2.2504	2.5441	3.0705	3.6923	3.4749	3.8715	3.4241	2.9185	0.708385	1.71595	1.00756	4.85825e-08
A930041C12Rik	1	1.0245	1	1	1.0666	1.3515	1.0455	1	1.1504	1.3513	1	1.0659	1	1.0729	1.3467	1	1.0024	1	-0.0891675	0.0883967	0.177564	0.354626
AA387883	1	1	1	1	1	1	1	1	1	1	1	1	1	1	1	1	1	1	0	0	0	1
AA388235	1	1	1	1	1	1	1	1	1	1	1	1	1	1	1	1	1	1	0	0	0	1
AA413626	1.5121	1.6802	1.2891	1.8142	1	1.9939	2.2986	1.9313	1.2455	1.9643	1.6808	1.3558	1.8543	1.7871	1.7945	2.0388	1.9558	1.0178	-0.0374349	0.0995173	0.136952	1
AA414768	1.4885	1.8257	1.7224	1.6492	2.2774	2.2364	1.951	2.4729	1.9895	2.411	2.6671	1.0133	1.7043	1.2082	1.0045	1.4874	1.2324	1	-0.887761	-0.435738	0.452023	1.52257e-05
AA415398	2.3697	2.9862	2.1521	2.1742	1.1241	1.1738	1.8329	1	1.1284	1	1.0191	1.2742	1.117	1.3147	1	1.0587	1.154	1	-0.0640891	-1.09744	-1.03336	9.03245e-06
AA465934	3.2535	3.0462	3.1162	2.8745	4.6178	4.9974	4.5461	4.1228	4.1687	4.4091	3.7314	3.545	5.763	3.9497	4.5633	5.213	4.3488	3.569	0.0168076	0.525137	0.508329	0.00220213
AA467197	1	1	1	1	2.2779	2.8755	1	1.5109	2.8958	4.4321	2.3688	7.643	8.4746	19.4678	14.279	7.7575	22.0772	18.1925	2.49534	3.80576	1.31042	4.65157e-07
AA474331	4.2614	4.4975	3.1929	3.0287	2.9334	2.6551	2.8754	2.5366	2.8179	2.4495	3.5106	2.2987	1.2963	3.2275	1.5573	2.2384	2.1168	1.8989	-0.434619	-0.841126	-0.406508	0.00257665
AA536875	1	1	1	1	1	1	1	1	1	1	1	1	1	1	1	1	1	1	0	0	0	1
AA543186	1	1	1	1	1	1	1	1	1	1	1	1	1	1	1	1	1	1	0	0	0	1
AA543401	1.1579	1.0116	1	1.268	1	1	1	1	1	1	1	1	1	1	1	1	1	1	0	-0.149747	-0.149747	0.0219686
AA545190	1	1	1	1	1	1	1	1	1	1	1	1	1	1	1	1	1	1	0	0	0	1
AA619741	1	1	1	1	1	1	1	1	1	1	1	1	1	1	1	1	1	1	0	0	0	1
AA792892	1	1	1	1	1	1	1	1	1	1	1	1	1	1	1	1	1	1	0	0	0	1
AA986860	1	1	1	1	1	1	1	1	1	1	1	1	1	1	1	1	1	1	0	0	0	1
AA987161	3.9264	4.1138	3.646	3.5758	4.7921	4.7283	4.4704	3.7365	3.7373	4.25	4.3764	4.1921	4.7662	4.6722	4.3785	3.7313	3.9123	3.4914	-0.0461332	0.1259	0.172033	0.322517
Aaas	4.7494	5.1036	3.6617	4.476	6.9385	7.2936	6.523	9.1949	8.7702	8.482	9.183	7.2211	10.0882	9.3726	12.9788	13.6311	11.4538	10.2861	0.412184	1.25289	0.84071	1.14371e-05
Aacs	14.2708	15.2315	14.4517	15.9805	17.9929	15.9376	14.4821	19.8385	19.007	22.4324	20.9922	12.4805	12.9529	13.3235	12.0695	14.8646	13.7468	17.2136	-0.435206	-0.117951	0.317255	0.00267252
Aadac	1	1	1	1	1	1	1	1	1	1	1	1	1	1	1	1	1	1	0	0	0	1
Aadacl3	1	1	1	1	1	1	1	1	1	1	1	1	1	1	1	1	1	1	0	0	0	1
Aadat	1	1	1	1	1	1	1	1	1	1	1	1	1	1	1	1	1	1	0	0	0	1
Aaed1	7.0409	7.837	7.6608	6.637	11.1955	11.3334	10.0211	10.5063	9.9306	9.4335	8.9268	9.3689	9.0023	8.5949	10.0444	8.3092	9.4141	9.2193	-0.157843	0.324892	0.482735	3.82312e-05
Aagab	23.3293	21.925	20.9002	22.4632	16.291	16.5988	16.4969	15.5387	14.1893	16.7962	15.1106	14.0702	11.5891	12.9543	9.8238	9.5947	10.3438	14.3325	-0.424733	-0.906916	-0.482183	2.48166e-06
Aak1	19.9615	20.6339	19.2442	19.0906	8.8214	8.8272	13.0508	12.9048	10.2279	12.5045	11.8552	8.2744	10.6353	9.3581	14.8466	15.5397	14.4598	12.9068	0.137667	-0.683248	-0.820915	0.00102867
Aamdc	8.8609	7.8669	9.9953	7.8816	13.2944	14.4073	10.7341	10.8564	12.2015	11.9464	11.413	11.5567	8.4082	11.8677	9.0601	10.8356	8.7103	12.6293	-0.21573	0.270915	0.486644	0.00672111
Aamp	50.1201	49.8307	49.2295	54.7521	50.036	51.4699	46.4245	57.8084	63.2721	60.1131	59.3366	52.8955	59.9456	64.092	60.6876	66.997	66.5436	69.4	0.181574	0.303897	0.122322	0.0131552
Aanat	1	1	1	1	1	1	1	1	1	1	1	1	1	1	1	1	1	1	0	0	0	1
Aar2	6.9072	7.7803	7.8915	7.3916	7.0414	7.0107	5.9425	8.0083	8.362	8.1126	8.1134	7.378	7.9434	7.1953	7.9114	7.6647	8.6052	9.1584	0.0869094	0.0908197	0.0039103	0.630408
Aard	1	1.1616	1	1	2.1051	1.7306	2.1657	1.5397	1.2746	1.7862	1.2443	1.8144	4.5063	3.0631	2.8532	3.0087	2.3816	2.0599	0.732834	1.43469	0.701859	9.65177e-05
Aars	38.9762	36.4305	37.8315	36.2121	56.2437	51.8402	46.9305	58.6157	61.2464	62.9215	68.6707	70.2404	93.1772	74.5526	80.6813	91.4646	90.0281	79.2104	0.511302	1.14743	0.636124	9.38527e-08
Aars2	8.524	7.6704	7.7044	8.5271	3.7313	4.489	4.04	5.0916	4.9517	4.688	4.3342	3.9856	4.2971	3.9855	5.1728	5.2356	4.6323	5.4646	0.0651784	-0.791972	-0.85715	1.95827e-06
Aarsd1	31.332	26.0968	30.2689	33.4253	25.5258	26.3868	22.785	28.9987	28.1539	29.2223	31.9897	22.3298	23.0746	22.8539	27.6937	27.8159	24.9057	26.6298	-0.139212	-0.273974	-0.134762	0.0465955
Aasdh	3.4008	3.7119	3.6284	3.5626	3.566	3.8803	4.0807	3.7669	3.4962	4.0627	4.4708	3.726	3.4716	3.9643	4.5473	4.0936	4.0435	3.3825	-0.00501417	0.12139	0.126404	0.385397
Aasdhppt	12.0535	12.4601	12.5623	11.209	15.5113	14.2786	13.9962	11.8909	12.101	12.4234	13.4531	12.5924	13.0858	12.664	10.6635	10.4829	11.4338	11.7858	-0.179318	-0.0308966	0.148421	0.0664371
Aass	1.5705	1.6923	2.012	1.6501	1.4772	1.905	1.2666	1.3255	1.7057	1.1764	1	1.5677	1	1.5373	1.1103	1.6391	1.1635	2.1229	0.0410388	-0.257049	-0.298087	0.402784
Aatf	10.5729	10.4154	9.8322	9.5334	22.2153	19.9873	19.5403	19.0512	18.2434	21.146	20.59	17.7073	17.9719	18.2316	18.646	16.1997	16.3188	16.8285	-0.207633	0.787608	0.995241	4.45631e-10
Aatk	32.3485	30.9831	30.9202	31.2068	69.5571	48.8878	38.546	84.2108	89.3113	96.3528	89.3004	15.0972	12.3175	9.7309	13.3709	14.6177	14.7802	15.2026	-2.44006	-1.20679	1.23327	4.54648e-08
AB099516	1	1	1	1	1	1	1	1	1	1	1	1	1	1	1	1	1	1	0	0	0	1
AB099516;Mettl7a2	1	1	1	1	1	1	1	1	1	1	1	1	1	1	1	1	1	1	0	0	0	1
AB124611	1	1	1	1	3.904	2.5781	2.099	5.1549	4.5493	5.2849	3.8696	2.6297	1.2541	5.109	2.3642	1.3242	2.6853	3.6817	-0.526615	1.44423	1.97084	0.000635441
Abat	42.4046	40.3779	41.1155	40.1771	27.0558	27.3126	20.997	22.1222	32.8167	19.4711	20.789	35.618	17.1364	22.0228	15.704	17.2625	19.5766	34.6967	-0.0741714	-0.825566	-0.751395	0.00473877
Abca1	8.5343	9.4828	8.0205	7.8638	38.0075	33.8477	26.0023	34.5817	40.7139	46.6815	34.073	68.3819	73.1996	113.397	80.3389	58.9129	86.25	82.2017	1.14802	3.24555	2.09753	2.50705e-10
Abca12	1	1	1	1	1	1	1	1	1	1	1	1	1	1	1	1	1	1	0	0	0	1
Abca13	1	1	1	1	1	1	1	1	1	1	1	1	1	1	1	1	1	1	0	0	0	1
Abca14	1	1	1	1	1	1	1	1	1	1	1	1	1	1	1	1	1	1	0	0	0	1
Abca15	1	1	1	1	1	1	1	1	1	1	1	1	1	1	1	1	1	1	0	0	0	1
Abca16	1	1	1	1	1	1	1	1	1	1	1	1	1	1	1	1	1	1	0	0	0	1
Abca17	1	1	1	1	1	1	1	1	1	1	1	1	1	1	1	1	1	1	0	0	0	1
Abca2	35.1285	32.4238	31.665	30.8966	36.3553	28.515	18.8391	40.2118	44.4155	41.4737	34.7648	10.7904	7.4251	9.7503	9.518	10.852	11.4732	14.6826	-1.71513	-1.61198	0.103148	4.13004e-07
Abca3	17.3393	18.2515	17.3035	17.9882	18.1303	17.6335	14.9684	23.6358	22.7007	24.3555	23.0235	17.2895	14.1726	17.7565	20.4326	19.2967	20.8741	22.082	-0.131059	0.088632	0.219691	0.489158
Abca4	1.0865	1	1	1	1	1.5628	1	1	1.3211	1	1	1	1	1	1	1.0395	1.1644	2.2072	0.093385	0.234074	0.140689	0.969457
Abca5	14.5744	14.5451	14.5505	13.8817	10.4178	8.8396	10.717	8.0688	7.3191	6.6174	6.7874	6.3057	7.9992	6.0967	5.7842	5.7589	6.2862	5.4605	-0.427659	-1.20486	-0.777205	1.87282e-06
Abca6	1	1	1.1537	1	1	1	1	1	1	1	1	1	1	1	1	1	1	1	0	-0.054397	-0.054397	0.26341
Abca7	4.8979	4.4412	5.121	5.0482	5.2115	5.1612	3.7717	8.2013	7.975	8.0983	8.8784	3.9774	3.0854	4.154	3.7588	4.2763	4.2243	3.9813	-0.784561	-0.314243	0.470318	0.00400273
Abca8a	2.1534	3.7904	3.5399	3.4308	1.1867	1.8	1.8594	1.3229	2.1381	1.2099	2.0045	1	1	1.0815	1	1	1	2.2418	-0.469101	-1.44112	-0.972018	0.00019351
Abca8b	9.8864	12.0699	8.65	10.1219	2.9708	4.1536	5.3751	3.2182	3.2967	3.1125	2.4017	5.5803	6.6175	4.7251	6.6245	6.9327	6.5002	5.4853	0.79183	-0.747088	-1.53892	2.00814e-06
Abca9	2.3034	3.0721	3.3595	3.0808	3.356	2.6673	2.79	1.7911	3.3787	2.0049	2.676	3.3125	0.9961	2.7844	1.5681	1.5925	1.834	4.8981	-0.135938	-0.283752	-0.147814	0.597591
Abcb10	4.7027	4.6684	4.657	5.0638	6.0761	6.6395	4.5828	5.51	6.317	5.6836	5.798	3.408	2.6311	2.7485	2.336	2.1436	2.5269	2.8285	-1.12467	-0.843261	0.281413	5.78917e-08
Abcb11	1	1	1	1	1	1	1	1	1	1	1	1	1	1	1	1	1	1	0	0	0	1
Abcb1a	7.7136	7.6018	6.7291	7.2328	3.2588	4.208	3.7845	3.0754	2.8161	2.3659	2.21	5.2592	4.422	3.7816	3.4874	3.2526	4.1831	4.9831	0.435356	-0.802843	-1.2382	1.79144e-05
Abcb1b	1.6294	2.1725	1.1561	1.4257	3.6078	3.4548	2.9273	3.8276	3.1686	3.8648	3.8389	4.1029	5.4326	5.6645	6.2203	5.9198	6.4433	5.4405	0.667818	1.81191	1.1441	5.74129e-08
Abcb4	2.9218	2.4717	2.7962	2.4591	1	1.1704	1.4466	1.0476	1.1323	1	1	1.6793	1.609	1.0958	1.2181	1.3299	1.2596	1.4402	0.30492	-0.952153	-1.25707	3.32963e-07
Abcb5	1	1	1	1	1	1	1	1	1	1	1	1	1	1	1	1	1	1	0	0	0	1
Abcb6	7.1599	7.4453	6.5064	7.1117	8.5122	8.0244	8.0968	9.4885	10.2285	9.7499	9.7219	6.3339	7.7173	7.08	8.5628	8.3564	9.0253	8.4666	-0.200471	0.169345	0.369817	0.00702591
Abcb7	8.6685	8.9578	9.55	8.6254	11.1521	11.7786	10.5088	10.4798	9.8755	9.702	11.0731	10.2648	12.8208	11.4843	11.3133	10.3269	10.5615	10.3169	0.0479222	0.299133	0.25121	0.0017241
Abcb8	11.8782	11.8035	11.7802	12.4049	9.3951	9.9272	9.1182	11.3511	13.507	11.5105	11.114	9.0712	9.2486	9.1943	11.6395	10.9766	11.7565	13.2331	-0.0153457	-0.157187	-0.141841	0.476133
Abcb9	7.9015	7.2099	8.03	7.7656	2.4597	2.6666	2.9973	3.1267	3.5727	2.2952	2.9992	2.3959	1.5545	2.0017	1.6466	2.8105	2.1911	5.1012	-0.184572	-1.61142	-1.42684	2.36904e-05
Abcc1	5.7735	5.8257	5.9756	6.0435	10.5845	10.0317	8.6269	12.9825	13.1347	13.3267	15.3535	6.4488	6.5188	6.3181	8.8177	8.542	9.3544	7.1932	-0.659848	0.363976	1.02382	3.03901e-05
Abcc10	1.3658	1.6674	1.3963	1.395	1.6268	1.52	1.4249	1.9535	2.066	2.1457	1.8797	1.4495	1.0027	1.5001	2.0421	2.0951	1.7015	1.5554	-0.153089	0.154674	0.307762	0.350423
Abcc12	1	1	1	1	1	1.1779	1	1.3541	1.224	1.7183	1.1655	4.5508	7.5186	5.2473	8.1689	10.9168	10.5473	6.652	2.63321	2.93685	0.303643	3.0606e-09
Abcc2	1	1	1	1	1	1	1	1	1	1	1	1	1	1	1	1	1	1	0	0	0	1
Abcc3	1	1	1	1	3.2893	2.3889	1.9698	3.5363	3.6395	3.9696	2.6955	2.2263	1	2.7884	1.6495	1.5937	2.2252	1.842	-0.689445	0.92872	1.61816	6.83922e-05
Abcc4	2.8645	2.89	3.1651	3.149	3.8109	5.0833	3.2588	4.5551	4.1882	4.1467	4.2981	6.7154	6.804	8.0708	6.08	8.1944	7.0318	7.7626	0.787896	1.26221	0.47431	3.96459e-08
Abcc5	25.043	24.0081	25.7995	23.7764	16.346	15.2576	17.7121	16.4768	17.5474	16.5769	14.4957	11.6839	11.2105	12.1313	11.5308	9.9113	11.4317	12.062	-0.516867	-1.11003	-0.593165	3.97294e-10
Abcc6	1	1	1	1	1	1	1	1	1	1	1	1	1	1	1	1	1	1	0	0	0	1
Abcc8	7.7147	6.9736	6.0777	6.5658	1	1.9943	2.9873	1.7193	1.2943	1	1	1.1244	1	1	1	1	1	1.0004	-0.625952	-2.74701	-2.12106	1.22296e-07
Abcc9	1.2676	1	1.3466	1.5119	2.203	2.2213	2.0355	2.8303	1.9116	2.1433	2.9397	3.1154	4.6305	3.4204	5.3866	3.4408	4.8389	4.6865	0.858132	1.71836	0.860229	5.55005e-07
Abcd1	1.7504	2.4389	2.1691	2.1877	5.4195	4.4051	3.2024	6.4631	7.873	8.1658	8.1564	3.894	2.5799	3.7905	4.4075	4.2612	4.358	5.1491	-0.619216	0.927239	1.54645	0.000190418
Abcd2	7.3358	5.4313	6.8392	6.9868	4.8308	4.2062	4.8034	3.7165	3.7495	2.9054	2.7598	7.2139	5.4912	5.8023	3.7441	3.1303	3.7927	6.1569	0.38951	-0.397456	-0.786966	0.0148119
Abcd3	19.3623	19.3609	18.5651	18.4102	41.6353	41.6063	35.5363	34.1384	35.5319	33.4104	34.9889	55.4977	63.9619	61.1215	51.6346	47.4304	49.9624	51.3635	0.568773	1.52399	0.95522	6.32128e-10
Abcd4	3.2276	3.1987	2.9741	2.638	5.4705	5.303	3.5991	4.8252	5.1567	6.0955	4.9016	6.9294	6.5057	8.189	7.3498	6.5375	7.3791	8.6282	0.543321	1.2901	0.746777	2.50818e-07
Abce1	24.6238	25.7161	27.2402	27.0476	56.9011	54.7564	52.2764	48.9136	46.5997	52.2129	57.2789	50.516	65.7667	54.9385	56.1151	53.6737	55.4276	46.3246	0.0530661	1.06383	1.01076	7.90173e-09
Abcf1	16.1458	15.5845	17.8227	17.9813	31.4965	31.2934	27.732	28.7433	30.3979	31.6222	30.9042	24.3586	28.0158	28.099	31.4115	30.5013	27.2367	28.8388	-0.0964927	0.747813	0.844306	1.17432e-08
Abcf2	28.8391	24.1782	28.5291	27.3959	24.2203	26.263	25.5942	27.5445	29.0515	29.8043	29.5355	22.7589	29.2079	26.5099	30.8539	30.1666	30.9686	30.5834	0.0663424	0.0766294	0.0102871	0.860355
Abcf3	20.2725	17.9165	18.5598	18.3123	18.7492	18.1787	18.1332	18.9868	20.1859	17.4347	19.8264	17.884	21.0116	19.9324	20.6053	21.1662	20.5509	19.0395	0.0923756	0.0938902	0.00151459	0.142518
Abcg1	14.1237	13.6242	13.1201	13.5425	10.6005	11.0443	10.711	11.2897	12.5759	11.5878	9.6413	15.2634	22.2616	18.6176	18.1991	22.088	21.7316	11.0692	0.7386	0.440635	-0.297965	0.00053327
Abcg2	8.6938	8.5116	9.8159	9.6513	16.6381	15.2649	16.8469	16.4648	14.1747	16.4586	17.1444	17.5061	25.257	20.8551	22.6848	20.5976	20.8366	18.2151	0.369271	1.18537	0.816096	1.72947e-08
Abcg3	1	1	1	1	1	1	1	1	1	1	1	1	1	1	1	1	1	1	0	0	0	1
Abcg4	8.0796	8.1349	6.858	8.3026	1.8883	2.1445	2.6244	2.5432	2.5982	1.9557	1.6724	1.7437	1.5756	1.5161	1.8585	1.673	2.1684	2.715	-0.219404	-2.05095	-1.83155	1.45517e-08
Abcg5	1	1	1	1	1	1	1	1	1	1	1	1	1	1	1	1	1	1	0	0	0	1
Abcg8	1	1	1	1	1	1	1	1	1	1	1	1	1	1	1	1	1	1	0	0	0	1
Abhd1	8.6076	10.9233	10.1398	10.9422	11.1545	12.1572	11.4684	12.1054	11.4607	13.962	12.0603	13.1054	9.9373	10.764	13.3575	14.2071	13.4396	14.0082	0.0741655	0.321577	0.247411	0.0314915
Abhd10	4.1228	3.816	4.198	3.8939	6.4651	5.9101	5.0519	5.4124	5.3364	6.192	5.7336	6.1826	6.9305	5.8996	7.0215	7.3906	6.685	5.9935	0.201214	0.716678	0.515464	8.47993e-07
Abhd11	9.6097	8.59	8.4827	9.1951	10.498	12.241	11.4144	12.7338	13.2707	12.9657	13.5527	11.8828	14.4176	16.2588	15.4131	17.186	15.894	19.2565	0.347838	0.813042	0.465203	1.25805e-05
Abhd12	88.2926	75.7544	85.801	81.5331	62.2053	60.2079	65.9739	65.7061	68.9273	63.1329	58.8051	61.5616	59.9755	53.9322	47.6793	55.2179	58.1696	59.8984	-0.166588	-0.548764	-0.382175	4.90322e-06
Abhd12b	1	1	1	1	2.1936	1	1	1	1.5194	1	1	1	1	1	1	1	1	1	-0.315815	0	0.315815	0.338506
Abhd13	9.0311	8.6192	8.7053	8.1532	8.7348	8.1763	9.0065	8.1909	7.6699	7.832	9.0229	9.4431	11.1825	9.7324	9.1383	8.7915	9.3521	7.9371	0.16147	0.118871	-0.042599	0.0933262
Abhd14a	6.1141	6.3198	6.5754	7.2614	7.9593	8.0578	7.1194	8.5063	7.6101	9.4801	9.9806	10.275	8.7688	8.5762	13.3479	10.3877	10.2109	9.306	0.271531	0.624416	0.352885	0.000505853
Abhd14b	5.625	4.4472	4.2265	4.5195	2.2239	3.3213	2.0173	2.2705	3.1674	2.3256	1.8151	1.7816	1.3728	2.0833	1.5823	1.8252	1.6291	2.5671	-0.416657	-1.35868	-0.942024	1.31674e-05
Abhd15	1	1	1	1	1.1458	1.2844	1	1.0961	1.3132	1.005	1.1814	1	1.1945	1.596	1.376	1.8832	2.1064	1.9521	0.46889	0.666198	0.197308	0.00753638
Abhd16a	37.9819	34.4217	33.0312	34.6273	21.3623	22.7217	20.6236	38.1235	39.3547	35.5101	33.8148	17.8721	16.4834	18.2054	18.0841	19.2703	22.8115	29.2659	-0.574914	-0.787605	-0.212691	0.00368882
Abhd16b	1	1	1	1	1	1	1	1	1	1	1	1	1	1	1	1	1	1	0	0	0	1
Abhd17a	37.8691	32.9826	37.5964	39.4748	16.9846	17.2097	17.5513	22.9602	26.5921	20.0184	24.1536	18.3174	18.8359	23.7946	19.7279	23.3208	23.4652	25.0413	0.0681179	-0.763362	-0.83148	4.64188e-05
Abhd17b	12.0454	11.9351	12.6361	12.0248	38.8137	36.0787	30.5318	27.1772	34.3671	31.8506	32.2168	30.9703	47.344	39.2154	32.6334	43.9761	41.8184	30.3677	0.205072	1.64558	1.44051	1.58015e-08
Abhd17c	5.9484	6.3726	5.308	5.9573	9.1897	9.914	10.1847	7.8721	8.3414	7.1921	8.6765	12.5793	18.4722	16.2081	16.1425	14.9742	15.1436	12.548	0.789371	1.36161	0.572241	4.67586e-08
Abhd2	25.48	24.4182	25.4594	25.1261	34.006	38.7685	36.5702	63.7509	55.2488	59.2065	67.6451	86.1768	105.389	97.0596	124.537	123.281	124.203	112.083	1.12135	2.13565	1.0143	9.34982e-08
Abhd3	23.6983	21.7095	21.3272	25.2075	19.8942	22.3899	14.3254	14.1983	15.8063	13.4241	12.7861	27.6735	10.6156	14.3377	9.5987	7.3002	10.1773	16.6713	-0.227357	-0.739438	-0.512081	0.0394172
Abhd4	8.9135	7.8088	8.4079	7.968	38.8498	33.7516	25.5811	42.8973	44.7261	51.7744	52.5234	47.227	32.0771	47.3905	34.256	35.5874	41.5683	50.8695	-0.00562002	2.31877	2.32439	1.37475e-08
Abhd5	4.5713	5.0413	4.6758	4.2898	13.2566	10.951	9.6838	11.3353	11.756	12.6988	12.2548	11.7614	12.2748	12.6209	9.9724	9.9959	10.4729	10.8452	-0.072074	1.26146	1.33354	1.97112e-09
Abhd6	13.1473	12.2892	13.2837	13.8741	5.9085	7.8736	7.8036	5.6566	5.8164	4.3804	4.7473	9.7861	10.3087	9.6835	9.4643	9.4945	8.1734	9.9132	0.663582	-0.461902	-1.12548	2.59996e-06
Abhd8	64.6803	59.1628	61.2765	67.2956	13.2332	15.5651	22.5697	15.6597	18.0506	10.1193	12.8211	19.9369	17.2684	19.3503	17.0904	18.1686	18.5942	25.3222	0.329469	-1.7024	-2.03187	4.10482e-08
Abi1	31.5589	28.1406	29.3628	28.8074	21.7506	27.3539	29.4625	21.6581	21.5848	21.5257	20.94	27.309	26.0744	26.3665	21.246	21.2095	22.4635	23.2241	0.0314239	-0.297006	-0.32843	0.0175294
Abi2	48.3283	48.2066	47.6702	47.0902	28.5634	32.3002	41.3013	33.3445	28.7353	29.1668	31.8089	30.3095	43.3045	30.0445	37.8605	38.2519	35.284	28.2138	0.111213	-0.460606	-0.571819	0.000859013
Abi3	1.2421	1.0376	1.4581	1.342	3.0624	2.2659	1.8908	2.9963	3.5331	3.6022	2.7799	2.4936	1.7073	3.0915	2.2794	2.3638	2.904	3.993	-0.096158	1.08303	1.17919	0.000305605
Abi3bp	1.7176	1.0402	2.6636	1.2003	1.499	1	1	1.2184	1.0281	1.6514	1.0644	1	1	1	1	1.0583	1	1	-0.261559	-0.715236	-0.453677	0.0486509
Abl1	6.1022	6.0572	6.0738	5.4205	11.1965	9.3169	7.1098	10.325	10.322	11.4133	8.2987	6.8797	6.0555	8.0296	9.4752	9.9981	8.5969	9.086	-0.226098	0.489639	0.715736	0.00145651
Abl2	9.8527	10.6531	11.1524	10.8101	7.9967	8.1965	9.3429	9.9168	8.7552	9.1432	9.0349	8.2617	9.994	9.9105	11.7327	12.4692	12.3302	11.6742	0.291826	0.039312	-0.252514	0.0155633
Ablim1	16.163	16.2607	16.9847	16.0962	4.3448	6.4908	7.589	6.2016	4.4932	4.2394	3.9948	6.1265	4.7694	5.1305	4.0265	4.214	4.2332	6.7958	-0.0817467	-1.69945	-1.6177	5.84382e-07
Ablim2	20.2621	21.5836	20.1352	19.8052	5.4209	6.5646	7.0686	8.9905	8.7425	7.4372	7.2896	3.519	1.8742	1.3326	1.5068	1.77	2.03	3.2771	-1.75052	-3.22476	-1.47425	7.2428e-09
Ablim3	3.939	3.8456	3.8957	4.0219	1	1.5493	1.393	1.0768	1	1	1	1	1	1	1	1	1	1	-0.196085	-1.97289	-1.77681	2.10514e-10
Abo	1	1	1	1	1	1	1	1	1	1	1	1	1	1	1	1	1	1	0	0	0	1
Abp1	1	1	1	1	1	1	1	1	1	1	1	1	1	1	1	1	1	1	0	0	0	1
Abr	82.6514	84.8261	84.1721	81.5856	16.3972	32.062	33.172	23.8686	18.1726	19.9426	14.6763	25.2084	19.3838	15.7214	16.1818	16.8603	15.8698	21.4114	-0.27702	-2.15833	-1.88131	2.36896e-07
Abra	1.0109	1.1529	1	1	1.0195	1.0003	1.1311	1.0842	1	1	1.2814	1.3438	2.0521	2.1254	3.3955	3.0657	2.9567	2.525	1.21627	1.26107	0.0448053	9.87172e-06
Abracl	6.0839	5.4404	5.0088	4.5187	18.5035	19.0636	18.841	17.2002	15.2723	16.2267	20.9723	14.6658	22.4666	20.5643	23.0392	20.5717	20.9584	13.924	0.111286	1.88625	1.77496	1.1595e-08
Abt1	2.1039	2.4788	2.4328	2.548	2.0974	2.2977	2.4631	2.1753	2.3698	2.1688	2.2368	2.2422	2.8455	2.5375	2.9066	2.7188	2.6014	2.8395	0.241645	0.159417	-0.0822285	0.00670282
Abtb1	13.8381	11.638	11.3297	13.1997	5.6637	5.9975	6.7041	8.5808	8.4511	6.544	6.4855	5.8958	5.4237	5.2993	6.3822	7.0299	7.2089	6.7974	-0.13708	-0.990719	-0.853639	4.39653e-06
Abtb2	2.0157	2.4512	3.1534	3.076	20.0307	16.4517	14.4726	25.7475	27.272	30.8414	30.2319	16.8683	17.3995	16.1377	20.0567	22.1033	21.362	17.9642	-0.32353	2.81682	3.14035	2.95903e-09
Acaa1a	14.5584	15.9603	16.2925	15.6325	28.0772	27.0406	19.7197	30.2254	33.7016	34.3155	31.3568	28.3721	27.5333	31.5717	31.4326	30.8664	31.1101	41.0122	0.118244	1.02192	0.903672	8.66934e-06
Acaa1b	1	1	1	1.0823	1	1	1	1.074	1.2724	1.5415	1.1596	1.0445	0.9966	1.1651	1.5166	1.2883	1.3361	1.7393	0.175184	0.346988	0.171804	0.170713
Acaa2	11.0937	11.8214	11.5677	10.5225	8.4696	14.5152	9.0575	11.698	14.9293	8.5977	10.8165	11.535	12.117	14.74	14.683	17.773	13.8283	22.5712	0.457849	0.445422	-0.0124266	0.0443419
Acaca	11.2049	11.6015	11.7836	11.2138	19.9518	17.2934	15.667	19.7096	18.448	20.359	19.8564	14.6457	16.7152	16.0167	18.2742	17.8494	17.5891	19.0291	-0.128235	0.583575	0.71181	1.07096e-06
Acacb	1	1	1	1	1	1	1	1	0.9965	1	1	1	1	1	1	1	1	1	0.000721528	0	-0.000721528	1
Acad10	1.8123	1.496	1.3391	1.2827	1.7686	1.9399	1.628	1.7	1.8767	1.6032	1.933	1.3221	1.0851	1.6773	1.1439	1.5256	1.2901	1.7428	-0.347152	-0.0845594	0.262593	0.0232624
Acad11	6.8604	6.2064	6.6309	6.1917	7.3793	8.1987	6.2212	6.5513	6.8271	7.7434	6.4165	10.2195	5.9111	8.3248	6.2053	6.1301	6.8098	9.123	0.0957643	0.218732	0.122968	0.6004
Acad12	1.0461	1	1.05	1	1.6661	1.8553	1	1.7477	1.6907	1.6943	1.7248	1.6543	1	1.779	1	1.1556	1	1.7404	-0.28652	0.380163	0.666683	0.0281624
Acad8	8.4185	8.8425	7.9384	8.1597	9.0053	11.2031	9.3765	9.3366	10.4081	9.3925	9.9067	8.9911	9.0206	9.3359	9.4184	9.3639	8.92	11.5872	-0.0424885	0.19089	0.233379	0.0236065
Acad9	9.9787	10.945	10.0104	10.0128	12.6276	13.1819	12.0159	12.6814	12.3142	13.1411	13.2057	12.8598	14.6801	13.2517	15.9364	15.297	15.6079	12.9503	0.173795	0.489208	0.315414	7.88293e-06
Acadl	4.7164	4.4319	5.0315	4.8571	23.7884	21.8351	13.9777	19.4561	21.9809	23.0105	20.9796	30.1728	36.7768	38.9181	32.0118	48.2541	42.0297	42.8918	0.902252	3.02436	2.12211	1.34344e-10
Acadm	10.7753	11.678	10.5312	11.8261	17.019	19.5595	14.7568	14.8462	16.665	17.0036	15.5335	21.2996	17.9212	24.3208	19.8478	18.499	19.839	25.8609	0.35514	0.912311	0.557171	2.09245e-06
Acads	2.0555	2.0142	2.8892	1.8399	9.3971	8.2196	6.77	10.7581	11.645	11.3766	11.0567	7.8057	6.4969	9.4614	8.5609	10.489	8.6764	11.6258	-0.133245	2.03527	2.16852	3.35526e-08
Acadsb	18.0471	17.9241	16.7686	17.1491	17.2857	18.7975	17.2884	15.4484	16.0876	16.1863	16.0605	21.3482	17.2078	20.1632	13.2845	13.3306	14.6475	20.2439	0.0373342	-0.0247448	-0.062079	1
Acadvl	19.624	18.5489	20.2453	21.5628	35.6593	40.0174	29.7385	35.3447	43.3572	37.7168	39.6712	40.1461	38.7691	46.6744	37.9656	38.6866	40.846	54.8578	0.18821	1.08996	0.901755	4.16168e-07
Acan	1	1	1	1	1	1	1	1	1	1	1	1	1	1	1	1	1	1	0	0	0	1
Acap1	1	1	1	1	1	1	1	1	1	1	1	1	1	1.8958	1	1	1	1	0.173731	0.173731	0	0.684299
Acap2	28.5234	29.9558	29.6838	27.5811	25.5845	29.0059	28.3949	25.5207	25.8641	24.9471	23.3586	25.3456	28.5159	28.3952	24.1088	24.6703	25.3642	24.677	-0.0126822	-0.16169	-0.149008	0.0541675
Acap3	33.2646	30.8567	29.2042	29.114	16.6634	18.9952	20.1481	27.2985	28.7876	28.2256	27.9097	19.9124	21.5506	18.1218	25.3481	39.204	28.2694	19.4647	0.0326236	-0.318098	-0.350721	0.24723
Acat1	23.5278	24.855	23.8217	22.8873	32.5169	32.6671	31.6159	30.8216	33.1043	30.8614	31.9499	28.8267	38.9846	30.2412	34.5974	31.7344	31.101	33.4056	0.0341458	0.459912	0.425767	8.84946e-06
Acat2	16.0314	15.7783	15.6653	16.594	28.5291	26.5818	24.812	27.0156	24.9312	27.2796	28.6201	20.7549	32.245	23.7636	28.0588	24.5467	24.8167	27.8296	-0.0449022	0.699006	0.743909	2.39103e-06
Acat3	16.292	14.9002	16.8385	16.1792	24.9875	26.0633	25.0535	22.258	21.991	22.381	24.0745	20.7785	26.8658	24.4647	26.4168	24.8659	24.621	21.8702	0.0263452	0.596318	0.569973	1.80212e-06
Acbd3	9.2777	9.376	9.9681	10.2098	19.9058	17.9148	15.859	16.4841	16.6132	16.81	17.5637	16.9336	16.9314	17.8026	14.9635	15.0138	14.8816	15.0358	-0.118952	0.715192	0.834144	2.1299e-08
Acbd4	13.1186	12.8224	11.0775	10.0683	4.2888	6.0555	5.8007	6.5096	7.1139	5.3701	5.376	6.3042	6.2818	7.2158	7.1572	8.5135	8.9451	10.305	0.433695	-0.590541	-1.02424	4.55798e-05
Acbd5	21.6355	19.6583	21.041	20.1049	28.8539	29.829	27.5726	21.5686	22.4293	21.3949	23.4722	29.1873	24.6951	26.291	18.2036	15.5126	18.7483	20.7217	-0.191429	0.0881524	0.279582	0.26177
Acbd6	11.0754	11.1776	11.7926	11.2566	8.6779	9.9804	9.9822	8.6121	9.1227	7.8719	8.2372	9.3146	10.5665	8.9953	8.107	8.5253	8.6254	7.8821	-0.0108509	-0.354291	-0.34344	0.000969842
Acbd7	1.7523	2.0567	1.1005	1	1	1	1	1	1	1	1	1	1	1	1	1	1	1	0	-0.563036	-0.563036	0.00932844
Accs	1.173	1.2921	1.4387	1.0332	3.5311	2.6984	2.7115	5.3709	4.3673	4.7379	5.037	3.2426	3.8849	3.3042	3.998	3.8673	4.2431	4.0429	-0.0981326	1.62144	1.71958	8.74125e-07
Accsl	1	1	1	1	1	1	1	1	1	1	1	1	1	1	1	1	1	1	0	0	0	1
Acd	9.8355	9.9786	8.4579	10.352	8.0384	7.3122	8.6083	8.8877	9.3342	9.0733	10.2313	8.2713	9.5068	8.6592	10.7499	10.7098	10.9137	9.5435	0.152786	0.0161775	-0.136609	0.247112
Ace	2.8763	3.0837	2.4351	2.6253	1	4.3739	1	2.9773	5.7625	1	1.5978	1	1	1.4194	1	1	1.0752	4.7496	-0.655505	-0.77835	-0.122845	0.265653
Ace2	1	1	1	1	1	1	1	1	1	1	1	1	1	1	1	1	1	1	0	0	0	1
Ace3	1	1	1	1	1	1	1	1	1	1	1	1	1	1	1	1	1	1	0	0	0	1
Acer1	1	1	1	1	1	1	1	1	1	1	1	1	1	1	1	1	1	1	0	0	0	1
Acer2	2.8767	3.1106	3.1717	2.8133	1.0899	1.8127	1.2152	1.1557	1.3409	1	1	1	1.1181	1.3933	1	1.1103	1.5273	1.6887	0.0369206	-1.24531	-1.28223	4.46476e-06
Acer3	7.104	7.8112	7.1435	6.9313	8.8853	8.4186	8.6813	6.6721	7.2406	6.7462	7.13	7.9185	7.6688	10.3409	6.9423	7.8534	7.1059	10.2482	0.11108	0.195082	0.0840012	0.460152
Ache	12.3039	11.748	10.0744	11.4267	4.2574	3.0871	3.7805	3.306	5.589	1.7527	2.3789	3.2896	3.8759	2.1554	2.7557	2.923	4.5968	1.9369	-0.165549	-1.88833	-1.72278	1.88848e-05
Acin1	15.4435	17.6967	17.9057	18.5837	23.1965	23.0681	21.4784	21.0643	22.8522	21.3922	20.9203	18.4852	22.3338	25.7049	23.2433	24.8325	23.5151	19.4918	0.0336599	0.3712	0.33754	0.00158819
Acly	37.8773	38.6241	39.6198	39.9266	63.0442	58.0358	48.3847	59.8118	65.6472	61.0759	64.8859	42.5994	48.8467	49.3397	50.8076	50.2146	49.4518	57.5309	-0.271066	0.353019	0.624085	9.76633e-06
Acmsd	1	1	1	1	1	1	1	1	1	1	1	1	1	1	1	1	1	1	0	0	0	1
Acn9	8.7784	6.0787	6.7379	7.6632	6.2954	6.5036	6.9411	6.2607	5.967	6.1769	6.1579	6.1972	6.7057	6.3726	6.5745	5.3081	6.0467	5.1633	-0.0644129	-0.273218	-0.208805	0.0515035
Acnat1	1	1	1	1	1	1	1	1	1	1	1	1	1	1	1	1	1	1	0	0	0	1
Acnat2	1	1	1	1	1	1	1	1	1	1	1	1	1	1	1	1	1	1	0	0	0	1
Aco1	7.5647	7.7703	7.4095	7.3986	19.4393	18.5744	16.1054	18.2987	18.7911	19.9321	19.6418	21.2175	24.5854	24.9959	23.9446	25.7064	23.9061	26.6512	0.386883	1.6968	1.30992	4.83438e-12
Aco2	153.563	137.632	141.563	142.712	93.1866	105.703	91.7063	101.138	107.029	89.5604	89.9855	102.919	100.724	105.844	99.9949	110.138	105.737	140.918	0.175921	-0.39423	-0.570151	4.41177e-05
Acot1	3.6405	3.3139	3.9569	4.4443	5.8484	9.666	4.5043	5.4799	8.3639	6.9015	4.8653	17.1511	17.7	24.176	15.0437	20.197	17.7801	27.6041	1.6138	2.37764	0.763841	5.97375e-08
Acot10	2.6228	1.6796	2.1181	2.4904	1	1	1.041	1	1	1	1	1	1	1	1	1	1	1	-0.00842542	-1.15557	-1.14715	5.86319e-09
Acot11	4.2426	4.6591	4.87	4.7879	3.2886	4.7285	2.5852	3.0958	4.4584	3.701	2.4186	11.8205	5.1247	7.3866	5.9504	7.4824	6.5085	14.5742	1.27744	0.857456	-0.419984	0.000441797
Acot12	1	1	1	1	1	1	1	1	1	1	1	1	1	1	1	1	1	1	0	0	0	1
Acot13	32.8671	30.2286	30.191	31.7229	21.4037	24.4843	27.4159	19.5622	20.2338	18.1264	19.0902	21.4675	20.8023	23.3766	17.778	17.2523	17.6544	22.2621	-0.0964766	-0.637867	-0.54139	0.000189434
Acot2	2.5165	2.9844	2.4266	2.798	1.6937	2.9364	2.5542	2.5645	2.8633	2.416	1.8344	5.0191	4.9461	5.0787	3.2902	4.3823	3.9707	5.8427	0.947944	0.793362	-0.154581	3.97254e-05
Acot3	1.175	1	1.0819	1.2605	1	1	1	1	1	1	1	1	1	1	1	1	1	1	0	-0.175493	-0.175493	0.00227565
Acot4	1	1	1	1	1	1	1	1	1	1	1	1	1	1	1	1	1	1	0	0	0	1
Acot5	1	1	1	1	1	1	1	1	1	1	1	1	1	1	1	1	1	1	0	0	0	1
Acot6	1	1	1.2926	1.3455	1.0288	1.3657	1	1.4109	1.3456	1.1767	1.1507	1.1853	1.5479	1.4625	1.4614	1.2089	1.4982	1	0.143364	0.206267	0.0629032	0.445473
Acot7	66.2963	66.0578	72.3045	74.9036	40.2004	35.0459	35.8493	42.1651	40.7165	38.1715	34.3717	16.7189	11.1169	11.8104	12.1896	8.6886	13.961	15.3543	-1.56882	-2.4451	-0.876278	3.56491e-10
Acot8	7.0048	5.4417	8.4253	8.4446	7.6676	6.9135	6.2433	9.3027	8.3359	8.425	8.2111	6.533	6.9531	7.6545	8.111	7.8219	7.4323	9.1288	-0.0388648	0.0641011	0.102966	0.954795
Acot9	13.0814	12.193	12.35	13.8358	12.0077	11.5535	11.1702	11.4267	11.1117	10.9732	11.6271	9.4461	9.0629	12.4995	7.8571	9.1926	12.108	10.4974	-0.176688	-0.349845	-0.173156	0.0115266
Acox1	35.438	35.408	35.6489	35.0892	57.8973	52.6388	45.7695	56.0549	57.1417	62.8188	62.0877	59.3962	54.3035	59.8538	55.147	50.2773	52.9086	60.356	-0.00794588	0.662731	0.670677	7.51363e-07
Acox2	1	1	1	1	1	1	1	1	1	1	1	1	1	1	1	1	1	1	0	0	0	1
Acox3	8.5669	7.7023	7.389	7.0882	6.6268	6.67	5.9178	8.8651	9.2915	8.2042	7.746	6.827	6.3432	7.1789	6.6975	7.0483	8.6497	8.0319	-0.0705537	-0.0836115	-0.0130578	1
Acoxl	3.3096	4.2897	2.8327	3.2771	1.1647	1	5.3374	1	1	1	1	1.0277	1	1	1	1	1	1	-0.710773	-1.77136	-1.06059	0.00145823
Acp1	6.4723	5.9387	5.4955	5.9106	7.2059	7.7835	7.9957	9.6631	10.4759	11.0723	11.4718	8.3575	12.0411	10.6627	13.5002	11.8889	12.5106	10.4298	0.273777	0.929619	0.655842	9.11181e-05
Acp2	14.275	14.325	13.5394	13.0326	13.7078	14.0937	13.6402	14.7296	14.9902	14.4892	14.7935	16.1157	15.2206	15.6328	14.0801	14.4347	15.4558	14.634	0.0718562	0.128887	0.0570312	0.0247043
Acp5	1	1	1	1	1.2731	2.2411	1.2732	1.5712	2.4627	1.6129	2.4918	1.9731	1.2813	4.5427	4.1236	2.2177	2.0709	2.0573	0.498932	1.38378	0.884849	0.00635895
Acp6	5.2054	6.2179	5.0097	3.9432	5.3817	7.5576	7.2734	7.0109	8.0145	7.1376	7.8619	7.2456	8.7307	8.8726	10.2586	9.6766	9.6556	9.6313	0.350904	0.845432	0.494528	5.1427e-05
Acpl2	3.8011	3.9878	4.0184	3.4875	1.8858	2.3262	2.7801	2.8725	2.0295	2.0826	2.5743	1.9764	2.681	2.1083	3.0976	2.6895	2.2366	2.0328	0.023448	-0.67003	-0.693478	0.000365785
Acpp	1	1	1	1	1	1	1	1	1	1	1	1	1	1.0712	1	1	1	1	0.0146001	0.0146001	0	0.684299
Acpt	1	1	1	1	1	1	1	1	1	1	1	1	1	1	1	1	1	1	0	0	0	1
Acr	1	1	1	1	1	1	1	1	1	1	1	1	1	1	1	1	1	1	0	0	0	1
Acrbp	1.5927	1.1725	1.6837	2.0009	1.3337	1.6124	1.6434	1.6274	2.099	1.3276	1.6861	1.6049	1.6003	1.7318	1.7012	1.6266	1.6279	1.1546	-0.0364031	-0.0309874	0.00541567	1
Acrv1	1	1	1	1	1	1	1	1	1	1	1	1	1	1	1	1	1	1	0	0	0	1
Acsbg1	30.6249	29.5859	34.7961	35.5995	50.3034	54.7357	34.7368	54.1555	56.371	61.7711	55.1082	222.731	207.645	266.321	206.415	217.365	235.25	354.728	2.21981	2.90373	0.683914	1.78855e-10
Acsbg2	1	1	1	1	1	1	1	1	1	1	1	1	1	1	1	1	1	1	0	0	0	1
Acsf2	1.4205	1.1445	1.7492	2.1581	1.213	1.6216	1.0244	1.537	1.4594	1.5691	1.1561	3.8575	2.2699	3.6295	3.1705	4.7449	3.9337	3.9789	1.4171	1.17559	-0.241517	3.73071e-06
Acsf3	5.3735	4.6213	5.2884	4.5405	3.4798	3.2885	3.574	4.9478	4.601	4.3041	4.0046	3.9022	3.5934	3.9594	3.8875	3.7466	4.0068	5.2041	0.00511712	-0.293779	-0.298896	0.0567222
Acsl1	14.1432	14.1176	14.2327	14.3138	11.876	11.2314	10.6338	12.4136	11.7984	11.3929	12.4265	6.1386	5.6748	4.4977	4.9	5.3195	4.906	6.4875	-1.1085	-1.39032	-0.281814	3.06606e-10
Acsl3	50.7146	46.0585	45.8817	43.9333	80.5427	75.4955	67.4219	54.2427	59.5278	59.938	64.9366	43.0694	41.7218	34.1859	28.8703	30.7459	32.9946	35.1278	-0.905372	-0.404362	0.501009	2.47336e-06
Acsl3;Utp14b	20.1372	14.7464	21.3258	18.4759	31.1284	30.1267	25.5249	30.4518	30.0865	34.5578	35.0273	18.5051	16.2812	14.6102	14.9064	15.8128	14.3146	17.6217	-0.952884	-0.222083	0.730802	2.2788e-07
Acsl4	19.9573	21.4726	21.5609	21.3084	14.9348	14.7862	16.9328	18.2513	14.4313	17.385	18.987	12.6694	18.1795	14.8449	15.7825	14.5647	17.0756	16.4042	-0.0792887	-0.429741	-0.350452	0.00163807
Acsl5	26.4796	25.1556	26.2144	27.7073	34.2543	32.2952	32.0617	29.61	30.2167	37.3274	36.9852	26.8941	32.0615	31.8156	27.9484	26.7412	28.497	37.0008	-0.141824	0.191584	0.333408	0.0105308
Acsl6	47.7219	49.432	52.2198	51.0745	25.9301	30.098	26.6605	23.1159	25.2006	21.5042	17.6725	31.9241	21.1521	19.9808	18.5568	16.515	18.265	26.1823	-0.157548	-1.20106	-1.04351	1.19209e-05
Acsm2	1	1	1	1	1	1	1	1	1	1	1	1	1	1	1	1	1	1	0	0	0	1
Acsm3	1	1	1	1	2.1585	2.2711	2.0123	1.9469	1.7614	1.9823	2.1021	2.0819	3.2466	2.6162	2.7136	2.709	3.1042	2.1135	0.384737	1.40871	1.02398	4.73114e-08
Acsm4	1	1	1	1	1	1	1	1	1	1	1	1	1	1	1	1	1	1	0	0	0	1
Acsm5	1	1	1	1	1	1	1	1	1	1	1	1	1	1	1	1	1	1	0	0	0	1
Acss1	4.891	5.9465	5.0399	5.361	6.4686	8.0486	7.1778	6.6279	6.6016	7.2226	6.0222	9.8675	8.2766	9.2446	8.1952	7.3983	7.8253	9.3677	0.321055	0.695139	0.374084	9.96236e-06
Acss2	14.9245	12.9365	14.1078	14.9836	11.2662	12.6261	11.1866	11.4135	10.2216	10.2455	9.2908	9.6618	8.7896	8.6603	8.0876	9.9349	9.2285	14.2007	-0.153304	-0.539673	-0.386369	0.00241908
Acss3	1	1	1	1	1	1.1138	1	1	1	1	1	1	1	1.0991	1	1.1514	1	1.5587	0.134554	0.15782	0.0232655	0.381533
Acta1	4.6547	3.3942	3.9903	4.6539	1	1	1.3044	1	1	1	1	1	1	1	1	1	1	1	-0.0614108	-2.06118	-1.99977	1.13537e-11
Acta2	2.6062	3.0934	4.4302	3.0099	2.2572	4.5552	1.9536	2.9527	2.1317	3.3599	3.5115	3.2372	4.1706	5.5443	3.5786	3.7451	5.075	8.2564	0.697621	0.547483	-0.150138	0.042152
Actb	500.636	489.022	492.849	496.307	1396.08	1330.58	1132.59	1599.91	1590.27	1686.88	1651.45	1192.85	1117.68	1252.02	1354.8	1245.83	1207.97	1324	-0.256604	1.32822	1.58482	8.71939e-10
Actbl2	1	1	1	1	1	1	1	1	1	1	1	1	1	1	1	1	1	1	0	0	0	1
Actc1	1	1	1	1	1	1	1	1	1	1	1	1	1	1	1	1	1	1	0	0	0	1
Actg1	195.147	188.385	180.282	194.556	315.303	325.26	296.357	357.854	339.767	390.89	381.28	278.652	254.558	300.005	319.56	313.941	281.149	327.645	-0.213597	0.645137	0.858734	2.46859e-07
Actg2	1	1	1	1	1	1	1	1	1	1	1	1	1	1	1	1	1	1	0	0	0	1
Actl10	1.8737	2.4811	2.3535	2.3495	1	1	1	1	1	1	1	1	1	1	1	1	1	1	0	-1.17916	-1.17916	2.55292e-11
Actl11	1	1	1	1	1	1	1	1	1	1	1	1	1	1	1	1	1	1	0	0	0	1
Actl6a	7.0705	6.7489	5.5759	6.3125	20.3879	23.024	21.5555	23.8721	23.6289	24.0549	26.0635	19.5439	28.378	25.7134	28.3314	25.8008	23.7636	24.4222	0.113982	1.96756	1.85358	8.36984e-11
Actl6b	27.2226	25.9989	24.6106	24.0876	2.7076	5.5256	9.8102	4.0984	4.103	2.5142	1.4169	2.9918	1.7285	1	1	1.773	1.4405	3.3225	-1.18672	-3.75004	-2.56332	2.59652e-06
Actl7a	1	1	1	1	1	1	1	1	1	1	1	1	1	1	1	1	1	1	0	0	0	1
Actl7b	1	1	1	1	1	1	1	1	1	1	1	1	1	1	1	1	1	1	0	0	0	1
Actl9	1	1	1	1	1	1	1	1	1	1	1	1	1	1	1	1	1	1	0	0	0	1
Actn1	16.9873	16.8759	20.1097	18.749	4.4004	8.0901	8.6111	6.3014	8.2146	5.2752	5.2193	6.9588	5.7765	12.8154	10.5325	6.9431	10.9666	9.8736	0.469914	-0.994685	-1.4646	7.3716e-05
Actn2	4.2257	3.5456	3.8418	3.9779	1	1.2595	1	1	3.3771	1	1.0161	1	1	1	1	1	1	1.3429	-0.394583	-1.89365	-1.49906	1.94414e-05
Actn3	1	1	1	1	1	1	1	1	1	1	1	1	1	1	1	1	1	1	0	0	0	1
Actn4	19.6429	19.7331	20.3114	21.9045	20.637	18.2005	16.4181	23.857	22.8714	23.6708	23.9105	15.0542	14.1179	22.2553	22.1939	21.2569	23.1129	21.2288	-0.10341	-0.0364873	0.0669227	0.931993
Actr10	22.0444	22.1336	22.8078	22.6964	26.0789	25.4624	25.8647	23.1741	24.4039	23.3697	25.341	21.2758	27.9841	24.0901	22.3346	24.09	23.9281	21.8229	-0.0694994	0.0768059	0.146305	0.115432
Actr1a	51.9009	50.1451	51.7107	52.1049	59.7956	56.4249	53.1008	63.0043	68.1876	66.6404	67.1468	44.5129	49.6701	48.3719	46.8031	51.3548	52.6444	51.5072	-0.332664	-0.0630005	0.269664	0.000142002
Actr1b	97.3833	85.2513	92.4291	92.6829	46.339	48.1462	53.0599	58.0589	57.2834	54.4853	55.1316	39.3602	49.0812	40.8237	53.5582	53.8758	53.0619	57.5617	-0.10098	-0.88979	-0.78881	1.32767e-06
Actr2	57.8111	55.0541	54.0793	53.3698	65.6906	64.4364	65.4752	49.792	50.528	50.7741	51.0872	54.2006	56.916	59.7643	47.6288	44.0782	44.2214	46.3195	-0.171789	-0.126724	0.0450654	0.276575
Actr3	64.7474	59.1956	63.7434	62.0683	70.9903	81.4604	83.1591	68.3406	69.5295	71.2038	72.0295	71.4334	74.4844	72.6227	67.8518	63.9551	66.1559	74.4595	-0.07375	0.167747	0.241497	0.00614949
Actr3b	46.1352	40.4155	40.9695	40.8711	8.9619	13.9826	18.2271	13.5085	11.9825	11.2194	9.5768	12.7889	11.0595	8.3342	8.3382	9.2364	8.3816	13.0934	-0.296074	-2.04857	-1.7525	9.32437e-08
Actr5	2.7411	2.7774	2.7392	2.8587	3.0338	3.2059	2.5626	3.3239	3.0862	3.0666	2.9854	2.3206	2.6772	2.838	3.6648	3.1257	3.0975	3.0266	-0.035301	0.0930946	0.128396	0.63089
Actr6	9.7163	8.7473	8.4195	9.0662	11.5875	12.4806	11.8019	9.1957	9.5222	8.2313	9.6787	11.5809	15.287	13.0816	11.8132	12.154	11.8638	10.524	0.251497	0.456117	0.204621	0.005864
Actr8	25.7248	24.5819	24.3792	22.9537	22.7932	22.706	24.8017	22.873	23.7196	21.5846	23.6939	19.2964	22.4234	20.7354	21.6515	20.6879	21.9246	19.8454	-0.145988	-0.221357	-0.0753685	0.000562937
Actrt2	1	1	1	1	1	1	1	1	1	1	1	1	1	1	1	1	1	1	0	0	0	1
Actrt3	1	1	1	1	1	1	1	1	1	1	1	1	1	1	1	1	1	1	0	0	0	1
Acvr1	4.4986	4.6853	5.4792	5.7616	4.5024	4.9582	4.5421	4.7895	4.9132	4.4619	4.3635	5.2668	6.0007	5.5672	6.4819	6.9514	6.6556	5.2503	0.374544	0.238681	-0.135864	0.00101472
Acvr1b	31.4549	29.4703	29.5714	28.2824	6.9513	9.1278	13.1402	9.9895	9.0782	7.1966	7.3331	7.6143	7.1867	6.7104	6.43	6.903	7.4267	8.1748	-0.316411	-2.04283	-1.72641	4.65507e-09
Acvr1c	3.7448	3.7795	4.3403	5.1609	1	1.2637	2.8086	1	2.184	1	1	1	2.5695	1	1	1	1	1	-0.259227	-1.79777	-1.53854	0.000162628
Acvr2a	17.6162	23.406	17.1553	19.3425	10.7186	10.7586	13.8599	10.7981	10.1776	10.5726	11.174	8.4501	10.3618	8.3839	8.7664	8.3485	8.7067	7.0149	-0.378833	-1.17618	-0.797351	1.73063e-07
Acvr2b	3.5549	3.508	3.1559	2.9835	2.6324	2.2705	2.0463	2.7176	2.7352	2.2881	2.6548	1.7438	1.6439	1.7077	3.0534	2.2096	2.6445	2.226	-0.1877	-0.601332	-0.413633	0.00547873
Acvrl1	2.3824	1.9997	3.0923	2.6348	2.1671	2.5208	1.8971	2.4427	2.6359	2.5734	2.7825	2.9664	2.5562	3.2448	2.9802	2.2909	2.8307	4.1695	0.305857	0.250022	-0.0558351	0.133202
Acy1	5.2515	5.2973	5.5088	5.3834	7.1115	5.9154	5.2026	6.7688	9.8929	7.8239	6.6435	6.9456	6.8515	8.7493	9.2525	11.1467	7.9368	10.8015	0.321593	0.717167	0.395574	0.00387923
Acy3	1	1	1	1	2.2171	1.2072	1	1.0827	2.0294	1.602	1.5881	1	1	1.0542	1	1.0119	1	1.3856	-0.525538	0.0902147	0.615753	0.0187483
Acyp1	15.4079	12.5393	14.8583	13.8713	19.6055	15.4	15.8547	16.4874	16.9218	15.6264	20.1599	11.0821	12.9827	14.6706	12.8852	14.8378	12.4302	14.0724	-0.369006	-0.0934876	0.275519	0.00183699
Acyp2	18.5124	18.9841	21.4203	21.6	18.5455	16.0697	17.9468	13.3916	17.9817	14.4026	15.0463	17.1391	17.4234	17.4235	13.0314	13.0526	15.2128	18.4335	-0.0213799	-0.334877	-0.313497	0.030284
Ada	1	1	1.0163	1	4.8584	3.9549	2.9704	5.1211	5.947	6.0392	5.9249	2.3362	1.8249	2.395	3.5496	2.7851	3.3732	4.1849	-0.767723	1.54073	2.30845	6.78448e-07
Adad1	1	1	1	1	1	1	1	1	1	1	1	1	1	1	1	1	1	1	0	0	0	1
Adad2	1	1	1	1	1	1	1	1	1	1	1	1	1	1	1	1	1	1	0	0	0	1
Adal	4.9363	5.6804	5.0673	5.2901	8.6067	8.0658	8.1535	6.6672	6.8072	6.833	7.4897	7.4452	8.8432	8.2474	7.6613	6.6471	7.5999	6.3052	0.00345571	0.523188	0.519732	0.000141697
Adam10	16.2515	16.4337	16.4905	17.0288	32.2229	26.9085	24.0763	27.3673	26.7891	28.5918	27.673	29.0182	30.1882	42.2167	29.9068	34.2281	33.1566	31.1889	0.247734	0.988672	0.740938	2.01111e-07
Adam11	18.0719	19.0697	20.7925	19.1183	2.5717	3.2718	5.909	5.3576	4.2001	3.2259	3.1358	2.0348	1.5828	1	1.0631	1.3055	1.3037	2.3563	-1.37808	-3.66286	-2.28477	6.5809e-09
Adam12	1	1.0202	1	1	3.1889	3.6918	5.0333	5.9715	6.1508	5.1018	5.9644	13.9961	24.0426	15.7353	27.6079	40.1094	27.0445	18.6467	2.25178	4.57066	2.31888	1.11309e-09
Adam15	16.7646	14.3143	17.7167	20.4607	11.7408	11.0219	10.3774	17.2943	18.078	17.5897	12.5182	12.7787	12.0003	18.1113	22.0836	22.7806	21.9378	28.8998	0.490888	0.193473	-0.297416	0.148557
Adam17	5.2325	3.9074	5.448	5.4626	28.2719	24.8501	18.9103	23.1526	24.8505	25.0074	27.9147	24.0233	22.704	25.8125	23.8233	22.0464	21.6326	23.9078	-0.0771626	2.22419	2.30135	4.29513e-11
Adam18	1	1	1	1	1	1	1	1	1	1	1	1	1	1	1	1	1	1	0	0	0	1
Adam19	3.1632	2.8492	3.6548	3.6429	6.057	5.8155	4.4829	7.5625	7.5866	7.3176	6.9744	4.0819	7.1029	5.3035	10.2987	10.1491	7.97	5.5627	0.140154	1.11552	0.975361	0.00160903
Adam1a	1.9556	2.231	2.4978	2.5732	2.0965	2.473	2.5329	2.3569	2.4163	2.3148	2.2846	1.784	2.5571	2.1351	2.4878	2.5725	2.4309	1.592	-0.082492	-0.0582786	0.0242134	0.898691
Adam1b	1	1	1	1	1	1	1	1	1	1	1	1	1	1	1	1	1	1	0	0	0	1
Adam2	1	1	1	1	1	1	1	1	1	1	1	1	1	1	1	1	1	1	0	0	0	1
Adam20	1	1	1	1	1	1	1	1	1	1	1	1	1	1	1	1	1	1	0	0	0	1
Adam21	1	1	1	1	1	1	1	1	1	1	1	1	1	1	1	1	1	1	0	0	0	1
Adam22	48.2913	47.9811	48.8761	44.3072	17.5012	19.5172	28.9622	18.3439	17.0165	13.5782	15.324	16.7481	18.4831	13.7002	14.0364	14.5938	14.9414	14.4057	-0.284829	-1.63284	-1.34801	1.72315e-07
Adam23	28.6137	25.9604	27.5832	27.009	20.7651	19.2376	22.2465	24.6335	27.0086	20.9417	27.9913	6.7705	5.3129	2.6041	3.7633	4.6199	4.7279	5.3047	-2.29827	-2.52884	-0.230566	2.09156e-09
Adam24	1	1	1	1	1	1	1	1	1	1	1	1	1	1	1	1	1	1	0	0	0	1
Adam25	1	1	1	1	1	1	1	1	1	1	1	1	1	1	1	1	1	1	0	0	0	1
Adam26a	1	1	1	1	1	1	1	1	1	1	1	1	1	1	1	1	1	1	0	0	0	1
Adam26b	1	1	1	1	1	1	1	1	1	1	1	1	1	1	1	1	1	1	0	0	0	1
Adam28	1	1	1	1	1	1	1	1	1	1	1	1	1	1	1	1	1	1	0	0	0	1
Adam29	1	1	1	1	1	1	1	1	1	1	1	1	1	1	1	1	1	1	0	0	0	1
Adam3	1	1	1	1	1	1	1	1	1	1	1	1	1	1	1	1	1	1	0	0	0	1
Adam30	1	1	1	1	1	1	1	1	1	1	1	1	1	1	1	1	1	1	0	0	0	1
Adam32	1	1	1	1	1	1	1	1	1	1	1	1	1	1	1	1	1	1	0	0	0	1
Adam33	1.0781	1.1767	1	1.4211	1	1	1	1	1	1	1	1	1	1	1	1	1	1	0	-0.225244	-0.225244	0.00923851
Adam34	1	1	1	1	1	1	1	1	1	1	1	1	1	1	1	1	1	1	0	0	0	1
Adam39	1	1	1	1	1	1	1	1	1	1	1	1	1	1	1	1	1	1	0	0	0	1
Adam4	1.6497	1.8526	1.7243	1.532	1.6872	1.3461	1.4216	1.7208	1.4085	1.4722	1.5643	1.0609	1.2829	1.154	1.7212	1.3505	1.6254	1.3678	-0.151389	-0.306661	-0.155272	0.0679106
Adam5	1	1	1	1	1	1	1	1	1	1	1	1	1	1	1	1	1	1	0	0	0	1
Adam6b	1	1	1	1	1	1	1	1	1	1	1	1	1	1	1	1	1	1	0	0	0	1
Adam7	1	1	1	1	1	1	1	1	1	1	1	1	1	1	1	1	1	1	0	0	0	1
Adam8	1	1.0601	1.2214	1.2332	1.5703	1	1.5173	1.1893	1.6289	1.2719	1.4459	1.355	1.0885	1.8436	2.0586	1.0832	1.4763	1.6224	0.129528	0.41412	0.284592	0.194654
Adam9	14.5186	13.967	15.6148	14.6092	42.7211	41.938	37.0013	45.3767	44.1452	46.5883	52.7003	46.8198	55.5934	49.6534	49.8662	41.4383	48.1997	44.1466	0.112789	1.70822	1.59543	1.03756e-10
Adamdec1	1	1	1	1	1	1	1	1	1	1	1	1	1	1	1	1	1	1	0	0	0	1
Adamts1	3.013	2.0705	4.2184	2.8613	25.7191	21.723	14.8427	26.3076	24.4545	33.6991	28.0828	16.2398	27.7471	18.0405	30.3288	24.3741	30.6202	33.743	0.0507919	3.08879	3.03799	1.81655e-08
Adamts10	5.1597	5.407	4.5186	5.0088	4.5351	5.5279	5.4003	6.7103	5.8058	6.2968	6.7365	5.7663	7.6936	7.1312	10.6533	11.086	9.9094	6.9154	0.528434	0.750378	0.221944	0.00194395
Adamts12	1	1	1	1	1	1	1	1	1	1	1	1	1	1	1	1.6573	1	1	0.129481	0.129481	0	0.684299
Adamts13	1	1	1	1	1	1	1	1	1	1	1	1	1	1	1	1	1	1	0	0	0	1
Adamts14	1	1	1	1	1	1	1	1.3274	1	1.2397	1.2683	1.8757	2.8808	4.2386	6.0448	5.4083	5.8397	6.4226	2.06167	2.22433	0.162652	1.36978e-06
Adamts15	1.0833	1.0994	1.2269	1.4002	1	1	1	1	1.0975	1	1	1	1.0166	1	1	1	1	1	-0.0165388	-0.26256	-0.246021	0.000859549
Adamts16	1.4513	1.5145	1	1.0722	1	1	1	1	1	1	1	1	1	1	1	1	1	1	0	-0.332851	-0.332851	0.00703434
Adamts17	2.0448	1.9654	1.8612	1.7548	1	1	1.0429	1	1	1	1	1.0142	1	1	1.2486	1.2236	1.0458	1	0.0969017	-0.825248	-0.92215	4.37772e-09
Adamts18	1	1	1	1	1	1	1	1	1	1	1	1	1	1	1	1	1	1	0	0	0	1
Adamts19	1	1	1	1	1	1	1	1	1	1	1	1	1	1	1	1	1	1	0	0	0	1
Adamts2	1.1614	1.2466	1.1298	1	1	1	1	1	1	1	1	1	1	1	1	1	1	1	0	-0.181993	-0.181993	0.000724022
Adamts20	2.8421	2.5521	2.581	2.4248	1.3402	2.3129	2.2341	1.8077	1.5081	1.4177	1.1703	1.6413	1.9382	1.2398	2.1919	2.7455	2.2463	1.2531	0.16897	-0.457282	-0.626252	0.0506655
Adamts3	3.5796	2.6122	3.1897	3.0801	1	0.9982	1.4846	1.1012	2.5335	1	1	2.6664	5.7418	4.5626	7.778	3.7421	4.6931	5.7139	1.93643	0.678296	-1.25813	7.38965e-06
Adamts4	2.3227	1.6822	2.5271	2.4004	44.5824	28.9757	16.3013	38.2376	48.2182	46.5611	38.3769	8.7273	6.6351	7.8366	10.8561	8.8955	11.551	9.4153	-2.03118	2.03172	4.0629	3.37735e-09
Adamts5	1	1	1	1	1.436	1.1067	1.2193	1.1583	1.1959	1.221	1.3294	1.7369	1.7133	1.5434	1.6712	2.2758	2.0756	1.6859	0.551529	0.85964	0.308111	1.19124e-06
Adamts6	2.0123	2.1415	2.8873	2.1673	5.82	4.9776	4.692	4.8959	5.5369	6.334	6.4753	7.9859	10.548	8.7821	11.0029	11.5541	9.6438	9.7762	0.839195	2.10433	1.26514	1.38186e-09
Adamts7	1	1	1	1	1	1	1	1.0764	1	1.1846	1	1.0415	1.5691	1.7917	2.9515	3.2537	2.305	2.0717	1.0452	1.09802	0.0528133	0.000399022
Adamts8	1	1	1	1	1	1	1	1	1	1	1	1	1	1	1	1	1	1	0	0	0	1
Adamts9	1	1.3321	1.0845	1.425	33.9912	24.5545	22.8993	41.4607	41.3385	50.7756	53.3163	9.8023	15.9145	10.5158	15.4777	15.0228	17.7205	12.5513	-1.46791	3.51715	4.98506	1.99404e-10
Adamtsl1	1	1.0095	1	1.004	1.7967	2.1559	1.3106	2.1963	2.1229	2.0407	1.5965	1	1	1	1	1	1	1	-0.917252	-0.0048609	0.912391	4.4385e-07
Adamtsl2	1.0989	1.449	2.2114	1.3266	1	1	1	1.0257	1	0.997	1.2138	2.4478	2.2009	2.2881	2.7782	1.9628	1.4468	2.8906	1.14608	0.588544	-0.557533	3.38111e-05
Adamtsl3	1	1	1	1	3.9845	4.081	3.1828	4.0468	3.4556	5.0347	3.6617	12.7755	21.1208	17.5114	19.8092	18.276	20.6065	12.9765	2.16482	4.13605	1.97123	6.89794e-12
Adamtsl4	0.9968	1.2292	1.2395	1.4723	2.1672	2.4334	1.5943	3.26	2.5183	3.4044	2.4844	1.7274	1.8067	1.8989	3.1628	1.9268	2.4678	3.3632	-0.127285	0.920313	1.0476	0.00191465
Adamtsl5	1	1	1	1.0206	1	1	1	1	1	1	1	1	1	1	1	1	1	1	0	-0.00741081	-0.00741081	0.269308
Adap1	63.4247	53.8923	60.2879	57.744	18.3288	18.8863	20.4182	18.6102	17.9049	14.0238	14.8708	7.0389	4.6724	4.9534	3.2886	4.2192	4.6877	10.6142	-1.64017	-3.38317	-1.74299	5.34458e-09
Adap2	3.2287	3.498	3.4265	3.5009	10.4656	7.6121	6.4156	9.6436	10.9883	10.0375	8.6447	7.0057	4.966	8.1475	5.0225	4.5428	6.0187	6.6584	-0.590967	0.826068	1.41703	4.83332e-06
Adar	22.2398	22.546	23.7009	24.9551	18.7575	16.1179	15.7151	21.0819	22.2802	23.5755	21.9054	16.5267	13.3547	13.6745	16.3973	12.3536	16.4854	17.3762	-0.393223	-0.62314	-0.229918	0.000497351
Adarb1	20.9888	19.045	22.8595	22.0906	14.2394	7.8194	9.5008	10.1763	14.2991	5.6887	7.3041	7.1549	9.1181	5.0669	5.6101	4.86	5.8978	4.9901	-0.693012	-1.80038	-1.10737	1.34044e-05
Adarb2	5.0518	5.6778	5.2116	4.8242	2.5385	1.6818	2.5982	1.5994	1.939	1.0882	1	1.9409	1.4978	1	1	1	1	1	-0.560485	-2.10644	-1.54596	5.32674e-06
Adat1	1.6471	1.9827	1.7871	1.9605	1.9284	1.92	2.0082	1.9337	1.7722	1.8794	1.9094	1.9932	2.1061	2.1582	2.82	2.208	2.1116	1.8079	0.187566	0.236007	0.0484409	0.0512207
Adat2	3.4196	3.9029	3.4801	3.4927	3.9059	4.5311	4.6559	5.4376	5.2083	5.1756	5.8607	5.7302	6.5365	5.7992	6.9681	8.1332	6.4564	5.7765	0.384641	0.8598	0.475159	1.06914e-05
Adat3	1.7607	1.7096	1.8655	1.6459	1.9742	1.7268	1.6512	2.7412	2.9963	3.0856	2.4461	1.678	1.8109	2.0246	3.0053	2.416	2.8338	2.4151	-0.0385004	0.405536	0.444037	0.185605
Adc	12.4462	11.7445	11.7253	11.5764	2.7568	3.7859	4.2611	5.6224	5.71	4.5423	4.358	3.5832	3.1562	4.8589	4.7843	3.2647	5.9566	8.9706	0.155743	-1.26534	-1.42109	0.000160618
Adck1	11.5767	11.3756	10.2674	11.356	7.8191	7.6058	7.2178	8.643	9.3606	9.322	9.1164	8.9728	7.9067	7.563	7.6002	7.4792	8.4986	9.5042	-0.038603	-0.439431	-0.400828	0.000373341
Adck2	3.8809	3.5157	3.3176	3.6944	2.5894	2.4756	2.4192	2.7257	2.962	2.8706	2.4062	2.1615	1.948	2.0825	2.1085	1.8919	1.8903	1.9347	-0.3963	-0.847066	-0.450766	2.02838e-08
Adck3	10.7698	10.5432	9.1703	9.8706	3.2461	4.4745	6.3588	4.663	4.4163	3.8177	3.2929	3.0762	3.2272	2.2003	2.4332	2.4316	2.4591	2.3434	-0.736217	-1.95843	-1.22221	5.57092e-08
Adck4	7.4486	8.8891	9.5362	10.8599	5.3256	6.912	5.7039	6.8492	7.9424	8.5998	7.6295	5.2632	4.1056	6.3908	6.2142	6.2583	6.3289	8.3278	-0.191073	-0.583862	-0.392789	0.0175219
Adck5	6.1762	5.5761	6.5726	6.7239	3.955	4.6513	5.4094	6.1223	6.8527	5.854	6.153	4.9377	4.6338	4.6384	6.7878	6.0937	5.3966	5.445	-0.0399356	-0.208643	-0.168707	0.429191
Adcy1	72.2205	76.3197	73.3701	79.7386	6.5243	25.3428	26.4608	16.4196	9.6069	11.0321	7.7864	11.6743	7.3488	3.1785	5.1301	6.6758	3.5882	10.4097	-1.1038	-3.45896	-2.35516	4.38095e-06
Adcy10	1	1	1	1	1	1	1	1	1	1	1	1	1	1	1	1	1	1	0	0	0	1
Adcy2	33.1052	32.5013	35.1437	33.9282	3.0726	9.2022	13.8453	5.8192	3.1266	3.3915	2.3439	5.1964	4.133	1.6191	2.8883	3.0721	2.8943	4.8106	-0.729148	-3.25933	-2.53019	9.36562e-06
Adcy3	12.693	12.1311	12.3017	14.5391	4.8025	5.3408	6.6807	7.1547	6.1097	5.7147	5.575	6.5721	6.8588	6.0892	8.3103	7.6665	7.9587	7.4695	0.29951	-0.828162	-1.12767	2.67248e-07
Adcy4	1	1	1	1	1	1	1	1	1	1	1	1.2262	1	1.1667	1.0457	1.3491	1.1664	1.6265	0.293724	0.293724	0	0.00915376
Adcy5	24.6695	21.9713	30.9651	30.7258	9.4616	9.2155	7.9885	12.2678	30.2892	11.479	14.5151	4.2011	3.8111	2.3959	4.0733	4.7712	4.4222	8.2874	-1.57485	-2.56837	-0.993524	7.16496e-06
Adcy6	8.0811	9.0741	8.6628	8.543	9.1016	9.4451	8.6016	11.0109	10.709	11.1752	10.9234	7.8	8.5035	9.8402	11.8911	12.3542	11.2992	9.3701	0.00185892	0.240876	0.239017	0.203899
Adcy7	2.6267	2.3922	2.5179	2.0517	5.8609	4.3955	3.8476	6.5387	6.0808	6.5902	6.0285	5.4325	3.2135	6.2634	4.5273	3.8585	5.2166	6.1034	-0.184672	1.04467	1.22935	7.71691e-05
Adcy8	9.9908	9.6751	9.698	11.71	3.5132	3.0863	3.6711	2.7146	2.268	1.8328	1.2226	2.0086	1.2629	1.4959	1	1	1.3391	1.5216	-0.927198	-2.90025	-1.97306	1.86872e-07
Adcy9	23.0956	21.706	18.805	19.9165	3.7616	7.8743	11.1665	7.0696	6.0337	4.6622	4.1541	5.6509	4.1266	3.7865	3.6804	4.1812	4.1665	6.1167	-0.496101	-2.20465	-1.70855	2.04241e-06
Adcyap1	3.5851	4.2886	5.7116	5.2423	1.5058	1	1.221	1	1	1	1	1	1	1	1	1	1.5713	1	-0.02933	-2.12159	-2.09226	6.87054e-09
Adcyap1r1	22.566	23.163	22.5123	21.7517	10.0039	15.6982	12.7786	11.2578	12.5176	9.5838	9.0263	25.3062	17.5568	17.3502	19.3033	16.8544	17.6749	15.8954	0.68425	-0.277381	-0.961631	1.5753e-05
Add1	77.4372	75.6923	78.9465	78.0969	74.1381	75.3544	67.0884	73.9651	75.2171	80.8162	75.2557	59.6644	49.7349	48.8326	49.8158	49.8807	49.197	51.743	-0.540139	-0.596973	-0.0568339	1.1535e-08
Add2	33.2001	31.7949	35.1622	31.2354	7.6225	13.0115	16.1897	13.0129	11.5652	8.8049	9.1745	8.0828	10.3446	4.4542	7.7533	7.5785	7.5368	8.435	-0.550899	-2.08527	-1.53437	6.02355e-07
Add3	25.9365	26.0243	25.221	25.7131	36.7102	46.9733	33.7893	35.5469	32.773	44.5945	36.1887	51.582	53.4209	53.4039	55.6376	67.2333	64.443	52.8734	0.580374	1.14639	0.56602	1.14489e-07
Adgb	1	1	1	1	1	1	1	1	1	1	1	1	1	1	1	1	1	1	0	0	0	1
Adh1	1	1	1	1	1	1	1	1	1	1	1	1.4043	1	1	1	1	1	1.3482	0.147307	0.147307	0	0.287911
Adh4	1	1	1	1	1	1	1	1	1	1	1	1	1	1	1	1	1	1	0	0	0	1
Adh5	21.6181	21.5879	19.7456	19.4418	54.2578	51.3498	44.5322	51.3232	55.4346	56.9733	56.3268	50.3744	59.4537	63.9233	59.2047	56.3678	57.2699	59.4841	0.133461	1.4938	1.36034	5.13455e-11
Adh6a	1	1	1	1	1	1	1	1	1	1	1	1	1	1	1	1	1	1	0	0	0	1
Adh6-ps1	1	1	1	1	1	1	1	1	1	1	1	1	1	1	1	1	1	1	0	0	0	1
Adh7	1	1	1	1	1	1	1	1	1	1	1	1	1	3.8683	1	1	1.313	1	0.540495	0.540495	0	0.510517
Adhfe1	2.9656	2.3496	2.1129	2.5127	3.0084	4.8276	3.2982	3.6694	4.0255	3.0556	2.8945	8.155	4.9176	5.773	3.8199	2.9851	3.7728	6.5592	0.53817	1.04851	0.510341	0.00468852
Adi1	5.7369	5.3058	7.6298	4.442	10.6777	10.8787	6.5694	7.012	7.918	6.3407	6.6823	7.2542	5.8716	6.5355	6.8296	5.9385	6.6795	6.4049	-0.301151	0.170151	0.471302	0.0537796
Adig	1	1	1	1	1	1	1	1	1	1	1	1	1	1	1	1	1	1	0	0	0	1
[truncated: 19,945 more rows]
