# Supplementary material for: Deep multiomics profiling of brain tumors identifies signaling networks downstream of cancer driver genes
Source: Nat Commun. 2019 Aug 16;10:3718. doi: 10.1038/s41467-019-11661-4 (PMC6697699; doi:10.1038/s41467-019-11661-4)
Supplement: Supplementary file 7 — Supplementary Data 4 [file 41467_2019_11661_MOESM7_ESM.xlsx]

## Sheet: 4a
Clusters	NetworkGroups	PathwayTerms	Group PValue Corrected with Benjamini-Hochberg	Term PValue Corrected with Benjamini-Hochberg	Differentially Expressed Genes	% DE Genes	# Genes	Ontology Sources	GOID
WP-C1	Group0	Spliceosome	1.3e-10	4e-06	[Acin1, Ccdc12, Ddx23, Gm8994, Hnrnpk, Isy1, Lsm2, Lsm3, Lsm4, Lsm6, Lsm7, Ncbp2, Nhp2l1, Plrg1, Prpf40a, Rbm22, Rbm25, Snrnp27, Snrpa1, Snrpb2, Snrpd2, Srsf10, Srsf5, Srsf6, Srsf9, Thoc1, Thoc2, Tra2b, Txnl4a, U2surp, Xab2]	23.1343	31	KEGG_10.02.2016	GO:0003040
WP-C1	Group0	Processing of Capped Intron-Containing Pre-mRNA	1.3e-10	7e-08	[Ccar1, Clp1, Cpsf3, Ddx23, Dnajc8, Fip1l1, Gtf2f1, Gtf2f2, Hnrnpa0, Hnrnpf, Hnrnpk, Lsm2, Lsm3, Lsm4, Lsm6, Lsm7, Mettl14, Ncbp2, Nhp2l1, Nup153, Nup50, Pabpn1, Papola, Plrg1, Polr2f, Polr2j, Ptbp1, Smc1a, Snrnp27, Snrpa1, Snrpb2, Snrpd2, Srrm1, Srsf5, Srsf6, Srsf9, Txnl4a, Wtap, Ybx1, Zmat5]	23.6686	40	REACTOME_10.02.2016	GO:7083324
WP-C1	Group0	mRNA Splicing - Major Pathway	1.3e-10	1.8e-08	[Ccar1, Clp1, Cpsf3, Ddx23, Dnajc8, Fip1l1, Gtf2f1, Gtf2f2, Hnrnpa0, Hnrnpf, Hnrnpk, Lsm2, Lsm3, Lsm4, Lsm6, Lsm7, Ncbp2, Nhp2l1, Pabpn1, Papola, Plrg1, Polr2f, Polr2j, Ptbp1, Smc1a, Snrnp27, Snrpa1, Snrpb2, Snrpd2, Srrm1, Srsf5, Srsf6, Srsf9, Txnl4a, Ybx1]	26.9231	35	REACTOME_10.02.2016	GO:7083325
WP-C1	Group0	mRNA Splicing	1.3e-10	1.8e-08	[Ccar1, Clp1, Cpsf3, Ddx23, Dnajc8, Fip1l1, Gtf2f1, Gtf2f2, Hnrnpa0, Hnrnpf, Hnrnpk, Lsm2, Lsm3, Lsm4, Lsm6, Lsm7, Ncbp2, Nhp2l1, Pabpn1, Papola, Plrg1, Polr2f, Polr2j, Ptbp1, Smc1a, Snrnp27, Snrpa1, Snrpb2, Snrpd2, Srrm1, Srsf5, Srsf6, Srsf9, Txnl4a, Ybx1, Zmat5]	26.4706	36	REACTOME_10.02.2016	GO:7083326
WP-C1	Group0	mRNA Splicing - Minor Pathway	1.3e-10	0.0018	[Ddx23, Gtf2f1, Gtf2f2, Lsm2, Ncbp2, Nhp2l1, Polr2f, Polr2j, Snrpd2, Srsf6, Txnl4a, Ybx1, Zmat5]	25	13	REACTOME_10.02.2016	GO:7083389
WP-C1	Group0	mRNA Capping	1.3e-10	0.013	[Cdk7, Gtf2f1, Gtf2f2, Ncbp2, Polr2f, Polr2j, Rngtt, Supt5]	25.8065	8	REACTOME_10.02.2016	GO:7083430
WP-C1	Group1	RNA Polymerase III Transcription Initiation From Type 1 Promoter	0.016	0.035	[Crcp, Gtf3c2, Gtf3c4, Gtf3c6, Polr1d, Polr2f, Polr3c]	23.3333	7	REACTOME_10.02.2016	GO:7083416
WP-C1	Group1	RNA Polymerase III Transcription Initiation From Type 2 Promoter	0.016	0.03	[Crcp, Gtf3c2, Gtf3c4, Gtf3c6, Polr1d, Polr2f, Polr3c]	24.1379	7	REACTOME_10.02.2016	GO:7083449
WP-C1	Group10	Protein export	0.004	0.0037	[Hspa5, Sec11a, Sec11c, Sec61a1, Sec61b, Sec62, Sec63, Spcs1, Srp14]	29.0323	9	KEGG_10.02.2016	GO:0003060
WP-C1	Group10	Unfolded Protein Response (UPR)	0.004	0.042	[Mbtps1, Sec61a1, Sec61b, Sec62, Sec63]	27.7778	5	REACTOME_10.02.2016	GO:7084038
WP-C1	Group11	RNA degradation	0.0023	0.0012	[C1d, Cnot6, Dis3, Exosc2, Exosc3, Exosc5, Exosc7, Exosc8, Lsm2, Lsm3, Lsm4, Lsm6, Lsm7, Mphosph6, Pabpc4l, Pabpc5, Parn, Skiv2l2]	21.6867	18	KEGG_10.02.2016	GO:0003018
WP-C1	Group11	mRNA decay by 5' to 3' exoribonuclease	0.0023	0.026	[Lsm2, Lsm3, Lsm4, Lsm6, Lsm7]	31.25	5	REACTOME_10.02.2016	GO:7084140
WP-C1	Group11	Deadenylation-dependent mRNA decay	0.0023	0.0012	[Cnot6, Dis3, Exosc2, Exosc3, Exosc5, Exosc7, Exosc8, Lsm2, Lsm3, Lsm4, Lsm6, Lsm7, Parn]	26	13	REACTOME_10.02.2016	GO:7084141
WP-C1	Group11	mRNA decay by 3' to 5' exoribonuclease	0.0023	0.00059	[Dis3, Exosc2, Exosc3, Exosc5, Exosc7, Exosc8]	54.5455	6	REACTOME_10.02.2016	GO:7084143
WP-C1	Group11	Butyrate Response Factor 1 (BRF1) binds and destabilizes mRNA	0.0023	0.00091	[Dis3, Exosc2, Exosc3, Exosc5, Exosc7, Exosc8, Mapkapk2]	43.75	7	REACTOME_10.02.2016	GO:7084186
WP-C1	Group11	KSRP (KHSRP) binds and destabilizes mRNA	0.0023	0.00036	[Dis3, Exosc2, Exosc3, Exosc5, Exosc7, Exosc8, Parn]	50	7	REACTOME_10.02.2016	GO:7084187
WP-C1	Group12	Cell-extracellular matrix interactions	5.8e-05	0.0001	[Fermt2, Flna, Flnc, Itgb1, Lims1, Rsu1, Vasp]	58.3333	7	REACTOME_10.02.2016	GO:7084146
WP-C1	Group13	N-glycan trimming in the ER and Calnexin/Calreticulin cycle	0.015	0.033	[Calr, Canx, Edem2, Mlec, Pdia3]	29.4118	5	REACTOME_10.02.2016	GO:7084199
WP-C1	Group14	E2F mediated regulation of DNA replication	1.9e-05	1.8e-05	[Ccnb1, Cdc45, Cdk1, Dhfr, Pcna, Pola1, Pola2, Prim1, Prim2, Rrm2, Tyms]	44	11	REACTOME_10.02.2016	GO:7083539
WP-C1	Group14	G1/S-Specific Transcription	1.9e-05	0.00059	[Cdc45, Cdk1, Dhfr, Pcna, Pola1, Rrm2, Tyms]	46.6667	7	REACTOME_10.02.2016	GO:7084201
WP-C1	Group14	Nucleotide Metabolism	1.9e-05	0.013	[Dhfr, Mthfd2, Pola1, Pold1, Rrm1, Rrm2]	31.5789	6	WikiPathways_10.02.2016	GO:0000087
WP-C1	Group15	Complement and coagulation cascades	0.001	2.2e-07	[Bdkrb2, C3, C5ar1, C8a, C8b, C9, Cfb, F2, Fga, Fgb, Fgg, Klkb1, Kng1, Kng2, Plg, Serpina1a, Serpina1b, Serpina1c, Serpina1d, Serpinc1, Serpind1, Serpine1, Serpinf2, Serping1]	31.1688	24	KEGG_10.02.2016	GO:0004610
WP-C1	Group15	Hemostasis	0.001	0.027	[Alb, Apoa1, Cbx5, Cenpe, Csk, Dock1, Ep300, F2, Fga, Fgb, Fgg, Flna, Fn1, H3f3a, H3f3c, Hist1h3a, Hist1h3b, Hrg, Itga6, Itgb1, Itpr2, Jmjd1c, Kif11, Kif15, Kif18a, Kif22, Kif23, Kif2c, Kif4, Klkb1, Kng1, Kng2, Lamp2, Lyn, Maff, Pde3a, Pde3b, Pdpn, Pf4, Plg, Ppil2, Procr, Racgap1, Rad51b, Serpinc1, Serpind1, Serpine1, Serpinf2, Serping1, Slc7a6, Thbs1, Trf, Vav2]	12.4413	53	REACTOME_10.02.2016	GO:7083557
WP-C1	Group15	Response to elevated platelet cytosolic Ca2+	0.001	0.00082	[Alb, Apoa1, Fga, Fgb, Fgg, Flna, Fn1, Hrg, Kng1, Kng2, Lamp2, Pf4, Plg, Serpine1, Serpinf2, Serping1, Thbs1, Trf]	22.5	18	REACTOME_10.02.2016	GO:7083558
WP-C1	Group15	Common Pathway of Fibrin Clot Formation	0.001	0.0014	[F2, Fga, Fgb, Fgg, Pf4, Procr, Serpinc1, Serpind1]	36.3636	8	REACTOME_10.02.2016	GO:7083583
WP-C1	Group15	Formation of Fibrin Clot (Clotting Cascade)	0.001	0.00054	[F2, Fga, Fgb, Fgg, Klkb1, Kng1, Kng2, Pf4, Procr, Serpinc1, Serpind1, Serping1]	30	12	REACTOME_10.02.2016	GO:7083584
WP-C1	Group15	Intrinsic Pathway of Fibrin Clot Formation	0.001	0.009	[F2, Klkb1, Kng1, Kng2, Serpinc1, Serpind1, Serping1]	30.4348	7	REACTOME_10.02.2016	GO:7083617
WP-C1	Group15	Platelet degranulation	0.001	0.00036	[Alb, Apoa1, Fga, Fgb, Fgg, Flna, Fn1, Hrg, Kng1, Kng2, Lamp2, Pf4, Plg, Serpine1, Serpinf2, Serping1, Thbs1, Trf]	24	18	REACTOME_10.02.2016	GO:7083985
WP-C1	Group15	Factors involved in megakaryocyte development and platelet production	0.001	0.01	[Cbx5, Cenpe, Dock1, Ep300, H3f3a, H3f3c, Hist1h3a, Hist1h3b, Jmjd1c, Kif11, Kif15, Kif18a, Kif22, Kif23, Kif2c, Kif4, Maff, Racgap1, Rad51b]	17.5926	19	REACTOME_10.02.2016	GO:7084228
WP-C1	Group15	Kinesins	0.001	6.4e-05	[Cenpe, Kif11, Kif15, Kif18a, Kif22, Kif23, Kif2c, Kif4, Racgap1]	47.3684	9	REACTOME_10.02.2016	GO:7084275
WP-C1	Group15	Complement and Coagulation Cascades	0.001	0.0032	[C3, C5ar1, C9, Cfb, F2, Fgb, Klkb1, Kng1, Plg, Serpinc1, Serpind1, Serpine1, Serpinf2, Serping1]	22.5806	14	WikiPathways_10.02.2016	GO:0000449
WP-C1	Group15	Blood Clotting Cascade	0.001	0.0038	[F2, Fga, Fgb, Fgg, Plg, Serpine1, Serpinf2]	35	7	WikiPathways_10.02.2016	GO:0000460
WP-C1	Group16	G0 and Early G1	0.00032	0.00053	[Cdk2, E2f5, Hdac1, Lin54, Lin9, Pcna, Rbbp4, Rbl1, Top2a]	37.5	9	REACTOME_10.02.2016	GO:7084288
WP-C1	Group17	Mitotic Prophase	0.0016	0.003	[Banf1, Ccnb1, Cdk1, H3f3a, H3f3c, Hist1h3a, Hist1h3b, Hist1h4a, Mastl, Ncapd3, Ncapg2, Ncaph2, Nup153, Nup50, Plk1, Set, Smc2, Smc4, Vrk1]	19.5876	19	REACTOME_10.02.2016	GO:7084425
WP-C1	Group17	Condensation of Prophase Chromosomes	0.0016	0.00014	[Ccnb1, Cdk1, H3f3a, H3f3c, Hist1h3a, Hist1h3b, Hist1h4a, Ncapd3, Ncapg2, Ncaph2, Plk1, Set, Smc2, Smc4]	30.4348	14	REACTOME_10.02.2016	GO:7084428
WP-C1	Group18	Homologous recombination	2.3e-08	0.00038	[Blm, Brca2, Pold1, Pold2, Rad50, Rad51, Rad51b, Rpa1, Rpa2, Rpa3]	35.7143	10	KEGG_10.02.2016	GO:0003440
WP-C1	Group18	Fanconi anemia pathway	2.3e-08	0.00045	[Apitd1, Blm, Brca1, Brca2, Brip1, Fanca, Fancd2, Fancg, Fanci, Rad51, Rev3l, Rpa1, Rpa2, Rpa3]	27.451	14	KEGG_10.02.2016	GO:0003460
WP-C1	Group18	Presynaptic phase of homologous DNA pairing and strand exchange	2.3e-08	1.4e-10	[Atm, Bard1, Blm, Brca1, Brca2, Brip1, Chek1, Dna2, Rad50, Rad51, Rad51b, Rad9a, Rfc2, Rfc3, Rfc4, Rfc5, Rpa1, Rpa2, Rpa3, Topbp1]	51.2821	20	REACTOME_10.02.2016	GO:7084592
WP-C1	Group18	Fanconi Anemia Pathway	2.3e-08	0.023	[Apitd1, Fanca, Fancd2, Fancg, Fanci, Rpa1, Rpa2, Rpa3]	23.5294	8	REACTOME_10.02.2016	GO:7084612
WP-C1	Group19	Mitotic Telophase/Cytokinesis	1.6e-13	2e-10	[Kif20a, Kif23, Nipbl, Pds5a, Pds5b, Plk1, Rad21, Smc1a, Smc3, Stag1, Stag2, Wapl]	85.7143	12	REACTOME_10.02.2016	GO:7083602
WP-C1	Group19	Establishment of Sister Chromatid Cohesion	1.6e-13	3.4e-11	[Cdca5, Esco1, Esco2, Pds5a, Pds5b, Rad21, Smc1a, Smc3, Stag1, Stag2, Wapl]	100	11	REACTOME_10.02.2016	GO:7084443
WP-C1	Group19	Cohesin Loading onto Chromatin	1.6e-13	2.3e-08	[Nipbl, Pds5a, Pds5b, Rad21, Smc1a, Smc3, Stag1, Stag2, Wapl]	90	9	REACTOME_10.02.2016	GO:7084444
WP-C1	Group2	DNA replication initiation	1.3e-14	2.6e-06	[Pola1, Pola2, Pole, Pole2, Prim1, Prim2]	100	6	REACTOME_10.02.2016	GO:7083225
WP-C1	Group2	Activation of the pre-replicative complex	1.3e-14	2.2e-11	[Cdc45, Cdk2, Mcm10, Mcm2, Mcm3, Mcm4, Mcm5, Mcm6, Mcm7, Pola1, Pola2, Pole, Pole2, Prim1, Prim2, Rpa1, Rpa2, Rpa3]	62.069	18	REACTOME_10.02.2016	GO:7083228
WP-C1	Group2	G1/S Transition	1.3e-14	3.2e-09	[Ccnb1, Cdc45, Cdk1, Cdk2, Cdk7, Cks1b, Dhfr, Max, Mcm10, Mcm2, Mcm3, Mcm4, Mcm5, Mcm6, Mcm7, Pcna, Pola1, Pola2, Pole, Pole2, Prim1, Prim2, Psmb10, Psmb8, Psme1, Psme2, Rpa1, Rpa2, Rpa3, Rrm2, Skp2, Tyms]	30.4762	32	REACTOME_10.02.2016	GO:7083229
WP-C1	Group2	E2F mediated regulation of DNA replication	1.3e-14	1.8e-05	[Ccnb1, Cdc45, Cdk1, Dhfr, Pcna, Pola1, Pola2, Prim1, Prim2, Rrm2, Tyms]	44	11	REACTOME_10.02.2016	GO:7083539
WP-C1	Group2	Telomere C-strand synthesis initiation	1.3e-14	2.6e-06	[Pola1, Pola2, Pole, Pole2, Prim1, Prim2]	100	6	REACTOME_10.02.2016	GO:7083769
WP-C1	Group2	Telomere C-strand (Lagging Strand) Synthesis	1.3e-14	3.3e-17	[Dna2, Fen1, Lig1, Pcna, Pola1, Pola2, Pold1, Pold2, Pole, Pole2, Prim1, Prim2, Rfc1, Rfc2, Rfc3, Rfc4, Rfc5, Rpa1, Rpa2, Rpa3]	86.9565	20	REACTOME_10.02.2016	GO:7083770
WP-C1	Group2	G1/S-Specific Transcription	1.3e-14	0.00059	[Cdc45, Cdk1, Dhfr, Pcna, Pola1, Rrm2, Tyms]	46.6667	7	REACTOME_10.02.2016	GO:7084201
WP-C1	Group20	Condensation of Prometaphase Chromosomes	0.00053	0.0009	[Ncapd2, Ncapg, Ncaph, Smc2, Smc4]	62.5	5	REACTOME_10.02.2016	GO:7084446
WP-C1	Group21	Lysine degradation	0.001	0.0018	[Colgalt1, Colgalt2, Dot1l, Ehmt1, Pipox, Plod1, Plod2, Plod3, Setd2, Setdb1, Suv39h2, Suv420h2, Whsc1]	25	13	KEGG_10.02.2016	GO:0000310
WP-C1	Group22	Regulation of HSF1-mediated heat shock response	0.0004	0.0055	[Atm, Mapkapk2, Rpa1, Rpa2, Rpa3, Rps19bp1]	37.5	6	REACTOME_10.02.2016	GO:7084480
WP-C1	Group22	Cellular response to heat stress	0.0004	0.023	[Atm, Eef1a1, Ep300, Mapkapk2, Rpa1, Rpa2, Rpa3, Rps19bp1]	23.5294	8	REACTOME_10.02.2016	GO:7084481
WP-C1	Group22	Mismatch repair (MMR) directed by MSH2:MSH3 (MutSbeta)	0.0004	1.9e-05	[Lig1, Msh2, Pold1, Pold2, Rpa1, Rpa2, Rpa3]	70	7	REACTOME_10.02.2016	GO:7084526
WP-C1	Group23	Protein processing in endoplasmic reticulum	0.001	0.002	[Bak1, Bax, Calr, Canx, Ckap4, Dad1, Ddost, Dnajc3, Edem2, Hsp90b1, Hspa5, Mbtps1, P4hb, Pdia3, Pdia4, Pdia6, Rpn1, Rrbp1, Sec61a1, Sec61b, Sec62, Sec63, Sil1, Stt3a, Stt3b, Tram1, Txndc5, Ube2g1, Ubqln3]	17.0588	29	KEGG_10.02.2016	GO:0004141
WP-C1	Group24	Type II interferon signaling (IFNG)	0.0036	0.0073	[Cybb, Gbp2b, Icam1, Ifit2, Irf8, Irf9, Isg15, Stat1, Tap1]	26.4706	9	WikiPathways_10.02.2016	GO:0001253
WP-C1	Group25	PluriNetWork	9.5e-08	1.7e-07	[Atrx, Brca1, Cad, Ccnd1, Cdk2, Chd4, Creb1, Dnmt1, Dnmt3a, Ehmt1, Ep300, Ewsr1, Ezh2, Fam129a, Gatad2a, H3f3a, H3f3c, Hcfc1, Hdac1, Hells, Icam1, Itgb1, Kdm3a, Kdm6b, Leo1, Lyar, Mbd3, Med12, Mta1, Mta2, Mtf2, Ncl, Paf1, Rbbp4, Rbbp7, Rbpj, Rela, Relb, Rest, Rif1, Rnf2, Sall1, Smarca5, Smarcad1, Smarcc1, Sox2, Sp1, Ssrp1, Stat3, Suz12, Terf2, Trim24, Trim28, Ube2i, Uhrf1, Zfp219, Zfp57]	19.322	57	WikiPathways_10.02.2016	GO:0001763
WP-C1	Group26	TNF-alpha NF-kB Signaling Pathway	2.1e-06	3.9e-06	[Actl6a, Akap8, Casp7, Casp8, Casp8ap2, Cflar, Fadd, Fancd2, Fbl, Flna, Gtf2i, Hdac1, Ktn1, Map3k1, Mcm5, Mcm7, Nfkb2, Nfkbie, Papola, Polr1a, Polr1b, Polr1d, Polr1e, Rela, Relb, Ripk1, Rpl30, Rpl4, Rpl6, Rpl8, Rps11, Rps13, Smarcc1, Stat1, Tnfrsf1a, Traf4, Traip, Txlna, Ube2i]	20.6349	39	WikiPathways_10.02.2016	GO:0000246
WP-C1	Group27	p53 signaling pathway	2.4e-07	0.001	[Atm, Bax, Casp8, Casp9, Ccnb1, Ccnd1, Cdk1, Cdk2, Cdk4, Chek1, Chek2, Fas, Gtse1, Rrm2, Serpine1, Thbs1]	23.5294	16	KEGG_10.02.2016	GO:0004115
WP-C1	Group27	miRNA regulation of DNA Damage Response	2.4e-07	3e-08	[Atm, Bax, Brca1, Casp8, Casp9, Ccnb1, Ccnd1, Cdk1, Cdk2, Cdk4, Chek1, Chek2, Creb1, Fancd2, Fas, H2afx, Mcm7, Rad50, Rad51, Rad9a, Rfc1, Rpa2, Smc1a]	35.3846	23	WikiPathways_10.02.2016	GO:0002087
WP-C1	Group27	p53 signaling	2.4e-07	0.00086	[Atm, Bax, Casp8, Casp9, Ccnb1, Ccnd1, Cdk1, Cdk2, Cdk4, Chek1, Chek2, Fas, Gtse1, Rrm2, Serpine1, Thbs1]	23.8806	16	WikiPathways_10.02.2016	GO:0002902
WP-C1	Group28	Mecp2 and Associated Rett Syndrome	0.0031	0.0063	[Creb1, Ezh2, Fut8, Hnrnpf, Myt1, Rest, Smc3, Sp1, Taf1, Tap1, Ybx1]	23.913	11	WikiPathways_10.02.2016	GO:0002910
WP-C1	Group29	mRNA processing	4.3e-24	1.7e-23	[Acin1, Bard1, Bclaf1, Brca1, Cfb, Clk1, Clk3, Clk4, Clp1, Cpsf3, Ddx21, Ddx56, Dis3, Dnajc8, Eif3g, Ewsr1, Exosc5, Exosc7, Exosc8, Fbl, G3bp1, Hnrnpa0, Hnrnpab, Hnrnpf, Hnrnpk, Igf2bp3, Imp3, Imp4, Lsm2, Lsm4, Lsm7, Mak16, Msi1, Msi2, Ncbp2, Ncl, Nelfe, Nhp2l1, Nifk, Nol8, Nono, Nop9, Npm1, Oas1a, Oas1g, Pabpc5, Pabpn1, Papola, Ppp1r14b, Ppp1r8, Prmt1, Prpf40a, Ptbp1, Ptbp3, Pum2, Pum3, Rad21, R…	25.054	116	WikiPathways_10.02.2016	GO:0000310
WP-C1	Group3	Integrin cell surface interactions	0.0077	0.00093	[Col18a1, Fbn1, Fga, Fgb, Fgg, Fn1, Icam1, Icam2, Itga2, Itga6, Itga8, Itgb1, Itgb5, Thbs1, Tnc]	24.5902	15	REACTOME_10.02.2016	GO:7083559
WP-C1	Group3	Extracellular matrix organization	0.0077	0.015	[Bmp1, Col18a1, Col5a1, Colgalt1, Colgalt2, Crtap, Ctss, Ddr2, Fbn1, Fbn2, Fga, Fgb, Fgg, Fn1, Icam1, Icam2, Itga2, Itga6, Itga8, Itgb1, Itgb5, Klkb1, Lamb1, Mfap1a, P3h1, P4hb, Plg, Plod1, Plod2, Plod3, Ppib, Serpine1, Serpinh1, Thbs1, Tnc]	14.0562	35	REACTOME_10.02.2016	GO:7083560
WP-C1	Group3	Collagen formation	0.0077	0.034	[Bmp1, Col18a1, Col5a1, Colgalt1, Colgalt2, Crtap, Ctss, Itga6, P3h1, P4hb, Plod1, Plod2, Plod3, Ppib, Serpinh1]	16.6667	15	REACTOME_10.02.2016	GO:7084336
WP-C1	Group3	Collagen biosynthesis and modifying enzymes	0.0077	0.0067	[Bmp1, Col18a1, Col5a1, Colgalt1, Colgalt2, Crtap, P3h1, P4hb, Plod1, Plod2, Plod3, Ppib, Serpinh1]	21.6667	13	REACTOME_10.02.2016	GO:7084364
WP-C1	Group30	One carbon pool by folate	0.0024	0.013	[Aldh1l2, Dhfr, Mthfd2, Shmt1, Shmt2, Tyms]	31.5789	6	KEGG_10.02.2016	GO:0000670
WP-C1	Group30	One Carbon Metabolism	0.0024	0.0092	[Dhfr, Dnmt1, Dnmt3a, Ehmt1, Mthfd2, Shmt1, Shmt2, Tyms]	27.5862	8	WikiPathways_10.02.2016	GO:0000435
WP-C1	Group31	Basal transcription factors	5.3e-11	0.00036	[Cdk7, Gtf2e1, Gtf2e2, Gtf2f1, Gtf2f2, Gtf2i, Taf1, Taf10, Taf13, Taf15, Taf4a, Taf5, Taf9b]	29.5455	13	KEGG_10.02.2016	GO:0003022
WP-C1	Group31	mRNA 3'-end processing	5.3e-11	0.0011	[Clp1, Cpsf3, Fip1l1, Ncbp2, Pabpn1, Papola, Srrm1, Srsf5, Srsf6, Srsf9]	31.25	10	REACTOME_10.02.2016	GO:7083327
WP-C1	Group31	Cleavage of Growing Transcript in the Termination Region	5.3e-11	0.0083	[Clp1, Cpsf3, Fip1l1, Ncbp2, Pabpn1, Papola, Srrm1, Srsf5, Srsf6, Srsf9]	24.3902	10	REACTOME_10.02.2016	GO:7083330
WP-C1	Group31	RNA Polymerase II Transcription Termination	5.3e-11	0.0083	[Clp1, Cpsf3, Fip1l1, Ncbp2, Pabpn1, Papola, Srrm1, Srsf5, Srsf6, Srsf9]	24.3902	10	REACTOME_10.02.2016	GO:7083331
WP-C1	Group31	RNA Polymerase II Transcription	5.3e-11	2.1e-08	[Cdk7, Clp1, Cpsf3, Fip1l1, Gtf2e1, Gtf2e2, Gtf2f1, Gtf2f2, Ncbp2, Nelfe, Pabpn1, Papola, Polr2f, Polr2j, Rngtt, Srrm1, Srsf5, Srsf6, Srsf9, Ssrp1, Supt16, Supt4b, Supt5, Taf1, Taf10, Taf13, Taf4a, Taf5, Taf9b, Tcea1, Tceb3]	28.972	31	REACTOME_10.02.2016	GO:7083332
WP-C1	Group31	RNA Polymerase I Promoter Escape	5.3e-11	0.048	[Cdk7, Polr1a, Polr1b, Polr1d, Polr1e, Polr2f, Znrd1]	21.875	7	REACTOME_10.02.2016	GO:7083352
WP-C1	Group31	RNA Polymerase II Pre-transcription Events	5.3e-11	1e-06	[Cdk7, Gtf2e1, Gtf2e2, Gtf2f1, Gtf2f2, Ncbp2, Nelfe, Polr2f, Polr2j, Ssrp1, Supt16, Supt4b, Supt5, Taf1, Taf10, Taf13, Taf4a, Taf5, Taf9b, Tcea1, Tceb3]	31.8182	21	REACTOME_10.02.2016	GO:7083366
WP-C1	Group31	mRNA Splicing - Minor Pathway	5.3e-11	0.0018	[Ddx23, Gtf2f1, Gtf2f2, Lsm2, Ncbp2, Nhp2l1, Polr2f, Polr2j, Snrpd2, Srsf6, Txnl4a, Ybx1, Zmat5]	25	13	REACTOME_10.02.2016	GO:7083389
WP-C1	Group31	RNA Polymerase II Transcription Pre-Initiation And Promoter Opening	5.3e-11	0.00036	[Cdk7, Gtf2e1, Gtf2e2, Gtf2f1, Gtf2f2, Polr2f, Polr2j, Taf1, Taf10, Taf13, Taf4a, Taf5, Taf9b]	29.5455	13	REACTOME_10.02.2016	GO:7083393
WP-C1	Group31	RNA Polymerase II Promoter Escape	5.3e-11	0.00036	[Cdk7, Gtf2e1, Gtf2e2, Gtf2f1, Gtf2f2, Polr2f, Polr2j, Taf1, Taf10, Taf13, Taf4a, Taf5, Taf9b]	29.5455	13	REACTOME_10.02.2016	GO:7083404
WP-C1	Group31	RNA Polymerase II Transcription Initiation And Promoter Clearance	5.3e-11	0.00036	[Cdk7, Gtf2e1, Gtf2e2, Gtf2f1, Gtf2f2, Polr2f, Polr2j, Taf1, Taf10, Taf13, Taf4a, Taf5, Taf9b]	29.5455	13	REACTOME_10.02.2016	GO:7083405
WP-C1	Group31	RNA Polymerase II Transcription Initiation	5.3e-11	0.00036	[Cdk7, Gtf2e1, Gtf2e2, Gtf2f1, Gtf2f2, Polr2f, Polr2j, Taf1, Taf10, Taf13, Taf4a, Taf5, Taf9b]	29.5455	13	REACTOME_10.02.2016	GO:7083407
WP-C1	Group31	mRNA Capping	5.3e-11	0.013	[Cdk7, Gtf2f1, Gtf2f2, Ncbp2, Polr2f, Polr2j, Rngtt, Supt5]	25.8065	8	REACTOME_10.02.2016	GO:7083430
WP-C1	Group31	RNA Pol II CTD phosphorylation and interaction with CE	5.3e-11	0.03	[Cdk7, Gtf2f1, Gtf2f2, Polr2f, Polr2j, Rngtt, Supt5]	24.1379	7	REACTOME_10.02.2016	GO:7083431
WP-C1	Group31	Formation of RNA Pol II elongation complex	5.3e-11	0.00086	[Cdk7, Gtf2f1, Gtf2f2, Ncbp2, Nelfe, Polr2f, Polr2j, Ssrp1, Supt16, Supt4b, Supt5, Tcea1, Tceb3]	27.0833	13	REACTOME_10.02.2016	GO:7083534
WP-C1	Group31	RNA Polymerase II Transcription Elongation	5.3e-11	0.00086	[Cdk7, Gtf2f1, Gtf2f2, Ncbp2, Nelfe, Polr2f, Polr2j, Ssrp1, Supt16, Supt4b, Supt5, Tcea1, Tceb3]	27.0833	13	REACTOME_10.02.2016	GO:7083535
WP-C1	Group31	Formation of the Early Elongation Complex	5.3e-11	0.01	[Cdk7, Gtf2f1, Gtf2f2, Ncbp2, Nelfe, Polr2f, Polr2j, Supt4b, Supt5]	25	9	REACTOME_10.02.2016	GO:7083536
WP-C1	Group31	Estrogen signalling	5.3e-11	0.0095	[Brca1, Ccnd1, Cdk7, Creb1, Ep300, Gtf2e1, Gtf2e2, Gtf2f2, Hdac1, Hdac8, Polr2f, Polr2j, Sp1, Taf13, Taf5]	19.4805	15	WikiPathways_10.02.2016	GO:0001244
WP-C1	Group31	Eukaryotic Transcription Initiation	5.3e-11	0.011	[Cdk7, Gtf2e1, Gtf2e2, Gtf2f2, Polr1a, Polr1b, Polr1d, Polr2j, Taf13, Taf5]	23.2558	10	WikiPathways_10.02.2016	GO:0000567
WP-C1	Group32	HTLV-I infection	0.01	0.02	[Atf1, Atm, Bax, Bub1b, Calr, Canx, Ccnd1, Cd40, Cdk4, Cdkn2b, Chek1, Chek2, Creb1, Crem, E2f3, Ep300, H2-D1, H2-K1, H2-Q1, H2-Q10, H2-Q2, H2-Q6, H2-Q7, H2-T22, H2-T23, Icam1, Mad2l1, Map3k1, Nfkb2, Pcna, Pdgfra, Pold1, Pold2, Pole, Pole2, Rela, Relb, Tnfrsf1a]	13.5231	38	KEGG_10.02.2016	GO:0005166
WP-C1	Group33	Herpes simplex infection	2e-06	3.7e-06	[C3, Casp8, Cdk1, Cdk2, Ddx58, Ep300, Fadd, Fas, Gltscr2, Gtf2i, H2-D1, H2-K1, H2-Q1, H2-Q10, H2-Q2, H2-Q6, H2-Q7, H2-T22, H2-T23, Hcfc1, Hmgn1, Hnrnpk, Ifih1, Irf9, Oas1a, Oas1g, Rela, Skp2, Sp100, Srsf5, Srsf6, Srsf9, Stat1, Taf10, Taf13, Taf4a, Taf5, Taf9b, Tap1, Tap2, Tlr3, Tnfrsf1a]	20	42	KEGG_10.02.2016	GO:0005168
WP-C1	Group34	Transcriptional misregulation in cancer	0.013	0.026	[Aff1, Atf1, Atm, Bmi1, Cd40, Cd86, Cebpb, Dot1l, Etv6, Ewsr1, Fut8, H3f3a, H3f3c, Hdac1, Hist1h3a, Hist1h3b, Id2, Jmjd1c, Max, Rela, Runx1, Sp1, Ss18, Taf15, Whsc1, Zeb1]	14.5251	26	KEGG_10.02.2016	GO:0005202
WP-C1	Group35	N-Glycan biosynthesis	0.012	0.026	[Alg5, Dad1, Ddost, Dolpp1, Dpm3, Fut8, Mgat2, Rpn1, Stt3a, Stt3b]	20.4082	10	KEGG_10.02.2016	GO:0000510
WP-C1	Group36	Epstein-Barr virus infection	2.9e-05	0.0037	[Cd38, Cd40, Cdk1, Cdk2, Ddx58, Ep300, Gtf2e1, Gtf2e2, H2-D1, H2-K1, H2-Q1, H2-Q10, H2-Q2, H2-Q6, H2-Q7, H2-T22, H2-T23, Hdac1, Icam1, Lyn, Nfkb2, Nfkbie, Polr1d, Polr2f, Polr2j, Polr3c, Ptma, Rbpj, Rela, Relb, Ripk1, Skp2, Stat3, Vim]	15.5963	34	KEGG_10.02.2016	GO:0005169
WP-C1	Group36	Viral carcinogenesis	2.9e-05	8.6e-06	[Bak1, Bax, C3, Casp8, Ccnd1, Cdk1, Cdk2, Cdk4, Cdkn2b, Chd4, Chek1, Creb1, Creb5, Ep300, Gtf2e1, Gtf2e2, H2-D1, H2-K1, H2-Q1, H2-Q10, H2-Q2, H2-Q6, H2-Q7, H2-T22, H2-T23, Hdac1, Hdac8, Hist1h2bb, Hist1h4a, Hist2h2bb, Hist2h2be, Hist3h2ba, Hnrnpk, Irf9, Lyn, Mapkapk2, Nfkb2, Pxn, Rbl1, Rbpj, Rela, Skp2, Sp100, Stat3]	18.9655	44	KEGG_10.02.2016	GO:0005203
WP-C1	Group37	Phagosome	0.00062	0.014	[C3, Calr, Canx, Ctss, Cyba, Cybb, Fcgr2b, H2-D1, H2-K1, H2-Q1, H2-Q10, H2-Q2, H2-Q6, H2-Q7, H2-T22, H2-T23, Itga2, Itgb1, Itgb5, Lamp1, Lamp2, Scarb1, Sec61a1, Sec61b, Tap1, Tap2, Thbs1]	15.1685	27	KEGG_10.02.2016	GO:0004145
WP-C1	Group37	Antigen processing and presentation	0.00062	1.3e-05	[B2m, Calr, Canx, Creb1, Ctss, H2-D1, H2-K1, H2-Q1, H2-Q10, H2-Q2, H2-Q6, H2-Q7, H2-T22, H2-T23, Hspa5, Lgmn, Pdia3, Psme1, Psme2, Tap1, Tap2, Tapbp]	26.506	22	KEGG_10.02.2016	GO:0004612
WP-C1	Group37	Allograft rejection	0.00062	0.013	[Cd40, Cd86, Fas, H2-D1, H2-K1, H2-Q1, H2-Q10, H2-Q2, H2-Q6, H2-Q7, H2-T22, H2-T23]	20.6897	12	KEGG_10.02.2016	GO:0005330
WP-C1	Group37	Graft-versus-host disease	0.00062	0.032	[Cd86, Fas, H2-D1, H2-K1, H2-Q1, H2-Q10, H2-Q2, H2-Q6, H2-Q7, H2-T22, H2-T23]	18.9655	11	KEGG_10.02.2016	GO:0005332
WP-C1	Group37	Viral myocarditis	0.00062	0.016	[Casp8, Casp9, Ccnd1, Cd40, Cd86, H2-D1, H2-K1, H2-Q1, H2-Q10, H2-Q2, H2-Q6, H2-Q7, H2-T22, H2-T23, Icam1]	18.2927	15	KEGG_10.02.2016	GO:0005416
WP-C1	Group38	Transcriptional Regulation of Adipocyte Differentiation in 3T3-L1 Pre-adipocytes	0.0009	0.0015	[Cdk11b, Cdk8, Cebpb, Ep300, Med10, Med12, Med17, Med18, Med20, Med29, Med31, Med6]	26.6667	12	REACTOME_10.02.2016	GO:0442533
WP-C1	Group39	Other types of O-glycan biosynthesis	0.0067	0.013	[B3glct, Colgalt1, Colgalt2, Gxylt1, Plod3, Poglut1, Pomt1, Pomt2]	25.8065	8	KEGG_10.02.2016	GO:0000514
WP-C1	Group4	Metabolism of proteins	2e-12	4.2e-12	[Alg5, Arsk, Aurkb, B3glct, Blm, Bmi1, Brca1, Calr, Canx, Cbx2, Cdca8, Ckap4, Ctsc, Ctsh, Dolpp1, Dpm3, Edem2, Eef1a1, Eif1ax, Eif2s2, Eif3g, Eif3l, Eif5a2, F2, Fau, Fuca1, Fut8, Galnt1, Galnt10, Galnt2, Galnt4, Galnt7, Glb1, Incenp, Mbtps1, Mdc1, Mgat2, Mlec, Mta1, Nsmce2, Nup153, Nup50, Pcgf2, Pcna, Pdia3, Phc2, Plg, Rad21, Rnf2, Rpa1, Rpl10a, Rpl11, Rpl13, Rpl13a, Rpl18, Rpl18a, Rpl19, Rpl23a,…	17.4157	124	REACTOME_10.02.2016	GO:7083337
WP-C1	Group4	Post-translational protein modification	2e-12	0.016	[Alg5, Arsk, Aurkb, B3glct, Blm, Bmi1, Brca1, Calr, Canx, Cbx2, Cdca8, Ctsc, Dolpp1, Dpm3, Edem2, Eif5a2, F2, Fuca1, Fut8, Galnt1, Galnt10, Galnt2, Galnt4, Galnt7, Glb1, Incenp, Mdc1, Mgat2, Mlec, Mta1, Nsmce2, Nup153, Nup50, Pcgf2, Pcna, Pdia3, Phc2, Rad21, Rnf2, Rpa1, Slc35a1, Smc1a, Smc3, Smc6, Sp100, Stag1, Stag2, Sumf1, Tdg, Thbs1, Top1, Top2a, Top2b, Ube2i]	12.766	54	REACTOME_10.02.2016	GO:7083632
WP-C1	Group4	SUMOylation	2e-12	2.2e-08	[Aurkb, Blm, Bmi1, Brca1, Cbx2, Cdca8, Incenp, Mdc1, Mta1, Nsmce2, Nup153, Nup50, Pcgf2, Pcna, Phc2, Rad21, Rnf2, Rpa1, Smc1a, Smc3, Smc6, Sp100, Stag1, Stag2, Tdg, Top1, Top2a, Top2b, Ube2i]	30.2083	29	REACTOME_10.02.2016	GO:7084459
WP-C1	Group4	SUMOylation of DNA damage response and repair proteins	2e-12	8.7e-06	[Blm, Bmi1, Brca1, Cbx2, Mdc1, Nsmce2, Nup153, Nup50, Pcgf2, Phc2, Rad21, Rnf2, Rpa1, Smc1a, Smc3, Smc6, Sp100, Stag1, Stag2, Tdg, Ube2i]	28	21	REACTOME_10.02.2016	GO:7084466
WP-C1	Group4	SUMO E3 ligases SUMOylate target proteins	2e-12	6.3e-09	[Aurkb, Blm, Bmi1, Brca1, Cbx2, Cdca8, Incenp, Mdc1, Mta1, Nsmce2, Nup153, Nup50, Pcgf2, Pcna, Phc2, Rad21, Rnf2, Rpa1, Smc1a, Smc3, Smc6, Sp100, Stag1, Stag2, Tdg, Top1, Top2a, Top2b, Ube2i]	31.8681	29	REACTOME_10.02.2016	GO:7084467
WP-C1	Group4	SUMOylation of DNA replication proteins	2e-12	0.011	[Aurkb, Cdca8, Incenp, Nup153, Nup50, Pcna, Top1, Top2a, Top2b, Ube2i]	23.2558	10	REACTOME_10.02.2016	GO:7084502
WP-C1	Group40	Cell Cycle, Mitotic	1.9e-38	7e-39	[Apitd1, Aurka, Aurkb, Banf1, Bora, Bub1, Bub1b, Casc5, Ccnb1, Ccnd1, Cdc45, Cdca5, Cdca8, Cdk1, Cdk2, Cdk4, Cdk5rap2, Cdk7, Cdkn2b, Cenpa, Cenpc1, Cenpe, Cenpf, Cenph, Cenpi, Cenpj, Cenpl, Cenpn, Cenpq, Cenpt, Cenpu, Cep192, Cks1b, Dhfr, Dna2, Dsn1, E2f3, E2f5, Ercc6l, Esco1, Esco2, Fen1, Fgfr1op, Foxm1, Gins1, Gins2, Gins3, Gins4, H3f3a, H3f3c, Haus2, Hdac1, Hdac8, Hist1h3a, Hist1h3b, Hist1h4a,…	31.2785	137	REACTOME_10.02.2016	GO:7083218
WP-C1	Group40	Cell Cycle	1.9e-38	3.1e-46	[Apitd1, Atm, Aurka, Aurkb, Banf1, Bard1, Bora, Brca1, Bub1, Bub1b, Casc5, Ccnb1, Ccnd1, Cdc45, Cdca5, Cdca8, Cdk1, Cdk2, Cdk4, Cdk5rap2, Cdk7, Cdkn2b, Cenpa, Cenpc1, Cenpe, Cenpf, Cenph, Cenpi, Cenpj, Cenpl, Cenpn, Cenpq, Cenpt, Cenpu, Cep192, Chek1, Chek2, Cks1b, Clspn, Dhfr, Dkc1, Dna2, Dsn1, E2f3, E2f5, Ercc6l, Esco1, Esco2, Fen1, Fgfr1op, Foxm1, Gins1, Gins2, Gins3, Gins4, H2afx, H3f3a, H3f3…	31.6733	159	REACTOME_10.02.2016	GO:7083219
WP-C1	Group40	S Phase	1.9e-38	2.1e-21	[Ccnd1, Cdca5, Cdk2, Cdk4, Cdk7, Cks1b, Dna2, Esco1, Esco2, Fen1, Gins1, Gins2, Gins3, Gins4, Lig1, Max, Mcm2, Mcm3, Mcm4, Mcm5, Mcm6, Mcm7, Pcna, Pds5a, Pds5b, Pola1, Pola2, Pold1, Pold2, Pole, Pole2, Prim1, Prim2, Psmb10, Psmb8, Psme1, Psme2, Rad21, Rfc1, Rfc2, Rfc3, Rfc4, Rfc5, Rpa1, Rpa2, Rpa3, Skp2, Smc1a, Smc3, Stag1, Stag2, Wapl]	42.2764	52	REACTOME_10.02.2016	GO:7083227
WP-C1	Group40	RHO GTPase Effectors	1.9e-38	5.6e-09	[Apitd1, Arpc1b, Aurkb, Bub1, Bub1b, Casc5, Cdca8, Cdk5rap2, Cenpa, Cenpc1, Cenpe, Cenpf, Cenph, Cenpi, Cenpl, Cenpn, Cenpq, Cenpt, Cenpu, Cyba, Cybb, Diaph3, Dsn1, Ercc6l, Flna, H3f3a, H3f3c, Hist1h3a, Hist1h3b, Hist1h4a, Incenp, Iqgap1, Iqgap3, Kif18a, Kif2c, Kntc1, Ktn1, Mad2l1, Mis12, Myh9, Ndc80, Nsl1, Pfn1, Pkn2, Plk1, Pmf1, Prc1, Rcc2, Sgol1, Ska1, Spc25, Spdl1, Wasf2, Zwilch]	21.8623	54	REACTOME_10.02.2016	GO:7083387
WP-C1	Group40	Signaling by Rho GTPases	1.9e-38	1e-06	[Apitd1, Arhgap11a, Arhgap12, Arhgap30, Arhgap31, Arpc1b, Aurkb, Bub1, Bub1b, Casc5, Cdca8, Cdk5rap2, Cenpa, Cenpc1, Cenpe, Cenpf, Cenph, Cenpi, Cenpl, Cenpn, Cenpq, Cenpt, Cenpu, Cyba, Cybb, Diaph3, Dsn1, Ect2, Ercc6l, Flna, H3f3a, H3f3c, Hist1h3a, Hist1h3b, Hist1h4a, Incenp, Iqgap1, Iqgap3, Kif18a, Kif2c, Kntc1, Ktn1, Mad2l1, Mis12, Myh9, Ndc80, Net1, Nsl1, Pfn1, Pkn2, Plk1, Pmf1, Prc1, Racgap1…	17.6471	63	REACTOME_10.02.2016	GO:7083388
WP-C1	Group40	M Phase	1.9e-38	1.3e-17	[Apitd1, Aurkb, Banf1, Bub1, Bub1b, Casc5, Ccnb1, Cdca5, Cdca8, Cdk1, Cenpa, Cenpc1, Cenpe, Cenpf, Cenph, Cenpi, Cenpl, Cenpn, Cenpq, Cenpt, Cenpu, Dsn1, Ercc6l, H3f3a, H3f3c, Hdac8, Hist1h3a, Hist1h3b, Hist1h4a, Incenp, Kif18a, Kif20a, Kif23, Kif2c, Kntc1, Mad2l1, Mastl, Mis12, Ncapd2, Ncapd3, Ncapg, Ncapg2, Ncaph, Ncaph2, Ndc80, Nipbl, Nsl1, Nup153, Nup50, Pds5a, Pds5b, Plk1, Pmf1, Psmb10, Psmb…	27.6119	74	REACTOME_10.02.2016	GO:7083603
WP-C1	Group40	Mitotic Metaphase and Anaphase	1.9e-38	3.9e-14	[Apitd1, Aurkb, Banf1, Bub1, Bub1b, Casc5, Cdca5, Cdca8, Cenpa, Cenpc1, Cenpe, Cenpf, Cenph, Cenpi, Cenpl, Cenpn, Cenpq, Cenpt, Cenpu, Dsn1, Ercc6l, Hdac8, Incenp, Kif18a, Kif2c, Kntc1, Mad2l1, Mis12, Ndc80, Nsl1, Pds5a, Pds5b, Plk1, Pmf1, Psmb10, Psmb8, Psme1, Psme2, Rad21, Rcc2, Sgol1, Ska1, Smc1a, Smc3, Spc25, Spdl1, Stag1, Stag2, Ube2c, Vrk1, Wapl, Zwilch]	30.0578	52	REACTOME_10.02.2016	GO:7083648
WP-C1	Group40	Separation of Sister Chromatids	1.9e-38	1.2e-13	[Apitd1, Aurkb, Bub1, Bub1b, Casc5, Cdca5, Cdca8, Cenpa, Cenpc1, Cenpe, Cenpf, Cenph, Cenpi, Cenpl, Cenpn, Cenpq, Cenpt, Cenpu, Dsn1, Ercc6l, Hdac8, Incenp, Kif18a, Kif2c, Kntc1, Mad2l1, Mis12, Ndc80, Nsl1, Pds5a, Pds5b, Plk1, Pmf1, Psmb10, Psmb8, Psme1, Psme2, Rad21, Rcc2, Sgol1, Ska1, Smc1a, Smc3, Spc25, Spdl1, Stag1, Stag2, Ube2c, Wapl, Zwilch]	30.1205	50	REACTOME_10.02.2016	GO:7083759
WP-C1	Group40	Mitotic Anaphase	1.9e-38	3.2e-14	[Apitd1, Aurkb, Banf1, Bub1, Bub1b, Casc5, Cdca5, Cdca8, Cenpa, Cenpc1, Cenpe, Cenpf, Cenph, Cenpi, Cenpl, Cenpn, Cenpq, Cenpt, Cenpu, Dsn1, Ercc6l, Hdac8, Incenp, Kif18a, Kif2c, Kntc1, Mad2l1, Mis12, Ndc80, Nsl1, Pds5a, Pds5b, Plk1, Pmf1, Psmb10, Psmb8, Psme1, Psme2, Rad21, Rcc2, Sgol1, Ska1, Smc1a, Smc3, Spc25, Spdl1, Stag1, Stag2, Ube2c, Vrk1, Wapl, Zwilch]	30.2326	52	REACTOME_10.02.2016	GO:7083760
WP-C1	Group40	RHO GTPases Activate Formins	1.9e-38	1e-11	[Apitd1, Aurkb, Bub1, Bub1b, Casc5, Cdca8, Cenpa, Cenpc1, Cenpe, Cenpf, Cenph, Cenpi, Cenpl, Cenpn, Cenpq, Cenpt, Cenpu, Diaph3, Dsn1, Ercc6l, Incenp, Kif18a, Kif2c, Kntc1, Mad2l1, Mis12, Ndc80, Nsl1, Pfn1, Plk1, Pmf1, Rcc2, Sgol1, Ska1, Spc25, Spdl1, Zwilch]	33.3333	37	REACTOME_10.02.2016	GO:7083928
WP-C1	Group40	Mitotic Prometaphase	1.9e-38	2.6e-23	[Apitd1, Aurkb, Bub1, Bub1b, Casc5, Ccnb1, Cdca5, Cdca8, Cdk1, Cenpa, Cenpc1, Cenpe, Cenpf, Cenph, Cenpi, Cenpl, Cenpn, Cenpq, Cenpt, Cenpu, Dsn1, Ercc6l, Hdac8, Incenp, Kif18a, Kif2c, Kntc1, Mad2l1, Mis12, Ncapd2, Ncapg, Ncaph, Ndc80, Nsl1, Pds5a, Pds5b, Plk1, Pmf1, Rad21, Rcc2, Sgol1, Ska1, Smc1a, Smc2, Smc3, Smc4, Spc25, Spdl1, Stag1, Stag2, Wapl, Zwilch]	46.0177	52	REACTOME_10.02.2016	GO:7084018
WP-C1	Group40	Resolution of Sister Chromatid Cohesion	1.9e-38	4.6e-21	[Apitd1, Aurkb, Bub1, Bub1b, Casc5, Ccnb1, Cdca5, Cdca8, Cdk1, Cenpa, Cenpc1, Cenpe, Cenpf, Cenph, Cenpi, Cenpl, Cenpn, Cenpq, Cenpt, Cenpu, Dsn1, Ercc6l, Hdac8, Incenp, Kif18a, Kif2c, Kntc1, Mad2l1, Mis12, Ndc80, Nsl1, Pds5a, Pds5b, Plk1, Pmf1, Rad21, Rcc2, Sgol1, Ska1, Smc1a, Smc3, Spc25, Spdl1, Stag1, Stag2, Wapl, Zwilch]	45.6311	47	REACTOME_10.02.2016	GO:7084370
WP-C1	Group41	Small cell lung cancer	0.0023	0.0041	[Casp9, Ccnd1, Cdk2, Cdk4, Cdkn2b, Cks1b, Cks2, E2f3, Fn1, Itga2, Itga6, Itgb1, Lamb1, Max, Rela, Skp2, Traf4]	20	17	KEGG_10.02.2016	GO:0005222
WP-C1	Group41	Cyclin D associated events in G1	0.0023	0.0073	[Ccnd1, Cdk4, Cdk7, Cdkn2b, Cks1b, E2f3, E2f5, Rbl1, Skp2]	26.4706	9	REACTOME_10.02.2016	GO:7083242
WP-C1	Group41	G1 Phase	0.0023	0.0073	[Ccnd1, Cdk4, Cdk7, Cdkn2b, Cks1b, E2f3, E2f5, Rbl1, Skp2]	26.4706	9	REACTOME_10.02.2016	GO:7083243
WP-C1	Group42	Biosynthesis of unsaturated fatty acids	0.01	0.021	[Acaa1a, Acot3, Acot4, Acot5, Acox1, Fads2, Scd1]	25.9259	7	KEGG_10.02.2016	GO:0001040
WP-C1	Group43	DNA replication	1.5e-52	6.7e-22	[Dna2, Fen1, Lig1, Mcm2, Mcm3, Mcm4, Mcm5, Mcm6, Mcm7, Pcna, Pola1, Pola2, Pold1, Pold2, Pole, Pole2, Prim1, Prim2, Rfc1, Rfc2, Rfc3, Rfc4, Rfc5, Rnaseh2a, Rnaseh2b, Rpa1, Rpa2, Rpa3]	80	28	KEGG_10.02.2016	GO:0003030
WP-C1	Group43	Base excision repair	1.5e-52	4.2e-06	[Fen1, Hmgb1, Lig1, Lig3, Neil1, Nthl1, Parp3, Pcna, Pold1, Pold2, Pole, Pole2, Tdg, Xrcc1]	40	14	KEGG_10.02.2016	GO:0003410
WP-C1	Group43	Nucleotide excision repair	1.5e-52	1.7e-05	[Cdk7, Lig1, Pcna, Pold1, Pold2, Pole, Pole2, Rfc1, Rfc2, Rfc3, Rfc4, Rfc5, Rpa1, Rpa2, Rpa3]	34.0909	15	KEGG_10.02.2016	GO:0003420
WP-C1	Group43	Mismatch repair	1.5e-52	3e-09	[Lig1, Msh2, Msh6, Pcna, Pold1, Pold2, Rfc1, Rfc2, Rfc3, Rfc4, Rfc5, Rpa1, Rpa2, Rpa3]	63.6364	14	KEGG_10.02.2016	GO:0003430
WP-C1	Group43	Homologous recombination	1.5e-52	0.00038	[Blm, Brca2, Pold1, Pold2, Rad50, Rad51, Rad51b, Rpa1, Rpa2, Rpa3]	35.7143	10	KEGG_10.02.2016	GO:0003440
WP-C1	Group43	Fanconi anemia pathway	1.5e-52	0.00045	[Apitd1, Blm, Brca1, Brca2, Brip1, Fanca, Fancd2, Fancg, Fanci, Rad51, Rev3l, Rpa1, Rpa2, Rpa3]	27.451	14	KEGG_10.02.2016	GO:0003460
WP-C1	Group43	Cell cycle	1.5e-52	6.2e-09	[Atm, Bub1, Bub1b, Ccnb1, Ccnd1, Cdc45, Cdk1, Cdk2, Cdk4, Cdk7, Cdkn2b, Chek1, Chek2, E2f3, E2f5, Ep300, Hdac1, Mad2l1, Mad2l2, Mcm2, Mcm3, Mcm4, Mcm5, Mcm6, Mcm7, Pcna, Plk1, Rad21, Rbl1, Skp2, Smc1a, Smc3, Stag1, Stag2, Ttk]	28	35	KEGG_10.02.2016	GO:0004110
WP-C1	Group43	DNA Replication Pre-Initiation	1.5e-52	2.5e-06	[Cdc45, Cdk2, E2f3, Mcm10, Mcm2, Mcm3, Mcm4, Mcm5, Mcm6, Mcm7, Pola1, Pola2, Pole, Pole2, Prim1, Prim2, Psmb10, Psmb8, Psme1, Psme2, Rpa1, Rpa2, Rpa3]	28.3951	23	REACTOME_10.02.2016	GO:7083216
WP-C1	Group43	M/G1 Transition	1.5e-52	2.5e-06	[Cdc45, Cdk2, E2f3, Mcm10, Mcm2, Mcm3, Mcm4, Mcm5, Mcm6, Mcm7, Pola1, Pola2, Pole, Pole2, Prim1, Prim2, Psmb10, Psmb8, Psme1, Psme2, Rpa1, Rpa2, Rpa3]	28.3951	23	REACTOME_10.02.2016	GO:7083217
WP-C1	Group43	Cell Cycle, Mitotic	1.5e-52	7e-39	[Apitd1, Aurka, Aurkb, Banf1, Bora, Bub1, Bub1b, Casc5, Ccnb1, Ccnd1, Cdc45, Cdca5, Cdca8, Cdk1, Cdk2, Cdk4, Cdk5rap2, Cdk7, Cdkn2b, Cenpa, Cenpc1, Cenpe, Cenpf, Cenph, Cenpi, Cenpj, Cenpl, Cenpn, Cenpq, Cenpt, Cenpu, Cep192, Cks1b, Dhfr, Dna2, Dsn1, E2f3, E2f5, Ercc6l, Esco1, Esco2, Fen1, Fgfr1op, Foxm1, Gins1, Gins2, Gins3, Gins4, H3f3a, H3f3c, Haus2, Hdac1, Hdac8, Hist1h3a, Hist1h3b, Hist1h4a,…	31.2785	137	REACTOME_10.02.2016	GO:7083218
WP-C1	Group43	DNA Replication	1.5e-52	2.7e-13	[Cdc45, Cdk2, Dna2, E2f3, Fen1, Gins1, Gins2, Gins3, Gins4, Lig1, Mcm10, Mcm2, Mcm3, Mcm4, Mcm5, Mcm6, Mcm7, Pcna, Pola1, Pola2, Pold1, Pold2, Pole, Pole2, Prim1, Prim2, Psmb10, Psmb8, Psme1, Psme2, Rfc1, Rfc2, Rfc3, Rfc4, Rfc5, Rpa1, Rpa2, Rpa3]	36.1905	38	REACTOME_10.02.2016	GO:7083220
WP-C1	Group43	Regulation of DNA replication	1.5e-52	0.037	[Cdk2, E2f3, Mcm10, Mcm2, Mcm3, Mcm4, Mcm5, Mcm6, Mcm7, Psmb10, Psmb8, Psme1, Psme2]	17.3333	13	REACTOME_10.02.2016	GO:7083222
WP-C1	Group43	DNA replication initiation	1.5e-52	2.6e-06	[Pola1, Pola2, Pole, Pole2, Prim1, Prim2]	100	6	REACTOME_10.02.2016	GO:7083225
WP-C1	Group43	Synthesis of DNA	1.5e-52	3.1e-12	[Cdk2, Dna2, Fen1, Gins1, Gins2, Gins3, Gins4, Lig1, Mcm2, Mcm3, Mcm4, Mcm5, Mcm6, Mcm7, Pcna, Pola1, Pola2, Pold1, Pold2, Pole, Pole2, Prim1, Prim2, Psmb10, Psmb8, Psme1, Psme2, Rfc1, Rfc2, Rfc3, Rfc4, Rfc5, Rpa1, Rpa2, Rpa3]	36.0825	35	REACTOME_10.02.2016	GO:7083226
WP-C1	Group43	S Phase	1.5e-52	2.1e-21	[Ccnd1, Cdca5, Cdk2, Cdk4, Cdk7, Cks1b, Dna2, Esco1, Esco2, Fen1, Gins1, Gins2, Gins3, Gins4, Lig1, Max, Mcm2, Mcm3, Mcm4, Mcm5, Mcm6, Mcm7, Pcna, Pds5a, Pds5b, Pola1, Pola2, Pold1, Pold2, Pole, Pole2, Prim1, Prim2, Psmb10, Psmb8, Psme1, Psme2, Rad21, Rfc1, Rfc2, Rfc3, Rfc4, Rfc5, Rpa1, Rpa2, Rpa3, Skp2, Smc1a, Smc3, Stag1, Stag2, Wapl]	42.2764	52	REACTOME_10.02.2016	GO:7083227
WP-C1	Group43	Activation of the pre-replicative complex	1.5e-52	2.2e-11	[Cdc45, Cdk2, Mcm10, Mcm2, Mcm3, Mcm4, Mcm5, Mcm6, Mcm7, Pola1, Pola2, Pole, Pole2, Prim1, Prim2, Rpa1, Rpa2, Rpa3]	62.069	18	REACTOME_10.02.2016	GO:7083228
WP-C1	Group43	G1/S Transition	1.5e-52	3.2e-09	[Ccnb1, Cdc45, Cdk1, Cdk2, Cdk7, Cks1b, Dhfr, Max, Mcm10, Mcm2, Mcm3, Mcm4, Mcm5, Mcm6, Mcm7, Pcna, Pola1, Pola2, Pole, Pole2, Prim1, Prim2, Psmb10, Psmb8, Psme1, Psme2, Rpa1, Rpa2, Rpa3, Rrm2, Skp2, Tyms]	30.4762	32	REACTOME_10.02.2016	GO:7083229
WP-C1	Group43	Mitotic G1-G1/S phases	1.5e-52	1.2e-13	[Ccnb1, Ccnd1, Cdc45, Cdk1, Cdk2, Cdk4, Cdk7, Cdkn2b, Cks1b, Dhfr, E2f3, E2f5, Hdac1, Lin54, Lin9, Max, Mcm10, Mcm2, Mcm3, Mcm4, Mcm5, Mcm6, Mcm7, Pcna, Pola1, Pola2, Pole, Pole2, Prim1, Prim2, Psmb10, Psmb8, Psme1, Psme2, Rbbp4, Rbl1, Rpa1, Rpa2, Rpa3, Rrm2, Skp2, Top2a, Tyms]	33.5938	43	REACTOME_10.02.2016	GO:7083230
WP-C1	Group43	Polymerase switching	1.5e-52	2e-10	[Pcna, Pola1, Pola2, Pold1, Pold2, Prim1, Prim2, Rfc1, Rfc2, Rfc3, Rfc4, Rfc5]	85.7143	12	REACTOME_10.02.2016	GO:7083235
WP-C1	Group43	Leading Strand Synthesis	1.5e-52	2e-10	[Pcna, Pola1, Pola2, Pold1, Pold2, Prim1, Prim2, Rfc1, Rfc2, Rfc3, Rfc4, Rfc5]	85.7143	12	REACTOME_10.02.2016	GO:7083236
WP-C1	Group43	DNA strand elongation	1.5e-52	4.1e-19	[Dna2, Fen1, Gins1, Gins2, Gins3, Gins4, Lig1, Pcna, Pola1, Pola2, Pold1, Pold2, Prim1, Prim2, Rfc1, Rfc2, Rfc3, Rfc4, Rfc5, Rpa1, Rpa2, Rpa3]	88	22	REACTOME_10.02.2016	GO:7083237
WP-C1	Group43	Lagging Strand Synthesis	1.5e-52	2.7e-15	[Dna2, Fen1, Lig1, Pcna, Pola1, Pola2, Pold1, Pold2, Prim1, Prim2, Rfc1, Rfc2, Rfc3, Rfc4, Rfc5, Rpa1, Rpa2, Rpa3]	85.7143	18	REACTOME_10.02.2016	GO:7083238
WP-C1	Group43	Processive synthesis on the lagging strand	1.5e-52	1e-10	[Dna2, Fen1, Lig1, Pcna, Pola1, Pola2, Pold1, Pold2, Prim1, Prim2, Rpa1, Rpa2, Rpa3]	81.25	13	REACTOME_10.02.2016	GO:7083239
WP-C1	Group43	Removal of the Flap Intermediate	1.5e-52	2e-10	[Dna2, Fen1, Pcna, Pola1, Pola2, Pold1, Pold2, Prim1, Prim2, Rpa1, Rpa2, Rpa3]	85.7143	12	REACTOME_10.02.2016	GO:7083240
WP-C1	Group43	Cell Cycle Checkpoints	1.5e-52	1.5e-07	[Atm, Bard1, Brca1, Bub1b, Ccnb1, Cdc45, Cdk1, Cdk2, Cdk5rap2, Chek1, Chek2, Clspn, H2afx, Hist1h3a, Hist1h4a, Mad2l1, Mcm10, Mcm2, Mcm3, Mcm4, Mcm5, Mcm6, Mcm7, Mdc1, Psmb10, Psmb8, Psme1, Psme2, Rad50, Rad9a, Rfc2, Rfc3, Rfc4, Rfc5, Rpa1, Rpa2, Rpa3, Ube2c, Whsc1]	23.3533	39	REACTOME_10.02.2016	GO:7083248
WP-C1	Group43	Activation of ATR in response to replication stress	1.5e-52	4.2e-10	[Cdc45, Cdk2, Chek1, Clspn, Mcm10, Mcm2, Mcm3, Mcm4, Mcm5, Mcm6, Mcm7, Rad9a, Rfc2, Rfc3, Rfc4, Rfc5, Rpa1, Rpa2, Rpa3]	51.3514	19	REACTOME_10.02.2016	GO:7083255
WP-C1	Group43	G2/M Checkpoints	1.5e-52	5.7e-11	[Atm, Bard1, Brca1, Ccnb1, Cdc45, Cdk1, Cdk2, Cdk5rap2, Chek1, Chek2, Clspn, H2afx, Hist1h3a, Hist1h4a, Mcm10, Mcm2, Mcm3, Mcm4, Mcm5, Mcm6, Mcm7, Mdc1, Rad50, Rad9a, Rfc2, Rfc3, Rfc4, Rfc5, Rpa1, Rpa2, Rpa3, Whsc1]	35.1648	32	REACTOME_10.02.2016	GO:7083256
WP-C1	Group43	G2/M DNA damage checkpoint	1.5e-52	0.0011	[Atm, Bard1, Brca1, Ccnb1, Cdk1, Cdk5rap2, Chek1, Chek2, H2afx, Hist1h3a, Hist1h4a, Mdc1, Rad50, Whsc1]	25	14	REACTOME_10.02.2016	GO:7083257
WP-C1	Group43	Resolution of Abasic Sites (AP sites)	1.5e-52	1.7e-11	[Fen1, Lig1, Lig3, Neil1, Nthl1, Pcna, Pnkp, Pold1, Pold2, Rfc1, Rfc2, Rfc3, Rfc4, Rfc5, Rpa1, Rpa2, Rpa3, Tdg, Xrcc1]	59.375	19	REACTOME_10.02.2016	GO:7083358
WP-C1	Group43	Base Excision Repair	1.5e-52	3.4e-11	[Fen1, Lig1, Lig3, Neil1, Nthl1, Pcna, Pnkp, Pold1, Pold2, Rfc1, Rfc2, Rfc3, Rfc4, Rfc5, Rpa1, Rpa2, Rpa3, Tdg, Xrcc1]	57.5758	19	REACTOME_10.02.2016	GO:7083359
WP-C1	Group43	DNA Repair	1.5e-52	4.6e-17	[2810417H13Rik, Actl6a, Apitd1, Atm, Bard1, Blm, Brca1, Brca2, Brip1, Cdk2, Cdk7, Chek1, Chek2, Clspn, Dna2, Dtl, Ep300, Fanca, Fancd2, Fancg, Fanci, Fen1, H2afx, Hist1h3a, Hist1h4a, Hmgn1, Isg15, Isy1, Lig1, Lig3, Mad2l2, Mdc1, Msh2, Msh6, Neil1, Nthl1, Pcna, Pnkp, Pold1, Pold2, Polr2f, Polr2j, Ppp4r2, Rad50, Rad51, Rad51ap1, Rad51b, Rad9a, Rev3l, Rfc1, Rfc2, Rfc3, Rfc4, Rfc5, Rif1, Rpa1, Rpa2, …	27.0073	74	REACTOME_10.02.2016	GO:7083360
WP-C1	Group43	DNA Double-Strand Break Repair	1.5e-52	1.3e-13	[Atm, Bard1, Blm, Brca1, Brca2, Brip1, Cdk2, Chek1, Chek2, Clspn, Dna2, Fen1, H2afx, Hist1h3a, Hist1h4a, Lig3, Mdc1, Pcna, Pold1, Pold2, Ppp4r2, Rad50, Rad51, Rad51ap1, Rad51b, Rad9a, Rfc1, Rfc2, Rfc3, Rfc4, Rfc5, Rif1, Rpa1, Rpa2, Rpa3, Smarca5, Tdp1, Timeless, Tipin, Topbp1, Ube2i, Whsc1, Xrcc1, Xrcc5, Xrcc6]	32.3741	45	REACTOME_10.02.2016	GO:7083399
WP-C1	Group43	HDR through Single Strand Annealing (SSA)	1.5e-52	3e-08	[Atm, Bard1, Blm, Brca1, Brip1, Dna2, Rad50, Rad51, Rad9a, Rfc2, Rfc3, Rfc4, Rfc5, Rpa1, Rpa2, Rpa3, Topbp1]	45.9459	17	REACTOME_10.02.2016	GO:7083413
WP-C1	Group43	HDR through Homologous Recombination (HR) or Single Strand Annealing (SSA)	1.5e-52	4.3e-12	[Atm, Bard1, Blm, Brca1, Brca2, Brip1, Cdk2, Chek1, Clspn, Dna2, Pcna, Pold1, Pold2, Ppp4r2, Rad50, Rad51, Rad51ap1, Rad51b, Rad9a, Rfc1, Rfc2, Rfc3, Rfc4, Rfc5, Rpa1, Rpa2, Rpa3, Timeless, Tipin, Topbp1]	40.5405	30	REACTOME_10.02.2016	GO:7083414
WP-C1	Group43	Homology Directed Repair	1.5e-52	1.1e-13	[Atm, Bard1, Blm, Brca1, Brca2, Brip1, Cdk2, Chek1, Clspn, Dna2, Fen1, Lig3, Pcna, Pold1, Pold2, Ppp4r2, Rad50, Rad51, Rad51ap1, Rad51b, Rad9a, Rfc1, Rfc2, Rfc3, Rfc4, Rfc5, Rpa1, Rpa2, Rpa3, Timeless, Tipin, Topbp1, Xrcc1]	41.7722	33	REACTOME_10.02.2016	GO:7083415
WP-C1	Group43	Global Genome Nucleotide Excision Repair (GG-NER)	1.5e-52	0.028	[Actl6a, Cdk7, Pcna, Pold1, Pold2, Rfc1, Rfc2, Rfc3, Rfc4, Rfc5, Rpa1, Rpa2, Rpa3]	18.0556	13	REACTOME_10.02.2016	GO:7083468
WP-C1	Group43	Nucleotide Excision Repair	1.5e-52	5.1e-05	[Actl6a, Cdk7, Ep300, Hmgn1, Isy1, Lig1, Lig3, Pcna, Pold1, Pold2, Polr2f, Polr2j, Rfc1, Rfc2, Rfc3, Rfc4, Rfc5, Rpa1, Rpa2, Rpa3, Tcea1, Xab2, Xrcc1, Zfp830]	23.301	24	REACTOME_10.02.2016	GO:7083469
WP-C1	Group43	Translesion synthesis by REV1	1.5e-52	5.7e-08	[Mad2l2, Pcna, Rev3l, Rfc1, Rfc2, Rfc3, Rfc4, Rfc5, Rpa1, Rpa2, Rpa3]	68.75	11	REACTOME_10.02.2016	GO:7083475
WP-C1	Group43	Translesion synthesis by Y family DNA polymerases bypasses lesions on DNA template	1.5e-52	1.1e-08	[2810417H13Rik, Isg15, Mad2l2, Pcna, Pold1, Pold2, Rev3l, Rfc1, Rfc2, Rfc3, Rfc4, Rfc5, Rpa1, Rpa2, Rpa3, Trim25, Ube2l6]	48.5714	17	REACTOME_10.02.2016	GO:7083476
WP-C1	Group43	DNA Damage Bypass	1.5e-52	1.4e-07	[2810417H13Rik, Dtl, Isg15, Mad2l2, Pcna, Pold1, Pold2, Rev3l, Rfc1, Rfc2, Rfc3, Rfc4, Rfc5, Rpa1, Rpa2, Rpa3, Trim25, Ube2l6]	40	18	REACTOME_10.02.2016	GO:7083477
WP-C1	Group43	Translesion Synthesis by POLH	1.5e-52	6.4e-05	[Pcna, Rfc1, Rfc2, Rfc3, Rfc4, Rfc5, Rpa1, Rpa2, Rpa3]	47.3684	9	REACTOME_10.02.2016	GO:7083478
WP-C1	Group43	PCNA-Dependent Long Patch Base Excision Repair	1.5e-52	3.8e-10	[Fen1, Lig1, Pcna, Pold1, Pold2, Rfc1, Rfc2, Rfc3, Rfc4, Rfc5, Rpa1, Rpa2, Rpa3]	76.4706	13	REACTOME_10.02.2016	GO:7083481
WP-C1	Group43	Resolution of AP sites via the multiple-nucleotide patch replacement pathway	1.5e-52	3.3e-09	[Fen1, Lig1, Pcna, Pold1, Pold2, Rfc1, Rfc2, Rfc3, Rfc4, Rfc5, Rpa1, Rpa2, Rpa3]	68.4211	13	REACTOME_10.02.2016	GO:7083482
WP-C1	Group43	E2F mediated regulation of DNA replication	1.5e-52	1.8e-05	[Ccnb1, Cdc45, Cdk1, Dhfr, Pcna, Pola1, Pola2, Prim1, Prim2, Rrm2, Tyms]	44	11	REACTOME_10.02.2016	GO:7083539
WP-C1	Group43	Extension of Telomeres	1.5e-52	2e-17	[Dkc1, Dna2, Fen1, Lig1, Pcna, Pola1, Pola2, Pold1, Pold2, Pole, Pole2, Prim1, Prim2, Rfc1, Rfc2, Rfc3, Rfc4, Rfc5, Rpa1, Rpa2, Rpa3]	84	21	REACTOME_10.02.2016	GO:7083650
WP-C1	Group43	Telomere Maintenance	1.5e-52	1.3e-14	[Dkc1, Dna2, Fen1, Hist1h3a, Hist1h4a, Lig1, Pcna, Pola1, Pola2, Pold1, Pold2, Pole, Pole2, Prim1, Prim2, Rfc1, Rfc2, Rfc3, Rfc4, Rfc5, Rpa1, Rpa2, Rpa3, Terf1, Terf2, Terf2ip, Tinf2]	54	27	REACTOME_10.02.2016	GO:7083651
WP-C1	Group43	Chromosome Maintenance	1.5e-52	3e-24	[Apitd1, Casc5, Cenpa, Cenpc1, Cenph, Cenpi, Cenpl, Cenpn, Cenpq, Cenpt, Cenpu, Dkc1, Dna2, Fen1, Hist1h3a, Hist1h4a, Hjurp, Lig1, Mis18bp1, Npm1, Oip5, Pcna, Pola1, Pola2, Pold1, Pold2, Pole, Pole2, Prim1, Prim2, Rbbp4, Rbbp7, Rfc1, Rfc2, Rfc3, Rfc4, Rfc5, Rpa1, Rpa2, Rpa3, Smarca5, Terf1, Terf2, Terf2ip, Tinf2]	55.5556	45	REACTOME_10.02.2016	GO:7083652
WP-C1	Group43	Telomere C-strand synthesis initiation	1.5e-52	2.6e-06	[Pola1, Pola2, Pole, Pole2, Prim1, Prim2]	100	6	REACTOME_10.02.2016	GO:7083769
WP-C1	Group43	Telomere C-strand (Lagging Strand) Synthesis	1.5e-52	3.3e-17	[Dna2, Fen1, Lig1, Pcna, Pola1, Pola2, Pold1, Pold2, Pole, Pole2, Prim1, Prim2, Rfc1, Rfc2, Rfc3, Rfc4, Rfc5, Rpa1, Rpa2, Rpa3]	86.9565	20	REACTOME_10.02.2016	GO:7083770
WP-C1	Group43	Processive synthesis on the C-strand of the telomere	1.5e-52	3.8e-07	[Dna2, Fen1, Lig1, Pcna, Pold1, Pold2, Rpa1, Rpa2, Rpa3]	75	9	REACTOME_10.02.2016	GO:7083771
WP-C1	Group43	Polymerase switching on the C-strand of the telomere	1.5e-52	2e-10	[Pcna, Pola1, Pola2, Pold1, Pold2, Prim1, Prim2, Rfc1, Rfc2, Rfc3, Rfc4, Rfc5]	85.7143	12	REACTOME_10.02.2016	GO:7083772
WP-C1	Group43	Removal of the Flap Intermediate from the C-strand	1.5e-52	9.4e-07	[Dna2, Fen1, Pcna, Pold1, Pold2, Rpa1, Rpa2, Rpa3]	80	8	REACTOME_10.02.2016	GO:7083773
WP-C1	Group43	Deposition of new CENPA-containing nucleosomes at the centromere	1.5e-52	2.2e-08	[Apitd1, Casc5, Cenpa, Cenpc1, Cenph, Cenpi, Cenpl, Cenpn, Cenpq, Cenpt, Cenpu, Hist1h4a, Hjurp, Mis18bp1, Npm1, Oip5, Rbbp4, Rbbp7, Smarca5]	42.2222	19	REACTOME_10.02.2016	GO:7084206
WP-C1	Group43	Nucleosome assembly	1.5e-52	2.2e-08	[Apitd1, Casc5, Cenpa, Cenpc1, Cenph, Cenpi, Cenpl, Cenpn, Cenpq, Cenpt, Cenpu, Hist1h4a, Hjurp, Mis18bp1, Npm1, Oip5, Rbbp4, Rbbp7, Smarca5]	42.2222	19	REACTOME_10.02.2016	GO:7084207
WP-C1	Group43	Regulation of HSF1-mediated heat shock response	1.5e-52	0.0055	[Atm, Mapkapk2, Rpa1, Rpa2, Rpa3, Rps19bp1]	37.5	6	REACTOME_10.02.2016	GO:7084480
WP-C1	Group43	Mismatch repair (MMR) directed by MSH2:MSH6 (MutSalpha)	1.5e-52	2.6e-06	[Lig1, Msh2, Msh6, Pcna, Pold1, Pold2, Rpa1, Rpa2, Rpa3]	64.2857	9	REACTOME_10.02.2016	GO:7084524
WP-C1	Group43	Mismatch Repair	1.5e-52	5.6e-06	[Lig1, Msh2, Msh6, Pcna, Pold1, Pold2, Rpa1, Rpa2, Rpa3]	60	9	REACTOME_10.02.2016	GO:7084525
WP-C1	Group43	Mismatch repair (MMR) directed by MSH2:MSH3 (MutSbeta)	1.5e-52	1.9e-05	[Lig1, Msh2, Pold1, Pold2, Rpa1, Rpa2, Rpa3]	70	7	REACTOME_10.02.2016	GO:7084526
WP-C1	Group43	Recognition of DNA damage by PCNA-containing replication complex	1.5e-52	6.5e-06	[Dtl, Pcna, Pold1, Pold2, Rfc1, Rfc2, Rfc3, Rfc4, Rfc5, Rpa1, Rpa2, Rpa3]	44.4444	12	REACTOME_10.02.2016	GO:7084559
WP-C1	Group43	Termination of translesion DNA synthesis	1.5e-52	1.8e-08	[2810417H13Rik, Isg15, Pcna, Pold1, Pold2, Rfc1, Rfc2, Rfc3, Rfc4, Rfc5, Rpa1, Rpa2, Rpa3, Trim25, Ube2l6]	53.5714	15	REACTOME_10.02.2016	GO:7084561
WP-C1	Group43	Translesion synthesis by POLK	1.5e-52	1.4e-07	[Mad2l2, Pcna, Rev3l, Rfc1, Rfc2, Rfc3, Rfc4, Rfc5, Rpa1, Rpa2, Rpa3]	64.7059	11	REACTOME_10.02.2016	GO:7084571
WP-C1	Group43	Translesion synthesis by POLI	1.5e-52	1.4e-07	[Mad2l2, Pcna, Rev3l, Rfc1, Rfc2, Rfc3, Rfc4, Rfc5, Rpa1, Rpa2, Rpa3]	64.7059	11	REACTOME_10.02.2016	GO:7084572
WP-C1	Group43	Processing of DNA double-strand break ends	1.5e-52	1e-11	[Atm, Bard1, Blm, Brca1, Brip1, Cdk2, Chek1, Clspn, Dna2, Ppp4r2, Rad50, Rad9a, Rfc2, Rfc3, Rfc4, Rfc5, Rpa1, Rpa2, Rpa3, Timeless, Tipin, Topbp1]	52.381	22	REACTOME_10.02.2016	GO:7084591
WP-C1	Group43	Presynaptic phase of homologous DNA pairing and strand exchange	1.5e-52	1.4e-10	[Atm, Bard1, Blm, Brca1, Brca2, Brip1, Chek1, Dna2, Rad50, Rad51, Rad51b, Rad9a, Rfc2, Rfc3, Rfc4, Rfc5, Rpa1, Rpa2, Rpa3, Topbp1]	51.2821	20	REACTOME_10.02.2016	GO:7084592
WP-C1	Group43	Homologous DNA Pairing and Strand Exchange	1.5e-52	9e-11	[Atm, Bard1, Blm, Brca1, Brca2, Brip1, Chek1, Dna2, Rad50, Rad51, Rad51ap1, Rad51b, Rad9a, Rfc2, Rfc3, Rfc4, Rfc5, Rpa1, Rpa2, Rpa3, Topbp1]	50	21	REACTOME_10.02.2016	GO:7084593
WP-C1	Group43	HDR through Homologous Recombination (HRR)	1.5e-52	2.2e-10	[Atm, Bard1, Blm, Brca1, Brca2, Brip1, Chek1, Dna2, Pcna, Pold1, Pold2, Rad50, Rad51, Rad51ap1, Rad51b, Rad9a, Rfc1, Rfc2, Rfc3, Rfc4, Rfc5, Rpa1, Rpa2, Rpa3, Topbp1]	40.9836	25	REACTOME_10.02.2016	GO:7084594
WP-C1	Group43	Resolution of D-loop Structures through Holliday Junction Intermediates	1.5e-52	0.00027	[Atm, Bard1, Blm, Brca1, Brca2, Brip1, Dna2, Rad50, Rad51, Rad51ap1, Rad51b]	34.375	11	REACTOME_10.02.2016	GO:7084595
WP-C1	Group43	Resolution of D-Loop Structures	1.5e-52	0.00036	[Atm, Bard1, Blm, Brca1, Brca2, Brip1, Dna2, Rad50, Rad51, Rad51ap1, Rad51b]	33.3333	11	REACTOME_10.02.2016	GO:7084596
WP-C1	Group43	Dual Incision in GG-NER	1.5e-52	0.001	[Pcna, Pold1, Pold2, Rfc1, Rfc2, Rfc3, Rfc4, Rfc5, Rpa1, Rpa2, Rpa3]	29.7297	11	REACTOME_10.02.2016	GO:7084600
WP-C1	Group43	Gap-filling DNA repair synthesis and ligation in GG-NER	1.5e-52	3.2e-07	[Pcna, Pold1, Pold2, Rfc1, Rfc2, Rfc3, Rfc4, Rfc5, Rpa1, Rpa2, Rpa3]	61.1111	11	REACTOME_10.02.2016	GO:7084602
WP-C1	Group43	Resolution of D-loop Structures through Synthesis-Dependent Strand Annealing (SDSA)	1.5e-52	4.4e-05	[Atm, Bard1, Blm, Brca1, Brca2, Brip1, Dna2, Rad50, Rad51, Rad51ap1, Rad51b]	40.7407	11	REACTOME_10.02.2016	GO:7084605
WP-C1	Group43	Transcription-Coupled Nucleotide Excision Repair (TC-NER)	1.5e-52	9.8e-07	[Cdk7, Ep300, Hmgn1, Isy1, Lig1, Lig3, Pcna, Pold1, Pold2, Polr2f, Polr2j, Rfc1, Rfc2, Rfc3, Rfc4, Rfc5, Rpa1, Rpa2, Rpa3, Tcea1, Xab2, Xrcc1, Zfp830]	29.8701	23	REACTOME_10.02.2016	GO:7084609
WP-C1	Group43	Dual incision in TC-NER	1.5e-52	3.2e-06	[Cdk7, Ep300, Hmgn1, Isy1, Pcna, Pold1, Pold2, Polr2f, Polr2j, Rfc1, Rfc2, Rfc3, Rfc4, Rfc5, Rpa1, Rpa2, Rpa3, Tcea1, Xab2, Zfp830]	30.7692	20	REACTOME_10.02.2016	GO:7084610
WP-C1	Group43	Gap-filling DNA repair synthesis and ligation in TC-NER	1.5e-52	2.2e-08	[Cdk7, Ep300, Hmgn1, Isy1, Lig1, Lig3, Pcna, Pold1, Pold2, Polr2f, Polr2j, Rfc1, Rfc2, Rfc3, Rfc4, Rfc5, Rpa1, Rpa2, Rpa3, Tcea1, Xab2, Xrcc1, Zfp830]	35.9375	23	REACTOME_10.02.2016	GO:7084611
WP-C1	Group43	Mismatch repair	1.5e-52	6.8e-06	[Lig1, Msh2, Msh6, Pcna, Pold1, Rfc1, Rpa1]	77.7778	7	WikiPathways_10.02.2016	GO:0001257
WP-C1	Group43	Homologous recombination	1.5e-52	0.0002	[Atm, Brca2, Pold1, Pold2, Rad50, Rad51, Rpa1]	53.8462	7	WikiPathways_10.02.2016	GO:0001258
WP-C1	Group43	DNA Replication	1.5e-52	1.9e-16	[Cdc45, Cdk2, Mcm10, Mcm2, Mcm3, Mcm4, Mcm5, Mcm6, Mcm7, Pcna, Pola1, Pola2, Pold1, Pold2, Pole, Pole2, Prim1, Prim2, Rfc1, Rfc2, Rfc3, Rfc4, Rfc5, Rpa1, Rpa2, Rpa3]	63.4146	26	WikiPathways_10.02.2016	GO:0000150
WP-C1	Group43	G1 to S cell cycle control	1.5e-52	3.4e-11	[Atm, Ccnd1, Cdc45, Cdk1, Cdk2, Cdk4, Cdk7, Cdkn2b, E2f3, E2f5, Mcm2, Mcm3, Mcm4, Mcm5, Mcm6, Mcm7, Pcna, Pola2, Pole, Pole2, Prim1, Prim2, Rbl1, Rpa1, Rpa2, Rpa3]	42.623	26	WikiPathways_10.02.2016	GO:0000413
WP-C1	Group44	DNA Damage/Telomere Stress Induced Senescence	6.8e-07	0.0034	[Asf1a, Atm, Cdk2, Hist1h3a, Hist1h4a, Hmga1, Lmnb1, Rad50, Terf1, Terf2, Terf2ip, Tinf2]	24.4898	12	REACTOME_10.02.2016	GO:7083249
WP-C1	Group44	Cellular Senescence	6.8e-07	1.2e-06	[Asf1a, Atm, Bmi1, Cbx2, Cdk2, Cdk4, Cdkn2b, Cebpb, Ehmt1, Ezh2, H3f3a, H3f3c, Hist1h3a, Hist1h3b, Hist1h4a, Hmga1, Kdm6b, Lmnb1, Mapk7, Mapkapk2, Mapkapk3, Phc2, Rad50, Rbbp4, Rbbp7, Rela, Rnf2, Suz12, Terf1, Terf2, Terf2ip, Tinf2, Ube2c]	23.5714	33	REACTOME_10.02.2016	GO:7083250
WP-C1	Group44	Packaging Of Telomere Ends	6.8e-07	0.047	[Hist1h3a, Hist1h4a, Terf1, Terf2, Terf2ip, Tinf2]	24	6	REACTOME_10.02.2016	GO:7083775
WP-C1	Group45	Cell Cycle Checkpoints	9e-09	1.5e-07	[Atm, Bard1, Brca1, Bub1b, Ccnb1, Cdc45, Cdk1, Cdk2, Cdk5rap2, Chek1, Chek2, Clspn, H2afx, Hist1h3a, Hist1h4a, Mad2l1, Mcm10, Mcm2, Mcm3, Mcm4, Mcm5, Mcm6, Mcm7, Mdc1, Psmb10, Psmb8, Psme1, Psme2, Rad50, Rad9a, Rfc2, Rfc3, Rfc4, Rfc5, Rpa1, Rpa2, Rpa3, Ube2c, Whsc1]	23.3533	39	REACTOME_10.02.2016	GO:7083248
WP-C1	Group45	G2/M Checkpoints	9e-09	5.7e-11	[Atm, Bard1, Brca1, Ccnb1, Cdc45, Cdk1, Cdk2, Cdk5rap2, Chek1, Chek2, Clspn, H2afx, Hist1h3a, Hist1h4a, Mcm10, Mcm2, Mcm3, Mcm4, Mcm5, Mcm6, Mcm7, Mdc1, Rad50, Rad9a, Rfc2, Rfc3, Rfc4, Rfc5, Rpa1, Rpa2, Rpa3, Whsc1]	35.1648	32	REACTOME_10.02.2016	GO:7083256
WP-C1	Group45	G2/M DNA damage checkpoint	9e-09	0.0011	[Atm, Bard1, Brca1, Ccnb1, Cdk1, Cdk5rap2, Chek1, Chek2, H2afx, Hist1h3a, Hist1h4a, Mdc1, Rad50, Whsc1]	25	14	REACTOME_10.02.2016	GO:7083257
WP-C1	Group45	DNA Double Strand Break Response	9e-09	0.017	[Atm, Bard1, Brca1, Chek2, H2afx, Hist1h3a, Hist1h4a, Mdc1, Rad50, Smarca5, Ube2i, Whsc1]	20	12	REACTOME_10.02.2016	GO:7083398
WP-C1	Group45	Recruitment and ATM-mediated phosphorylation of repair and signaling proteins at DNA double strand breaks	9e-09	0.015	[Atm, Bard1, Brca1, Chek2, H2afx, Hist1h3a, Hist1h4a, Mdc1, Rad50, Smarca5, Ube2i, Whsc1]	20.339	12	REACTOME_10.02.2016	GO:7084576
WP-C1	Group45	Nonhomologous End-Joining (NHEJ)	9e-09	0.0063	[Atm, H2afx, Hist1h3a, Hist1h4a, Mdc1, Rad50, Rif1, Tdp1, Whsc1, Xrcc5, Xrcc6]	23.913	11	REACTOME_10.02.2016	GO:7084597
WP-C1	Group46	Gene Expression	3.6e-31	3.2e-30	[Aebp2, Cbx3, Ccar1, Cdk5rap2, Cdk7, Cdk8, Chd4, Clp1, Cnot6, Cpsf3, Crcp, Ddx21, Ddx23, Dek, Dgcr8, Dis3, Dnajc8, Dnmt1, Dnmt3a, E2f5, Eef1a1, Eif1ax, Eif2s2, Eif3g, Eif3l, Ep300, Exosc2, Exosc3, Exosc5, Exosc7, Exosc8, Ezh2, Fau, Fip1l1, Gatad2a, Gemin2, Gtf2e1, Gtf2e2, Gtf2f1, Gtf2f2, Gtf3c2, Gtf3c4, Gtf3c6, H3f3a, H3f3c, Hdac1, Hist1h3a, Hist1h3b, Hist1h4a, Hnrnpa0, Hnrnpf, Hnrnpk, Ipo8, Lsm2…	22.0623	184	REACTOME_10.02.2016	GO:7083274
WP-C1	Group47	Ribosome biogenesis in eukaryotes	2.1e-19	4.3e-19	[Bms1, Cirh1a, Dkc1, Emg1, Fbl, Gar1, Gnl2, Gnl3, Gtpbp4, Heatr1, Imp3, Imp4, Lsg1, Mdn1, Mphosph10, Nat10, Nhp2l1, Nmd3, Nob1, Nop56, Nvl, Pop4, Pwp2, Rbm28, Rcl1, Riok2, Rpp30, Rpp40, Rrp7a, Tbl3, Tcof1, Utp14a, Utp14b, Utp15, Utp18, Utp6, Wdr3, Wdr36, Wdr43, Wdr75]	48.1928	40	KEGG_10.02.2016	GO:0003008
WP-C1	Group48	mRNA 3'-end processing	1.1e-08	0.0011	[Clp1, Cpsf3, Fip1l1, Ncbp2, Pabpn1, Papola, Srrm1, Srsf5, Srsf6, Srsf9]	31.25	10	REACTOME_10.02.2016	GO:7083327
WP-C1	Group48	Cleavage of Growing Transcript in the Termination Region	1.1e-08	0.0083	[Clp1, Cpsf3, Fip1l1, Ncbp2, Pabpn1, Papola, Srrm1, Srsf5, Srsf6, Srsf9]	24.3902	10	REACTOME_10.02.2016	GO:7083330
WP-C1	Group48	RNA Polymerase II Transcription Termination	1.1e-08	0.0083	[Clp1, Cpsf3, Fip1l1, Ncbp2, Pabpn1, Papola, Srrm1, Srsf5, Srsf6, Srsf9]	24.3902	10	REACTOME_10.02.2016	GO:7083331
WP-C1	Group48	RNA Polymerase II Transcription	1.1e-08	2.1e-08	[Cdk7, Clp1, Cpsf3, Fip1l1, Gtf2e1, Gtf2e2, Gtf2f1, Gtf2f2, Ncbp2, Nelfe, Pabpn1, Papola, Polr2f, Polr2j, Rngtt, Srrm1, Srsf5, Srsf6, Srsf9, Ssrp1, Supt16, Supt4b, Supt5, Taf1, Taf10, Taf13, Taf4a, Taf5, Taf9b, Tcea1, Tceb3]	28.972	31	REACTOME_10.02.2016	GO:7083332
WP-C1	Group48	Processing of Capped Intronless Pre-mRNA	1.1e-08	0.039	[Clp1, Cpsf3, Fip1l1, Ncbp2, Pabpn1, Papola]	25	6	REACTOME_10.02.2016	GO:7083441
WP-C1	Group48	Processing of Intronless Pre-mRNAs	1.1e-08	0.0038	[Clp1, Cpsf3, Fip1l1, Ncbp2, Pabpn1, Papola]	40	6	REACTOME_10.02.2016	GO:7083443
WP-C1	Group49	Ribosome	1.3e-10	1e-19	[Fau, Rpl10a, Rpl11, Rpl13, Rpl13a, Rpl18, Rpl18a, Rpl19, Rpl22l1, Rpl23a, Rpl24, Rpl26, Rpl27, Rpl27a, Rpl28, Rpl30, Rpl31, Rpl32, Rpl34, Rpl35, Rpl35a, Rpl36, Rpl37a, Rpl38, Rpl4, Rpl5, Rpl6, Rpl7, Rpl7a, Rpl8, Rplp0, Rplp2, Rps11, Rps12, Rps13, Rps15, Rps16, Rps17, Rps18, Rps19, Rps2, Rps20, Rps23, Rps24, Rps25, Rps26, Rps28, Rps3, Rps3a1, Rps4x, Rps6, Rps7, Rps8, Rps9, Rsl24d1]	37.415	55	KEGG_10.02.2016	GO:0003010
WP-C1	Group49	GTP hydrolysis and joining of the 60S ribosomal subunit	1.3e-10	9.7e-23	[Eif1ax, Eif2s2, Eif3g, Eif3l, Fau, Rpl10a, Rpl11, Rpl13, Rpl13a, Rpl18, Rpl18a, Rpl19, Rpl23a, Rpl24, Rpl26, Rpl27, Rpl27a, Rpl28, Rpl30, Rpl31, Rpl32, Rpl34, Rpl35, Rpl35a, Rpl36, Rpl37a, Rpl38, Rpl4, Rpl5, Rpl6, Rpl7, Rpl7a, Rpl8, Rplp0, Rplp2, Rps11, Rps12, Rps13, Rps15, Rps16, Rps17, Rps18, Rps19, Rps20, Rps23, Rps24, Rps25, Rps26, Rps28, Rps3, Rps3a1, Rps4x, Rps6, Rps8, Rps9]	42.6357	55	REACTOME_10.02.2016	GO:7083333
WP-C1	Group49	Cap-dependent Translation Initiation	1.3e-10	1.2e-21	[Eif1ax, Eif2s2, Eif3g, Eif3l, Fau, Rpl10a, Rpl11, Rpl13, Rpl13a, Rpl18, Rpl18a, Rpl19, Rpl23a, Rpl24, Rpl26, Rpl27, Rpl27a, Rpl28, Rpl30, Rpl31, Rpl32, Rpl34, Rpl35, Rpl35a, Rpl36, Rpl37a, Rpl38, Rpl4, Rpl5, Rpl6, Rpl7, Rpl7a, Rpl8, Rplp0, Rplp2, Rps11, Rps12, Rps13, Rps15, Rps16, Rps17, Rps18, Rps19, Rps20, Rps23, Rps24, Rps25, Rps26, Rps28, Rps3, Rps3a1, Rps4x, Rps6, Rps8, Rps9]	40.7407	55	REACTOME_10.02.2016	GO:7083334
WP-C1	Group49	Eukaryotic Translation Initiation	1.3e-10	1.7e-21	[Eif1ax, Eif2s2, Eif3g, Eif3l, Fau, Rpl10a, Rpl11, Rpl13, Rpl13a, Rpl18, Rpl18a, Rpl19, Rpl23a, Rpl24, Rpl26, Rpl27, Rpl27a, Rpl28, Rpl30, Rpl31, Rpl32, Rpl34, Rpl35, Rpl35a, Rpl36, Rpl37a, Rpl38, Rpl4, Rpl5, Rpl6, Rpl7, Rpl7a, Rpl8, Rplp0, Rplp2, Rps11, Rps12, Rps13, Rps15, Rps16, Rps17, Rps18, Rps19, Rps20, Rps23, Rps24, Rps25, Rps26, Rps28, Rps3, Rps3a1, Rps4x, Rps6, Rps8, Rps9]	40.4412	55	REACTOME_10.02.2016	GO:7083335
WP-C1	Group49	Translation	1.3e-10	1.2e-20	[Eef1a1, Eif1ax, Eif2s2, Eif3g, Eif3l, Fau, Rpl10a, Rpl11, Rpl13, Rpl13a, Rpl18, Rpl18a, Rpl19, Rpl23a, Rpl24, Rpl26, Rpl27, Rpl27a, Rpl28, Rpl30, Rpl31, Rpl32, Rpl34, Rpl35, Rpl35a, Rpl36, Rpl37a, Rpl38, Rpl4, Rpl5, Rpl6, Rpl7, Rpl7a, Rpl8, Rplp0, Rplp2, Rps11, Rps12, Rps13, Rps15, Rps16, Rps17, Rps18, Rps19, Rps20, Rps23, Rps24, Rps25, Rps26, Rps28, Rps3, Rps3a1, Rps4x, Rps6, Rps8, Rps9, Srp14]	37.7483	57	REACTOME_10.02.2016	GO:7083336
WP-C1	Group49	Metabolism of proteins	1.3e-10	4.2e-12	[Alg5, Arsk, Aurkb, B3glct, Blm, Bmi1, Brca1, Calr, Canx, Cbx2, Cdca8, Ckap4, Ctsc, Ctsh, Dolpp1, Dpm3, Edem2, Eef1a1, Eif1ax, Eif2s2, Eif3g, Eif3l, Eif5a2, F2, Fau, Fuca1, Fut8, Galnt1, Galnt10, Galnt2, Galnt4, Galnt7, Glb1, Incenp, Mbtps1, Mdc1, Mgat2, Mlec, Mta1, Nsmce2, Nup153, Nup50, Pcgf2, Pcna, Pdia3, Phc2, Plg, Rad21, Rnf2, Rpa1, Rpl10a, Rpl11, Rpl13, Rpl13a, Rpl18, Rpl18a, Rpl19, Rpl23a,…	17.4157	124	REACTOME_10.02.2016	GO:7083337
WP-C1	Group49	Ribosomal scanning and start codon recognition	1.3e-10	7.2e-10	[Eif1ax, Eif2s2, Eif3g, Eif3l, Fau, Rps11, Rps12, Rps13, Rps15, Rps16, Rps17, Rps18, Rps19, Rps20, Rps23, Rps24, Rps25, Rps26, Rps28, Rps3, Rps3a1, Rps4x, Rps6, Rps8, Rps9]	39.0625	25	REACTOME_10.02.2016	GO:7083338
WP-C1	Group49	Activation of the mRNA upon binding of the cap-binding complex and eIFs, and subsequent binding to 43S	1.3e-10	4.9e-10	[Eif1ax, Eif2s2, Eif3g, Eif3l, Fau, Rps11, Rps12, Rps13, Rps15, Rps16, Rps17, Rps18, Rps19, Rps20, Rps23, Rps24, Rps25, Rps26, Rps28, Rps3, Rps3a1, Rps4x, Rps6, Rps8, Rps9]	39.6825	25	REACTOME_10.02.2016	GO:7083339
WP-C1	Group49	Formation of the ternary complex, and subsequently, the 43S complex	1.3e-10	2.6e-11	[Eif1ax, Eif2s2, Eif3g, Eif3l, Fau, Rps11, Rps12, Rps13, Rps15, Rps16, Rps17, Rps18, Rps19, Rps20, Rps23, Rps24, Rps25, Rps26, Rps28, Rps3, Rps3a1, Rps4x, Rps6, Rps8, Rps9]	44.6429	25	REACTOME_10.02.2016	GO:7083340
WP-C1	Group49	Formation of a pool of free 40S subunits	1.3e-10	4.3e-24	[Eif1ax, Eif3g, Eif3l, Fau, Rpl10a, Rpl11, Rpl13, Rpl13a, Rpl18, Rpl18a, Rpl19, Rpl23a, Rpl24, Rpl26, Rpl27, Rpl27a, Rpl28, Rpl30, Rpl31, Rpl32, Rpl34, Rpl35, Rpl35a, Rpl36, Rpl37a, Rpl38, Rpl4, Rpl5, Rpl6, Rpl7, Rpl7a, Rpl8, Rplp0, Rplp2, Rps11, Rps12, Rps13, Rps15, Rps16, Rps17, Rps18, Rps19, Rps20, Rps23, Rps24, Rps25, Rps26, Rps28, Rps3, Rps3a1, Rps4x, Rps6, Rps8, Rps9]	46.1538	54	REACTOME_10.02.2016	GO:7083342
WP-C1	Group49	L13a-mediated translational silencing of Ceruloplasmin expression	1.3e-10	4.1e-23	[Eif1ax, Eif2s2, Eif3g, Eif3l, Fau, Rpl10a, Rpl11, Rpl13, Rpl13a, Rpl18, Rpl18a, Rpl19, Rpl23a, Rpl24, Rpl26, Rpl27, Rpl27a, Rpl28, Rpl30, Rpl31, Rpl32, Rpl34, Rpl35, Rpl35a, Rpl36, Rpl37a, Rpl38, Rpl4, Rpl5, Rpl6, Rpl7, Rpl7a, Rpl8, Rplp0, Rplp2, Rps11, Rps12, Rps13, Rps15, Rps16, Rps17, Rps18, Rps19, Rps20, Rps23, Rps24, Rps25, Rps26, Rps28, Rps3, Rps3a1, Rps4x, Rps6, Rps8, Rps9]	43.3071	55	REACTOME_10.02.2016	GO:7083607
WP-C1	Group49	Translation initiation complex formation	1.3e-10	3.4e-10	[Eif1ax, Eif2s2, Eif3g, Eif3l, Fau, Rps11, Rps12, Rps13, Rps15, Rps16, Rps17, Rps18, Rps19, Rps20, Rps23, Rps24, Rps25, Rps26, Rps28, Rps3, Rps3a1, Rps4x, Rps6, Rps8, Rps9]	40.3226	25	REACTOME_10.02.2016	GO:7083616
WP-C1	Group49	Post-translational protein modification	1.3e-10	0.016	[Alg5, Arsk, Aurkb, B3glct, Blm, Bmi1, Brca1, Calr, Canx, Cbx2, Cdca8, Ctsc, Dolpp1, Dpm3, Edem2, Eif5a2, F2, Fuca1, Fut8, Galnt1, Galnt10, Galnt2, Galnt4, Galnt7, Glb1, Incenp, Mdc1, Mgat2, Mlec, Mta1, Nsmce2, Nup153, Nup50, Pcgf2, Pcna, Pdia3, Phc2, Rad21, Rnf2, Rpa1, Slc35a1, Smc1a, Smc3, Smc6, Sp100, Stag1, Stag2, Sumf1, Tdg, Thbs1, Top1, Top2a, Top2b, Ube2i]	12.766	54	REACTOME_10.02.2016	GO:7083632
WP-C1	Group49	Nonsense Mediated Decay (NMD) independent of the Exon Junction Complex (EJC)	1.3e-10	4.3e-24	[Fau, Ncbp2, Rpl10a, Rpl11, Rpl13, Rpl13a, Rpl18, Rpl18a, Rpl19, Rpl23a, Rpl24, Rpl26, Rpl27, Rpl27a, Rpl28, Rpl30, Rpl31, Rpl32, Rpl34, Rpl35, Rpl35a, Rpl36, Rpl37a, Rpl38, Rpl4, Rpl5, Rpl6, Rpl7, Rpl7a, Rpl8, Rplp0, Rplp2, Rps11, Rps12, Rps13, Rps15, Rps16, Rps17, Rps18, Rps19, Rps20, Rps23, Rps24, Rps25, Rps26, Rps28, Rps3, Rps3a1, Rps4x, Rps6, Rps8, Rps9]	47.7064	52	REACTOME_10.02.2016	GO:7084242
WP-C1	Group49	Nonsense-Mediated Decay (NMD)	1.3e-10	7.3e-21	[Fau, Ncbp2, Rpl10a, Rpl11, Rpl13, Rpl13a, Rpl18, Rpl18a, Rpl19, Rpl23a, Rpl24, Rpl26, Rpl27, Rpl27a, Rpl28, Rpl30, Rpl31, Rpl32, Rpl34, Rpl35, Rpl35a, Rpl36, Rpl37a, Rpl38, Rpl4, Rpl5, Rpl6, Rpl7, Rpl7a, Rpl8, Rplp0, Rplp2, Rps11, Rps12, Rps13, Rps15, Rps16, Rps17, Rps18, Rps19, Rps20, Rps23, Rps24, Rps25, Rps26, Rps28, Rps3, Rps3a1, Rps4x, Rps6, Rps8, Rps9]	41.2698	52	REACTOME_10.02.2016	GO:7084243
WP-C1	Group49	Nonsense Mediated Decay (NMD) enhanced by the Exon Junction Complex (EJC)	1.3e-10	7.3e-21	[Fau, Ncbp2, Rpl10a, Rpl11, Rpl13, Rpl13a, Rpl18, Rpl18a, Rpl19, Rpl23a, Rpl24, Rpl26, Rpl27, Rpl27a, Rpl28, Rpl30, Rpl31, Rpl32, Rpl34, Rpl35, Rpl35a, Rpl36, Rpl37a, Rpl38, Rpl4, Rpl5, Rpl6, Rpl7, Rpl7a, Rpl8, Rplp0, Rplp2, Rps11, Rps12, Rps13, Rps15, Rps16, Rps17, Rps18, Rps19, Rps20, Rps23, Rps24, Rps25, Rps26, Rps28, Rps3, Rps3a1, Rps4x, Rps6, Rps8, Rps9]	41.2698	52	REACTOME_10.02.2016	GO:7084244
WP-C1	Group49	SRP-dependent cotranslational protein targeting to membrane	1.3e-10	1.1e-23	[Fau, Rpl10a, Rpl11, Rpl13, Rpl13a, Rpl18, Rpl18a, Rpl19, Rpl23a, Rpl24, Rpl26, Rpl27, Rpl27a, Rpl28, Rpl30, Rpl31, Rpl32, Rpl34, Rpl35, Rpl35a, Rpl36, Rpl37a, Rpl38, Rpl4, Rpl5, Rpl6, Rpl7, Rpl7a, Rpl8, Rplp0, Rplp2, Rps11, Rps12, Rps13, Rps15, Rps16, Rps17, Rps18, Rps19, Rps20, Rps23, Rps24, Rps25, Rps26, Rps28, Rps3, Rps3a1, Rps4x, Rps6, Rps8, Rps9, Srp14]	46.8468	52	REACTOME_10.02.2016	GO:7084380
WP-C1	Group49	Cytoplasmic Ribosomal Proteins	1.3e-10	2.4e-24	[Fau, Rpl10a, Rpl11, Rpl13, Rpl13a, Rpl18, Rpl18a, Rpl19, Rpl23a, Rpl24, Rpl26, Rpl27, Rpl27a, Rpl28, Rpl30, Rpl31, Rpl32, Rpl34, Rpl35, Rpl35a, Rpl36, Rpl37a, Rpl38, Rpl4, Rpl6, Rpl7, Rpl7a, Rpl8, Rplp0, Rplp2, Rps11, Rps12, Rps13, Rps15, Rps16, Rps17, Rps18, Rps19, Rps2, Rps20, Rps23, Rps24, Rps25, Rps26, Rps28, Rps3, Rps3a1, Rps4x, Rps6, Rps7, Rps8]	49.5146	51	WikiPathways_10.02.2016	GO:0000163
WP-C1	Group5	DNA Damage/Telomere Stress Induced Senescence	3.2e-10	0.0034	[Asf1a, Atm, Cdk2, Hist1h3a, Hist1h4a, Hmga1, Lmnb1, Rad50, Terf1, Terf2, Terf2ip, Tinf2]	24.4898	12	REACTOME_10.02.2016	GO:7083249
WP-C1	Group5	Cellular Senescence	3.2e-10	1.2e-06	[Asf1a, Atm, Bmi1, Cbx2, Cdk2, Cdk4, Cdkn2b, Cebpb, Ehmt1, Ezh2, H3f3a, H3f3c, Hist1h3a, Hist1h3b, Hist1h4a, Hmga1, Kdm6b, Lmnb1, Mapk7, Mapkapk2, Mapkapk3, Phc2, Rad50, Rbbp4, Rbbp7, Rela, Rnf2, Suz12, Terf1, Terf2, Terf2ip, Tinf2, Ube2c]	23.5714	33	REACTOME_10.02.2016	GO:7083250
WP-C1	Group5	Cellular responses to stress	3.2e-10	0.0013	[Asf1a, Atm, Bmi1, Cbx2, Cdk2, Cdk4, Cdkn2b, Cebpb, Eef1a1, Ehmt1, Ep300, Ezh2, Gpx3, Gpx7, H3f3a, H3f3c, Hist1h3a, Hist1h3b, Hist1h4a, Hmga1, Kdm6b, Lmnb1, Mapk7, Mapkapk2, Mapkapk3, P4hb, Phc2, Rad50, Rbbp4, Rbbp7, Rela, Rnf2, Rpa1, Rpa2, Rpa3, Rps19bp1, Suz12, Terf1, Terf2, Terf2ip, Tinf2, Ube2c]	15.4982	42	REACTOME_10.02.2016	GO:7083251
WP-C1	Group5	Oxidative Stress Induced Senescence	3.2e-10	0.0007	[Bmi1, Cbx2, Cdk4, Cdkn2b, Ezh2, H3f3a, H3f3c, Hist1h3a, Hist1h3b, Hist1h4a, Kdm6b, Mapkapk2, Mapkapk3, Phc2, Rbbp4, Rbbp7, Rnf2, Suz12]	22.7848	18	REACTOME_10.02.2016	GO:7083700
WP-C1	Group5	Senescence-Associated Secretory Phenotype (SASP)	3.2e-10	0.037	[Cdk2, Cdk4, Cdkn2b, Cebpb, Ehmt1, H3f3a, H3f3c, Hist1h3a, Hist1h3b, Hist1h4a, Mapk7, Rela, Ube2c]	17.3333	13	REACTOME_10.02.2016	GO:7083786
WP-C1	Group5	PRC2 methylates histones and DNA	3.2e-10	0.0001	[Aebp2, Dnmt1, Dnmt3a, Ezh2, H3f3a, H3f3c, Hist1h3a, Hist1h3b, Hist1h4a, Mtf2, Phf19, Rbbp4, Rbbp7, Suz12]	31.1111	14	REACTOME_10.02.2016	GO:7083964
WP-C1	Group5	Epigenetic regulation of gene expression	3.2e-10	1.8e-08	[Aebp2, Ddx21, Dek, Dnmt1, Dnmt3a, Ep300, Ezh2, H3f3a, H3f3c, Hist1h3a, Hist1h3b, Hist1h4a, Mtf2, Mybbp1a, Phf19, Polr1a, Polr1b, Polr1d, Polr1e, Polr2f, Rbbp4, Rbbp7, Rrp8, Smarca5, Suz12, Tdg, Znrd1]	32.1429	27	REACTOME_10.02.2016	GO:7083965
WP-C1	Group5	Chromatin modifying enzymes	3.2e-10	2.7e-06	[Actl6a, Aebp2, Ash2l, Ccnd1, Cdk4, Dnmt3a, Dot1l, Ehmt1, Ezh2, Hat1, Hcfc1, Hist1h2bb, Hist1h3a, Hist1h3b, Hist1h4a, Hist2h2aa1, Hist2h2ab, Hist2h2bb, Hist3h2a, Hist3h2ba, Ing5, Jmjd6, Kat6a, Kdm3a, Kdm3b, Kdm6b, Msl3l2, Phf2, Prmt1, Rbbp4, Rbbp7, Setd2, Setdb1, Smarcc1, Suv39h2, Suz12, Whsc1]	21.5116	37	REACTOME_10.02.2016	GO:7084471
WP-C1	Group5	Chromatin organization	3.2e-10	2.7e-06	[Actl6a, Aebp2, Ash2l, Ccnd1, Cdk4, Dnmt3a, Dot1l, Ehmt1, Ezh2, Hat1, Hcfc1, Hist1h2bb, Hist1h3a, Hist1h3b, Hist1h4a, Hist2h2aa1, Hist2h2ab, Hist2h2bb, Hist3h2a, Hist3h2ba, Ing5, Jmjd6, Kat6a, Kdm3a, Kdm3b, Kdm6b, Msl3l2, Phf2, Prmt1, Rbbp4, Rbbp7, Setd2, Setdb1, Smarcc1, Suv39h2, Suz12, Whsc1]	21.5116	37	REACTOME_10.02.2016	GO:7084472
WP-C1	Group5	RMTs methylate histone arginines	3.2e-10	0.025	[Actl6a, Ccnd1, Cdk4, Dnmt3a, Hist1h3a, Hist1h3b, Hist1h4a, Hist2h2aa1, Hist2h2ab, Hist3h2a, Prmt1, Rbbp7, Smarcc1]	18.3099	13	REACTOME_10.02.2016	GO:7084473
WP-C1	Group5	HATs acetylate histones	3.2e-10	0.049	[Hat1, Hcfc1, Hist1h2bb, Hist1h3a, Hist1h3b, Hist1h4a, Hist2h2bb, Hist3h2ba, Ing5, Kat6a, Msl3l2, Rbbp7]	17.1429	12	REACTOME_10.02.2016	GO:7084477
WP-C1	Group5	PKMTs methylate histone lysines	3.2e-10	0.0015	[Aebp2, Ash2l, Dot1l, Ehmt1, Ezh2, Hist1h3a, Hist1h3b, Hist1h4a, Rbbp4, Rbbp7, Setd2, Setdb1, Suv39h2, Suz12, Whsc1]	23.4375	15	REACTOME_10.02.2016	GO:7084505
WP-C1	Group50	Pyrimidine metabolism	0.018	0.039	[Cad, Dck, Dctd, Tk1, Tyms, Umps]	25	6	REACTOME_10.02.2016	GO:7083344
WP-C1	Group51	Dimerization of procaspase-8	0.0039	0.0049	[Casp8, Cflar, Fadd, Fas, Ripk1]	45.4545	5	REACTOME_10.02.2016	GO:7083361
WP-C1	Group51	Ligand-dependent caspase activation	0.0039	0.0049	[Casp8, Cflar, Fadd, Fas, Ripk1]	45.4545	5	REACTOME_10.02.2016	GO:7083362
WP-C1	Group51	Caspase activation via extrinsic apoptotic signalig pathway	0.0039	0.0038	[Casp8, Casp9, Cflar, Fadd, Fas, Ripk1]	40	6	REACTOME_10.02.2016	GO:7083363
WP-C1	Group51	Apoptosis	0.0039	0.0028	[Acin1, Bak1, Bax, Casp7, Casp8, Casp9, Cdk5rap2, Cflar, Clspn, Dffb, Diablo, Fadd, Fas, Hmgb1, Hmgb2, Lmnb1, Ripk1, Vim]	20.2247	18	REACTOME_10.02.2016	GO:7083364
WP-C1	Group51	Programmed Cell Death	0.0039	0.0016	[Acin1, Bak1, Bax, Casp7, Casp8, Casp9, Cdk5rap2, Cflar, Clspn, Dffb, Diablo, Fadd, Fas, Hmgb1, Hmgb2, Lmnb1, Mlkl, Ripk1, Vim]	20.6522	19	REACTOME_10.02.2016	GO:7083365
WP-C1	Group51	Apoptotic execution phase	0.0039	0.035	[Acin1, Casp7, Casp8, Clspn, Dffb, Hmgb1, Hmgb2, Lmnb1, Vim]	20.4545	9	REACTOME_10.02.2016	GO:7083909
WP-C1	Group51	Regulation by c-FLIP	0.0039	0.0049	[Casp8, Cflar, Fadd, Fas, Ripk1]	45.4545	5	REACTOME_10.02.2016	GO:7084479
WP-C1	Group51	CASP8 activity is inhibited	0.0039	0.0049	[Casp8, Cflar, Fadd, Fas, Ripk1]	45.4545	5	REACTOME_10.02.2016	GO:7084485
WP-C1	Group51	Regulation of necroptotic cell death	0.0039	0.011	[Casp8, Cflar, Fadd, Fas, Ripk1]	38.4615	5	REACTOME_10.02.2016	GO:7084486
WP-C1	Group51	RIPK1-mediated regulated necrosis	0.0039	0.0038	[Casp8, Cflar, Fadd, Fas, Mlkl, Ripk1]	40	6	REACTOME_10.02.2016	GO:7084487
WP-C1	Group51	Regulated Necrosis	0.0039	0.0038	[Casp8, Cflar, Fadd, Fas, Mlkl, Ripk1]	40	6	REACTOME_10.02.2016	GO:7084488
WP-C1	Group51	Apoptosis	0.0039	0.0091	[Bak1, Bax, Casp7, Casp8, Casp9, Cflar, Dffb, Diablo, Fadd, Fas, Hells, Map3k1, Nfkbie, Rela, Ripk1, Tnfrsf1a]	19.0476	16	WikiPathways_10.02.2016	GO:0001254
WP-C1	Group51	Apoptosis Modulation by HSP70	0.0039	0.0002	[Casp7, Casp8, Casp9, Fadd, Fas, Map3k1, Ripk1, Tnfrsf1a]	47.0588	8	WikiPathways_10.02.2016	GO:0000166
WP-C1	Group51	FAS pathway and Stress induction of HSP regulation	0.0039	0.001	[Casp7, Casp8, Casp9, Cflar, Dffb, Fadd, Fas, Lmnb1, Map3k1, Mapkapk2, Mapkapk3]	29.7297	11	WikiPathways_10.02.2016	GO:0000571
WP-C1	Group6	Cytosolic sensors of pathogen-associated DNA	0.00067	0.0011	[Crcp, Ep300, Hmgb1, Nfkb2, Polr1d, Polr2f, Polr3c, Rela, Ripk1, Tlr3, Tmem173, Trex1, Trim21, Trim56, Xrcc5, Xrcc6]	23.1884	16	REACTOME_10.02.2016	GO:7083708
WP-C1	Group7	Cyclin A/B1 associated events during G2/M transition	0.012	0.026	[Ccnb1, Cdk1, Cdk2, Cdk7, Foxm1, Plk1]	27.2727	6	REACTOME_10.02.2016	GO:7083721
WP-C1	Group8	Purine metabolism	4e-17	0.044	[Ak2, Aprt, Dck, Impdh2, Nme4, Pde3a, Pde3b, Pola1, Pola2, Pold1, Pold2, Pole, Pole2, Polr1a, Polr1b, Polr1d, Polr1e, Polr2f, Polr2j, Polr3c, Prim1, Prim2, Rrm1, Rrm2, Znrd1]	13.9665	25	KEGG_10.02.2016	GO:0000230
WP-C1	Group8	Pyrimidine metabolism	4e-17	1.9e-05	[Cad, Dck, Dctd, Nme4, Pola1, Pola2, Pold1, Pold2, Pole, Pole2, Polr1a, Polr1b, Polr1d, Polr1e, Polr2f, Polr2j, Polr3c, Prim1, Prim2, Rrm1, Rrm2, Tk1, Tyms, Umps, Znrd1]	24.0385	25	KEGG_10.02.2016	GO:0000240
WP-C1	Group8	RNA polymerase	4e-17	0.011	[Polr1a, Polr1b, Polr1d, Polr1e, Polr2f, Polr2j, Polr3c, Znrd1]	26.6667	8	KEGG_10.02.2016	GO:0003020
WP-C1	Group8	Systemic lupus erythematosus	4e-17	0.035	[C3, C8a, C8b, C9, Cd40, Cd86, H2afx, H2afz, H3f3a, H3f3c, Hist1h2bb, Hist1h3a, Hist1h3b, Hist1h4a, Hist2h2aa1, Hist2h2ab, Hist2h2bb, Hist2h2be, Hist3h2a, Hist3h2ba, Ssb, Trim21]	14.7651	22	KEGG_10.02.2016	GO:0005322
WP-C1	Group8	Meiotic Synapsis	4e-17	2.4e-06	[Brca1, H2afx, H2afz, H3f3a, H3f3c, Hist1h2bb, Hist1h3a, Hist1h3b, Hist1h4a, Hist2h2aa1, Hist2h2ab, Hist2h2bb, Hist2h2be, Hist3h2a, Hist3h2ba, Lmnb1, Rad21, Smc1a, Smc3, Stag1, Stag2, Stag3, Syne2, Terf1, Terf2, Terf2ip, Ube2i]	25.7143	27	REACTOME_10.02.2016	GO:1221633
WP-C1	Group8	Mus musculus biological processes	4e-17	3.3e-14	[Atm, Blm, Brca1, Brca2, Cdk11b, Cdk2, Cdk4, Cdk8, Cebpb, Dnmt1, Ep300, H2afx, H2afz, H3f3a, H3f3c, Hdac1, Hist1h2bb, Hist1h3a, Hist1h3b, Hist1h4a, Hist2h2aa1, Hist2h2ab, Hist2h2bb, Hist2h2be, Hist3h2a, Hist3h2ba, Lmnb1, Med10, Med12, Med17, Med18, Med20, Med29, Med31, Med6, Polr1a, Polr1b, Polr1d, Polr1e, Rad21, Rad51, Rbbp4, Rbbp7, Rpa1, Rpa3, Smarca5, Smc1a, Smc3, Stag1, Stag2, Stag3, Stat3, S…	27.6995	59	REACTOME_10.02.2016	GO:5334727
WP-C1	Group8	NoRC negatively regulates rRNA expression	4e-17	1.3e-06	[Dnmt1, H2afx, H2afz, H3f3a, H3f3c, Hdac1, Hist1h2bb, Hist1h3a, Hist1h3b, Hist1h4a, Hist2h2aa1, Hist2h2ab, Hist2h2bb, Hist2h2be, Hist3h2a, Hist3h2ba, Polr1a, Polr1b, Polr1d, Polr1e, Rbbp4, Rbbp7, Smarca5, Ttf1, Znrd1]	27.7778	25	REACTOME_10.02.2016	GO:0573389
WP-C1	Group8	RNA Polymerase I Promoter Clearance	4e-17	3.1e-05	[Cdk7, Chd4, Gatad2a, H3f3a, H3f3c, Hdac1, Hist1h3a, Hist1h3b, Hist1h4a, Mbd3, Mta1, Mta2, Polr1a, Polr1b, Polr1d, Polr1e, Polr2f, Rbbp4, Rbbp7, Ttf1, Znrd1]	25.9259	21	REACTOME_10.02.2016	GO:7083348
WP-C1	Group8	RNA Polymerase I Transcription	4e-17	1.3e-05	[Cbx3, Cdk7, Chd4, Gatad2a, H3f3a, H3f3c, Hdac1, Hist1h3a, Hist1h3b, Hist1h4a, Mbd3, Mta1, Mta2, Polr1a, Polr1b, Polr1d, Polr1e, Polr2f, Rbbp4, Rbbp7, Ttf1, Znrd1]	26.506	22	REACTOME_10.02.2016	GO:7083349
WP-C1	Group8	RNA Polymerase I, RNA Polymerase III, and Mitochondrial Transcription	4e-17	1.6e-05	[Cbx3, Cdk7, Chd4, Crcp, Gatad2a, Gtf3c2, Gtf3c4, Gtf3c6, H3f3a, H3f3c, Hdac1, Hist1h3a, Hist1h3b, Hist1h4a, Mbd3, Mta1, Mta2, Polr1a, Polr1b, Polr1d, Polr1e, Polr2f, Polr3c, Rbbp4, Rbbp7, Ttf1, Znrd1]	23.2759	27	REACTOME_10.02.2016	GO:7083350
WP-C1	Group8	RNA Polymerase I Transcription Initiation	4e-17	8.6e-06	[Cdk7, Chd4, Gatad2a, Hdac1, Mbd3, Mta1, Mta2, Polr1a, Polr1b, Polr1d, Polr1e, Polr2f, Rbbp4, Rbbp7, Ttf1, Znrd1]	34.0426	16	REACTOME_10.02.2016	GO:7083351
WP-C1	Group8	RNA Polymerase I Promoter Escape	4e-17	0.048	[Cdk7, Polr1a, Polr1b, Polr1d, Polr1e, Polr2f, Znrd1]	21.875	7	REACTOME_10.02.2016	GO:7083352
WP-C1	Group8	RNA Polymerase I Chain Elongation	4e-17	0.011	[Cbx3, Cdk7, H3f3a, H3f3c, Hist1h3a, Hist1h3b, Hist1h4a, Polr1a, Polr1b, Polr1d, Polr1e, Polr2f, Znrd1]	20.3125	13	REACTOME_10.02.2016	GO:7083383
WP-C1	Group8	RNA Polymerase I Transcription Termination	4e-17	0.019	[Cdk7, Polr1a, Polr1b, Polr1d, Polr1e, Polr2f, Ttf1, Znrd1]	24.2424	8	REACTOME_10.02.2016	GO:7083384
WP-C1	Group8	PRC2 methylates histones and DNA	4e-17	0.0001	[Aebp2, Dnmt1, Dnmt3a, Ezh2, H3f3a, H3f3c, Hist1h3a, Hist1h3b, Hist1h4a, Mtf2, Phf19, Rbbp4, Rbbp7, Suz12]	31.1111	14	REACTOME_10.02.2016	GO:7083964
WP-C1	Group8	Epigenetic regulation of gene expression	4e-17	1.8e-08	[Aebp2, Ddx21, Dek, Dnmt1, Dnmt3a, Ep300, Ezh2, H3f3a, H3f3c, Hist1h3a, Hist1h3b, Hist1h4a, Mtf2, Mybbp1a, Phf19, Polr1a, Polr1b, Polr1d, Polr1e, Polr2f, Rbbp4, Rbbp7, Rrp8, Smarca5, Suz12, Tdg, Znrd1]	32.1429	27	REACTOME_10.02.2016	GO:7083965
WP-C1	Group8	B-WICH complex positively regulates rRNA expression	4e-17	0.00061	[Ddx21, Dek, Ep300, H3f3a, H3f3c, Hist1h3a, Hist1h3b, Hist1h4a, Mybbp1a, Polr1a, Polr1b, Polr1d, Polr1e, Polr2f, Smarca5, Znrd1]	24.6154	16	REACTOME_10.02.2016	GO:7084515
WP-C1	Group8	Positive epigenetic regulation of rRNA expression	4e-17	0.00061	[Ddx21, Dek, Ep300, H3f3a, H3f3c, Hist1h3a, Hist1h3b, Hist1h4a, Mybbp1a, Polr1a, Polr1b, Polr1d, Polr1e, Polr2f, Smarca5, Znrd1]	24.6154	16	REACTOME_10.02.2016	GO:7084516
WP-C1	Group8	Meiotic Recombination	4e-17	1.9e-05	[Atm, Blm, Brca1, Brca2, Cdk2, Cdk4, H2afx, H2afz, H3f3a, H3f3c, Hist1h2bb, Hist1h3a, Hist1h3b, Hist1h4a, Hist2h2aa1, Hist2h2ab, Hist2h2bb, Hist2h2be, Hist3h2a, Hist3h2ba, Rad51, Rpa1, Rpa3]	25.2747	23	REACTOME_10.02.2016	GO:0912497
WP-C1	Group8	Purine metabolism	4e-17	0.02	[Ak2, Aprt, Dck, Impdh2, Nme4, Pde3a, Pde3b, Pola1, Pola2, Pold1, Pold2, Pole, Pole2, Polr1a, Polr1b, Polr1d, Polr1e, Polr2f, Polr2j, Polr3c, Prim1, Prim2, Rrm1, Rrm2, Znrd1]	15.0602	25	WikiPathways_10.02.2016	GO:0002185
WP-C1	Group8	Eukaryotic Transcription Initiation	4e-17	0.011	[Cdk7, Gtf2e1, Gtf2e2, Gtf2f2, Polr1a, Polr1b, Polr1d, Polr2j, Taf13, Taf5]	23.2558	10	WikiPathways_10.02.2016	GO:0000567
WP-C1	Group9	Lipoprotein metabolism	0.014	0.03	[Abca1, Alb, Apoa1, Bmp1, P4hb, Plg, Scarb1]	24.1379	7	REACTOME_10.02.2016	GO:7083740
WP-C1	Group9	HDL-mediated lipid transport	0.014	0.02	[Abca1, Alb, Apoa1, Bmp1, Scarb1]	33.3333	5	REACTOME_10.02.2016	GO:7083969
WP-C2	Group0	Metabolism of xenobiotics by cytochrome P450	0.0095	0.0048	[Adh7, Cbr3, Ephx1, Gstt1, Gstt3]	7.69231	5	KEGG_10.02.2016	GO:0000980
WP-C2	Group1	HIF-1 signaling pathway	0.016	0.01	[Angpt2, Egfr, Egln1, Eif4e, Eif4ebp1, Tfrc]	5.45455	6	KEGG_10.02.2016	GO:0004066
WP-C2	Group2	Transcriptional misregulation in cancer	0.0014	0.00033	[Arnt2, Cdkn2c, Etv4, Etv5, Fus, Golph3, Hmga2, Igfbp3, Klf3, Meis1, Ntrk1]	6.14525	11	KEGG_10.02.2016	GO:0005202
WP-C2	Group3	Metabolism of vitamins and cofactors	0.027	0.026	[Akr1c14, Akr1c18, Akr1c6, Aox1, Lrp1, Ptgis]	4.28571	6	REACTOME_10.02.2016	GO:7083306
WP-C2	Group4	Extracellular matrix organization	0.0074	0.0032	[Col19a1, Efemp2, Itga1, Itga5, Itgae, Jam2, Ltbp1, Mmp14, Mmp15, P3h2, Tgfb2]	4.41767	11	REACTOME_10.02.2016	GO:7083560
WP-C2	Group5	Cell surface interactions at the vascular wall	0.021	0.014	[Angpt2, Cd74, Itga5, Jam2, Slc7a5]	5.74713	5	REACTOME_10.02.2016	GO:7083562
WP-C2	Group6	Phagosome	0.02	0.0031	[H2-Aa, H2-Ab1, H2-DMa, H2-DMb1, H2-DMb2, H2-Ea-ps, H2-Eb1, Itga5, Tfrc]	5.05618	9	KEGG_10.02.2016	GO:0004145
WP-C2	Group6	Cell adhesion molecules (CAMs)	0.02	0.00054	[Cd274, Cd276, H2-Aa, H2-Ab1, H2-DMa, H2-DMb1, H2-DMb2, H2-Ea-ps, H2-Eb1, Jam2]	6.17284	10	KEGG_10.02.2016	GO:0004514
WP-C2	Group6	Antigen processing and presentation	0.02	3.7e-05	[Cd74, H2-Aa, H2-Ab1, H2-DMa, H2-DMb1, H2-DMb2, H2-Ea-ps, H2-Eb1, Nfyc]	10.8434	9	KEGG_10.02.2016	GO:0004612
WP-C2	Group6	Intestinal immune network for IgA production	0.02	3.9e-05	[H2-Aa, H2-Ab1, H2-DMa, H2-DMb1, H2-DMb2, H2-Ea-ps, H2-Eb1]	15.9091	7	KEGG_10.02.2016	GO:0004672
WP-C2	Group6	Type I diabetes mellitus	0.02	0.00015	[H2-Aa, H2-Ab1, H2-DMa, H2-DMb1, H2-DMb2, H2-Ea-ps, H2-Eb1]	11.1111	7	KEGG_10.02.2016	GO:0004940
WP-C2	Group6	Leishmaniasis	0.02	5e-05	[H2-Aa, H2-Ab1, H2-DMa, H2-DMb1, H2-DMb2, H2-Ea-ps, H2-Eb1, Tgfb2]	11.9403	8	KEGG_10.02.2016	GO:0005140
WP-C2	Group6	Toxoplasmosis	0.02	0.00084	[H2-Aa, H2-Ab1, H2-DMa, H2-DMb1, H2-DMb2, H2-Ea-ps, H2-Eb1, Tgfb2]	7.07965	8	KEGG_10.02.2016	GO:0005145
WP-C2	Group6	Staphylococcus aureus infection	0.02	2.4e-05	[H2-Aa, H2-Ab1, H2-DMa, H2-DMb1, H2-DMb2, H2-Ea-ps, H2-Eb1, Masp1]	15.0943	8	KEGG_10.02.2016	GO:0005150
WP-C2	Group6	Tuberculosis	0.02	0.00033	[Cd74, H2-Aa, H2-Ab1, H2-DMa, H2-DMb1, H2-DMb2, H2-Ea-ps, H2-Eb1, Lsp1, Nfyc, Tgfb2]	6.14525	11	KEGG_10.02.2016	GO:0005152
WP-C2	Group6	Influenza A	0.02	0.0027	[Casp1, Cxcl10, H2-Aa, H2-Ab1, H2-DMa, H2-DMb1, H2-DMb2, H2-Ea-ps, H2-Eb1]	5.23256	9	KEGG_10.02.2016	GO:0005164
WP-C2	Group6	HTLV-I infection	0.02	0.00015	[Cdkn2a, Cdkn2c, Fzd1, H2-Aa, H2-Ab1, H2-DMa, H2-DMb1, H2-DMb2, H2-Ea-ps, H2-Eb1, Mybl2, Pold3, Stat5a, Tgfb2, Wnt7b]	5.33808	15	KEGG_10.02.2016	GO:0005166
WP-C2	Group6	Asthma	0.02	3.4e-06	[H2-Aa, H2-Ab1, H2-DMa, H2-DMb1, H2-DMb2, H2-Ea-ps, H2-Eb1]	26.9231	7	KEGG_10.02.2016	GO:0005310
WP-C2	Group6	Autoimmune thyroid disease	0.02	0.00034	[H2-Aa, H2-Ab1, H2-DMa, H2-DMb1, H2-DMb2, H2-Ea-ps, H2-Eb1]	9.58904	7	KEGG_10.02.2016	GO:0005320
WP-C2	Group6	Inflammatory bowel disease (IBD)	0.02	3.8e-05	[H2-Aa, H2-Ab1, H2-DMa, H2-DMb1, H2-DMb2, H2-Ea-ps, H2-Eb1, Tgfb2]	13.5593	8	KEGG_10.02.2016	GO:0005321
WP-C2	Group6	Systemic lupus erythematosus	0.02	0.011	[H2-Aa, H2-Ab1, H2-DMa, H2-DMb1, H2-DMb2, H2-Ea-ps, H2-Eb1]	4.69799	7	KEGG_10.02.2016	GO:0005322
WP-C2	Group6	Rheumatoid arthritis	0.02	0.00017	[H2-Aa, H2-Ab1, H2-DMa, H2-DMb1, H2-DMb2, H2-Ea-ps, H2-Eb1, Tgfb2]	9.41177	8	KEGG_10.02.2016	GO:0005323
WP-C2	Group6	Allograft rejection	0.02	0.00014	[H2-Aa, H2-Ab1, H2-DMa, H2-DMb1, H2-DMb2, H2-Ea-ps, H2-Eb1]	12.069	7	KEGG_10.02.2016	GO:0005330
WP-C2	Group6	Graft-versus-host disease	0.02	0.00014	[H2-Aa, H2-Ab1, H2-DMa, H2-DMb1, H2-DMb2, H2-Ea-ps, H2-Eb1]	12.069	7	KEGG_10.02.2016	GO:0005332
WP-C2	Group6	Viral myocarditis	0.02	0.00015	[Cxadr, H2-Aa, H2-Ab1, H2-DMa, H2-DMb1, H2-DMb2, H2-Ea-ps, H2-Eb1]	9.7561	8	KEGG_10.02.2016	GO:0005416
WP-C2	Group6	MHC class II antigen presentation	0.02	0.0013	[Cd74, H2-Aa, H2-Ab1, H2-DMa, H2-DMb1, H2-DMb2, H2-Eb1]	7.44681	7	REACTOME_10.02.2016	GO:7084409
WP-C2	Group7	PodNet: protein-protein interactions in the podocyte	0.0081	0.0026	[Cdkn2a, Clic5, Cxadr, Cxcl10, Epas1, Igfbp2, Igfbp3, Nes, Parva, Sema3a, Tgfb2, Tjp1, Zhx3]	4.14013	13	WikiPathways_10.02.2016	GO:0002310
WP-C2	Group8	Cell cycle	0.027	0.016	[Cdk6, Cdkn2a, Cdkn2c, Orc6, Tgfb2, Wee1]	4.8	6	KEGG_10.02.2016	GO:0004110
WP-C2	Group8	G1 to S cell cycle control	0.027	0.0038	[Cdk6, Cdkn2a, Cdkn2c, Orc6, Wee1]	8.19672	5	WikiPathways_10.02.2016	GO:0000413
WP-C2	Group9	Wnt Signaling Pathway NetPath	0.028	0.028	[Dab2, Fzd1, Lrp1, Lrp5, Sfrp2]	4.6729	5	WikiPathways_10.02.2016	GO:0000539
WP-C3	Group0	Rap1 signaling pathway	0.034	0.037	[Apbb1ip, Csf1r, Fyb, Itgam, Itgb2, Lcp2, Map2k3, Ngfr, Tln1]	4.18605	9	KEGG_10.02.2016	GO:0004015
WP-C3	Group1	Lysosome	0.0063	0.0067	[Cd63, Cd68, Ctsa, Ctsd, Ctsz, Dnase2a, Npc2, Tcirg1]	6.45161	8	KEGG_10.02.2016	GO:0004142
WP-C3	Group10	Phase II conjugation	0.033	0.027	[Comt, Papss1, Slc26a2, Slc35b3, Slc35d1]	6.32911	5	REACTOME_10.02.2016	GO:7083265
WP-C3	Group10	Biological oxidations	0.033	0.036	[Comt, Cyp27a1, Cyp2j6, Cyp51, Papss1, Ptgs1, Slc26a2, Slc35b3, Slc35d1]	4.22535	9	REACTOME_10.02.2016	GO:7083266
WP-C3	Group11	Metabolism of lipids and lipoproteins	0.0016	0.002	[A2m, Aacs, Abcd1, Agpat2, Cers2, Ctsa, Cyp27a1, Cyp2j6, Cyp51, Dhcr7, Elovl6, Elovl7, Helz2, Hmgcs1, Hpgd, Hsd17b7, Inppl1, Lpcat2, Pi4k2b, Pla2g4a, Ptgs1, Sdc1, Stard5]	4.26716	23	REACTOME_10.02.2016	GO:7083303
WP-C3	Group12	Innate Immune System	8.4e-07	1.6e-05	[Aim2, C1qb, C1qc, C2, C4b, Card9, Cd14, Cd180, Cfh, Clec5a, Csf2ra, Fcgr3, Hc, Ikbke, Irf7, Itgam, Itgb2, Lcp2, Ly86, Map2k3, Nfatc3, Nlrp3, Peli2, Plcg2, Pycard, Tlr2, Tlr7, Vav1, Was, Wipf1, Zbp1]	5.24535	31	REACTOME_10.02.2016	GO:7083504
WP-C3	Group12	Immune System	8.4e-07	2.1e-06	[Aim2, C1qb, C1qc, C2, C4b, Card9, Cd14, Cd180, Cd300a, Cfh, Clec5a, Csf2ra, Ctsd, Eif4e3, Fcgr3, Flnb, Fyb, Hc, Ikbke, Il1rn, Inppl1, Irf7, Itgam, Itgb2, Itgb7, Lcp2, Ly86, Map2k3, Ncf1, Ncf2, Ncf4, Nfatc3, Nlrp3, Peli2, Plcg2, Ptpn6, Pycard, Sec24d, Siglece, Stat2, Tlr2, Tlr7, Uba7, Usp18, Vav1, Was, Wipf1, Zbp1]	4.57579	48	REACTOME_10.02.2016	GO:7083505
WP-C3	Group13	Regulation of actin cytoskeleton	0.00023	0.039	[Cd14, Fgd3, Gsn, Itgam, Itgax, Itgb2, Itgb7, Vav1, Was]	4.12844	9	KEGG_10.02.2016	GO:0004810
WP-C3	Group13	Integrin cell surface interactions	0.00023	0.0031	[Cd44, Col16a1, Itgam, Itgax, Itgb2, Itgb7]	9.83607	6	REACTOME_10.02.2016	GO:7083559
WP-C3	Group13	Extracellular matrix organization	0.00023	0.0078	[A2m, Cd44, Col11a1, Col16a1, Ctsd, Itgam, Itgax, Itgb2, Itgb7, Sdc1, Sparc, Tgfb3]	4.81928	12	REACTOME_10.02.2016	GO:7083560
WP-C3	Group13	Cell surface interactions at the vascular wall	0.00023	0.00032	[Cd44, Cd48, Cd84, Fcer1g, Itgam, Itgax, Itgb2, Pros1, Slc7a7]	10.3448	9	REACTOME_10.02.2016	GO:7083562
WP-C3	Group13	Integrin-mediated Cell Adhesion	0.00023	0.0024	[Capn3, Itgam, Itgax, Itgb2, Itgb7, Map2k3, Samd4b, Tln1]	8.08081	8	WikiPathways_10.02.2016	GO:0000006
WP-C3	Group13	Focal Adhesion	0.00023	0.0073	[Col11a1, Fgr, Itgam, Itgax, Itgb2, Itgb7, Map2k3, Samd4b, Tln1, Vav1]	5.40541	10	WikiPathways_10.02.2016	GO:0000085
WP-C3	Group14	Toll Like Receptor 4 (TLR4) Cascade	0.00049	0.00043	[Cd14, Cd180, Irf7, Itgam, Itgb2, Ly86, Map2k3, Peli2, Plcg2]	9.78261	9	REACTOME_10.02.2016	GO:7083671
WP-C3	Group14	Toll-Like Receptors Cascades	0.00049	0.00065	[Cd14, Cd180, Irf7, Itgam, Itgb2, Ly86, Map2k3, Peli2, Plcg2, Tlr7]	8.33333	10	REACTOME_10.02.2016	GO:7083672
WP-C3	Group15	Metabolism of carbohydrates	0.02	0.02	[Cd44, Chst14, Hmmr, Ndst1, Papss1, Pgm2, Sdc1, Slc26a2, Slc35b3, Taldo1, Ust]	4.29688	11	REACTOME_10.02.2016	GO:7083260
WP-C3	Group15	Glycosaminoglycan metabolism	0.02	0.0012	[Cd44, Chst14, Hmmr, Ndst1, Papss1, Sdc1, Slc26a2, Slc35b3, Ust]	8.18182	9	REACTOME_10.02.2016	GO:7083768
WP-C3	Group16	p75 NTR receptor-mediated signalling	0.022	0.023	[Arhgap4, Casp3, Fgd3, Ngfr, Vav1]	6.66667	5	REACTOME_10.02.2016	GO:7083842
WP-C3	Group16	Cell death signalling via NRAGE, NRIF and NADE	0.022	0.01	[Arhgap4, Casp3, Fgd3, Ngfr, Vav1]	8.47458	5	REACTOME_10.02.2016	GO:7083847
WP-C3	Group17	Rho GTPase cycle	0.0052	0.0056	[A2m, Arhgap4, Arhgdib, Depdc1b, Fgd3, Hmha1, Myo9b, Vav1]	6.72269	8	REACTOME_10.02.2016	GO:7083857
WP-C3	Group18	Clathrin derived vesicle budding	0.0062	0.0068	[Ctsz, Dnase2a, Ftl1, Sh3d19, Vamp8]	9.61539	5	REACTOME_10.02.2016	GO:7083983
WP-C3	Group18	trans-Golgi Network Vesicle Budding	0.0062	0.0068	[Ctsz, Dnase2a, Ftl1, Sh3d19, Vamp8]	9.61539	5	REACTOME_10.02.2016	GO:7083984
WP-C3	Group19	Interferon Signaling	0.0022	0.0026	[Eif4e3, Flnb, Ptpn6, Stat2, Uba7, Usp18]	10.5263	6	REACTOME_10.02.2016	GO:7084224
WP-C3	Group2	Platelet activation	4.3e-08	0.0025	[Apbb1ip, Fcer1g, Fermt3, Lcp2, Pla2g4a, Plcg2, Ptgs1, Tln1, Vamp8]	7.31707	9	KEGG_10.02.2016	GO:0004611
WP-C3	Group2	Natural killer cell mediated cytotoxicity	4.3e-08	0.0061	[Casp3, Cd48, Fcer1g, Itgb2, Lcp2, Plcg2, Ptpn6, Vav1]	6.61157	8	KEGG_10.02.2016	GO:0004650
WP-C3	Group2	B cell receptor signaling pathway	4.3e-08	0.0069	[Cd72, Inppl1, Nfatc3, Plcg2, Ptpn6, Vav1]	8	6	KEGG_10.02.2016	GO:0004662
WP-C3	Group2	Fc epsilon RI signaling pathway	4.3e-08	0.0055	[Fcer1g, Lcp2, Map2k3, Pla2g4a, Plcg2, Vav1]	8.69565	6	KEGG_10.02.2016	GO:0004664
WP-C3	Group2	Platelet activation, signaling and aggregation	4.3e-08	9.5e-05	[A2m, Apbb1ip, Cd63, Csf2ra, Fcer1g, Lcp2, Pla2g4a, Plcg2, Plek, Pros1, Ptpn6, Sparc, Tgfb3, Tln1, Vav1]	7.57576	15	REACTOME_10.02.2016	GO:7083556
WP-C3	Group2	Hemostasis	4.3e-08	7.3e-07	[A2m, Anxa2, Apbb1ip, Cd44, Cd48, Cd63, Cd84, Csf2ra, Dock8, Fcer1g, Fgr, Hbb-b1, Irf7, Itgam, Itgax, Itgb2, Lcp2, Pla2g4a, Plcg2, Plek, Pros1, Ptpn6, S100a10, Slc7a7, Sparc, Tfpi, Tgfb3, Tln1, Vav1]	6.80751	29	REACTOME_10.02.2016	GO:7083557
WP-C3	Group2	Response to elevated platelet cytosolic Ca2+	4.3e-08	0.0027	[A2m, Cd63, Plek, Pros1, Sparc, Tgfb3, Tln1]	8.75	7	REACTOME_10.02.2016	GO:7083558
WP-C3	Group2	GPVI-mediated activation cascade	4.3e-08	0.0012	[Csf2ra, Fcer1g, Lcp2, Plcg2, Ptpn6, Vav1]	12.766	6	REACTOME_10.02.2016	GO:7083563
WP-C3	Group2	Platelet degranulation	4.3e-08	0.0023	[A2m, Cd63, Plek, Pros1, Sparc, Tgfb3, Tln1]	9.33333	7	REACTOME_10.02.2016	GO:7083985
WP-C3	Group20	Metapathway biotransformation	0.0051	0.0051	[Chst14, Comt, Cyp20a1, Cyp27a1, Cyp51, Gal3st1, Naa40, Ndst1, Ndst4]	6.33803	9	WikiPathways_10.02.2016	GO:0001251
WP-C3	Group21	IL-5 Signaling Pathway	0.0052	0.0055	[Hcls1, Itgam, Itgb2, Pla2g4a, Ptpn6, Vav1]	8.69565	6	WikiPathways_10.02.2016	GO:0000151
WP-C3	Group22	Prostaglandin Synthesis and Regulation	0.00098	0.0012	[Anxa2, Hpgd, Pla2g4a, Ptgs1, S100a10]	16.129	5	WikiPathways_10.02.2016	GO:0000374
WP-C3	Group23	NOD-like receptor signaling pathway	0.01	0.01	[Card9, Naip2, Naip5, Nlrp3, Pycard]	8.47458	5	KEGG_10.02.2016	GO:0004621
WP-C3	Group24	Cytosolic DNA-sensing pathway	0.013	0.013	[Aim2, Ikbke, Irf7, Pycard, Zbp1]	7.8125	5	KEGG_10.02.2016	GO:0004623
WP-C3	Group25	Hematopoietic cell lineage	0.034	0.038	[Cd14, Cd44, Csf1r, Csf2ra, Itgam]	5.68182	5	KEGG_10.02.2016	GO:0004640
WP-C3	Group3	Fc gamma R-mediated phagocytosis	1.3e-05	2.2e-05	[Asap3, Dock2, Gsn, Inppl1, Marcks, Ncf1, Pla2g4a, Plcg2, Ptprc, Vav1, Was]	12.2222	11	KEGG_10.02.2016	GO:0004666
WP-C3	Group4	Phagosome	2.8e-05	0.0026	[Cd14, Fcgr3, H2-T24, Itgam, Itgb2, Ncf1, Ncf2, Ncf4, Rab7b, Tcirg1, Tlr2]	6.17978	11	KEGG_10.02.2016	GO:0004145
WP-C3	Group4	Osteoclast differentiation	2.8e-05	0.0025	[Csf1r, Fcgr3, Lcp2, Ncf1, Ncf2, Ncf4, Plcg2, Spi1, Stat2]	7.14286	9	KEGG_10.02.2016	GO:0004380
WP-C3	Group4	Leukocyte transendothelial migration	2.8e-05	0.015	[Itgam, Itgb2, Ncf1, Ncf2, Ncf4, Plcg2, Vav1]	5.78512	7	KEGG_10.02.2016	GO:0004670
WP-C3	Group4	Legionellosis	2.8e-05	0.00012	[Casp3, Cd14, Itgam, Itgb2, Naip2, Naip5, Pycard, Tlr2]	13.7931	8	KEGG_10.02.2016	GO:0005134
WP-C3	Group4	Leishmaniasis	2.8e-05	6.6e-05	[Fcgr3, Itgam, Itgb2, Ncf1, Ncf2, Ncf4, Ptpn6, Tgfb3, Tlr2]	13.4328	9	KEGG_10.02.2016	GO:0005140
WP-C3	Group4	Malaria	2.8e-05	0.006	[Hbb-b1, Itgb2, Sdc1, Tgfb3, Tlr2]	10	5	KEGG_10.02.2016	GO:0005144
WP-C3	Group4	Amoebiasis	2.8e-05	0.011	[Casp3, Cd14, Itgam, Itgb2, Rab7b, Tgfb3, Tlr2]	6.25	7	KEGG_10.02.2016	GO:0005146
WP-C3	Group4	Tuberculosis	2.8e-05	0.00033	[Card9, Casp3, Cd14, Ctsd, Fcer1g, Fcgr3, Itgam, Itgax, Itgb2, Tcirg1, Tgfb3, Tlr2, Tradd]	7.26257	13	KEGG_10.02.2016	GO:0005152
WP-C3	Group5	Salmonella infection	0.024	0.026	[Cd14, Flnb, Pycard, Rab7b, Was]	6.41026	5	KEGG_10.02.2016	GO:0005132
WP-C3	Group6	Complement and coagulation cascades	2e-06	0.00014	[A2m, C1qb, C1qc, C2, C4b, Cfh, Hc, Pros1, Tfpi]	11.6883	9	KEGG_10.02.2016	GO:0004610
WP-C3	Group6	Pertussis	2e-06	6e-06	[C1qb, C1qc, C2, C4b, Casp3, Cd14, Hc, Itgam, Itgb2, Nlrp3, Pycard]	14.8649	11	KEGG_10.02.2016	GO:0005133
WP-C3	Group6	Legionellosis	2e-06	0.00012	[Casp3, Cd14, Itgam, Itgb2, Naip2, Naip5, Pycard, Tlr2]	13.7931	8	KEGG_10.02.2016	GO:0005134
WP-C3	Group6	Staphylococcus aureus infection	2e-06	1.7e-05	[C1qb, C1qc, C2, C4b, Cfh, Fcgr3, Hc, Itgam, Itgb2]	16.9811	9	KEGG_10.02.2016	GO:0005150
WP-C3	Group6	Complement cascade	2e-06	0.00016	[C1qb, C1qc, C2, C4b, Cfh, Hc]	19.3548	6	REACTOME_10.02.2016	GO:7083682
WP-C3	Group6	Oxidative Damage	2e-06	0.0007	[C1qb, C1qc, C2, C4b, Casp3, Hc]	14.2857	6	WikiPathways_10.02.2016	GO:0001496
WP-C3	Group6	Complement Activation, Classical Pathway	2e-06	0.00011	[C1qb, C1qc, C2, C4b, Hc]	29.4118	5	WikiPathways_10.02.2016	GO:0000200
WP-C3	Group6	Complement and Coagulation Cascades	2e-06	3.9e-05	[A2m, C1qb, C1qc, C2, C4b, Cfh, Hc, Pros1, Tfpi]	14.5161	9	WikiPathways_10.02.2016	GO:0000449
WP-C3	Group7	Pertussis	2.7e-05	6e-06	[C1qb, C1qc, C2, C4b, Casp3, Cd14, Hc, Itgam, Itgb2, Nlrp3, Pycard]	14.8649	11	KEGG_10.02.2016	GO:0005133
WP-C3	Group7	Legionellosis	2.7e-05	0.00012	[Casp3, Cd14, Itgam, Itgb2, Naip2, Naip5, Pycard, Tlr2]	13.7931	8	KEGG_10.02.2016	GO:0005134
WP-C3	Group7	Amoebiasis	2.7e-05	0.011	[Casp3, Cd14, Itgam, Itgb2, Rab7b, Tgfb3, Tlr2]	6.25	7	KEGG_10.02.2016	GO:0005146
WP-C3	Group8	Toll-like receptor signaling pathway	0.00042	0.0073	[Cd14, Ikbke, Irf5, Irf7, Map2k3, Tlr2, Tlr7]	6.93069	7	KEGG_10.02.2016	GO:0004620
WP-C3	Group8	Hepatitis C	0.00042	0.01	[Eif2ak2, Ifit1, Ifit1bl1, Ikbke, Irf7, Oas2, Stat2, Tradd]	5.83942	8	KEGG_10.02.2016	GO:0005160
WP-C3	Group8	Hepatitis B	0.00042	0.013	[Casp3, Creb3l2, Ikbke, Irf7, Nfatc3, Stat2, Tgfb3, Tlr2]	5.47945	8	KEGG_10.02.2016	GO:0005161
WP-C3	Group8	Measles	0.00042	0.028	[Eif2ak2, Ikbke, Irf7, Oas2, Stat2, Tlr2, Tlr7]	5.03597	7	KEGG_10.02.2016	GO:0005162
WP-C3	Group8	Influenza A	0.00042	0.0054	[Eif2ak2, Ikbke, Irf7, Kpna2, Map2k3, Nlrp3, Oas2, Pycard, Stat2, Tlr7]	5.81395	10	KEGG_10.02.2016	GO:0005164
WP-C3	Group8	Herpes simplex infection	0.00042	0.0027	[Casp3, Eif2ak2, H2-T24, Hc, Ifit1, Ifit1bl1, Ikbke, Irf7, Oas2, Pilra, Stat2, Tlr2]	5.71429	12	KEGG_10.02.2016	GO:0005168
WP-C3	Group9	Proteoglycans in cancer	0.012	0.013	[Casp3, Cd44, Cd63, Flnb, Hcls1, Pdcd4, Plcg2, Ptpn6, Sdc1, Tlr2]	4.85437	10	KEGG_10.02.2016	GO:0005205
WP-C5	Group0	Calcium signaling pathway	3e-23	7.7e-24	[Adcy1, Adcy2, Adcy3, Adcy8, Adcy9, Adora2a, Adra1b, Adrb1, Atp2a1, Atp2a2, Atp2b1, Atp2b2, Atp2b3, Atp2b4, Cacna1a, Cacna1b, Cacna1c, Cacna1d, Cacna1e, Cacna1i, Calm1, Calml3, Camk2a, Camk2b, Camk2d, Camk2g, Camk4, Chrm1, Chrm2, Chrm3, Gna11, Gna14, Gnal, Gnaq, Grin1, Grin2a, Grin2d, Grm1, Grm5, Htr2a, Htr5a, Itpka, Itpr1, Mylk3, Orai2, Pde1a, Pde1b, Phkg1, Plcb1, Plcb4, Plcd1, Plcd3, Ppp3ca, Pp…	42.3077	77	KEGG_10.02.2016	GO:0004020
WP-C5	Group0	cGMP-PKG signaling pathway	3e-23	1e-16	[Adcy1, Adcy2, Adcy3, Adcy5, Adcy6, Adcy8, Adcy9, Adra1b, Adrb1, Atp1a1, Atp1a2, Atp1a3, Atp1a4, Atp1b1, Atp1b2, Atp2a1, Atp2a2, Atp2b1, Atp2b2, Atp2b3, Atp2b4, Cacna1c, Cacna1d, Calm1, Calml3, Gna11, Gna12, Gna13, Gnai1, Gnai2, Gnai3, Gnaq, Gucy1a2, Gucy1a3, Gucy1b3, Itpr1, Kcnma1, Kcnmb4, Map2k1, Mef2c, Mef2d, Mylk3, Oprd1, Pde2a, Plcb1, Plcb4, Ppp3ca, Ppp3cb, Ppp3cc, Ppp3r1, Ppp3r2, Prkce, Rgs…	37.2093	64	KEGG_10.02.2016	GO:0004022
WP-C5	Group0	Adrenergic signaling in cardiomyocytes	3e-23	4.4e-17	[Adcy1, Adcy2, Adcy3, Adcy5, Adcy6, Adcy8, Adcy9, Adra1b, Adrb1, Atp1a1, Atp1a2, Atp1a3, Atp1a4, Atp1b1, Atp1b2, Atp2a2, Atp2b1, Atp2b2, Atp2b3, Atp2b4, Cacna1c, Cacna1d, Cacna2d1, Cacna2d2, Cacna2d3, Cacnb1, Cacnb2, Cacnb3, Cacnb4, Cacng2, Cacng3, Cacng7, Calm1, Calml3, Camk2a, Camk2b, Camk2d, Camk2g, Gnai1, Gnai2, Gnai3, Gnaq, Mapk11, Myl4, Plcb1, Plcb4, Ppp1r1a, Ppp2r1a, Ppp2r2c, Ppp2r5b, Ppp2…	39.4737	60	KEGG_10.02.2016	GO:0004261
WP-C5	Group0	Vascular smooth muscle contraction	3e-23	7.7e-09	[Adcy1, Adcy2, Adcy3, Adcy5, Adcy6, Adcy8, Adcy9, Adora2a, Adra1b, Araf, Arhgef11, Braf, Cacna1c, Cacna1d, Calm1, Calml3, Gna11, Gna12, Gna13, Gnaq, Gucy1a2, Gucy1a3, Gucy1b3, Itpr1, Kcnma1, Kcnmb4, Map2k1, Mylk3, Pla2g4e, Plcb1, Plcb4, Ppp1r12b, Ppp1r14a, Prkaca, Prkacb, Prkca, Prkcb, Prkcd, Prkce, Prkcg, Rock2]	32.0312	41	KEGG_10.02.2016	GO:0004270
WP-C5	Group0	Renin secretion	3e-23	1.5e-08	[Adcy5, Adcy6, Adrb1, Cacna1c, Cacna1d, Calm1, Calml3, Gnai1, Gnai2, Gnai3, Gnaq, Gucy1a2, Gucy1a3, Gucy1b3, Itpr1, Kcnj2, Kcnma1, Pde1a, Pde1b, Plcb1, Plcb4, Ppp3ca, Ppp3cb, Ppp3cc, Ppp3r1, Ppp3r2, Prkaca, Prkacb]	39.4366	28	KEGG_10.02.2016	GO:0004924
WP-C5	Group0	Salivary secretion	3e-23	1.2e-14	[Adcy1, Adcy2, Adcy3, Adcy5, Adcy6, Adcy8, Adcy9, Adra1b, Adrb1, Atp1a1, Atp1a2, Atp1a3, Atp1a4, Atp1b1, Atp1b2, Atp2b1, Atp2b2, Atp2b3, Atp2b4, Calm1, Calml3, Chrm3, Gnaq, Gucy1a2, Gucy1a3, Gucy1b3, Itpr1, Kcnma1, Plcb1, Plcb4, Prkaca, Prkacb, Prkca, Prkcb, Prkcg, Ryr3, Slc9a1, Vamp2]	48.7179	38	KEGG_10.02.2016	GO:0004970
WP-C5	Group0	Pancreatic secretion	3e-23	2.2e-07	[Adcy1, Adcy2, Adcy3, Adcy5, Adcy6, Adcy8, Adcy9, Atp1a1, Atp1a2, Atp1a3, Atp1a4, Atp1b1, Atp1b2, Atp2a1, Atp2a2, Atp2b1, Atp2b2, Atp2b3, Atp2b4, Car2, Chrm3, Gnaq, Itpr1, Kcnma1, Plcb1, Plcb4, Prkca, Prkcb, Prkcg, Rab27b, Rab3d, Ryr2, Slc9a1]	32.0388	33	KEGG_10.02.2016	GO:0004972
WP-C5	Group1	Long-term potentiation	3e-20	9.9e-18	[Adcy1, Adcy8, Araf, Braf, Cacna1c, Calm1, Calml3, Camk2a, Camk2b, Camk2d, Camk2g, Camk4, Gnaq, Gria2, Grin1, Grin2a, Grin2b, Grin2d, Grm1, Grm5, Hras, Itpr1, Kras, Map2k1, Nras, Plcb1, Plcb4, Ppp1r1a, Ppp3ca, Ppp3cb, Ppp3cc, Ppp3r1, Ppp3r2, Prkaca, Prkacb, Prkca, Prkcb, Prkcg]	57.5758	38	KEGG_10.02.2016	GO:0004720
WP-C5	Group1	Post NMDA receptor activation events	3e-20	2.2e-10	[Actn2, Adcy1, Adcy3, Adcy8, Braf, Calm1, Camk2a, Camk2b, Camk2g, Camk4, Camkk1, Dlg4, Grin1, Grin2a, Grin2b, Grin2d, Hras, Pdpk1, Prkacb, Rasgrf1]	60.6061	20	REACTOME_10.02.2016	GO:7083521
WP-C5	Group1	Activation of NMDA receptor upon glutamate binding and postsynaptic events	3e-20	4.1e-12	[Actn2, Adcy1, Adcy3, Adcy8, Braf, Calm1, Camk2a, Camk2b, Camk2g, Camk4, Camkk1, Dlg4, Gria2, Gria3, Gria4, Grin1, Grin2a, Grin2b, Grin2d, Hras, Pdpk1, Prkacb, Rasgrf1]	62.1622	23	REACTOME_10.02.2016	GO:7083522
WP-C5	Group1	Unblocking of NMDA receptor, glutamate binding and activation	3e-20	3.9e-08	[Actn2, Camk2a, Camk2b, Camk2g, Dlg4, Gria2, Gria3, Gria4, Grin1, Grin2a, Grin2b, Grin2d]	75	12	REACTOME_10.02.2016	GO:7084149
WP-C5	Group1	CREB phosphorylation through the activation of Ras	3e-20	1.6e-06	[Actn2, Braf, Calm1, Camk2a, Camk2b, Camk2g, Dlg4, Grin1, Grin2a, Grin2b, Grin2d, Hras, Pdpk1, Rasgrf1]	51.8519	14	REACTOME_10.02.2016	GO:7084161
WP-C5	Group1	CREB phosphorylation through the activation of CaMKII	3e-20	6.9e-06	[Actn2, Calm1, Camk2a, Camk2b, Camk2g, Dlg4, Grin1, Grin2a, Grin2b, Grin2d]	62.5	10	REACTOME_10.02.2016	GO:7084162
WP-C5	Group1	Ras activation uopn Ca2+ infux through NMDA receptor	3e-20	1.1e-07	[Actn2, Calm1, Camk2a, Camk2b, Camk2g, Dlg4, Grin1, Grin2a, Grin2b, Grin2d, Hras, Rasgrf1]	70.5882	12	REACTOME_10.02.2016	GO:7084163
WP-C5	Group1	Hypothetical Network for Drug Addiction	3e-20	2.9e-07	[Adcy1, Adcy8, Camk2b, Camk4, Gria2, Gria3, Gria4, Grin1, Grin2a, Grin2b, Grin2d, Grm1, Grm5, Map2k1, Prkaca, Prkce]	51.6129	16	WikiPathways_10.02.2016	GO:0001246
WP-C5	Group10	Glutamate Neurotransmitter Release Cycle	1.6e-20	2.9e-12	[Cplx1, Gls, Gls2, Ppfia2, Ppfia3, Ppfia4, Rab3a, Slc17a7, Slc1a1, Slc1a2, Slc1a3, Slc1a6, Snap25, Stx1a, Stxbp1, Syt1, Unc13b, Vamp2]	78.2609	18	REACTOME_10.02.2016	GO:7083292
WP-C5	Group10	Neurotransmitter Release Cycle	1.6e-20	3.4e-20	[Abat, Aldh5a1, Apba1, Chat, Cplx1, Dnajc5, Gad1, Gad2, Gls, Gls2, Lin7a, Lin7b, Ppfia2, Ppfia3, Ppfia4, Rab3a, Slc17a7, Slc18a2, Slc18a3, Slc1a1, Slc1a2, Slc1a3, Slc1a6, Slc32a1, Slc5a7, Slc6a1, Slc6a13, Snap25, Stx1a, Stxbp1, Syt1, Unc13b, Vamp2]	73.3333	33	REACTOME_10.02.2016	GO:7083293
WP-C5	Group10	Acetylcholine Neurotransmitter Release Cycle	1.6e-20	6.4e-11	[Chat, Cplx1, Ppfia2, Ppfia3, Ppfia4, Rab3a, Slc18a3, Slc5a7, Snap25, Stx1a, Stxbp1, Syt1, Unc13b, Vamp2]	87.5	14	REACTOME_10.02.2016	GO:7083971
WP-C5	Group10	GABA synthesis, release, reuptake and degradation	1.6e-20	4.7e-11	[Abat, Aldh5a1, Cplx1, Dnajc5, Gad1, Gad2, Rab3a, Slc32a1, Slc6a1, Slc6a13, Snap25, Stx1a, Stxbp1, Syt1, Vamp2]	83.3333	15	REACTOME_10.02.2016	GO:7083992
WP-C5	Group10	Norepinephrine Neurotransmitter Release Cycle	1.6e-20	3.9e-08	[Cplx1, Ppfia2, Ppfia3, Ppfia4, Rab3a, Slc18a2, Snap25, Stx1a, Stxbp1, Syt1, Unc13b, Vamp2]	75	12	REACTOME_10.02.2016	GO:7083997
WP-C5	Group11	L1CAM interactions	1.2e-08	8.8e-11	[Ank1, Ank2, Ap2a1, Ap2a2, Ap2b1, Ap2m1, Ap2s1, Clta, Dnm1, Dnm2, Dnm3, Dpysl2, L1cam, Map2k1, Ncam1, Nfasc, Nrcam, Numb, Pak1, Sh3gl2, Sptan1, Sptb, Sptbn1, Sptbn2, Sptbn4]	52.0833	25	REACTOME_10.02.2016	GO:7083464
WP-C5	Group11	Recycling pathway of L1	1.2e-08	7.1e-09	[Ap2a1, Ap2a2, Ap2b1, Ap2m1, Ap2s1, Clta, Dnm1, Dnm2, Dnm3, Dpysl2, L1cam, Numb, Sh3gl2]	76.4706	13	REACTOME_10.02.2016	GO:7084014
WP-C5	Group11	MHC class II antigen presentation	1.2e-08	0.00049	[Ap1b1, Ap1s2, Ap2a1, Ap2a2, Ap2b1, Ap2m1, Ap2s1, Arf1, Clta, Cltc, Dnm1, Dnm2, Dnm3, Dync1i1, Dynll1, Dynll2, Kif2a, Kif5a, Kifap3, Klc2, Osbpl1a, Rilp, Sh3gl2, Sptbn2]	25.5319	24	REACTOME_10.02.2016	GO:7084409
WP-C5	Group11	WNT5A-dependent internalization of FZD4	1.2e-08	2.1e-07	[Ap2a1, Ap2a2, Ap2b1, Ap2m1, Ap2s1, Clta, Cltb, Cltc, Prkca, Prkcb, Prkcg]	73.3333	11	REACTOME_10.02.2016	GO:7084506
WP-C5	Group12	G-protein activation	1.3e-07	3.9e-07	[Gnai1, Gnai2, Gnai3, Gnao1, Gnat2, Gnat3, Gnaz, Gnb1, Gng2, Pdyn]	76.9231	10	REACTOME_10.02.2016	GO:7083533
WP-C5	Group12	Signal amplification	1.3e-07	1.4e-05	[Gna11, Gna13, Gna14, Gnai1, Gnai2, Gnai3, Gnaq, Gnat3, Gnb1, Gng2]	58.8235	10	REACTOME_10.02.2016	GO:7084077
WP-C5	Group13	Ca2+ pathway	6e-05	0.00065	[Calm1, Camk2a, Fzd3, Gnao1, Gnat2, Gnb1, Gng2, Nlk, Plcb1, Ppp3ca, Ppp3cb]	37.931	11	REACTOME_10.02.2016	GO:7084083
WP-C5	Group13	Beta-catenin independent WNT signaling	6e-05	0.00011	[Ap2a1, Ap2a2, Ap2b1, Ap2m1, Ap2s1, Calm1, Camk2a, Clta, Cltb, Cltc, Daam1, Fzd3, Gnao1, Gnat2, Gnb1, Gng2, Nlk, Pard6a, Plcb1, Ppp3ca, Ppp3cb, Prickle1, Prkca, Prkcb, Prkcg, Psmb5, Psmb6]	26.4706	27	REACTOME_10.02.2016	GO:7084084
WP-C5	Group13	WNT5A-dependent internalization of FZD4	6e-05	2.1e-07	[Ap2a1, Ap2a2, Ap2b1, Ap2m1, Ap2s1, Clta, Cltb, Cltc, Prkca, Prkcb, Prkcg]	73.3333	11	REACTOME_10.02.2016	GO:7084506
WP-C5	Group14	Semaphorin interactions	3.7e-09	7.7e-09	[Arhgef11, Cdk5, Cdk5r1, Crmp1, Dpysl2, Dpysl3, Dpysl4, Dpysl5, Pak1, Pak3, Pip5k1c, Plxna1, Plxna2, Plxna4, Plxnc1, Plxnd1, Rhob, Rhog, Rnd1, Rock2, Sema3e, Sema4a, Sema4d, Sema7a]	45.283	24	REACTOME_10.02.2016	GO:7084011
WP-C5	Group14	CRMPs in Sema3A signaling	3.7e-09	6.9e-06	[Cdk5, Cdk5r1, Crmp1, Dpysl2, Dpysl3, Dpysl4, Dpysl5, Plxna1, Plxna2, Plxna4]	62.5	10	REACTOME_10.02.2016	GO:7084089
WP-C5	Group15	Transmembrane transport of small molecules	9.4e-19	2.5e-18	[Abcb9, Abcc8, Abcg4, Adcy1, Adcy2, Adcy3, Adcy5, Adcy6, Adcy8, Adcy9, Add1, Add2, Ano3, Ano4, Arhgef9, Asic1, Asic2, Atp12a, Atp1a1, Atp1a2, Atp1a3, Atp1a4, Atp1b1, Atp1b2, Atp2a1, Atp2a2, Atp2b1, Atp2b2, Atp2b3, Atp2b4, Atp4a, Atp6ap1, Atp6v0a1, Atp6v0c, Atp6v0d1, Atp6v1a, Atp6v1b1, Atp6v1b2, Atp6v1c1, Atp6v1d, Atp6v1e1, Atp6v1f, Atp6v1g2, Atp6v1h, Atp8a1, Calm1, Camk2a, Camk2b, Camk2g, Dmtn, F…	25.6364	141	REACTOME_10.02.2016	GO:7083278
WP-C5	Group15	Ion transport by P-type ATPases	9.4e-19	4.4e-07	[Atp12a, Atp1a1, Atp1a2, Atp1a3, Atp1a4, Atp1b1, Atp1b2, Atp2a1, Atp2a2, Atp2b1, Atp2b2, Atp2b3, Atp2b4, Atp4a, Atp8a1, Calm1, Camk2a, Camk2b, Camk2g, Fxyd6]	42.5532	20	REACTOME_10.02.2016	GO:7084104
WP-C5	Group15	Ion channel transport	9.4e-19	2.5e-15	[Ano3, Ano4, Arhgef9, Asic1, Asic2, Atp12a, Atp1a1, Atp1a2, Atp1a3, Atp1a4, Atp1b1, Atp1b2, Atp2a1, Atp2a2, Atp2b1, Atp2b2, Atp2b3, Atp2b4, Atp4a, Atp6ap1, Atp6v0a1, Atp6v0c, Atp6v0d1, Atp6v1a, Atp6v1b1, Atp6v1b2, Atp6v1c1, Atp6v1d, Atp6v1e1, Atp6v1f, Atp6v1g2, Atp6v1h, Atp8a1, Calm1, Camk2a, Camk2b, Camk2g, Fkbp1b, Fxyd6, Gabra1, Gabra2, Gabra3, Gabra4, Gabra5, Gabrb1, Gabrb2, Gabrb3, Gabrg2, Ga…	35.1648	64	REACTOME_10.02.2016	GO:7084105
WP-C5	Group16	Cell-Cell communication	8.9e-05	0.00017	[Actn1, Cadm1, Cadm2, Cadm3, Cd47, Cdh1, Cdh10, Cdh12, Cdh18, Cdh6, Cdh7, Cdh8, Cdh9, Mapk11, Mapk8, Nck2, Pak1, Pard6a, Plec, Ptk2b, Pvrl1, Pvrl3, Sirpa, Sirpb1a]	27.2727	24	REACTOME_10.02.2016	GO:7083953
WP-C5	Group16	Adherens junctions interactions	8.9e-05	4.1e-05	[Cadm1, Cadm2, Cadm3, Cdh1, Cdh10, Cdh12, Cdh18, Cdh6, Cdh7, Cdh8, Cdh9, Pvrl1, Pvrl3]	43.3333	13	REACTOME_10.02.2016	GO:7084110
WP-C5	Group16	Cell-cell junction organization	8.9e-05	0.00022	[Cadm1, Cadm2, Cadm3, Cdh1, Cdh10, Cdh12, Cdh18, Cdh6, Cdh7, Cdh8, Cdh9, Pard6a, Pvrl1, Pvrl3]	35.8974	14	REACTOME_10.02.2016	GO:7084111
WP-C5	Group17	Membrane Trafficking	0.00035	0.00067	[Ank1, Ank2, Ank3, Ap1b1, Ap1s2, Ap2m1, App, Arf1, Arfgap1, Arrb1, Cd55, Cd59b, Chmp6, Clta, Cltb, Cltc, Clvs1, Clvs2, Cnih2, Dnajc6, Dnm1, Dnm2, Dync1i1, Dynll1, Dynll2, Napa, Nsf, Rala, Sfn, Sh3gl2, Snap23, Sptan1, Sptb, Sptbn1, Sptbn2, Sptbn4, Vamp2, Vps37c, Vps37d, Ywhab, Ywhag, Ywhah, Ywhaq, Ywhaz]	20.2765	44	REACTOME_10.02.2016	GO:7083814
WP-C5	Group17	Clathrin derived vesicle budding	0.00035	0.00055	[Ap1b1, Ap1s2, App, Arf1, Arrb1, Clta, Cltb, Cltc, Clvs1, Clvs2, Dnajc6, Dnm2, Napa, Sh3gl2, Snap23, Vamp2]	30.7692	16	REACTOME_10.02.2016	GO:7083983
WP-C5	Group17	trans-Golgi Network Vesicle Budding	0.00035	0.00055	[Ap1b1, Ap1s2, App, Arf1, Arrb1, Clta, Cltb, Cltc, Clvs1, Clvs2, Dnajc6, Dnm2, Napa, Sh3gl2, Snap23, Vamp2]	30.7692	16	REACTOME_10.02.2016	GO:7083984
WP-C5	Group17	Lysosome Vesicle Biogenesis	0.00035	8.4e-05	[Ap1b1, Ap1s2, App, Arf1, Arrb1, Clta, Cltb, Cltc, Clvs1, Clvs2, Dnajc6, Dnm2, Sh3gl2, Vamp2]	38.8889	14	REACTOME_10.02.2016	GO:7084150
WP-C5	Group18	Endocytosis	2.9e-08	6e-08	[Adrb1, Adrbk1, Adrbk2, Agap2, Agap3, Amph, Ap2a1, Ap2a2, Ap2b1, Ap2m1, Ap2s1, Arf1, Arf5, Arf6, Arfgap1, Arfgef1, Arfgef2, Arpc1a, Arpc5l, Arrb1, Asap1, Bin1, Chmp6, Clta, Cltb, Cltc, Cyth1, Cyth2, Cyth3, Dnajc6, Dnm1, Dnm2, Dnm3, Ehd3, Epn1, Git1, Hras, Hspa1b, Iqsec1, Iqsec2, Iqsec3, Kif5a, Kif5c, Nedd4l, Pard6a, Pip5k1b, Pip5k1c, Pip5kl1, Prkcz, Psd, Psd3, Rab11fip2, Rab11fip4, Rab11fip5, Rab…	24.0143	67	KEGG_10.02.2016	GO:0004144
WP-C5	Group19	SOS-mediated signalling	2.4e-07	0.00074	[Actn2, Araf, Braf, Calm1, Camk2a, Camk2b, Camk2g, Dab2ip, Dlg4, Frs3, Grin1, Grin2a, Grin2b, Grin2d, Hras, Kras, Map2k1, Mark3, Ncam1, Nras, Nrg2, Ppp2r1a, Ppp2r5b, Ppp2r5e, Psmb5, Psmb6, Rapgef2, Rasal1, Rasal2, Rasgef1a, Rasgrf1, Rasgrp1, Shc2, Spred1, Sptan1, Sptb, Sptbn1, Sptbn2, Sptbn4, Syngap1, Ywhab]	20.603	41	REACTOME_10.02.2016	GO:7083377
WP-C5	Group19	GRB2 events in EGFR signaling	2.4e-07	0.00074	[Actn2, Araf, Braf, Calm1, Camk2a, Camk2b, Camk2g, Dab2ip, Dlg4, Frs3, Grin1, Grin2a, Grin2b, Grin2d, Hras, Kras, Map2k1, Mark3, Ncam1, Nras, Nrg2, Ppp2r1a, Ppp2r5b, Ppp2r5e, Psmb5, Psmb6, Rapgef2, Rasal1, Rasal2, Rasgef1a, Rasgrf1, Rasgrp1, Shc2, Spred1, Sptan1, Sptb, Sptbn1, Sptbn2, Sptbn4, Syngap1, Ywhab]	20.603	41	REACTOME_10.02.2016	GO:7083455
WP-C5	Group19	Post NMDA receptor activation events	2.4e-07	2.2e-10	[Actn2, Adcy1, Adcy3, Adcy8, Braf, Calm1, Camk2a, Camk2b, Camk2g, Camk4, Camkk1, Dlg4, Grin1, Grin2a, Grin2b, Grin2d, Hras, Pdpk1, Prkacb, Rasgrf1]	60.6061	20	REACTOME_10.02.2016	GO:7083521
WP-C5	Group19	Activation of NMDA receptor upon glutamate binding and postsynaptic events	2.4e-07	4.1e-12	[Actn2, Adcy1, Adcy3, Adcy8, Braf, Calm1, Camk2a, Camk2b, Camk2g, Camk4, Camkk1, Dlg4, Gria2, Gria3, Gria4, Grin1, Grin2a, Grin2b, Grin2d, Hras, Pdpk1, Prkacb, Rasgrf1]	62.1622	23	REACTOME_10.02.2016	GO:7083522
WP-C5	Group19	Signalling to RAS	2.4e-07	0.00065	[Actn2, Araf, Braf, Calm1, Camk2a, Camk2b, Camk2g, Dab2ip, Dlg4, Frs3, Grin1, Grin2a, Grin2b, Grin2d, Hras, Kras, Map2k1, Mapk11, Mark3, Ncam1, Nras, Nrg2, Ppp2r1a, Ppp2r5b, Ppp2r5e, Psmb5, Psmb6, Rapgef2, Rasal1, Rasal2, Rasgef1a, Rasgrf1, Rasgrp1, Shc2, Spred1, Sptan1, Sptb, Sptbn1, Sptbn2, Sptbn4, Syngap1, Ywhab]	20.5882	42	REACTOME_10.02.2016	GO:7083738
WP-C5	Group19	SHC1 events in EGFR signaling	2.4e-07	0.00074	[Actn2, Araf, Braf, Calm1, Camk2a, Camk2b, Camk2g, Dab2ip, Dlg4, Frs3, Grin1, Grin2a, Grin2b, Grin2d, Hras, Kras, Map2k1, Mark3, Ncam1, Nras, Nrg2, Ppp2r1a, Ppp2r5b, Ppp2r5e, Psmb5, Psmb6, Rapgef2, Rasal1, Rasal2, Rasgef1a, Rasgrf1, Rasgrp1, Shc2, Spred1, Sptan1, Sptb, Sptbn1, Sptbn2, Sptbn4, Syngap1, Ywhab]	20.603	41	REACTOME_10.02.2016	GO:7083780
WP-C5	Group19	Unblocking of NMDA receptor, glutamate binding and activation	2.4e-07	3.9e-08	[Actn2, Camk2a, Camk2b, Camk2g, Dlg4, Gria2, Gria3, Gria4, Grin1, Grin2a, Grin2b, Grin2d]	75	12	REACTOME_10.02.2016	GO:7084149
WP-C5	Group19	CREB phosphorylation through the activation of Ras	2.4e-07	1.6e-06	[Actn2, Braf, Calm1, Camk2a, Camk2b, Camk2g, Dlg4, Grin1, Grin2a, Grin2b, Grin2d, Hras, Pdpk1, Rasgrf1]	51.8519	14	REACTOME_10.02.2016	GO:7084161
WP-C5	Group19	CREB phosphorylation through the activation of CaMKII	2.4e-07	6.9e-06	[Actn2, Calm1, Camk2a, Camk2b, Camk2g, Dlg4, Grin1, Grin2a, Grin2b, Grin2d]	62.5	10	REACTOME_10.02.2016	GO:7084162
WP-C5	Group19	Ras activation uopn Ca2+ infux through NMDA receptor	2.4e-07	1.1e-07	[Actn2, Calm1, Camk2a, Camk2b, Camk2g, Dlg4, Grin1, Grin2a, Grin2b, Grin2d, Hras, Rasgrf1]	70.5882	12	REACTOME_10.02.2016	GO:7084163
WP-C5	Group19	SHC1 events in ERBB2 signaling	2.4e-07	0.00074	[Actn2, Araf, Braf, Calm1, Camk2a, Camk2b, Camk2g, Dab2ip, Dlg4, Frs3, Grin1, Grin2a, Grin2b, Grin2d, Hras, Kras, Map2k1, Mark3, Ncam1, Nras, Nrg2, Ppp2r1a, Ppp2r5b, Ppp2r5e, Psmb5, Psmb6, Rapgef2, Rasal1, Rasal2, Rasgef1a, Rasgrf1, Rasgrp1, Shc2, Spred1, Sptan1, Sptb, Sptbn1, Sptbn2, Sptbn4, Syngap1, Ywhab]	20.603	41	REACTOME_10.02.2016	GO:7084302
WP-C5	Group19	SHC1 events in ERBB4 signaling	2.4e-07	0.00074	[Actn2, Araf, Braf, Calm1, Camk2a, Camk2b, Camk2g, Dab2ip, Dlg4, Frs3, Grin1, Grin2a, Grin2b, Grin2d, Hras, Kras, Map2k1, Mark3, Ncam1, Nras, Nrg2, Ppp2r1a, Ppp2r5b, Ppp2r5e, Psmb5, Psmb6, Rapgef2, Rasal1, Rasal2, Rasgef1a, Rasgrf1, Rasgrp1, Shc2, Spred1, Sptan1, Sptb, Sptbn1, Sptbn2, Sptbn4, Syngap1, Ywhab]	20.603	41	REACTOME_10.02.2016	GO:7084303
WP-C5	Group19	GRB2 events in ERBB2 signaling	2.4e-07	0.00074	[Actn2, Araf, Braf, Calm1, Camk2a, Camk2b, Camk2g, Dab2ip, Dlg4, Frs3, Grin1, Grin2a, Grin2b, Grin2d, Hras, Kras, Map2k1, Mark3, Ncam1, Nras, Nrg2, Ppp2r1a, Ppp2r5b, Ppp2r5e, Psmb5, Psmb6, Rapgef2, Rasal1, Rasal2, Rasgef1a, Rasgrf1, Rasgrp1, Shc2, Spred1, Sptan1, Sptb, Sptbn1, Sptbn2, Sptbn4, Syngap1, Ywhab]	20.603	41	REACTOME_10.02.2016	GO:7084325
WP-C5	Group19	VEGFR2 mediated cell proliferation	2.4e-07	6.4e-05	[Actn2, Araf, Braf, Calm1, Camk2a, Camk2b, Camk2g, Dab2ip, Dlg4, Frs3, Grin1, Grin2a, Grin2b, Grin2d, Hras, Kras, Map2k1, Mark3, Ncam1, Nras, Nrg2, Pdpk1, Ppp2r1a, Ppp2r5b, Ppp2r5e, Prkca, Prkcb, Prkcd, Prkcz, Psmb5, Psmb6, Rapgef2, Rasal1, Rasal2, Rasgef1a, Rasgrf1, Rasgrp1, Shc2, Spred1, Sptan1, Sptb, Sptbn1, Sptbn2, Sptbn4, Syngap1, Ywhab]	22.1154	46	REACTOME_10.02.2016	GO:7084499
WP-C5	Group19	FRS-mediated FGFR1 signaling	2.4e-07	0.0008	[Actn2, Araf, Braf, Calm1, Camk2a, Camk2b, Camk2g, Dab2ip, Dlg4, Frs3, Grin1, Grin2a, Grin2b, Grin2d, Hras, Kras, Map2k1, Mark3, Ncam1, Nras, Nrg2, Ppp2r1a, Ppp2r5b, Ppp2r5e, Psmb5, Psmb6, Rapgef2, Rasal1, Rasal2, Rasgef1a, Rasgrf1, Rasgrp1, Shc2, Spred1, Sptan1, Sptb, Sptbn1, Sptbn2, Sptbn4, Syngap1, Ywhab]	20.5	41	REACTOME_10.02.2016	GO:7084563
WP-C5	Group19	FRS-mediated FGFR2 signaling	2.4e-07	0.0008	[Actn2, Araf, Braf, Calm1, Camk2a, Camk2b, Camk2g, Dab2ip, Dlg4, Frs3, Grin1, Grin2a, Grin2b, Grin2d, Hras, Kras, Map2k1, Mark3, Ncam1, Nras, Nrg2, Ppp2r1a, Ppp2r5b, Ppp2r5e, Psmb5, Psmb6, Rapgef2, Rasal1, Rasal2, Rasgef1a, Rasgrf1, Rasgrp1, Shc2, Spred1, Sptan1, Sptb, Sptbn1, Sptbn2, Sptbn4, Syngap1, Ywhab]	20.5	41	REACTOME_10.02.2016	GO:7084564
WP-C5	Group19	FRS-mediated FGFR3 signaling	2.4e-07	0.0008	[Actn2, Araf, Braf, Calm1, Camk2a, Camk2b, Camk2g, Dab2ip, Dlg4, Frs3, Grin1, Grin2a, Grin2b, Grin2d, Hras, Kras, Map2k1, Mark3, Ncam1, Nras, Nrg2, Ppp2r1a, Ppp2r5b, Ppp2r5e, Psmb5, Psmb6, Rapgef2, Rasal1, Rasal2, Rasgef1a, Rasgrf1, Rasgrp1, Shc2, Spred1, Sptan1, Sptb, Sptbn1, Sptbn2, Sptbn4, Syngap1, Ywhab]	20.5	41	REACTOME_10.02.2016	GO:7084566
WP-C5	Group19	FRS-mediated FGFR4 signaling	2.4e-07	0.0008	[Actn2, Araf, Braf, Calm1, Camk2a, Camk2b, Camk2g, Dab2ip, Dlg4, Frs3, Grin1, Grin2a, Grin2b, Grin2d, Hras, Kras, Map2k1, Mark3, Ncam1, Nras, Nrg2, Ppp2r1a, Ppp2r5b, Ppp2r5e, Psmb5, Psmb6, Rapgef2, Rasal1, Rasal2, Rasgef1a, Rasgrf1, Rasgrp1, Shc2, Spred1, Sptan1, Sptb, Sptbn1, Sptbn2, Sptbn4, Syngap1, Ywhab]	20.5	41	REACTOME_10.02.2016	GO:7084567
WP-C5	Group19	RAF/MAP kinase cascade	2.4e-07	0.00074	[Actn2, Araf, Braf, Calm1, Camk2a, Camk2b, Camk2g, Dab2ip, Dlg4, Frs3, Grin1, Grin2a, Grin2b, Grin2d, Hras, Kras, Map2k1, Mark3, Ncam1, Nras, Nrg2, Ppp2r1a, Ppp2r5b, Ppp2r5e, Psmb5, Psmb6, Rapgef2, Rasal1, Rasal2, Rasgef1a, Rasgrf1, Rasgrp1, Shc2, Spred1, Sptan1, Sptb, Sptbn1, Sptbn2, Sptbn4, Syngap1, Ywhab]	20.603	41	REACTOME_10.02.2016	GO:7084574
WP-C5	Group19	Signalling to p38 via RIT and RIN	2.4e-07	0.00074	[Actn2, Araf, Braf, Calm1, Camk2a, Camk2b, Camk2g, Dab2ip, Dlg4, Frs3, Grin1, Grin2a, Grin2b, Grin2d, Hras, Kras, Map2k1, Mark3, Ncam1, Nras, Nrg2, Ppp2r1a, Ppp2r5b, Ppp2r5e, Psmb5, Psmb6, Rapgef2, Rasal1, Rasal2, Rasgef1a, Rasgrf1, Rasgrp1, Shc2, Spred1, Sptan1, Sptb, Sptbn1, Sptbn2, Sptbn4, Syngap1, Ywhab]	20.603	41	REACTOME_10.02.2016	GO:7084575
WP-C5	Group2	DARPP-32 events	1.4e-05	2.7e-05	[Cdk5, Pde4a, Pde4d, Ppp1r1b, Ppp2r1a, Prkaca, Prkacb, Prkar1b, Prkar2a, Prkar2b]	55.5556	10	REACTOME_10.02.2016	GO:7083529
WP-C5	Group20	Activation of Ca-permeable Kainate Receptor	3.5e-09	1.1e-07	[Calm1, Dlg1, Dlg3, Dlg4, Grik1, Grik2, Grik3, Grik4, Grik5, Ncald]	83.3333	10	REACTOME_10.02.2016	GO:7084189
WP-C5	Group20	Ionotropic activity of Kainate Receptors	3.5e-09	1.1e-07	[Calm1, Dlg1, Dlg3, Dlg4, Grik1, Grik2, Grik3, Grik4, Grik5, Ncald]	83.3333	10	REACTOME_10.02.2016	GO:7084190
WP-C5	Group20	Activation of Kainate Receptors upon glutamate binding	3.5e-09	7.1e-09	[Calm1, Dlg1, Dlg3, Dlg4, Gnb1, Gng2, Grik1, Grik2, Grik3, Grik4, Grik5, Ncald, Plcb1]	76.4706	13	REACTOME_10.02.2016	GO:7084191
WP-C5	Group21	Collecting duct acid secretion	1.4e-05	1.1e-05	[Atp4a, Atp6v0a1, Atp6v0c, Atp6v0d1, Atp6v1a, Atp6v1b1, Atp6v1b2, Atp6v1c1, Atp6v1d, Atp6v1e1, Atp6v1f, Atp6v1g2, Car2]	48.1481	13	KEGG_10.02.2016	GO:0004966
WP-C5	Group21	Insulin receptor recycling	1.4e-05	1.1e-05	[Atp6ap1, Atp6v0a1, Atp6v0c, Atp6v0d1, Atp6v1a, Atp6v1b1, Atp6v1b2, Atp6v1c1, Atp6v1d, Atp6v1e1, Atp6v1f, Atp6v1g2, Atp6v1h]	48.1481	13	REACTOME_10.02.2016	GO:7083376
WP-C5	Group21	Transferrin endocytosis and recycling	1.4e-05	1.7e-05	[Atp6ap1, Atp6v0a1, Atp6v0c, Atp6v0d1, Atp6v1a, Atp6v1b1, Atp6v1b2, Atp6v1c1, Atp6v1d, Atp6v1e1, Atp6v1f, Atp6v1g2, Atp6v1h]	46.4286	13	REACTOME_10.02.2016	GO:7084241
WP-C5	Group22	Activation of GABAB receptors	8.6e-34	4.8e-16	[Adcy1, Adcy2, Adcy3, Adcy5, Adcy6, Adcy8, Adcy9, Gabbr1, Gabbr2, Gnai1, Gnai2, Gnai3, Gnal, Gnat3, Gnb1, Gnb2, Gnb3, Gng10, Gng2, Gng3, Gng4, Gng7, Kcnj12, Kcnj2, Kcnj3, Kcnj4, Kcnj6, Kcnj9]	68.2927	28	REACTOME_10.02.2016	GO:7083725
WP-C5	Group22	GABA B receptor activation	8.6e-34	4.8e-16	[Adcy1, Adcy2, Adcy3, Adcy5, Adcy6, Adcy8, Adcy9, Gabbr1, Gabbr2, Gnai1, Gnai2, Gnai3, Gnal, Gnat3, Gnb1, Gnb2, Gnb3, Gng10, Gng2, Gng3, Gng4, Gng7, Kcnj12, Kcnj2, Kcnj3, Kcnj4, Kcnj6, Kcnj9]	68.2927	28	REACTOME_10.02.2016	GO:7083726
WP-C5	Group22	GABA receptor activation	8.6e-34	5.5e-22	[Adcy1, Adcy2, Adcy3, Adcy5, Adcy6, Adcy8, Adcy9, Arhgef9, Gabbr1, Gabbr2, Gabra1, Gabra2, Gabra3, Gabra4, Gabra5, Gabrb1, Gabrb2, Gabrb3, Gabrg2, Gabrg3, Gnai1, Gnai2, Gnai3, Gnal, Gnat3, Gnb1, Gnb2, Gnb3, Gng10, Gng2, Gng3, Gng4, Gng7, Kcnj12, Kcnj2, Kcnj3, Kcnj4, Kcnj6, Kcnj9]	68.4211	39	REACTOME_10.02.2016	GO:7083727
WP-C5	Group22	Adrenaline,noradrenaline inhibits insulin secretion	8.6e-34	5.8e-08	[Adcy5, Adcy6, Gnai1, Gnai2, Gnb1, Gnb2, Gnb3, Gnb4, Gnb5, Gng10, Gng13, Gng2, Gng3, Gng4, Gng7]	60	15	REACTOME_10.02.2016	GO:7084094
WP-C5	Group22	Inhibition of voltage gated Ca2+ channels via Gbeta/gamma subunits	8.6e-34	2.6e-08	[Gabbr1, Gabbr2, Gnb1, Gnb2, Gnb3, Gng10, Gng2, Gng3, Gng4, Gng7, Kcnj12, Kcnj2, Kcnj3, Kcnj4, Kcnj6, Kcnj9]	59.2593	16	REACTOME_10.02.2016	GO:7084277
WP-C5	Group22	Activation of G protein gated Potassium channels	8.6e-34	2.6e-08	[Gabbr1, Gabbr2, Gnb1, Gnb2, Gnb3, Gng10, Gng2, Gng3, Gng4, Gng7, Kcnj12, Kcnj2, Kcnj3, Kcnj4, Kcnj6, Kcnj9]	59.2593	16	REACTOME_10.02.2016	GO:7084278
WP-C5	Group22	G protein gated Potassium channels	8.6e-34	2.6e-08	[Gabbr1, Gabbr2, Gnb1, Gnb2, Gnb3, Gng10, Gng2, Gng3, Gng4, Gng7, Kcnj12, Kcnj2, Kcnj3, Kcnj4, Kcnj6, Kcnj9]	59.2593	16	REACTOME_10.02.2016	GO:7084279
WP-C5	Group22	Inwardly rectifying K+ channels	8.6e-34	1.8e-08	[Abcc8, Gabbr1, Gabbr2, Gnb1, Gnb2, Gnb3, Gng10, Gng2, Gng3, Gng4, Gng7, Kcnj11, Kcnj12, Kcnj2, Kcnj3, Kcnj4, Kcnj6, Kcnj9]	54.5455	18	REACTOME_10.02.2016	GO:7084280
WP-C5	Group22	Potassium Channels	8.6e-34	1.6e-19	[Abcc8, Gabbr1, Gabbr2, Gnb1, Gnb2, Gnb3, Gng10, Gng2, Gng3, Gng4, Gng7, Hcn1, Hcn2, Hcn3, Hcn4, Kcna1, Kcna2, Kcna3, Kcna4, Kcna5, Kcna6, Kcnab1, Kcnab2, Kcnab3, Kcnb1, Kcnb2, Kcnc1, Kcnc2, Kcnc4, Kcnd1, Kcnh1, Kcnh2, Kcnh3, Kcnh5, Kcnh7, Kcnj11, Kcnj12, Kcnj2, Kcnj3, Kcnj4, Kcnj6, Kcnj9, Kcnk1, Kcnk2, Kcnma1, Kcnmb4, Kcnq2, Kcnq3, Kcnq5, Kcns2]	50	50	REACTOME_10.02.2016	GO:7084281
WP-C5	Group22	Voltage gated Potassium channels	8.6e-34	3.3e-11	[Kcna1, Kcna2, Kcna3, Kcna4, Kcna5, Kcna6, Kcnab1, Kcnab2, Kcnab3, Kcnb1, Kcnb2, Kcnc1, Kcnc2, Kcnc4, Kcnd1, Kcnh1, Kcnh2, Kcnh3, Kcnh5, Kcnh7, Kcnq2, Kcnq3, Kcnq5, Kcns2]	55.814	24	REACTOME_10.02.2016	GO:7084311
WP-C5	Group23	EPHB-mediated forward signaling	2.2e-05	0.00047	[Arpc1a, Efnb1, Efnb2, Efnb3, Ephb3, Grin1, Grin2b, Hras, Itsn1, Kalrn, Pak1, Rock2, Tiam1]	35.1351	13	REACTOME_10.02.2016	GO:7084493
WP-C5	Group23	EPH-Ephrin signaling	2.2e-05	4.3e-05	[Arpc1a, Efna3, Efnb1, Efnb2, Efnb3, Epha3, Epha4, Epha7, Ephb3, Git1, Grin1, Grin2b, Hras, Itsn1, Kalrn, Nck2, Ngef, Pak1, Pak3, Rock2, Shb, Tiam1]	30.9859	22	REACTOME_10.02.2016	GO:7084494
WP-C5	Group24	Endocrine and other factor-regulated calcium reabsorption	3.1e-16	1.1e-13	[Adcy6, Adcy9, Ap2a1, Ap2a2, Ap2b1, Ap2m1, Ap2s1, Atp1a1, Atp1a2, Atp1a3, Atp1a4, Atp1b1, Atp1b2, Atp2b1, Calb1, Clta, Cltb, Cltc, Dnm1, Dnm2, Dnm3, Gnaq, Plcb1, Plcb4, Prkaca, Prkacb, Prkca, Prkcb, Prkcg, Slc8a1]	55.5556	30	KEGG_10.02.2016	GO:0004961
WP-C5	Group24	Recycling pathway of L1	3.1e-16	7.1e-09	[Ap2a1, Ap2a2, Ap2b1, Ap2m1, Ap2s1, Clta, Dnm1, Dnm2, Dnm3, Dpysl2, L1cam, Numb, Sh3gl2]	76.4706	13	REACTOME_10.02.2016	GO:7084014
WP-C5	Group24	Beta-catenin independent WNT signaling	3.1e-16	0.00011	[Ap2a1, Ap2a2, Ap2b1, Ap2m1, Ap2s1, Calm1, Camk2a, Clta, Cltb, Cltc, Daam1, Fzd3, Gnao1, Gnat2, Gnb1, Gng2, Nlk, Pard6a, Plcb1, Ppp3ca, Ppp3cb, Prickle1, Prkca, Prkcb, Prkcg, Psmb5, Psmb6]	26.4706	27	REACTOME_10.02.2016	GO:7084084
WP-C5	Group24	Glutamate Binding, Activation of AMPA Receptors and Synaptic Plasticity	3.1e-16	7.8e-15	[Akap5, Ap2a1, Ap2a2, Ap2b1, Ap2m1, Ap2s1, Cacng2, Cacng3, Camk2a, Camk2b, Camk2g, Dlg1, Dlg4, Gria2, Gria3, Gria4, Grip1, Nsf, Pick1, Prkca, Prkcb, Prkcg]	78.5714	22	REACTOME_10.02.2016	GO:7084086
WP-C5	Group24	Trafficking of AMPA receptors	3.1e-16	7.8e-15	[Akap5, Ap2a1, Ap2a2, Ap2b1, Ap2m1, Ap2s1, Cacng2, Cacng3, Camk2a, Camk2b, Camk2g, Dlg1, Dlg4, Gria2, Gria3, Gria4, Grip1, Nsf, Pick1, Prkca, Prkcb, Prkcg]	78.5714	22	REACTOME_10.02.2016	GO:7084098
WP-C5	Group24	Trafficking of GluR2-containing AMPA receptors	3.1e-16	9.7e-12	[Ap2a1, Ap2a2, Ap2b1, Ap2m1, Ap2s1, Gria2, Gria3, Gria4, Grip1, Nsf, Pick1, Prkca, Prkcb, Prkcg]	93.3333	14	REACTOME_10.02.2016	GO:7084099
WP-C5	Group24	WNT5A-dependent internalization of FZD4	3.1e-16	2.1e-07	[Ap2a1, Ap2a2, Ap2b1, Ap2m1, Ap2s1, Clta, Cltb, Cltc, Prkca, Prkcb, Prkcg]	73.3333	11	REACTOME_10.02.2016	GO:7084506
WP-C5	Group25	LGI-ADAM interactions	3.5e-08	7.2e-08	[Adam11, Adam22, Adam23, Cacng2, Cacng3, Dlg4, Lgi1, Lgi2, Lgi3, Stx1a, Stx1b]	78.5714	11	REACTOME_10.02.2016	GO:7084590
WP-C5	Group26	Splicing factor NOVA regulated synpatic proteins	7.8e-12	1.6e-11	[Ank3, Atp2b1, Cadm1, Cadm3, Camk2g, Clstn1, Epb41l3, Gabbr2, Gabrg2, Gphn, Grik2, Grin1, Grin2b, Kcnj6, Kcnma1, Kcnq2, Mapk4, Mapk9, Ncdn, Neo1, Ntng1, Plcb4, Prkcz, Rap1gap]	57.1429	24	WikiPathways_10.02.2016	GO:0001983
WP-C5	Group27	XPodNet - protein-protein interactions in the podocyte expanded by STRING	5.6e-13	1.2e-12	[Actl6b, Actn2, Actn4, Adcy1, Add2, Adrb1, Ap2a2, Apba1, Arf6, Arhgap32, Arhgap33, Arpc1a, Arpc5l, Arrb1, Atp6v0a1, Atp9a, Baiap2, Bcam, Bcl2l2, Braf, Camk2a, Camk2b, Camk2d, Camk2g, Cd47, Cdh1, Cdh22, Cdh7, Cdk5, Cdk5r1, Cntn2, Cntnap1, Ctnna2, Cxcl12, Dbn1, Ddn, Dnm1, Dnm2, Dnm3, Efnb1, Efnb2, Efnb3, Epha4, Ephb6, F3, Fbxw7, Fhl2, Frs3, Gabra4, Gabrb2, Gabrg2, Git1, Gja1, Gjb6, Gria2, Grin1, Gr…	20.5988	172	WikiPathways_10.02.2016	GO:0002309
WP-C5	Group28	ErbB signaling pathway	5.6e-13	1.7e-05	[Araf, Braf, Camk2a, Camk2b, Camk2d, Camk2g, Hras, Kras, Map2k1, Map2k4, Map2k7, Mapk10, Mapk8, Mapk9, Nck2, Nras, Nrg2, Nrg3, Pak1, Pak3, Pak6, Pak7, Prkca, Prkcb, Prkcg, Shc2]	29.8851	26	KEGG_10.02.2016	GO:0004012
WP-C5	Group28	GnRH signaling pathway	5.6e-13	1.3e-12	[Adcy1, Adcy2, Adcy3, Adcy5, Adcy6, Adcy8, Adcy9, Cacna1c, Cacna1d, Calm1, Calml3, Camk2a, Camk2b, Camk2d, Camk2g, Gna11, Gnaq, Hras, Itpr1, Kras, Map2k1, Map2k4, Map2k6, Map2k7, Mapk10, Mapk11, Mapk8, Mapk9, Nras, Pla2g4e, Plcb1, Plcb4, Prkaca, Prkacb, Prkca, Prkcb, Prkcd, Ptk2b]	43.1818	38	KEGG_10.02.2016	GO:0004912
WP-C5	Group28	RAF activation	5.6e-13	0.00022	[Araf, Braf, Hras, Kras, Map2k1, Mark3, Nras, Ppp2r1a, Ppp2r5b, Ppp2r5e, Ywhab]	42.3077	11	REACTOME_10.02.2016	GO:7084585
WP-C5	Group28	MAPK Cascade	5.6e-13	2.7e-05	[Araf, Braf, Hras, Kras, Map2, Map2k1, Map2k4, Map2k6, Map2k7, Map3k12, Mapk10, Mbp, Nras]	44.8276	13	WikiPathways_10.02.2016	GO:0000251
WP-C5	Group29	Oxidative phosphorylation	3.9e-50	1.7e-34	[Atp12a, Atp4a, Atp5a1, Atp5b, Atp5c1, Atp5d, Atp5e, Atp5f1, Atp5h, Atp5j, Atp5j2, Atp5k, Atp5l, Atp6ap1, Atp6v0a1, Atp6v0c, Atp6v0d1, Atp6v1a, Atp6v1b1, Atp6v1b2, Atp6v1c1, Atp6v1d, Atp6v1e1, Atp6v1f, Atp6v1g2, Atp6v1h, Cox4i1, Cox5a, Cox5b, Cox6a1, Cox6b1, Cox6c, Cox7a2, Cox7a2l, Cyc1, Ndufa1, Ndufa10, Ndufa11, Ndufa12, Ndufa13, Ndufa2, Ndufa3, Ndufa4, Ndufa5, Ndufa6, Ndufa7, Ndufa8, Ndufa9, Nd…	56.1151	78	KEGG_10.02.2016	GO:0000190
WP-C5	Group29	Non-alcoholic fatty liver disease (NAFLD)	3.9e-50	5.6e-17	[Cox4i1, Cox5a, Cox5b, Cox6a1, Cox6b1, Cox6c, Cox7a2, Cox7a2l, Cyc1, Cyct, Gsk3a, Map3k5, Mapk10, Mapk8, Mapk9, Ndufa1, Ndufa10, Ndufa11, Ndufa12, Ndufa13, Ndufa2, Ndufa3, Ndufa4, Ndufa5, Ndufa6, Ndufa7, Ndufa8, Ndufa9, Ndufab1, Ndufb10, Ndufb11, Ndufb2, Ndufb3, Ndufb4, Ndufb5, Ndufb6, Ndufb7, Ndufb8, Ndufb9, Ndufs1, Ndufs2, Ndufs3, Ndufs4, Ndufs5, Ndufs6, Ndufs7, Ndufs8, Ndufv1, Ndufv2, Ndufv3, …	38.8535	61	KEGG_10.02.2016	GO:0004932
WP-C5	Group29	Alzheimer's disease	3.9e-50	1.2e-33	[App, Atp2a1, Atp2a2, Atp5a1, Atp5b, Atp5c1, Atp5d, Atp5e, Atp5f1, Atp5h, Atp5j, Cacna1c, Cacna1d, Calm1, Calml3, Cdk5, Cdk5r1, Cox4i1, Cox5a, Cox5b, Cox6a1, Cox6b1, Cox6c, Cox7a2, Cox7a2l, Cyc1, Cyct, Gapdh, Gnaq, Grin1, Grin2a, Grin2b, Grin2d, Itpr1, Mapt, Mme, Ndufa1, Ndufa10, Ndufa11, Ndufa12, Ndufa13, Ndufa2, Ndufa3, Ndufa4, Ndufa5, Ndufa6, Ndufa7, Ndufa8, Ndufa9, Ndufab1, Ndufb10, Ndufb11, …	49.7175	88	KEGG_10.02.2016	GO:0005010
WP-C5	Group29	Parkinson's disease	3.9e-50	1.6e-34	[Adcy5, Adora2a, Atp5a1, Atp5b, Atp5c1, Atp5d, Atp5e, Atp5f1, Atp5h, Atp5j, Cox4i1, Cox5a, Cox5b, Cox6a1, Cox6b1, Cox6c, Cox7a2, Cox7a2l, Cyc1, Cyct, Gnai1, Gnai2, Gnai3, Gnal, Gpr37, Lrrk2, Ndufa1, Ndufa10, Ndufa11, Ndufa12, Ndufa13, Ndufa2, Ndufa3, Ndufa4, Ndufa5, Ndufa6, Ndufa7, Ndufa8, Ndufa9, Ndufab1, Ndufb10, Ndufb11, Ndufb2, Ndufb3, Ndufb4, Ndufb5, Ndufb6, Ndufb7, Ndufb8, Ndufb9, Ndufs1, N…	54.3624	81	KEGG_10.02.2016	GO:0005012
WP-C5	Group29	Huntington's disease	3.9e-50	6.2e-29	[Ap2a1, Ap2a2, Ap2b1, Ap2m1, Ap2s1, Atp5a1, Atp5b, Atp5c1, Atp5d, Atp5e, Atp5f1, Atp5h, Atp5j, Clta, Cltb, Cltc, Cox4i1, Cox5a, Cox5b, Cox6a1, Cox6b1, Cox6c, Cox7a2, Cox7a2l, Cyc1, Cyct, Dlg4, Dnah9, Dnal1, Dnal4, Gnaq, Grin1, Grin2b, Grm5, Htt, Itpr1, Ndufa1, Ndufa10, Ndufa11, Ndufa12, Ndufa13, Ndufa2, Ndufa3, Ndufa4, Ndufa5, Ndufa6, Ndufa7, Ndufa8, Ndufa9, Ndufab1, Ndufb10, Ndufb11, Ndufb2, Ndu…	44.2211	88	KEGG_10.02.2016	GO:0005016
WP-C5	Group29	The citric acid (TCA) cycle and respiratory electron transport	3.9e-50	3.3e-44	[Aco2, Atp5a1, Atp5b, Atp5c1, Atp5d, Atp5e, Atp5f1, Atp5h, Atp5j, Atp5j2, Atp5k, Atp5l, Atp5s, Cox18, Cox4i1, Cox5a, Cox5b, Cox6a1, Cox6b1, Cox6c, Cox7a2l, Cs, Cyc1, Dlat, Dld, Dlst, Fh1, Hagh, Idh3a, Idh3b, Idh3g, L2hgdh, Ldhb, Mdh2, Ndufa1, Ndufa10, Ndufa11, Ndufa12, Ndufa13, Ndufa2, Ndufa3, Ndufa4, Ndufa5, Ndufa6, Ndufa7, Ndufa8, Ndufa9, Ndufab1, Ndufaf4, Ndufaf6, Ndufb10, Ndufb11, Ndufb2, Ndu…	57.7381	97	REACTOME_10.02.2016	GO:7083283
WP-C5	Group29	Respiratory electron transport	3.9e-50	2.7e-23	[Cox18, Cox4i1, Cox5a, Cox5b, Cox6a1, Cox6b1, Cox6c, Cox7a2l, Cyc1, Ndufa1, Ndufa10, Ndufa11, Ndufa12, Ndufa13, Ndufa2, Ndufa3, Ndufa4, Ndufa5, Ndufa6, Ndufa7, Ndufa8, Ndufa9, Ndufab1, Ndufaf4, Ndufaf6, Ndufb10, Ndufb11, Ndufb2, Ndufb3, Ndufb4, Ndufb5, Ndufb6, Ndufb7, Ndufb8, Ndufb9, Ndufs1, Ndufs2, Ndufs3, Ndufs4, Ndufs5, Ndufs6, Ndufs7, Ndufs8, Ndufv1, Ndufv2, Ndufv3, Nubpl, Uqcr10, Uqcr11, Uqc…	54.5455	54	REACTOME_10.02.2016	GO:7083653
WP-C5	Group29	Respiratory electron transport, ATP synthesis by chemiosmotic coupling, and heat production by uncoupling proteins.	3.9e-50	6.3e-32	[Atp5a1, Atp5b, Atp5c1, Atp5d, Atp5e, Atp5f1, Atp5h, Atp5j, Atp5j2, Atp5k, Atp5l, Atp5s, Cox18, Cox4i1, Cox5a, Cox5b, Cox6a1, Cox6b1, Cox6c, Cox7a2l, Cyc1, Ndufa1, Ndufa10, Ndufa11, Ndufa12, Ndufa13, Ndufa2, Ndufa3, Ndufa4, Ndufa5, Ndufa6, Ndufa7, Ndufa8, Ndufa9, Ndufab1, Ndufaf4, Ndufaf6, Ndufb10, Ndufb11, Ndufb2, Ndufb3, Ndufb4, Ndufb5, Ndufb6, Ndufb7, Ndufb8, Ndufb9, Ndufs1, Ndufs2, Ndufs3, Nd…	57.377	70	REACTOME_10.02.2016	GO:7083654
WP-C5	Group29	Complex I biogenesis	3.9e-50	1.1e-18	[Ndufa1, Ndufa10, Ndufa11, Ndufa12, Ndufa13, Ndufa2, Ndufa3, Ndufa5, Ndufa6, Ndufa7, Ndufa8, Ndufa9, Ndufab1, Ndufaf4, Ndufaf6, Ndufb10, Ndufb11, Ndufb2, Ndufb3, Ndufb4, Ndufb5, Ndufb6, Ndufb7, Ndufb8, Ndufb9, Ndufs1, Ndufs2, Ndufs3, Ndufs4, Ndufs5, Ndufs6, Ndufs7, Ndufs8, Ndufv1, Ndufv2, Ndufv3, Nubpl]	61.6667	37	REACTOME_10.02.2016	GO:7084599
WP-C5	Group29	Oxidative phosphorylation	3.9e-50	4.2e-21	[Atp5a1, Atp5b, Atp5d, Atp5e, Atp5f1, Atp5h, Atp5j, Atp5j2, Atp5k, Atp5l, Atp5s, Atp6ap1, Ndufa10, Ndufa11, Ndufa2, Ndufa3, Ndufa4, Ndufa5, Ndufa6, Ndufa7, Ndufa8, Ndufa9, Ndufb10, Ndufb2, Ndufb5, Ndufb6, Ndufb7, Ndufb8, Ndufb9, Ndufs1, Ndufs2, Ndufs3, Ndufs4, Ndufs5, Ndufs6, Ndufs7, Ndufs8, Ndufv1, Ndufv2, Ndufv3]	64.5161	40	WikiPathways_10.02.2016	GO:0001248
WP-C5	Group29	Electron Transport Chain	3.9e-50	9.2e-34	[Atp5a1, Atp5b, Atp5c1, Atp5d, Atp5e, Atp5f1, Atp5h, Atp5j, Atp5j2, Atp5k, Atp5l, Atp5s, Atpif1, Cox4i1, Cox5a, Cox5b, Cox6a1, Cox6b1, Cox6c, Cox7a2, Cox7a2l, Ndufa1, Ndufa10, Ndufa12, Ndufa2, Ndufa3, Ndufa4, Ndufa5, Ndufa6, Ndufa7, Ndufa8, Ndufa9, Ndufab1, Ndufb10, Ndufb2, Ndufb3, Ndufb4, Ndufb5, Ndufb6, Ndufb7, Ndufb8, Ndufb9, Ndufs1, Ndufs2, Ndufs3, Ndufs4, Ndufs5, Ndufs6, Ndufs7, Ndufs8, Nduf…	62.6168	67	WikiPathways_10.02.2016	GO:0000295
WP-C5	Group3	Platelet activation, signaling and aggregation	2e-08	1.8e-05	[Actn1, Actn2, Actn4, Aldoa, Aldoart1, Aldoart2, App, Arrb1, Calm1, Dagla, Dgkb, Dgkd, Dgke, Dgkh, Dgki, Dgkq, Dgkz, Gna11, Gna12, Gna13, Gna14, Gnai1, Gnai2, Gnai3, Gnaq, Gnat3, Gnb1, Gng2, Habp4, Itpr1, Mgll, Pdpk1, Prkca, Prkcb, Prkcd, Prkce, Prkcg, Rapgef4, Rasgrp1, Rasgrp2, Rhob, Rhog, Trpc3, Trpc6, Tuba4a, Ywhaz]	23.2323	46	REACTOME_10.02.2016	GO:7083556
WP-C5	Group3	Hemostasis	2e-08	2.1e-06	[Actn1, Actn2, Actn4, Akap10, Aldoa, Aldoart1, Aldoart2, App, Arrb1, Atp1b1, Atp1b2, Atp2a1, Atp2a2, Atp2b1, Atp2b2, Atp2b3, Atp2b4, Calm1, Cd47, Dagla, Dgkb, Dgkd, Dgke, Dgkh, Dgki, Dgkq, Dgkz, Ehd3, F3, Gna11, Gna12, Gna13, Gna14, Gnai1, Gnai2, Gnai3, Gnaq, Gnat3, Gnb1, Gng2, Grb14, Habp4, Hras, Itpr1, Jam3, Kif2a, Kif5a, Kifap3, Klc2, Kras, L1cam, Mag, Mfn2, Mgll, Nras, Pde1a, Pde1b, Pde2a, Pd…	20.1878	86	REACTOME_10.02.2016	GO:7083557
WP-C5	Group3	G alpha (q) signalling events	2e-08	0.00037	[Adra1b, Adrbk1, App, Cck, Chrm1, Chrm3, Dagla, Dgkb, Dgkd, Dgke, Dgkh, Dgki, Dgkq, Dgkz, Gna11, Gna14, Gnaq, Gnb1, Gng2, Grm1, Grm5, Htr2a, Itpr1, Kalrn, Mgll, Ntsr2, Plcb1, Plcb4, Prkcd, Prkce, Rgs19, Rgs2, Tac2, Tacr1, Trio, Trpc3, Trpc6]	22.0238	37	REACTOME_10.02.2016	GO:7083565
WP-C5	Group3	Gastrin-CREB signalling pathway via PKC and MAPK	2e-08	9.6e-07	[Actn2, Adra1b, Adrbk1, App, Araf, Braf, Calm1, Camk2a, Camk2b, Camk2g, Cck, Chrm1, Chrm3, Dab2ip, Dagla, Dgkb, Dgkd, Dgke, Dgkh, Dgki, Dgkq, Dgkz, Dlg4, Frs3, Gna11, Gna14, Gnaq, Gnb1, Gng2, Grin1, Grin2a, Grin2b, Grin2d, Grm1, Grm5, Hras, Htr2a, Itpr1, Kalrn, Kras, Map2k1, Mark3, Mgll, Ncam1, Nras, Nrg2, Ntsr2, Plcb1, Plcb4, Ppp2r1a, Ppp2r5b, Ppp2r5e, Prkca, Prkcd, Prkce, Psmb5, Psmb6, Rapgef2,…	21.123	79	REACTOME_10.02.2016	GO:7083566
WP-C5	Group3	Effects of PIP2 hydrolysis	2e-08	2.5e-07	[Dagla, Dgkb, Dgkd, Dgke, Dgkh, Dgki, Dgkq, Dgkz, Itpr1, Mgll, Prkcd, Prkce, Trpc3, Trpc6]	58.3333	14	REACTOME_10.02.2016	GO:7083568
WP-C5	Group30	Citrate cycle (TCA cycle)	1.2e-09	1.1e-09	[Aco2, Cs, Dlat, Dld, Dlst, Fh1, Idh3a, Idh3b, Idh3g, Mdh1, Mdh2, Ogdh, Ogdhl, Pcx, Pdha1, Pdhb, Sdhc, Sucla2, Suclg1]	59.375	19	KEGG_10.02.2016	GO:0000020
WP-C5	Group30	Pyruvate metabolism	1.2e-09	2.5e-07	[Dlat, Dld, Hagh, Ldhb, Pdha1, Pdhb, Pdhx, Pdk1, Pdk2, Pdk3, Pdk4, Pdp1, Pdpr, Ppard]	58.3333	14	REACTOME_10.02.2016	GO:7083281
WP-C5	Group30	Pyruvate metabolism and Citric Acid (TCA) cycle	1.2e-09	3.4e-13	[Aco2, Cs, Dlat, Dld, Dlst, Fh1, Hagh, Idh3a, Idh3b, Idh3g, L2hgdh, Ldhb, Mdh2, Ogdh, Pdha1, Pdhb, Pdhx, Pdk1, Pdk2, Pdk3, Pdk4, Pdp1, Pdpr, Ppard, Sdhc, Sucla2, Suclg1]	58.6957	27	REACTOME_10.02.2016	GO:7083282
WP-C5	Group30	Citric acid cycle (TCA cycle)	1.2e-09	1.2e-07	[Aco2, Cs, Dld, Dlst, Fh1, Idh3a, Idh3b, Idh3g, Mdh2, Ogdh, Sdhc, Sucla2, Suclg1]	65	13	REACTOME_10.02.2016	GO:7083299
WP-C5	Group30	Regulation of pyruvate dehydrogenase (PDH) complex	1.2e-09	3e-09	[Dlat, Dld, Pdha1, Pdhb, Pdhx, Pdk1, Pdk2, Pdk3, Pdk4, Pdp1, Pdpr, Ppard]	85.7143	12	REACTOME_10.02.2016	GO:7083934
WP-C5	Group30	TCA Cycle	1.2e-09	7.2e-16	[Aco2, Cs, Dlat, Dld, Dlst, Fh1, Idh3a, Idh3b, Idh3g, Mdh1, Mdh2, Ogdh, Pcx, Pdha1, Pdhb, Pdhx, Pdk1, Pdk2, Pdk3, Pdk4, Pdp1, Sdhc, Sucla2, Suclg1]	77.4194	24	WikiPathways_10.02.2016	GO:0000434
WP-C5	Group30	Amino Acid metabolism	1.2e-09	0.0001	[Aco2, Ass1, Auh, Bcat1, Cs, Cth, Dbh, Ddc, Dld, Dlst, Fah, Fh1, Gls, Got1, Got2, Hnmt, Mdh1, Mdh2, Ogdh, Pcx, Pdha1, Pdhx, Pdk4, Prodh, Suclg1, Th]	27.0833	26	WikiPathways_10.02.2016	GO:0000662
WP-C5	Group31	MAPK signaling pathway	7.5e-12	1.5e-10	[Arrb1, Braf, Cacna1a, Cacna1b, Cacna1c, Cacna1d, Cacna1e, Cacna1i, Cacna2d1, Cacna2d2, Cacna2d3, Cacnb1, Cacnb2, Cacnb3, Cacnb4, Cacng2, Cacng3, Cacng7, Dusp10, Dusp3, Fgf12, Fgf13, Fgf14, Gna12, Hras, Hspa1b, Kras, Map2k1, Map2k4, Map2k6, Map2k7, Map3k12, Map3k13, Map3k5, Map3k6, Map4k2, Mapk10, Mapk11, Mapk8, Mapk8ip2, Mapk9, Mapt, Mef2c, Mras, Nlk, Nras, Ntrk2, Pak1, Pla2g4e, Ppp3ca, Ppp3cb, …	27.1654	69	KEGG_10.02.2016	GO:0004010
WP-C5	Group31	MAPK signaling pathway	7.5e-12	3.9e-06	[Acvr1b, Acvr1c, Arrb1, Braf, Dusp10, Gna12, Kras, Map2k1, Map2k4, Map2k6, Map2k7, Map3k12, Map3k13, Map3k5, Map3k6, Mapk10, Mapk4, Mapk8, Mapk9, Mapt, Mef2c, Mink1, Mras, Nlk, Nras, Pak1, Ppp3ca, Ppp3cb, Ppp3cc, Ppp3r1, Ppp3r2, Prkaca, Prkcb, Prkcd, Prkcg, Prkcz, Ptpn5, Ptprr, Rasgrp1, Stmn1, Taok2]	25.7862	41	WikiPathways_10.02.2016	GO:0000493
WP-C5	Group32	Axon guidance	4.2e-20	1.1e-19	[Ablim1, Ablim2, Ablim3, Cdk5, Cxcl12, Dcc, Dpysl2, Dpysl5, Efna3, Efnb1, Efnb2, Efnb3, Epha3, Epha4, Epha7, Ephb3, Ephb6, Gnai1, Gnai2, Gnai3, Hras, Kras, L1cam, Lrrc4, Lrrc4c, Nck2, Ngef, Nras, Ntng1, Ntng2, Pak1, Pak3, Pak6, Pak7, Plxna1, Plxna2, Plxna4, Plxnc1, Ppp3ca, Ppp3cb, Ppp3cc, Ppp3r1, Ppp3r2, Rac3, Rnd1, Robo2, Rock2, Sema3e, Sema4a, Sema4d, Sema4f, Sema7a, Slit2, Slit3, Srgap3, Unc5a…	44.9612	58	KEGG_10.02.2016	GO:0004360
WP-C5	Group33	Regulation of actin cytoskeleton	0.00043	0.00074	[Abi2, Actn1, Actn2, Actn4, Araf, Arpc1a, Arpc5l, Baiap2, Braf, Brk1, Chrm1, Chrm2, Chrm3, Chrm4, Cyfip2, Fgf12, Fgf13, Fgf14, Git1, Gna12, Gna13, Hras, Kras, Map2k1, Mras, Mylk3, Nckap1, Nras, Pak1, Pak3, Pak6, Pak7, Pfn2, Pip4k2a, Pip4k2b, Pip4k2c, Pip5k1b, Pip5k1c, Ppp1r12b, Rac3, Rock2, Slc9a1, Tiam1, Wasf1]	20.1835	44	KEGG_10.02.2016	GO:0004810
WP-C5	Group33	Regulation of Actin Cytoskeleton	0.00043	0.0001	[Abi2, Actn1, Baiap2, Braf, Brk1, Chrm1, Chrm2, Chrm3, Chrm4, Cyfip2, Fgf12, Fgf13, Fgf14, Git1, Gna12, Gna13, Kras, Map2k1, Mapk4, Mras, Nckap1, Nras, Pak1, Pak3, Pak6, Pak7, Pip4k2a, Pip4k2b, Pip4k2c, Pip5k1b, Pip5k1c, Pip5kl1, Rac3, Rock2, Slc9a1, Wasf1]	23.6842	36	WikiPathways_10.02.2016	GO:0000523
WP-C5	Group34	Insulin Signaling	1.5e-06	2.8e-06	[Arf1, Arf6, Arhgap33, Cyth3, Egr1, Flot2, Grb14, Hras, Inpp4a, Map2k1, Map2k4, Map2k6, Map2k7, Map3k12, Map3k13, Map3k5, Map3k6, Map3k9, Map4k2, Mapk10, Mapk11, Mapk4, Mapk8, Mapk9, Mink1, Pdpk1, Pfkl, Prkaa2, Prkca, Prkcb, Prkcd, Prkcz, Pten, Rab4a, Shc2, Slc2a1, Snap23, Snap25, Stxbp1, Tsc1, Vamp2]	26.1146	41	WikiPathways_10.02.2016	GO:0000065
WP-C5	Group35	Tight junction	5e-05	9.6e-05	[Actn1, Actn2, Actn4, Cldn11, Ctnna2, Epb41l3, Gnai1, Gnai2, Gnai3, Hras, Jam3, Kras, Llgl2, Magi1, Magi2, Mras, Myh2, Myh7b, Nras, Ocln, Pard6a, Ppp2r1a, Ppp2r2c, Prkca, Prkcb, Prkcd, Prkce, Prkcg, Prkcz, Pten, Rab3b, Shroom2, Shroom3, Sptbn1]	24.2857	34	KEGG_10.02.2016	GO:0004530
WP-C5	Group36	Vascular smooth muscle contraction	1.7e-13	7.7e-09	[Adcy1, Adcy2, Adcy3, Adcy5, Adcy6, Adcy8, Adcy9, Adora2a, Adra1b, Araf, Arhgef11, Braf, Cacna1c, Cacna1d, Calm1, Calml3, Gna11, Gna12, Gna13, Gnaq, Gucy1a2, Gucy1a3, Gucy1b3, Itpr1, Kcnma1, Kcnmb4, Map2k1, Mylk3, Pla2g4e, Plcb1, Plcb4, Ppp1r12b, Ppp1r14a, Prkaca, Prkacb, Prkca, Prkcb, Prkcd, Prkce, Prkcg, Rock2]	32.0312	41	KEGG_10.02.2016	GO:0004270
WP-C5	Group36	Gap junction	1.7e-13	2e-20	[Adcy1, Adcy2, Adcy3, Adcy5, Adcy6, Adcy8, Adcy9, Adrb1, Gja1, Gna11, Gnai1, Gnai2, Gnai3, Gnaq, Grm1, Grm5, Gucy1a2, Gucy1a3, Gucy1b3, Hras, Htr2a, Itpr1, Kras, Map2k1, Nras, Plcb1, Plcb4, Prkaca, Prkacb, Prkca, Prkcb, Prkcg, Tuba1a, Tuba1b, Tuba1c, Tuba3a, Tuba4a, Tuba8, Tubal3, Tubb1, Tubb2a, Tubb2b, Tubb3, Tubb4a, Tubb4b, Tubb5, Tubb6]	54.6512	47	KEGG_10.02.2016	GO:0004540
WP-C5	Group36	Platelet activation	1.7e-13	9.6e-05	[Adcy1, Adcy2, Adcy3, Adcy5, Adcy6, Adcy8, Adcy9, Col1a1, Col1a2, Gna13, Gnai1, Gnai2, Gnai3, Gnaq, Gucy1a2, Gucy1a3, Gucy1b3, Itpr1, Mapk11, Mylk3, Pla2g4e, Plcb1, Plcb4, Prkaca, Prkacb, Prkcz, Rasgrp1, Rasgrp2, Rock2, Snap23, Stim1]	25.2033	31	KEGG_10.02.2016	GO:0004611
WP-C5	Group36	Long-term depression	1.7e-13	1.3e-13	[Araf, Braf, Cacna1a, Crh, Gna11, Gna12, Gna13, Gnai1, Gnai2, Gnai3, Gnao1, Gnaq, Gnaz, Gria2, Gria3, Grm1, Gucy1a2, Gucy1a3, Gucy1b3, Hras, Itpr1, Kras, Map2k1, Nras, Pla2g4e, Plcb1, Plcb4, Ppp2r1a, Prkca, Prkcb, Prkcg, Ryr1]	52.459	32	KEGG_10.02.2016	GO:0004730
WP-C5	Group36	Estrogen signaling pathway	1.7e-13	2.1e-07	[Adcy1, Adcy2, Adcy3, Adcy5, Adcy6, Adcy8, Adcy9, Calm1, Calml3, Gabbr1, Gabbr2, Gnai1, Gnai2, Gnai3, Gnao1, Gnaq, Grm1, Hras, Hspa1b, Itpr1, Kcnj3, Kcnj6, Kcnj9, Kras, Map2k1, Nras, Plcb1, Plcb4, Prkaca, Prkacb, Prkcd, Shc2]	32.6531	32	KEGG_10.02.2016	GO:0004915
WP-C5	Group36	Melanogenesis	1.7e-13	2.8e-06	[Adcy1, Adcy2, Adcy3, Adcy5, Adcy6, Adcy8, Adcy9, Calm1, Calml3, Camk2a, Camk2b, Camk2d, Camk2g, Fzd3, Gnai1, Gnai2, Gnai3, Gnao1, Gnaq, Hras, Kras, Map2k1, Nras, Plcb1, Plcb4, Prkaca, Prkacb, Prkca, Prkcb, Prkcg]	30.303	30	KEGG_10.02.2016	GO:0004916
WP-C5	Group37	Vascular smooth muscle contraction	2.4e-16	7.7e-09	[Adcy1, Adcy2, Adcy3, Adcy5, Adcy6, Adcy8, Adcy9, Adora2a, Adra1b, Araf, Arhgef11, Braf, Cacna1c, Cacna1d, Calm1, Calml3, Gna11, Gna12, Gna13, Gnaq, Gucy1a2, Gucy1a3, Gucy1b3, Itpr1, Kcnma1, Kcnmb4, Map2k1, Mylk3, Pla2g4e, Plcb1, Plcb4, Ppp1r12b, Ppp1r14a, Prkaca, Prkacb, Prkca, Prkcb, Prkcd, Prkce, Prkcg, Rock2]	32.0312	41	KEGG_10.02.2016	GO:0004270
WP-C5	Group37	Gap junction	2.4e-16	2e-20	[Adcy1, Adcy2, Adcy3, Adcy5, Adcy6, Adcy8, Adcy9, Adrb1, Gja1, Gna11, Gnai1, Gnai2, Gnai3, Gnaq, Grm1, Grm5, Gucy1a2, Gucy1a3, Gucy1b3, Hras, Htr2a, Itpr1, Kras, Map2k1, Nras, Plcb1, Plcb4, Prkaca, Prkacb, Prkca, Prkcb, Prkcg, Tuba1a, Tuba1b, Tuba1c, Tuba3a, Tuba4a, Tuba8, Tubal3, Tubb1, Tubb2a, Tubb2b, Tubb3, Tubb4a, Tubb4b, Tubb5, Tubb6]	54.6512	47	KEGG_10.02.2016	GO:0004540
WP-C5	Group37	Platelet activation	2.4e-16	9.6e-05	[Adcy1, Adcy2, Adcy3, Adcy5, Adcy6, Adcy8, Adcy9, Col1a1, Col1a2, Gna13, Gnai1, Gnai2, Gnai3, Gnaq, Gucy1a2, Gucy1a3, Gucy1b3, Itpr1, Mapk11, Mylk3, Pla2g4e, Plcb1, Plcb4, Prkaca, Prkacb, Prkcz, Rasgrp1, Rasgrp2, Rock2, Snap23, Stim1]	25.2033	31	KEGG_10.02.2016	GO:0004611
WP-C5	Group37	Estrogen signaling pathway	2.4e-16	2.1e-07	[Adcy1, Adcy2, Adcy3, Adcy5, Adcy6, Adcy8, Adcy9, Calm1, Calml3, Gabbr1, Gabbr2, Gnai1, Gnai2, Gnai3, Gnao1, Gnaq, Grm1, Hras, Hspa1b, Itpr1, Kcnj3, Kcnj6, Kcnj9, Kras, Map2k1, Nras, Plcb1, Plcb4, Prkaca, Prkacb, Prkcd, Shc2]	32.6531	32	KEGG_10.02.2016	GO:0004915
WP-C5	Group37	Melanogenesis	2.4e-16	2.8e-06	[Adcy1, Adcy2, Adcy3, Adcy5, Adcy6, Adcy8, Adcy9, Calm1, Calml3, Camk2a, Camk2b, Camk2d, Camk2g, Fzd3, Gnai1, Gnai2, Gnai3, Gnao1, Gnaq, Hras, Kras, Map2k1, Nras, Plcb1, Plcb4, Prkaca, Prkacb, Prkca, Prkcb, Prkcg]	30.303	30	KEGG_10.02.2016	GO:0004916
WP-C5	Group37	Thyroid hormone synthesis	2.4e-16	4.3e-05	[Adcy1, Adcy2, Adcy3, Adcy5, Adcy6, Adcy8, Adcy9, Atp1a1, Atp1a2, Atp1a3, Atp1a4, Atp1b1, Atp1b2, Gnaq, Itpr1, Plcb1, Plcb4, Prkaca, Prkacb, Prkca, Prkcb, Prkcg]	30.9859	22	KEGG_10.02.2016	GO:0004918
WP-C5	Group37	Renin secretion	2.4e-16	1.5e-08	[Adcy5, Adcy6, Adrb1, Cacna1c, Cacna1d, Calm1, Calml3, Gnai1, Gnai2, Gnai3, Gnaq, Gucy1a2, Gucy1a3, Gucy1b3, Itpr1, Kcnj2, Kcnma1, Pde1a, Pde1b, Plcb1, Plcb4, Ppp3ca, Ppp3cb, Ppp3cc, Ppp3r1, Ppp3r2, Prkaca, Prkacb]	39.4366	28	KEGG_10.02.2016	GO:0004924
WP-C5	Group37	Gastric acid secretion	2.4e-16	1e-16	[Adcy1, Adcy2, Adcy3, Adcy5, Adcy6, Adcy8, Adcy9, Atp1a1, Atp1a2, Atp1a3, Atp1a4, Atp1b1, Atp1b2, Atp4a, Calm1, Calml3, Camk2a, Camk2b, Camk2d, Camk2g, Car2, Chrm3, Gnai1, Gnai2, Gnai3, Gnaq, Itpr1, Kcnj2, Kcnk2, Mylk3, Plcb1, Plcb4, Prkaca, Prkacb, Prkca, Prkcb, Prkcg, Slc9a1, Sst]	53.4247	39	KEGG_10.02.2016	GO:0004971
WP-C5	Group37	PLC beta mediated events	2.4e-16	1.1e-17	[Adcy1, Adcy2, Adcy3, Adcy5, Adcy6, Adcy8, Adcy9, Adrbk1, Calm1, Camk4, Gnai1, Gnai2, Gnai3, Gnao1, Gnat2, Gnat3, Gnaz, Pde1a, Pde1b, Plcb1, Plcb4, Prkaca, Prkacb, Prkar1b, Prkar2a, Prkar2b, Prkca, Prkcd, Prkcg]	72.5	29	REACTOME_10.02.2016	GO:7083484
WP-C5	Group37	Adenylate cyclase inhibitory pathway	2.4e-16	3e-09	[Adcy1, Adcy2, Adcy3, Adcy5, Adcy6, Adcy8, Adcy9, Gnai1, Gnai2, Gnai3, Gnal, Gnat3]	85.7143	12	REACTOME_10.02.2016	GO:7083723
WP-C5	Group37	Inhibition of adenylate cyclase pathway	2.4e-16	3e-09	[Adcy1, Adcy2, Adcy3, Adcy5, Adcy6, Adcy8, Adcy9, Gnai1, Gnai2, Gnai3, Gnal, Gnat3]	85.7143	12	REACTOME_10.02.2016	GO:7083724
WP-C5	Group38	Synaptic vesicle cycle	6.3e-30	1.4e-29	[Ap2a1, Ap2a2, Ap2b1, Ap2m1, Ap2s1, Atp6v0a1, Atp6v0c, Atp6v0d1, Atp6v1a, Atp6v1b1, Atp6v1b2, Atp6v1c1, Atp6v1d, Atp6v1e1, Atp6v1f, Atp6v1g2, Atp6v1h, Cacna1a, Cacna1b, Clta, Cltb, Cltc, Cplx1, Cplx2, Cplx3, Dnm1, Dnm2, Dnm3, Napa, Nsf, Rab3a, Rims1, Slc17a6, Slc17a7, Slc17a8, Slc18a2, Slc18a3, Slc32a1, Snap25, Stx1a, Stx1b, Stxbp1, Syt1, Unc13a, Unc13b, Unc13c, Vamp2]	75.8064	47	KEGG_10.02.2016	GO:0004721
WP-C5	Group39	Sphingolipid signaling pathway	4.6e-19	2.1e-05	[Asah2, Gna12, Gna13, Gnai1, Gnai2, Gnai3, Gnaq, Hras, Kras, Map2k1, Map3k5, Mapk10, Mapk11, Mapk8, Mapk9, Nras, Oprd1, Pdpk1, Plcb1, Plcb4, Ppp2r1a, Ppp2r2c, Ppp2r5b, Ppp2r5e, Prkca, Prkcb, Prkce, Prkcg, Prkcz, Pten, Rac3, Rock2, S1pr1]	26.4	33	KEGG_10.02.2016	GO:0004071
WP-C5	Group39	Gap junction	4.6e-19	2e-20	[Adcy1, Adcy2, Adcy3, Adcy5, Adcy6, Adcy8, Adcy9, Adrb1, Gja1, Gna11, Gnai1, Gnai2, Gnai3, Gnaq, Grm1, Grm5, Gucy1a2, Gucy1a3, Gucy1b3, Hras, Htr2a, Itpr1, Kras, Map2k1, Nras, Plcb1, Plcb4, Prkaca, Prkacb, Prkca, Prkcb, Prkcg, Tuba1a, Tuba1b, Tuba1c, Tuba3a, Tuba4a, Tuba8, Tubal3, Tubb1, Tubb2a, Tubb2b, Tubb3, Tubb4a, Tubb4b, Tubb5, Tubb6]	54.6512	47	KEGG_10.02.2016	GO:0004540
WP-C5	Group39	Long-term depression	4.6e-19	1.3e-13	[Araf, Braf, Cacna1a, Crh, Gna11, Gna12, Gna13, Gnai1, Gnai2, Gnai3, Gnao1, Gnaq, Gnaz, Gria2, Gria3, Grm1, Gucy1a2, Gucy1a3, Gucy1b3, Hras, Itpr1, Kras, Map2k1, Nras, Pla2g4e, Plcb1, Plcb4, Ppp2r1a, Prkca, Prkcb, Prkcg, Ryr1]	52.459	32	KEGG_10.02.2016	GO:0004730
WP-C5	Group4	Insulin receptor signalling cascade	1.1e-25	0.00094	[Actn2, Araf, Braf, Calm1, Camk2a, Camk2b, Camk2g, Dab2ip, Dlg4, Frs3, Grin1, Grin2a, Grin2b, Grin2d, Hras, Kras, Map2k1, Mark3, Ncam1, Nras, Nrg2, Pdpk1, Ppp2r1a, Ppp2r5b, Ppp2r5e, Prkaa2, Prkab2, Prkag2, Psmb5, Psmb6, Rapgef2, Rasal1, Rasal2, Rasgef1a, Rasgrf1, Rasgrp1, Shc2, Spred1, Sptan1, Sptb, Sptbn1, Sptbn2, Sptbn4, Stk11, Stradb, Syngap1, Them4, Tsc1, Ywhab]	19.3676	49	REACTOME_10.02.2016	GO:7083374
WP-C5	Group4	Signaling by Insulin receptor	1.1e-25	2.2e-06	[Actn2, Araf, Atp6ap1, Atp6v0a1, Atp6v0c, Atp6v0d1, Atp6v1a, Atp6v1b1, Atp6v1b2, Atp6v1c1, Atp6v1d, Atp6v1e1, Atp6v1f, Atp6v1g2, Atp6v1h, Braf, Calm1, Camk2a, Camk2b, Camk2g, Dab2ip, Dlg4, Frs3, Grin1, Grin2a, Grin2b, Grin2d, Hras, Kras, Map2k1, Mark3, Ncam1, Nras, Nrg2, Pdpk1, Ppp2r1a, Ppp2r5b, Ppp2r5e, Prkaa2, Prkab2, Prkag2, Psmb5, Psmb6, Rapgef2, Rasal1, Rasal2, Rasgef1a, Rasgrf1, Rasgrp1, Sh…	22.3827	62	REACTOME_10.02.2016	GO:7083375
WP-C5	Group4	SOS-mediated signalling	1.1e-25	0.00074	[Actn2, Araf, Braf, Calm1, Camk2a, Camk2b, Camk2g, Dab2ip, Dlg4, Frs3, Grin1, Grin2a, Grin2b, Grin2d, Hras, Kras, Map2k1, Mark3, Ncam1, Nras, Nrg2, Ppp2r1a, Ppp2r5b, Ppp2r5e, Psmb5, Psmb6, Rapgef2, Rasal1, Rasal2, Rasgef1a, Rasgrf1, Rasgrp1, Shc2, Spred1, Sptan1, Sptb, Sptbn1, Sptbn2, Sptbn4, Syngap1, Ywhab]	20.603	41	REACTOME_10.02.2016	GO:7083377
WP-C5	Group4	IRS-mediated signalling	1.1e-25	0.00067	[Actn2, Araf, Braf, Calm1, Camk2a, Camk2b, Camk2g, Dab2ip, Dlg4, Frs3, Grin1, Grin2a, Grin2b, Grin2d, Hras, Kras, Map2k1, Mark3, Ncam1, Nras, Nrg2, Pdpk1, Ppp2r1a, Ppp2r5b, Ppp2r5e, Prkaa2, Prkab2, Prkag2, Psmb5, Psmb6, Rapgef2, Rasal1, Rasal2, Rasgef1a, Rasgrf1, Rasgrp1, Shc2, Spred1, Sptan1, Sptb, Sptbn1, Sptbn2, Sptbn4, Stk11, Stradb, Syngap1, Them4, Tsc1, Ywhab]	19.6787	49	REACTOME_10.02.2016	GO:7083378
WP-C5	Group4	IRS-related events triggered by IGF1R	1.1e-25	0.00094	[Actn2, Araf, Braf, Calm1, Camk2a, Camk2b, Camk2g, Dab2ip, Dlg4, Frs3, Grin1, Grin2a, Grin2b, Grin2d, Hras, Kras, Map2k1, Mark3, Ncam1, Nras, Nrg2, Pdpk1, Ppp2r1a, Ppp2r5b, Ppp2r5e, Prkaa2, Prkab2, Prkag2, Psmb5, Psmb6, Rapgef2, Rasal1, Rasal2, Rasgef1a, Rasgrf1, Rasgrp1, Shc2, Spred1, Sptan1, Sptb, Sptbn1, Sptbn2, Sptbn4, Stk11, Stradb, Syngap1, Them4, Tsc1, Ywhab]	19.3676	49	REACTOME_10.02.2016	GO:7083379
WP-C5	Group4	IGF1R signaling cascade	1.1e-25	0.00094	[Actn2, Araf, Braf, Calm1, Camk2a, Camk2b, Camk2g, Dab2ip, Dlg4, Frs3, Grin1, Grin2a, Grin2b, Grin2d, Hras, Kras, Map2k1, Mark3, Ncam1, Nras, Nrg2, Pdpk1, Ppp2r1a, Ppp2r5b, Ppp2r5e, Prkaa2, Prkab2, Prkag2, Psmb5, Psmb6, Rapgef2, Rasal1, Rasal2, Rasgef1a, Rasgrf1, Rasgrp1, Shc2, Spred1, Sptan1, Sptb, Sptbn1, Sptbn2, Sptbn4, Stk11, Stradb, Syngap1, Them4, Tsc1, Ywhab]	19.3676	49	REACTOME_10.02.2016	GO:7083380
WP-C5	Group4	Signaling by Type 1 Insulin-like Growth Factor 1 Receptor (IGF1R)	1.1e-25	0.00094	[Actn2, Araf, Braf, Calm1, Camk2a, Camk2b, Camk2g, Dab2ip, Dlg4, Frs3, Grin1, Grin2a, Grin2b, Grin2d, Hras, Kras, Map2k1, Mark3, Ncam1, Nras, Nrg2, Pdpk1, Ppp2r1a, Ppp2r5b, Ppp2r5e, Prkaa2, Prkab2, Prkag2, Psmb5, Psmb6, Rapgef2, Rasal1, Rasal2, Rasgef1a, Rasgrf1, Rasgrp1, Shc2, Spred1, Sptan1, Sptb, Sptbn1, Sptbn2, Sptbn4, Stk11, Stradb, Syngap1, Them4, Tsc1, Ywhab]	19.3676	49	REACTOME_10.02.2016	GO:7083381
WP-C5	Group4	GRB2 events in EGFR signaling	1.1e-25	0.00074	[Actn2, Araf, Braf, Calm1, Camk2a, Camk2b, Camk2g, Dab2ip, Dlg4, Frs3, Grin1, Grin2a, Grin2b, Grin2d, Hras, Kras, Map2k1, Mark3, Ncam1, Nras, Nrg2, Ppp2r1a, Ppp2r5b, Ppp2r5e, Psmb5, Psmb6, Rapgef2, Rasal1, Rasal2, Rasgef1a, Rasgrf1, Rasgrp1, Shc2, Spred1, Sptan1, Sptb, Sptbn1, Sptbn2, Sptbn4, Syngap1, Ywhab]	20.603	41	REACTOME_10.02.2016	GO:7083455
WP-C5	Group4	Signaling by EGFR	1.1e-25	1.1e-09	[Actn2, Adcy1, Adcy2, Adcy3, Adcy5, Adcy6, Adcy8, Adcy9, Adrbk1, Ap2a1, Ap2a2, Ap2b1, Ap2m1, Ap2s1, Araf, Braf, Calm1, Camk2a, Camk2b, Camk2g, Camk4, Clta, Dab2ip, Dlg4, Epn1, Frs3, Grin1, Grin2a, Grin2b, Grin2d, Hras, Kras, Map2k1, Mark3, Ncam1, Nras, Nrg2, Pde1a, Pde1b, Pdpk1, Ppp2r1a, Ppp2r5b, Ppp2r5e, Prkaca, Prkacb, Prkar1b, Prkar2a, Prkar2b, Prkca, Prkcd, Prkce, Prkcg, Psmb5, Psmb6, Pten, P…	25.4355	73	REACTOME_10.02.2016	GO:7083456
WP-C5	Group4	MAPK family signaling cascades	1.1e-25	0.00033	[Actn2, Araf, Braf, Calm1, Camk2a, Camk2b, Camk2g, Dab2ip, Dlg4, Frs3, Grin1, Grin2a, Grin2b, Grin2d, Hras, Kalrn, Kras, Map2k1, Mapk4, Mark3, Ncam1, Nras, Nrg2, Pak1, Pak3, Ppp2r1a, Ppp2r5b, Ppp2r5e, Prkaca, Prkacb, Psmb5, Psmb6, Rapgef2, Rasal1, Rasal2, Rasgef1a, Rasgrf1, Rasgrp1, Shc2, Spred1, Sptan1, Sptb, Sptbn1, Sptbn2, Sptbn4, Syngap1, Ywhab]	20.524	47	REACTOME_10.02.2016	GO:7083461
WP-C5	Group4	Axon guidance	1.1e-25	5.8e-16	[Actn2, Ank1, Ank2, Ap2a1, Ap2a2, Ap2b1, Ap2m1, Ap2s1, Araf, Arhgef11, Arpc1a, Braf, Calm1, Camk2a, Camk2b, Camk2g, Cdk5, Cdk5r1, Clta, Col6a3, Crmp1, Dab2ip, Dcc, Dlg4, Dnm1, Dnm2, Dnm3, Dpysl2, Dpysl3, Dpysl4, Dpysl5, Efna3, Efnb1, Efnb2, Efnb3, Epha3, Epha4, Epha7, Ephb3, Frs3, Git1, Grin1, Grin2a, Grin2b, Grin2d, Hras, Itsn1, Kalrn, Kras, L1cam, Map2k1, Mark3, Ncam1, Nck2, Nfasc, Ngef, Nras, …	27.7628	103	REACTOME_10.02.2016	GO:7083465
WP-C5	Group4	Developmental Biology	1.1e-25	1e-17	[Actn2, Adam11, Adam22, Adam23, Ank1, Ank2, Ap2a1, Ap2a2, Ap2b1, Ap2m1, Ap2s1, Araf, Arhgef11, Arpc1a, Braf, Cacng2, Cacng3, Calm1, Camk2a, Camk2b, Camk2g, Cdk5, Cdk5r1, Clta, Col6a3, Crmp1, Ctnna2, Dab2ip, Dcc, Dlg4, Dnm1, Dnm2, Dnm3, Dpysl2, Dpysl3, Dpysl4, Dpysl5, Efna3, Efnb1, Efnb2, Efnb3, Epha3, Epha4, Epha7, Ephb3, Frs3, Git1, Grin1, Grin2a, Grin2b, Grin2d, Hras, Itsn1, Kalrn, Kras, L1cam,…	27.619	116	REACTOME_10.02.2016	GO:7083466
WP-C5	Group4	Ca-dependent events	1.1e-25	2.7e-12	[Adcy1, Adcy2, Adcy3, Adcy5, Adcy6, Adcy8, Adcy9, Adrbk1, Calm1, Camk4, Pde1a, Pde1b, Prkaca, Prkacb, Prkar1b, Prkar2a, Prkar2b, Prkca, Prkcd, Prkcg]	71.4286	20	REACTOME_10.02.2016	GO:7083489
WP-C5	Group4	Calmodulin induced events	1.1e-25	2.8e-13	[Adcy1, Adcy2, Adcy3, Adcy5, Adcy6, Adcy8, Adcy9, Adrbk1, Calm1, Camk4, Pde1a, Pde1b, Prkaca, Prkacb, Prkar1b, Prkar2a, Prkar2b, Prkca, Prkcd, Prkcg]	76.9231	20	REACTOME_10.02.2016	GO:7083491
WP-C5	Group4	CaM pathway	1.1e-25	2.8e-13	[Adcy1, Adcy2, Adcy3, Adcy5, Adcy6, Adcy8, Adcy9, Adrbk1, Calm1, Camk4, Pde1a, Pde1b, Prkaca, Prkacb, Prkar1b, Prkar2a, Prkar2b, Prkca, Prkcd, Prkcg]	76.9231	20	REACTOME_10.02.2016	GO:7083492
WP-C5	Group4	DAG and IP3 signaling	1.1e-25	4.6e-14	[Adcy1, Adcy2, Adcy3, Adcy5, Adcy6, Adcy8, Adcy9, Adrbk1, Calm1, Camk4, Pde1a, Pde1b, Prkaca, Prkacb, Prkar1b, Prkar2a, Prkar2b, Prkca, Prkcd, Prkce, Prkcg]	77.7778	21	REACTOME_10.02.2016	GO:7083493
WP-C5	Group4	PLC-gamma1 signalling	1.1e-25	4.6e-14	[Adcy1, Adcy2, Adcy3, Adcy5, Adcy6, Adcy8, Adcy9, Adrbk1, Calm1, Camk4, Pde1a, Pde1b, Prkaca, Prkacb, Prkar1b, Prkar2a, Prkar2b, Prkca, Prkcd, Prkce, Prkcg]	77.7778	21	REACTOME_10.02.2016	GO:7083494
WP-C5	Group4	NGF signalling via TRKA from the plasma membrane	1.1e-25	1e-09	[Actn2, Adcy1, Adcy2, Adcy3, Adcy5, Adcy6, Adcy8, Adcy9, Adrbk1, Ap2a1, Ap2a2, Ap2b1, Ap2m1, Ap2s1, Araf, Braf, Calm1, Camk2a, Camk2b, Camk2g, Camk4, Clta, Dab2ip, Dlg4, Dnal4, Dusp3, Frs3, Grin1, Grin2a, Grin2b, Grin2d, Hras, Kras, Map2k1, Mapk11, Mark3, Ncam1, Nras, Nrg2, Pde1a, Pde1b, Pdpk1, Ppp2r1a, Ppp2r5b, Ppp2r5e, Prkaca, Prkacb, Prkar1b, Prkar2a, Prkar2b, Prkca, Prkcd, Prkce, Prkcg, Psmb5…	25.3425	74	REACTOME_10.02.2016	GO:7083495
WP-C5	Group4	Signalling by NGF	1.1e-25	8.7e-11	[Abr, Actn2, Adcy1, Adcy2, Adcy3, Adcy5, Adcy6, Adcy8, Adcy9, Adrbk1, Ap2a1, Ap2a2, Ap2b1, Ap2m1, Ap2s1, Araf, Arhgef11, Arhgef9, Braf, Calm1, Camk2a, Camk2b, Camk2g, Camk4, Clta, Dab2ip, Dlg4, Dnal4, Dusp3, Frs3, Grin1, Grin2a, Grin2b, Grin2d, Hras, Itsn1, Kalrn, Kras, Lingo1, Mag, Map2k1, Mapk11, Mapk8, Mark3, Mcf2l, Ncam1, Ngef, Nras, Nrg2, Omg, Pde1a, Pde1b, Pdpk1, Ppp2r1a, Ppp2r5b, Ppp2r5e, …	24.5856	89	REACTOME_10.02.2016	GO:7083496
WP-C5	Group4	Downstream signal transduction	1.1e-25	1.5e-07	[Actn2, Adcy1, Adcy2, Adcy3, Adcy5, Adcy6, Adcy8, Adcy9, Adrbk1, Araf, Braf, Calm1, Camk2a, Camk2b, Camk2g, Camk4, Dab2ip, Dlg4, Frs3, Grin1, Grin2a, Grin2b, Grin2d, Hras, Kras, Map2k1, Mark3, Ncam1, Nck2, Nras, Nrg2, Pde1a, Pde1b, Pdpk1, Ppp2r1a, Ppp2r5b, Ppp2r5e, Prkaca, Prkacb, Prkar1b, Prkar2a, Prkar2b, Prkca, Prkcd, Prkce, Prkcg, Psmb5, Psmb6, Pten, Rapgef2, Rasal1, Rasal2, Rasgef1a, Rasgrf1…	23.7226	65	REACTOME_10.02.2016	GO:7083497
WP-C5	Group4	Signaling by PDGF	1.1e-25	4.8e-07	[Actn2, Adcy1, Adcy2, Adcy3, Adcy5, Adcy6, Adcy8, Adcy9, Adrbk1, Araf, Braf, Calm1, Camk2a, Camk2b, Camk2g, Camk4, Col6a3, Dab2ip, Dlg4, Frs3, Grin1, Grin2a, Grin2b, Grin2d, Hras, Kras, Map2k1, Mark3, Ncam1, Nck2, Nras, Nrg2, Pde1a, Pde1b, Pdpk1, Ppp2r1a, Ppp2r5b, Ppp2r5e, Prkaca, Prkacb, Prkar1b, Prkar2a, Prkar2b, Prkca, Prkcd, Prkce, Prkcg, Psmb5, Psmb6, Pten, Rapgef2, Rasal1, Rasal2, Rasgef1a,…	22.7119	67	REACTOME_10.02.2016	GO:7083498
WP-C5	Group4	EGFR interacts with phospholipase C-gamma	1.1e-25	1.3e-12	[Adcy1, Adcy2, Adcy3, Adcy5, Adcy6, Adcy8, Adcy9, Adrbk1, Calm1, Camk4, Pde1a, Pde1b, Prkaca, Prkacb, Prkar1b, Prkar2a, Prkar2b, Prkca, Prkcd, Prkce, Prkcg]	70	21	REACTOME_10.02.2016	GO:7083499
WP-C5	Group4	PLCG1 events in ERBB2 signaling	1.1e-25	4.6e-14	[Adcy1, Adcy2, Adcy3, Adcy5, Adcy6, Adcy8, Adcy9, Adrbk1, Calm1, Camk4, Pde1a, Pde1b, Prkaca, Prkacb, Prkar1b, Prkar2a, Prkar2b, Prkca, Prkcd, Prkce, Prkcg]	77.7778	21	REACTOME_10.02.2016	GO:7083500
WP-C5	Group4	Signaling by ERBB2	1.1e-25	2.2e-07	[Actn2, Adcy1, Adcy2, Adcy3, Adcy5, Adcy6, Adcy8, Adcy9, Adrbk1, Araf, Braf, Calm1, Camk2a, Camk2b, Camk2g, Camk4, Dab2ip, Dlg4, Frs3, Grin1, Grin2a, Grin2b, Grin2d, Hras, Kras, Map2k1, Mark3, Ncam1, Nras, Nrg2, Pde1a, Pde1b, Pdpk1, Ppp2r1a, Ppp2r5b, Ppp2r5e, Prkaca, Prkacb, Prkar1b, Prkar2a, Prkar2b, Prkca, Prkcd, Prkce, Prkcg, Psmb5, Psmb6, Pten, Rapgef2, Rasal1, Rasal2, Rasgef1a, Rasgrf1, Rasg…	23.6162	64	REACTOME_10.02.2016	GO:7083501
WP-C5	Group4	DAP12 signaling	1.1e-25	6.2e-07	[Actn2, Adcy1, Adcy2, Adcy3, Adcy5, Adcy6, Adcy8, Adcy9, Adrbk1, Araf, Braf, Calm1, Camk2a, Camk2b, Camk2g, Camk4, Dab2ip, Dlg4, Frs3, Grin1, Grin2a, Grin2b, Grin2d, Hras, Kras, Map2k1, Mark3, Ncam1, Nras, Nrg2, Pde1a, Pde1b, Pdpk1, Ppp2r1a, Ppp2r5b, Ppp2r5e, Prkaca, Prkacb, Prkar1b, Prkar2a, Prkar2b, Prkca, Prkcd, Prkce, Prkcg, Psmb5, Psmb6, Pten, Rapgef2, Rasal1, Rasal2, Rasgef1a, Rasgrf1, Rasg…	22.9391	64	REACTOME_10.02.2016	GO:7083502
WP-C5	Group4	DAP12 interactions	1.1e-25	4.3e-07	[Actn2, Adcy1, Adcy2, Adcy3, Adcy5, Adcy6, Adcy8, Adcy9, Adrbk1, Araf, Braf, Calm1, Camk2a, Camk2b, Camk2g, Camk4, Dab2ip, Dlg4, Frs3, Grin1, Grin2a, Grin2b, Grin2d, Hras, Kras, Map2k1, Mark3, Ncam1, Nras, Nrg2, Pde1a, Pde1b, Pdpk1, Ppp2r1a, Ppp2r5b, Ppp2r5e, Prkaca, Prkacb, Prkar1b, Prkar2a, Prkar2b, Prkca, Prkcd, Prkce, Prkcg, Psmb5, Psmb6, Pten, Rapgef2, Rasal1, Rasal2, Rasgef1a, Rasgrf1, Rasg…	22.9167	66	REACTOME_10.02.2016	GO:7083503
WP-C5	Group4	Phospholipase C-mediated cascade: FGFR1	1.1e-25	1.3e-08	[Adcy1, Adcy2, Adcy3, Adcy5, Adcy6, Adcy8, Adcy9, Adrbk1, Calm1, Camk4, Pde1a, Pde1b, Prkaca, Prkacb, Prkar1b, Prkar2a, Prkar2b, Prkca, Prkcd, Prkce, Prkcg]	48.8372	21	REACTOME_10.02.2016	GO:7083506
WP-C5	Group4	Downstream signaling of activated FGFR1	1.1e-25	7.2e-08	[Actn2, Adcy1, Adcy2, Adcy3, Adcy5, Adcy6, Adcy8, Adcy9, Adrbk1, Araf, Braf, Calm1, Camk2a, Camk2b, Camk2g, Camk4, Dab2ip, Dlg4, Frs3, Grin1, Grin2a, Grin2b, Grin2d, Hras, Kras, Map2k1, Mark3, Ncam1, Nras, Nrg2, Pde1a, Pde1b, Pdpk1, Ppp2r1a, Ppp2r5b, Ppp2r5e, Prkaca, Prkacb, Prkar1b, Prkar2a, Prkar2b, Prkca, Prkcd, Prkce, Prkcg, Psmb5, Psmb6, Pten, Rapgef2, Rasal1, Rasal2, Rasgef1a, Rasgrf1, Rasg…	24.3346	64	REACTOME_10.02.2016	GO:7083507
WP-C5	Group4	Signaling by FGFR1	1.1e-25	1.1e-07	[Actn2, Adcy1, Adcy2, Adcy3, Adcy5, Adcy6, Adcy8, Adcy9, Adrbk1, Araf, Braf, Calm1, Camk2a, Camk2b, Camk2g, Camk4, Dab2ip, Dlg4, Frs3, Grin1, Grin2a, Grin2b, Grin2d, Hras, Kras, Map2k1, Mark3, Ncam1, Nras, Nrg2, Pde1a, Pde1b, Pdpk1, Ppp2r1a, Ppp2r5b, Ppp2r5e, Prkaca, Prkacb, Prkar1b, Prkar2a, Prkar2b, Prkca, Prkcd, Prkce, Prkcg, Psmb5, Psmb6, Pten, Rapgef2, Rasal1, Rasal2, Rasgef1a, Rasgrf1, Rasg…	24.0602	64	REACTOME_10.02.2016	GO:7083508
WP-C5	Group4	Signaling by FGFR	1.1e-25	1.2e-07	[Actn2, Adcy1, Adcy2, Adcy3, Adcy5, Adcy6, Adcy8, Adcy9, Adrbk1, Araf, Braf, Calm1, Camk2a, Camk2b, Camk2g, Camk4, Dab2ip, Dlg4, Frs3, Grin1, Grin2a, Grin2b, Grin2d, Hras, Kras, Map2k1, Mark3, Ncam1, Nras, Nrg2, Pde1a, Pde1b, Pdpk1, Ppp2r1a, Ppp2r5b, Ppp2r5e, Prkaca, Prkacb, Prkar1b, Prkar2a, Prkar2b, Prkca, Prkcd, Prkce, Prkcg, Psmb5, Psmb6, Pten, Rapgef2, Rasal1, Rasal2, Rasgef1a, Rasgrf1, Rasg…	23.97	64	REACTOME_10.02.2016	GO:7083509
WP-C5	Group4	Phospholipase C-mediated cascade; FGFR2	1.1e-25	3.7e-08	[Adcy1, Adcy2, Adcy3, Adcy5, Adcy6, Adcy8, Adcy9, Adrbk1, Calm1, Camk4, Pde1a, Pde1b, Prkaca, Prkacb, Prkar1b, Prkar2a, Prkar2b, Prkca, Prkcd, Prkce, Prkcg]	46.6667	21	REACTOME_10.02.2016	GO:7083510
WP-C5	Group4	Downstream signaling of activated FGFR2	1.1e-25	7.2e-08	[Actn2, Adcy1, Adcy2, Adcy3, Adcy5, Adcy6, Adcy8, Adcy9, Adrbk1, Araf, Braf, Calm1, Camk2a, Camk2b, Camk2g, Camk4, Dab2ip, Dlg4, Frs3, Grin1, Grin2a, Grin2b, Grin2d, Hras, Kras, Map2k1, Mark3, Ncam1, Nras, Nrg2, Pde1a, Pde1b, Pdpk1, Ppp2r1a, Ppp2r5b, Ppp2r5e, Prkaca, Prkacb, Prkar1b, Prkar2a, Prkar2b, Prkca, Prkcd, Prkce, Prkcg, Psmb5, Psmb6, Pten, Rapgef2, Rasal1, Rasal2, Rasgef1a, Rasgrf1, Rasg…	24.3346	64	REACTOME_10.02.2016	GO:7083511
WP-C5	Group4	Signaling by FGFR2	1.1e-25	1.2e-07	[Actn2, Adcy1, Adcy2, Adcy3, Adcy5, Adcy6, Adcy8, Adcy9, Adrbk1, Araf, Braf, Calm1, Camk2a, Camk2b, Camk2g, Camk4, Dab2ip, Dlg4, Frs3, Grin1, Grin2a, Grin2b, Grin2d, Hras, Kras, Map2k1, Mark3, Ncam1, Nras, Nrg2, Pde1a, Pde1b, Pdpk1, Ppp2r1a, Ppp2r5b, Ppp2r5e, Prkaca, Prkacb, Prkar1b, Prkar2a, Prkar2b, Prkca, Prkcd, Prkce, Prkcg, Psmb5, Psmb6, Pten, Rapgef2, Rasal1, Rasal2, Rasgef1a, Rasgrf1, Rasg…	23.97	64	REACTOME_10.02.2016	GO:7083512
WP-C5	Group4	Phospholipase C-mediated cascade; FGFR3	1.1e-25	2.8e-09	[Adcy1, Adcy2, Adcy3, Adcy5, Adcy6, Adcy8, Adcy9, Adrbk1, Calm1, Camk4, Pde1a, Pde1b, Prkaca, Prkacb, Prkar1b, Prkar2a, Prkar2b, Prkca, Prkcd, Prkce, Prkcg]	52.5	21	REACTOME_10.02.2016	GO:7083513
WP-C5	Group4	Downstream signaling of activated FGFR3	1.1e-25	7.2e-08	[Actn2, Adcy1, Adcy2, Adcy3, Adcy5, Adcy6, Adcy8, Adcy9, Adrbk1, Araf, Braf, Calm1, Camk2a, Camk2b, Camk2g, Camk4, Dab2ip, Dlg4, Frs3, Grin1, Grin2a, Grin2b, Grin2d, Hras, Kras, Map2k1, Mark3, Ncam1, Nras, Nrg2, Pde1a, Pde1b, Pdpk1, Ppp2r1a, Ppp2r5b, Ppp2r5e, Prkaca, Prkacb, Prkar1b, Prkar2a, Prkar2b, Prkca, Prkcd, Prkce, Prkcg, Psmb5, Psmb6, Pten, Rapgef2, Rasal1, Rasal2, Rasgef1a, Rasgrf1, Rasg…	24.3346	64	REACTOME_10.02.2016	GO:7083514
WP-C5	Group4	Signaling by FGFR3	1.1e-25	1.1e-07	[Actn2, Adcy1, Adcy2, Adcy3, Adcy5, Adcy6, Adcy8, Adcy9, Adrbk1, Araf, Braf, Calm1, Camk2a, Camk2b, Camk2g, Camk4, Dab2ip, Dlg4, Frs3, Grin1, Grin2a, Grin2b, Grin2d, Hras, Kras, Map2k1, Mark3, Ncam1, Nras, Nrg2, Pde1a, Pde1b, Pdpk1, Ppp2r1a, Ppp2r5b, Ppp2r5e, Prkaca, Prkacb, Prkar1b, Prkar2a, Prkar2b, Prkca, Prkcd, Prkce, Prkcg, Psmb5, Psmb6, Pten, Rapgef2, Rasal1, Rasal2, Rasgef1a, Rasgrf1, Rasg…	24.0602	64	REACTOME_10.02.2016	GO:7083515
WP-C5	Group4	Phospholipase C-mediated cascade; FGFR4	1.1e-25	8.2e-09	[Adcy1, Adcy2, Adcy3, Adcy5, Adcy6, Adcy8, Adcy9, Adrbk1, Calm1, Camk4, Pde1a, Pde1b, Prkaca, Prkacb, Prkar1b, Prkar2a, Prkar2b, Prkca, Prkcd, Prkce, Prkcg]	50	21	REACTOME_10.02.2016	GO:7083516
WP-C5	Group4	Downstream signaling of activated FGFR4	1.1e-25	7.2e-08	[Actn2, Adcy1, Adcy2, Adcy3, Adcy5, Adcy6, Adcy8, Adcy9, Adrbk1, Araf, Braf, Calm1, Camk2a, Camk2b, Camk2g, Camk4, Dab2ip, Dlg4, Frs3, Grin1, Grin2a, Grin2b, Grin2d, Hras, Kras, Map2k1, Mark3, Ncam1, Nras, Nrg2, Pde1a, Pde1b, Pdpk1, Ppp2r1a, Ppp2r5b, Ppp2r5e, Prkaca, Prkacb, Prkar1b, Prkar2a, Prkar2b, Prkca, Prkcd, Prkce, Prkcg, Psmb5, Psmb6, Pten, Rapgef2, Rasal1, Rasal2, Rasgef1a, Rasgrf1, Rasg…	24.3346	64	REACTOME_10.02.2016	GO:7083517
WP-C5	Group4	Signaling by FGFR4	1.1e-25	1.1e-07	[Actn2, Adcy1, Adcy2, Adcy3, Adcy5, Adcy6, Adcy8, Adcy9, Adrbk1, Araf, Braf, Calm1, Camk2a, Camk2b, Camk2g, Camk4, Dab2ip, Dlg4, Frs3, Grin1, Grin2a, Grin2b, Grin2d, Hras, Kras, Map2k1, Mark3, Ncam1, Nras, Nrg2, Pde1a, Pde1b, Pdpk1, Ppp2r1a, Ppp2r5b, Ppp2r5e, Prkaca, Prkacb, Prkar1b, Prkar2a, Prkar2b, Prkca, Prkcd, Prkce, Prkcg, Psmb5, Psmb6, Pten, Rapgef2, Rasal1, Rasal2, Rasgef1a, Rasgrf1, Rasg…	24.0602	64	REACTOME_10.02.2016	GO:7083518
WP-C5	Group4	G alpha (q) signalling events	1.1e-25	0.00037	[Adra1b, Adrbk1, App, Cck, Chrm1, Chrm3, Dagla, Dgkb, Dgkd, Dgke, Dgkh, Dgki, Dgkq, Dgkz, Gna11, Gna14, Gnaq, Gnb1, Gng2, Grm1, Grm5, Htr2a, Itpr1, Kalrn, Mgll, Ntsr2, Plcb1, Plcb4, Prkcd, Prkce, Rgs19, Rgs2, Tac2, Tacr1, Trio, Trpc3, Trpc6]	22.0238	37	REACTOME_10.02.2016	GO:7083565
WP-C5	Group4	Gastrin-CREB signalling pathway via PKC and MAPK	1.1e-25	9.6e-07	[Actn2, Adra1b, Adrbk1, App, Araf, Braf, Calm1, Camk2a, Camk2b, Camk2g, Cck, Chrm1, Chrm3, Dab2ip, Dagla, Dgkb, Dgkd, Dgke, Dgkh, Dgki, Dgkq, Dgkz, Dlg4, Frs3, Gna11, Gna14, Gnaq, Gnb1, Gng2, Grin1, Grin2a, Grin2b, Grin2d, Grm1, Grm5, Hras, Htr2a, Itpr1, Kalrn, Kras, Map2k1, Mark3, Mgll, Ncam1, Nras, Nrg2, Ntsr2, Plcb1, Plcb4, Ppp2r1a, Ppp2r5b, Ppp2r5e, Prkca, Prkcd, Prkce, Psmb5, Psmb6, Rapgef2,…	21.123	79	REACTOME_10.02.2016	GO:7083566
WP-C5	Group4	FCERI mediated MAPK activation	1.1e-25	0.00011	[Actn2, Araf, Braf, Calm1, Camk2a, Camk2b, Camk2g, Dab2ip, Dlg4, Frs3, Grin1, Grin2a, Grin2b, Grin2d, Hras, Kras, Map2k1, Map2k4, Map2k7, Mapk10, Mapk8, Mapk9, Mark3, Ncam1, Nras, Nrg2, Pak1, Ppp2r1a, Ppp2r5b, Ppp2r5e, Psmb5, Psmb6, Rapgef2, Rasal1, Rasal2, Rasgef1a, Rasgrf1, Rasgrp1, Shc2, Spred1, Sptan1, Sptb, Sptbn1, Sptbn2, Sptbn4, Syngap1, Ywhab]	21.4612	47	REACTOME_10.02.2016	GO:7083701
WP-C5	Group4	Signalling to RAS	1.1e-25	0.00065	[Actn2, Araf, Braf, Calm1, Camk2a, Camk2b, Camk2g, Dab2ip, Dlg4, Frs3, Grin1, Grin2a, Grin2b, Grin2d, Hras, Kras, Map2k1, Mapk11, Mark3, Ncam1, Nras, Nrg2, Ppp2r1a, Ppp2r5b, Ppp2r5e, Psmb5, Psmb6, Rapgef2, Rasal1, Rasal2, Rasgef1a, Rasgrf1, Rasgrp1, Shc2, Spred1, Sptan1, Sptb, Sptbn1, Sptbn2, Sptbn4, Syngap1, Ywhab]	20.5882	42	REACTOME_10.02.2016	GO:7083738
WP-C5	Group4	SHC1 events in EGFR signaling	1.1e-25	0.00074	[Actn2, Araf, Braf, Calm1, Camk2a, Camk2b, Camk2g, Dab2ip, Dlg4, Frs3, Grin1, Grin2a, Grin2b, Grin2d, Hras, Kras, Map2k1, Mark3, Ncam1, Nras, Nrg2, Ppp2r1a, Ppp2r5b, Ppp2r5e, Psmb5, Psmb6, Rapgef2, Rasal1, Rasal2, Rasgef1a, Rasgrf1, Rasgrp1, Shc2, Spred1, Sptan1, Sptb, Sptbn1, Sptbn2, Sptbn4, Syngap1, Ywhab]	20.603	41	REACTOME_10.02.2016	GO:7083780
WP-C5	Group4	Signaling by VEGF	1.1e-25	3.3e-05	[Abi1, Actn2, Araf, Baiap2, Braf, Brk1, Calm1, Camk2a, Camk2b, Camk2g, Cyfip2, Dab2ip, Dlg4, Frs3, Grin1, Grin2a, Grin2b, Grin2d, Hras, Kras, Map2k1, Mapk11, Mark3, Ncam1, Nck2, Nckap1, Nras, Nrg2, Pak1, Pak3, Pdpk1, Ppp2r1a, Ppp2r5b, Ppp2r5e, Prkca, Prkcb, Prkcd, Prkcz, Psmb5, Psmb6, Ptk2b, Rapgef2, Rasal1, Rasal2, Rasgef1a, Rasgrf1, Rasgrp1, Rock2, Shb, Shc2, Spred1, Sptan1, Sptb, Sptbn1, Sptbn…	20.922	59	REACTOME_10.02.2016	GO:7083856
WP-C5	Group4	VEGFA-VEGFR2 Pathway	1.1e-25	1.3e-05	[Abi1, Actn2, Araf, Baiap2, Braf, Brk1, Calm1, Camk2a, Camk2b, Camk2g, Cyfip2, Dab2ip, Dlg4, Frs3, Grin1, Grin2a, Grin2b, Grin2d, Hras, Kras, Map2k1, Mapk11, Mark3, Ncam1, Nck2, Nckap1, Nras, Nrg2, Pak1, Pak3, Pdpk1, Ppp2r1a, Ppp2r5b, Ppp2r5e, Prkca, Prkcb, Prkcd, Prkcz, Psmb5, Psmb6, Ptk2b, Rapgef2, Rasal1, Rasal2, Rasgef1a, Rasgrf1, Rasgrp1, Rock2, Shb, Shc2, Spred1, Sptan1, Sptb, Sptbn1, Sptbn…	21.5328	59	REACTOME_10.02.2016	GO:7083883
WP-C5	Group4	CREB phosphorylation through the activation of Ras	1.1e-25	1.6e-06	[Actn2, Braf, Calm1, Camk2a, Camk2b, Camk2g, Dlg4, Grin1, Grin2a, Grin2b, Grin2d, Hras, Pdpk1, Rasgrf1]	51.8519	14	REACTOME_10.02.2016	GO:7084161
WP-C5	Group4	SHC1 events in ERBB2 signaling	1.1e-25	0.00074	[Actn2, Araf, Braf, Calm1, Camk2a, Camk2b, Camk2g, Dab2ip, Dlg4, Frs3, Grin1, Grin2a, Grin2b, Grin2d, Hras, Kras, Map2k1, Mark3, Ncam1, Nras, Nrg2, Ppp2r1a, Ppp2r5b, Ppp2r5e, Psmb5, Psmb6, Rapgef2, Rasal1, Rasal2, Rasgef1a, Rasgrf1, Rasgrp1, Shc2, Spred1, Sptan1, Sptb, Sptbn1, Sptbn2, Sptbn4, Syngap1, Ywhab]	20.603	41	REACTOME_10.02.2016	GO:7084302
WP-C5	Group4	SHC1 events in ERBB4 signaling	1.1e-25	0.00074	[Actn2, Araf, Braf, Calm1, Camk2a, Camk2b, Camk2g, Dab2ip, Dlg4, Frs3, Grin1, Grin2a, Grin2b, Grin2d, Hras, Kras, Map2k1, Mark3, Ncam1, Nras, Nrg2, Ppp2r1a, Ppp2r5b, Ppp2r5e, Psmb5, Psmb6, Rapgef2, Rasal1, Rasal2, Rasgef1a, Rasgrf1, Rasgrp1, Shc2, Spred1, Sptan1, Sptb, Sptbn1, Sptbn2, Sptbn4, Syngap1, Ywhab]	20.603	41	REACTOME_10.02.2016	GO:7084303
WP-C5	Group4	GRB2 events in ERBB2 signaling	1.1e-25	0.00074	[Actn2, Araf, Braf, Calm1, Camk2a, Camk2b, Camk2g, Dab2ip, Dlg4, Frs3, Grin1, Grin2a, Grin2b, Grin2d, Hras, Kras, Map2k1, Mark3, Ncam1, Nras, Nrg2, Ppp2r1a, Ppp2r5b, Ppp2r5e, Psmb5, Psmb6, Rapgef2, Rasal1, Rasal2, Rasgef1a, Rasgrf1, Rasgrp1, Shc2, Spred1, Sptan1, Sptb, Sptbn1, Sptbn2, Sptbn4, Syngap1, Ywhab]	20.603	41	REACTOME_10.02.2016	GO:7084325
WP-C5	Group4	VEGFR2 mediated cell proliferation	1.1e-25	6.4e-05	[Actn2, Araf, Braf, Calm1, Camk2a, Camk2b, Camk2g, Dab2ip, Dlg4, Frs3, Grin1, Grin2a, Grin2b, Grin2d, Hras, Kras, Map2k1, Mark3, Ncam1, Nras, Nrg2, Pdpk1, Ppp2r1a, Ppp2r5b, Ppp2r5e, Prkca, Prkcb, Prkcd, Prkcz, Psmb5, Psmb6, Rapgef2, Rasal1, Rasal2, Rasgef1a, Rasgrf1, Rasgrp1, Shc2, Spred1, Sptan1, Sptb, Sptbn1, Sptbn2, Sptbn4, Syngap1, Ywhab]	22.1154	46	REACTOME_10.02.2016	GO:7084499
WP-C5	Group4	FRS-mediated FGFR1 signaling	1.1e-25	0.0008	[Actn2, Araf, Braf, Calm1, Camk2a, Camk2b, Camk2g, Dab2ip, Dlg4, Frs3, Grin1, Grin2a, Grin2b, Grin2d, Hras, Kras, Map2k1, Mark3, Ncam1, Nras, Nrg2, Ppp2r1a, Ppp2r5b, Ppp2r5e, Psmb5, Psmb6, Rapgef2, Rasal1, Rasal2, Rasgef1a, Rasgrf1, Rasgrp1, Shc2, Spred1, Sptan1, Sptb, Sptbn1, Sptbn2, Sptbn4, Syngap1, Ywhab]	20.5	41	REACTOME_10.02.2016	GO:7084563
WP-C5	Group4	FRS-mediated FGFR2 signaling	1.1e-25	0.0008	[Actn2, Araf, Braf, Calm1, Camk2a, Camk2b, Camk2g, Dab2ip, Dlg4, Frs3, Grin1, Grin2a, Grin2b, Grin2d, Hras, Kras, Map2k1, Mark3, Ncam1, Nras, Nrg2, Ppp2r1a, Ppp2r5b, Ppp2r5e, Psmb5, Psmb6, Rapgef2, Rasal1, Rasal2, Rasgef1a, Rasgrf1, Rasgrp1, Shc2, Spred1, Sptan1, Sptb, Sptbn1, Sptbn2, Sptbn4, Syngap1, Ywhab]	20.5	41	REACTOME_10.02.2016	GO:7084564
WP-C5	Group4	FRS-mediated FGFR3 signaling	1.1e-25	0.0008	[Actn2, Araf, Braf, Calm1, Camk2a, Camk2b, Camk2g, Dab2ip, Dlg4, Frs3, Grin1, Grin2a, Grin2b, Grin2d, Hras, Kras, Map2k1, Mark3, Ncam1, Nras, Nrg2, Ppp2r1a, Ppp2r5b, Ppp2r5e, Psmb5, Psmb6, Rapgef2, Rasal1, Rasal2, Rasgef1a, Rasgrf1, Rasgrp1, Shc2, Spred1, Sptan1, Sptb, Sptbn1, Sptbn2, Sptbn4, Syngap1, Ywhab]	20.5	41	REACTOME_10.02.2016	GO:7084566
WP-C5	Group4	FRS-mediated FGFR4 signaling	1.1e-25	0.0008	[Actn2, Araf, Braf, Calm1, Camk2a, Camk2b, Camk2g, Dab2ip, Dlg4, Frs3, Grin1, Grin2a, Grin2b, Grin2d, Hras, Kras, Map2k1, Mark3, Ncam1, Nras, Nrg2, Ppp2r1a, Ppp2r5b, Ppp2r5e, Psmb5, Psmb6, Rapgef2, Rasal1, Rasal2, Rasgef1a, Rasgrf1, Rasgrp1, Shc2, Spred1, Sptan1, Sptb, Sptbn1, Sptbn2, Sptbn4, Syngap1, Ywhab]	20.5	41	REACTOME_10.02.2016	GO:7084567
WP-C5	Group4	RAF/MAP kinase cascade	1.1e-25	0.00074	[Actn2, Araf, Braf, Calm1, Camk2a, Camk2b, Camk2g, Dab2ip, Dlg4, Frs3, Grin1, Grin2a, Grin2b, Grin2d, Hras, Kras, Map2k1, Mark3, Ncam1, Nras, Nrg2, Ppp2r1a, Ppp2r5b, Ppp2r5e, Psmb5, Psmb6, Rapgef2, Rasal1, Rasal2, Rasgef1a, Rasgrf1, Rasgrp1, Shc2, Spred1, Sptan1, Sptb, Sptbn1, Sptbn2, Sptbn4, Syngap1, Ywhab]	20.603	41	REACTOME_10.02.2016	GO:7084574
WP-C5	Group4	Signalling to p38 via RIT and RIN	1.1e-25	0.00074	[Actn2, Araf, Braf, Calm1, Camk2a, Camk2b, Camk2g, Dab2ip, Dlg4, Frs3, Grin1, Grin2a, Grin2b, Grin2d, Hras, Kras, Map2k1, Mark3, Ncam1, Nras, Nrg2, Ppp2r1a, Ppp2r5b, Ppp2r5e, Psmb5, Psmb6, Rapgef2, Rasal1, Rasal2, Rasgef1a, Rasgrf1, Rasgrp1, Shc2, Spred1, Sptan1, Sptb, Sptbn1, Sptbn2, Sptbn4, Syngap1, Ywhab]	20.603	41	REACTOME_10.02.2016	GO:7084575
WP-C5	Group40	Taste transduction	4.9e-06	9.1e-06	[Adcy6, Adcy8, Asic2, Cacna1a, Cacna1c, Chrm3, Entpd2, Gabbr1, Gabbr2, Gabra1, Gabra2, Gabra3, Gabra4, Gabra5, Gnat3, Gnb3, Gng13, Grm1, Grm4, Hcn4, Htr1b, Pde1a, Pde1b, Prkaca, Prkacb, Scn2a1, Scn3a]	30.3371	27	KEGG_10.02.2016	GO:0004742
WP-C5	Group41	Alanine, aspartate and glutamate metabolism	1.9e-05	3.8e-05	[Abat, Adssl1, Aldh5a1, Aspa, Ass1, Ddo, Folh1, Gad1, Gad2, Gls, Gls2, Got1, Got2, Gpt, Nat8l]	39.4737	15	KEGG_10.02.2016	GO:0000250
WP-C5	Group42	Insulin signaling pathway	0.00015	0.00028	[Araf, Braf, Calm1, Calml3, Flot2, Hk1, Hk3, Hkdc1, Hras, Kras, Map2k1, Mapk10, Mapk8, Mapk9, Nras, Pdpk1, Phkg1, Ppp1r3e, Ppp1r3f, Prkaa2, Prkab2, Prkaca, Prkacb, Prkag2, Prkar1b, Prkar2a, Prkar2b, Prkcz, Pygb, Pygl, Pygm, Shc2, Tsc1]	23.2394	33	KEGG_10.02.2016	GO:0004910
WP-C5	Group43	Inositol phosphate metabolism	3.4e-09	1e-05	[Cdipt, Inpp4a, Inpp5a, Inpp5j, Itpka, Mtmr1, Mtmr7, Ocrl, Pi4ka, Pip4k2a, Pip4k2b, Pip4k2c, Pip5k1b, Pip5k1c, Pip5kl1, Plcb1, Plcb4, Plcd1, Plcd3, Plch2, Pten, Synj1, Tpi1]	32.8571	23	KEGG_10.02.2016	GO:0000562
WP-C5	Group43	Phosphatidylinositol signaling system	3.4e-09	8.5e-10	[Calm1, Calml3, Cdipt, Cds1, Cds2, Dgkb, Dgkd, Dgke, Dgkh, Dgki, Dgkq, Dgkz, Inpp4a, Inpp5a, Inpp5j, Itpka, Itpr1, Mtmr1, Mtmr7, Ocrl, Pi4ka, Pip4k2a, Pip4k2b, Pip4k2c, Pip5k1b, Pip5k1c, Plcb1, Plcb4, Plcd1, Plcd3, Ppip5k1, Prkca, Prkcb, Prkcg, Pten, Synj1]	37.1134	36	KEGG_10.02.2016	GO:0004070
WP-C5	Group43	Phospholipid metabolism	3.4e-09	0.00078	[Ache, Agpat1, Arf1, Cdipt, Cds1, Cds2, Chat, Ddhd2, Dgat2, Etnppl, Inpp4a, Inpp5j, Lpcat4, Lpgat1, Mgll, Mtmr1, Mtmr7, Ocrl, Pcyt2, Phospho1, Pip4k2a, Pip4k2b, Pip4k2c, Pip5k1b, Pip5k1c, Pla2g4e, Pnpla8, Pten, Slc44a1, Slc44a2, Synj1]	22.4638	31	REACTOME_10.02.2016	GO:7083412
WP-C5	Group43	Synthesis of IP3 and IP4 in the cytosol	3.4e-09	0.00032	[Calm1, Inpp5j, Itpka, Ocrl, Plcb1, Plcb4, Plcd1, Plcd3, Plch2, Pten, Synj1]	40.7407	11	REACTOME_10.02.2016	GO:7084383
WP-C5	Group43	Inositol phosphate metabolism	3.4e-09	0.00042	[Calm1, Inpp4a, Inpp5a, Inpp5j, Itpka, Nudt3, Ocrl, Plcb1, Plcb4, Plcd1, Plcd3, Plch2, Ppip5k1, Pten, Synj1]	32.6087	15	REACTOME_10.02.2016	GO:7084384
WP-C5	Group44	cGMP-PKG signaling pathway	2.5e-14	1e-16	[Adcy1, Adcy2, Adcy3, Adcy5, Adcy6, Adcy8, Adcy9, Adra1b, Adrb1, Atp1a1, Atp1a2, Atp1a3, Atp1a4, Atp1b1, Atp1b2, Atp2a1, Atp2a2, Atp2b1, Atp2b2, Atp2b3, Atp2b4, Cacna1c, Cacna1d, Calm1, Calml3, Gna11, Gna12, Gna13, Gnai1, Gnai2, Gnai3, Gnaq, Gucy1a2, Gucy1a3, Gucy1b3, Itpr1, Kcnma1, Kcnmb4, Map2k1, Mef2c, Mef2d, Mylk3, Oprd1, Pde2a, Plcb1, Plcb4, Ppp3ca, Ppp3cb, Ppp3cc, Ppp3r1, Ppp3r2, Prkce, Rgs…	37.2093	64	KEGG_10.02.2016	GO:0004022
WP-C5	Group44	Platelet activation	2.5e-14	9.6e-05	[Adcy1, Adcy2, Adcy3, Adcy5, Adcy6, Adcy8, Adcy9, Col1a1, Col1a2, Gna13, Gnai1, Gnai2, Gnai3, Gnaq, Gucy1a2, Gucy1a3, Gucy1b3, Itpr1, Mapk11, Mylk3, Pla2g4e, Plcb1, Plcb4, Prkaca, Prkacb, Prkcz, Rasgrp1, Rasgrp2, Rock2, Snap23, Stim1]	25.2033	31	KEGG_10.02.2016	GO:0004611
WP-C5	Group44	Renin secretion	2.5e-14	1.5e-08	[Adcy5, Adcy6, Adrb1, Cacna1c, Cacna1d, Calm1, Calml3, Gnai1, Gnai2, Gnai3, Gnaq, Gucy1a2, Gucy1a3, Gucy1b3, Itpr1, Kcnj2, Kcnma1, Pde1a, Pde1b, Plcb1, Plcb4, Ppp3ca, Ppp3cb, Ppp3cc, Ppp3r1, Ppp3r2, Prkaca, Prkacb]	39.4366	28	KEGG_10.02.2016	GO:0004924
WP-C5	Group45	Type II diabetes mellitus	0.00017	0.00033	[Abcc8, Cacna1a, Cacna1b, Cacna1c, Cacna1d, Cacna1e, Hk1, Hk3, Hkdc1, Kcnj11, Mapk10, Mapk8, Mapk9, Prkcd, Prkce, Prkcz]	32	16	KEGG_10.02.2016	GO:0004930
WP-C5	Group46	Thyroid hormone synthesis	6.2e-09	4.3e-05	[Adcy1, Adcy2, Adcy3, Adcy5, Adcy6, Adcy8, Adcy9, Atp1a1, Atp1a2, Atp1a3, Atp1a4, Atp1b1, Atp1b2, Gnaq, Itpr1, Plcb1, Plcb4, Prkaca, Prkacb, Prkca, Prkcb, Prkcg]	30.9859	22	KEGG_10.02.2016	GO:0004918
WP-C5	Group46	Endocrine and other factor-regulated calcium reabsorption	6.2e-09	1.1e-13	[Adcy6, Adcy9, Ap2a1, Ap2a2, Ap2b1, Ap2m1, Ap2s1, Atp1a1, Atp1a2, Atp1a3, Atp1a4, Atp1b1, Atp1b2, Atp2b1, Calb1, Clta, Cltb, Cltc, Dnm1, Dnm2, Dnm3, Gnaq, Plcb1, Plcb4, Prkaca, Prkacb, Prkca, Prkcb, Prkcg, Slc8a1]	55.5556	30	KEGG_10.02.2016	GO:0004961
WP-C5	Group46	Salivary secretion	6.2e-09	1.2e-14	[Adcy1, Adcy2, Adcy3, Adcy5, Adcy6, Adcy8, Adcy9, Adra1b, Adrb1, Atp1a1, Atp1a2, Atp1a3, Atp1a4, Atp1b1, Atp1b2, Atp2b1, Atp2b2, Atp2b3, Atp2b4, Calm1, Calml3, Chrm3, Gnaq, Gucy1a2, Gucy1a3, Gucy1b3, Itpr1, Kcnma1, Plcb1, Plcb4, Prkaca, Prkacb, Prkca, Prkcb, Prkcg, Ryr3, Slc9a1, Vamp2]	48.7179	38	KEGG_10.02.2016	GO:0004970
WP-C5	Group46	Pancreatic secretion	6.2e-09	2.2e-07	[Adcy1, Adcy2, Adcy3, Adcy5, Adcy6, Adcy8, Adcy9, Atp1a1, Atp1a2, Atp1a3, Atp1a4, Atp1b1, Atp1b2, Atp2a1, Atp2a2, Atp2b1, Atp2b2, Atp2b3, Atp2b4, Car2, Chrm3, Gnaq, Itpr1, Kcnma1, Plcb1, Plcb4, Prkca, Prkcb, Prkcg, Rab27b, Rab3d, Ryr2, Slc9a1]	32.0388	33	KEGG_10.02.2016	GO:0004972
WP-C5	Group46	WNT5A-dependent internalization of FZD4	6.2e-09	2.1e-07	[Ap2a1, Ap2a2, Ap2b1, Ap2m1, Ap2s1, Clta, Cltb, Cltc, Prkca, Prkcb, Prkcg]	73.3333	11	REACTOME_10.02.2016	GO:7084506
WP-C5	Group47	Proximal tubule bicarbonate reclamation	1.9e-05	3.5e-05	[Atp1a1, Atp1a2, Atp1a3, Atp1a4, Atp1b1, Atp1b2, Car2, Car4, Gls, Gls2, Mdh1]	50	11	KEGG_10.02.2016	GO:0004964
WP-C5	Group48	ErbB signaling pathway	3.8e-58	1.7e-05	[Araf, Braf, Camk2a, Camk2b, Camk2d, Camk2g, Hras, Kras, Map2k1, Map2k4, Map2k7, Mapk10, Mapk8, Mapk9, Nck2, Nras, Nrg2, Nrg3, Pak1, Pak3, Pak6, Pak7, Prkca, Prkcb, Prkcg, Shc2]	29.8851	26	KEGG_10.02.2016	GO:0004012
WP-C5	Group48	Rap1 signaling pathway	3.8e-58	2.6e-07	[Adcy1, Adcy2, Adcy3, Adcy5, Adcy6, Adcy8, Adcy9, Adora2a, Braf, Calm1, Calml3, Cdh1, Cnr1, Efna3, Fgf12, Fgf13, Fgf14, Gnai1, Gnai2, Gnai3, Gnao1, Gnaq, Grin1, Grin2a, Grin2b, Hras, Kras, Magi1, Magi2, Map2k1, Map2k6, Mapk11, Mras, Nras, Pard6a, Pfn2, Plcb1, Plcb4, Prkca, Prkcb, Prkcg, Prkcz, Rac3, Rala, Ralb, Rap1gap, Rapgef2, Rapgef4, Rapgef5, Rasgrp2, Rassf5, Rgs14, Sipa1l1, Tiam1]	25.1163	54	KEGG_10.02.2016	GO:0004015
WP-C5	Group48	Calcium signaling pathway	3.8e-58	7.7e-24	[Adcy1, Adcy2, Adcy3, Adcy8, Adcy9, Adora2a, Adra1b, Adrb1, Atp2a1, Atp2a2, Atp2b1, Atp2b2, Atp2b3, Atp2b4, Cacna1a, Cacna1b, Cacna1c, Cacna1d, Cacna1e, Cacna1i, Calm1, Calml3, Camk2a, Camk2b, Camk2d, Camk2g, Camk4, Chrm1, Chrm2, Chrm3, Gna11, Gna14, Gnal, Gnaq, Grin1, Grin2a, Grin2d, Grm1, Grm5, Htr2a, Htr5a, Itpka, Itpr1, Mylk3, Orai2, Pde1a, Pde1b, Phkg1, Plcb1, Plcb4, Plcd1, Plcd3, Ppp3ca, Pp…	42.3077	77	KEGG_10.02.2016	GO:0004020
WP-C5	Group48	cGMP-PKG signaling pathway	3.8e-58	1e-16	[Adcy1, Adcy2, Adcy3, Adcy5, Adcy6, Adcy8, Adcy9, Adra1b, Adrb1, Atp1a1, Atp1a2, Atp1a3, Atp1a4, Atp1b1, Atp1b2, Atp2a1, Atp2a2, Atp2b1, Atp2b2, Atp2b3, Atp2b4, Cacna1c, Cacna1d, Calm1, Calml3, Gna11, Gna12, Gna13, Gnai1, Gnai2, Gnai3, Gnaq, Gucy1a2, Gucy1a3, Gucy1b3, Itpr1, Kcnma1, Kcnmb4, Map2k1, Mef2c, Mef2d, Mylk3, Oprd1, Pde2a, Plcb1, Plcb4, Ppp3ca, Ppp3cb, Ppp3cc, Ppp3r1, Ppp3r2, Prkce, Rgs…	37.2093	64	KEGG_10.02.2016	GO:0004022
WP-C5	Group48	cAMP signaling pathway	3.8e-58	2.1e-13	[Adcy1, Adcy2, Adcy3, Adcy5, Adcy6, Adcy8, Adcy9, Adora2a, Adrb1, Atp1a1, Atp1a2, Atp1a3, Atp1a4, Atp1b1, Atp1b2, Atp2a2, Atp2b1, Atp2b2, Atp2b3, Atp2b4, Braf, Cacna1c, Cacna1d, Calm1, Calml3, Camk2a, Camk2b, Camk2d, Camk2g, Camk4, Chrm1, Chrm2, Gabbr1, Gabbr2, Gnai1, Gnai2, Gnai3, Gria2, Gria3, Gria4, Grin1, Grin2a, Grin2b, Grin2d, Hcn2, Hcn4, Htr1b, Map2k1, Mapk10, Mapk8, Mapk9, Npy, Pak1, Pde4…	32.3232	64	KEGG_10.02.2016	GO:0004024
WP-C5	Group48	Chemokine signaling pathway	3.8e-58	3.9e-05	[Adcy1, Adcy2, Adcy3, Adcy5, Adcy6, Adcy8, Adcy9, Adrbk1, Adrbk2, Arrb1, Braf, Cx3cl1, Cxcl12, Gnai1, Gnai2, Gnai3, Gnb1, Gnb2, Gnb3, Gnb4, Gnb5, Gng10, Gng13, Gng2, Gng3, Gng4, Gng7, Gsk3a, Hras, Kras, Map2k1, Nras, Pak1, Plcb1, Plcb4, Prkaca, Prkacb, Prkcb, Prkcd, Prkcz, Ptk2b, Rasgrp2, Rock2, Shc2, Tiam1]	22.7273	45	KEGG_10.02.2016	GO:0004062
WP-C5	Group48	Oocyte meiosis	3.8e-58	1.1e-05	[Adcy1, Adcy2, Adcy3, Adcy5, Adcy6, Adcy8, Adcy9, Calm1, Calml3, Camk2a, Camk2b, Camk2d, Camk2g, Cpeb2, Cpeb3, Itpr1, Map2k1, Ppp2r1a, Ppp2r5b, Ppp2r5e, Ppp3ca, Ppp3cb, Ppp3cc, Ppp3r1, Ppp3r2, Prkaca, Prkacb, Ywhab, Ywhag, Ywhah, Ywhaq, Ywhaz]	27.5862	32	KEGG_10.02.2016	GO:0004114
WP-C5	Group48	Longevity regulating pathway	3.8e-58	0.00078	[Adcy1, Adcy2, Adcy3, Adcy5, Adcy6, Adcy8, Adcy9, Cryab, Hras, Hspa1b, Kras, Nras, Prkaa2, Prkab2, Prkaca, Prkacb, Prkag2, Sod2]	28.125	18	KEGG_10.02.2016	GO:0004213
WP-C5	Group48	Adrenergic signaling in cardiomyocytes	3.8e-58	4.4e-17	[Adcy1, Adcy2, Adcy3, Adcy5, Adcy6, Adcy8, Adcy9, Adra1b, Adrb1, Atp1a1, Atp1a2, Atp1a3, Atp1a4, Atp1b1, Atp1b2, Atp2a2, Atp2b1, Atp2b2, Atp2b3, Atp2b4, Cacna1c, Cacna1d, Cacna2d1, Cacna2d2, Cacna2d3, Cacnb1, Cacnb2, Cacnb3, Cacnb4, Cacng2, Cacng3, Cacng7, Calm1, Calml3, Camk2a, Camk2b, Camk2d, Camk2g, Gnai1, Gnai2, Gnai3, Gnaq, Mapk11, Myl4, Plcb1, Plcb4, Ppp1r1a, Ppp2r1a, Ppp2r2c, Ppp2r5b, Ppp2…	39.4737	60	KEGG_10.02.2016	GO:0004261
WP-C5	Group48	Vascular smooth muscle contraction	3.8e-58	7.7e-09	[Adcy1, Adcy2, Adcy3, Adcy5, Adcy6, Adcy8, Adcy9, Adora2a, Adra1b, Araf, Arhgef11, Braf, Cacna1c, Cacna1d, Calm1, Calml3, Gna11, Gna12, Gna13, Gnaq, Gucy1a2, Gucy1a3, Gucy1b3, Itpr1, Kcnma1, Kcnmb4, Map2k1, Mylk3, Pla2g4e, Plcb1, Plcb4, Ppp1r12b, Ppp1r14a, Prkaca, Prkacb, Prkca, Prkcb, Prkcd, Prkce, Prkcg, Rock2]	32.0312	41	KEGG_10.02.2016	GO:0004270
WP-C5	Group48	Gap junction	3.8e-58	2e-20	[Adcy1, Adcy2, Adcy3, Adcy5, Adcy6, Adcy8, Adcy9, Adrb1, Gja1, Gna11, Gnai1, Gnai2, Gnai3, Gnaq, Grm1, Grm5, Gucy1a2, Gucy1a3, Gucy1b3, Hras, Htr2a, Itpr1, Kras, Map2k1, Nras, Plcb1, Plcb4, Prkaca, Prkacb, Prkca, Prkcb, Prkcg, Tuba1a, Tuba1b, Tuba1c, Tuba3a, Tuba4a, Tuba8, Tubal3, Tubb1, Tubb2a, Tubb2b, Tubb3, Tubb4a, Tubb4b, Tubb5, Tubb6]	54.6512	47	KEGG_10.02.2016	GO:0004540
WP-C5	Group48	Platelet activation	3.8e-58	9.6e-05	[Adcy1, Adcy2, Adcy3, Adcy5, Adcy6, Adcy8, Adcy9, Col1a1, Col1a2, Gna13, Gnai1, Gnai2, Gnai3, Gnaq, Gucy1a2, Gucy1a3, Gucy1b3, Itpr1, Mapk11, Mylk3, Pla2g4e, Plcb1, Plcb4, Prkaca, Prkacb, Prkcz, Rasgrp1, Rasgrp2, Rock2, Snap23, Stim1]	25.2033	31	KEGG_10.02.2016	GO:0004611
WP-C5	Group48	Circadian entrainment	3.8e-58	1.6e-25	[Adcy1, Adcy2, Adcy3, Adcy5, Adcy6, Adcy8, Adcy9, Cacna1c, Cacna1d, Cacna1i, Calm1, Calml3, Camk2a, Camk2b, Camk2d, Camk2g, Gnai1, Gnai2, Gnai3, Gnao1, Gnaq, Gnb1, Gnb2, Gnb3, Gnb4, Gnb5, Gng10, Gng13, Gng2, Gng3, Gng4, Gng7, Gria2, Gria3, Gria4, Grin1, Grin2a, Grin2b, Grin2d, Gucy1a2, Gucy1a3, Gucy1b3, Itpr1, Kcnj3, Kcnj6, Kcnj9, Plcb1, Plcb4, Prkaca, Prkacb, Prkca, Prkcb, Prkcg, Ryr1, Ryr2, Ryr…	57.1429	56	KEGG_10.02.2016	GO:0004713
WP-C5	Group48	Long-term potentiation	3.8e-58	9.9e-18	[Adcy1, Adcy8, Araf, Braf, Cacna1c, Calm1, Calml3, Camk2a, Camk2b, Camk2d, Camk2g, Camk4, Gnaq, Gria2, Grin1, Grin2a, Grin2b, Grin2d, Grm1, Grm5, Hras, Itpr1, Kras, Map2k1, Nras, Plcb1, Plcb4, Ppp1r1a, Ppp3ca, Ppp3cb, Ppp3cc, Ppp3r1, Ppp3r2, Prkaca, Prkacb, Prkca, Prkcb, Prkcg]	57.5758	38	KEGG_10.02.2016	GO:0004720
WP-C5	Group48	Retrograde endocannabinoid signaling	3.8e-58	1.7e-37	[Adcy1, Adcy2, Adcy3, Adcy5, Adcy6, Adcy8, Adcy9, Cacna1a, Cacna1b, Cacna1c, Cacna1d, Cnr1, Dagla, Faah, Gabra1, Gabra2, Gabra3, Gabra4, Gabra5, Gabrb1, Gabrb2, Gabrb3, Gabrd, Gabrg1, Gabrg2, Gabrg3, Gnai1, Gnai2, Gnai3, Gnao1, Gnaq, Gnb1, Gnb2, Gnb3, Gnb4, Gnb5, Gng10, Gng13, Gng2, Gng3, Gng4, Gng7, Gria2, Gria3, Gria4, Grm1, Grm5, Itpr1, Kcnj3, Kcnj6, Kcnj9, Mapk10, Mapk11, Mapk8, Mapk9, Mgll, …	66.9903	69	KEGG_10.02.2016	GO:0004723
WP-C5	Group48	Glutamatergic synapse	3.8e-58	1.1e-41	[Adcy1, Adcy2, Adcy3, Adcy5, Adcy6, Adcy8, Adcy9, Adrbk1, Adrbk2, Cacna1a, Cacna1c, Cacna1d, Dlg4, Dlgap1, Gls, Gls2, Gnai1, Gnai2, Gnai3, Gnao1, Gnaq, Gnb1, Gnb2, Gnb3, Gnb4, Gnb5, Gng10, Gng13, Gng2, Gng3, Gng4, Gng7, Gria2, Gria3, Gria4, Grik1, Grik2, Grik3, Grik4, Grik5, Grin1, Grin2a, Grin2b, Grin2d, Grm1, Grm2, Grm3, Grm4, Grm5, Grm7, Grm8, Homer1, Itpr1, Kcnj3, Pla2g4e, Plcb1, Plcb4, Ppp3c…	66.9565	77	KEGG_10.02.2016	GO:0004724
WP-C5	Group48	Cholinergic synapse	3.8e-58	7.6e-27	[Ache, Adcy1, Adcy2, Adcy3, Adcy5, Adcy6, Adcy8, Adcy9, Cacna1a, Cacna1b, Cacna1c, Cacna1d, Camk2a, Camk2b, Camk2d, Camk2g, Camk4, Chat, Chrm1, Chrm2, Chrm3, Chrm4, Chrnb2, Gna11, Gnai1, Gnai2, Gnai3, Gnao1, Gnaq, Gnb1, Gnb2, Gnb3, Gnb4, Gnb5, Gng10, Gng13, Gng2, Gng3, Gng4, Gng7, Hras, Itpr1, Kcnj12, Kcnj2, Kcnj3, Kcnj4, Kcnj6, Kcnq2, Kcnq3, Kcnq5, Kras, Map2k1, Nras, Plcb1, Plcb4, Prkaca, Prkac…	54.8673	62	KEGG_10.02.2016	GO:0004725
WP-C5	Group48	Serotonergic synapse	3.8e-58	9.7e-15	[Adcy5, App, Araf, Braf, Cacna1a, Cacna1b, Cacna1c, Cacna1d, Cyp4x1, Ddc, Gabrb1, Gabrb2, Gabrb3, Gnai1, Gnai2, Gnai3, Gnao1, Gnaq, Gnb1, Gnb2, Gnb3, Gnb4, Gnb5, Gng10, Gng13, Gng2, Gng3, Gng4, Gng7, Hras, Htr1b, Htr2a, Htr5a, Itpr1, Kcnj3, Kcnj6, Kcnj9, Kras, Maob, Map2k1, Nras, Pla2g4e, Plcb1, Plcb4, Prkaca, Prkacb, Prkca, Prkcb, Prkcg, Slc18a2, Slc6a4, Tph2]	39.0977	52	KEGG_10.02.2016	GO:0004726
WP-C5	Group48	GABAergic synapse	3.8e-58	5.6e-33	[Abat, Adcy1, Adcy2, Adcy3, Adcy5, Adcy6, Adcy8, Adcy9, Cacna1a, Cacna1b, Cacna1c, Cacna1d, Gabarapl1, Gabarapl2, Gabbr1, Gabbr2, Gabra1, Gabra2, Gabra3, Gabra4, Gabra5, Gabrb1, Gabrb2, Gabrb3, Gabrd, Gabrg1, Gabrg2, Gabrg3, Gad1, Gad2, Gls, Gls2, Gnai1, Gnai2, Gnai3, Gnao1, Gnb1, Gnb2, Gnb3, Gnb4, Gnb5, Gng10, Gng13, Gng2, Gng3, Gng4, Gng7, Gphn, Kcnj6, Nsf, Plcl1, Prkaca, Prkacb, Prkca, Prkcb, …	67.4157	60	KEGG_10.02.2016	GO:0004727
WP-C5	Group48	Dopaminergic synapse	3.8e-58	3.8e-23	[Adcy5, Cacna1a, Cacna1b, Cacna1c, Cacna1d, Calm1, Calml3, Camk2a, Camk2b, Camk2d, Camk2g, Ddc, Gnai1, Gnai2, Gnai3, Gnal, Gnao1, Gnaq, Gnb1, Gnb2, Gnb3, Gnb4, Gnb5, Gng10, Gng13, Gng2, Gng3, Gng4, Gng7, Gria2, Gria3, Gria4, Grin2a, Grin2b, Gsk3a, Itpr1, Kcnj3, Kcnj6, Kcnj9, Kif5a, Kif5c, Maob, Mapk10, Mapk11, Mapk8, Mapk9, Plcb1, Plcb4, Ppp1r1b, Ppp2r1a, Ppp2r2c, Ppp2r5b, Ppp2r5e, Ppp3ca, Ppp3cb…	47.4074	64	KEGG_10.02.2016	GO:0004728
WP-C5	Group48	Inflammatory mediator regulation of TRP channels	3.8e-58	1e-05	[Adcy1, Adcy2, Adcy3, Adcy5, Adcy6, Adcy8, Adcy9, Asic1, Asic2, Calm1, Calml3, Camk2a, Camk2b, Camk2d, Camk2g, Gnaq, Htr2a, Itpr1, Map2k6, Mapk10, Mapk11, Mapk8, Mapk9, Pla2g4e, Plcb1, Plcb4, Prkaca, Prkacb, Prkca, Prkcb, Prkcd, Prkce, Prkcg, Trpv2]	26.9841	34	KEGG_10.02.2016	GO:0004750
WP-C5	Group48	Insulin secretion	3.8e-58	4.2e-16	[Abcc8, Adcy1, Adcy2, Adcy3, Adcy5, Adcy6, Adcy8, Adcy9, Atp1a1, Atp1a2, Atp1a3, Atp1a4, Atp1b1, Atp1b2, Cacna1c, Cacna1d, Camk2a, Camk2b, Camk2d, Camk2g, Chrm3, Gna11, Gnaq, Kcnj11, Kcnma1, Kcnmb4, Pclo, Plcb1, Plcb4, Prkaca, Prkacb, Prkca, Prkcb, Prkcg, Rab3a, Rapgef4, Rims2, Ryr2, Slc2a1, Snap25, Stx1a, Vamp2]	48.8372	42	KEGG_10.02.2016	GO:0004911
WP-C5	Group48	GnRH signaling pathway	3.8e-58	1.3e-12	[Adcy1, Adcy2, Adcy3, Adcy5, Adcy6, Adcy8, Adcy9, Cacna1c, Cacna1d, Calm1, Calml3, Camk2a, Camk2b, Camk2d, Camk2g, Gna11, Gnaq, Hras, Itpr1, Kras, Map2k1, Map2k4, Map2k6, Map2k7, Mapk10, Mapk11, Mapk8, Mapk9, Nras, Pla2g4e, Plcb1, Plcb4, Prkaca, Prkacb, Prkca, Prkcb, Prkcd, Ptk2b]	43.1818	38	KEGG_10.02.2016	GO:0004912
WP-C5	Group48	Estrogen signaling pathway	3.8e-58	2.1e-07	[Adcy1, Adcy2, Adcy3, Adcy5, Adcy6, Adcy8, Adcy9, Calm1, Calml3, Gabbr1, Gabbr2, Gnai1, Gnai2, Gnai3, Gnao1, Gnaq, Grm1, Hras, Hspa1b, Itpr1, Kcnj3, Kcnj6, Kcnj9, Kras, Map2k1, Nras, Plcb1, Plcb4, Prkaca, Prkacb, Prkcd, Shc2]	32.6531	32	KEGG_10.02.2016	GO:0004915
WP-C5	Group48	Melanogenesis	3.8e-58	2.8e-06	[Adcy1, Adcy2, Adcy3, Adcy5, Adcy6, Adcy8, Adcy9, Calm1, Calml3, Camk2a, Camk2b, Camk2d, Camk2g, Fzd3, Gnai1, Gnai2, Gnai3, Gnao1, Gnaq, Hras, Kras, Map2k1, Nras, Plcb1, Plcb4, Prkaca, Prkacb, Prkca, Prkcb, Prkcg]	30.303	30	KEGG_10.02.2016	GO:0004916
WP-C5	Group48	Thyroid hormone synthesis	3.8e-58	4.3e-05	[Adcy1, Adcy2, Adcy3, Adcy5, Adcy6, Adcy8, Adcy9, Atp1a1, Atp1a2, Atp1a3, Atp1a4, Atp1b1, Atp1b2, Gnaq, Itpr1, Plcb1, Plcb4, Prkaca, Prkacb, Prkca, Prkcb, Prkcg]	30.9859	22	KEGG_10.02.2016	GO:0004918
WP-C5	Group48	Oxytocin signaling pathway	3.8e-58	2.8e-26	[Adcy1, Adcy2, Adcy3, Adcy5, Adcy6, Adcy8, Adcy9, Cacna1c, Cacna1d, Cacna2d1, Cacna2d2, Cacna2d3, Cacnb1, Cacnb2, Cacnb3, Cacnb4, Cacng2, Cacng3, Cacng7, Calm1, Calml3, Camk1d, Camk1g, Camk2a, Camk2b, Camk2d, Camk2g, Camk4, Camkk1, Camkk2, Gnai1, Gnai2, Gnai3, Gnao1, Gnaq, Gucy1a2, Gucy1a3, Gucy1b3, Hras, Itpr1, Kcnj12, Kcnj2, Kcnj3, Kcnj4, Kcnj6, Kcnj9, Kras, Map2k1, Mef2c, Mylk3, Nras, Pla2g4e,…	46.8354	74	KEGG_10.02.2016	GO:0004921
WP-C5	Group48	Glucagon signaling pathway	3.8e-58	1.7e-07	[Adcy2, Calm1, Calml3, Camk2a, Camk2b, Camk2d, Camk2g, Cpt1c, Gnaq, Itpr1, Ldhb, Pdha1, Pdhb, Pfkl, Pgam1, Pgam2, Phkg1, Plcb1, Plcb4, Ppp3ca, Ppp3cb, Ppp3cc, Ppp3r1, Ppp3r2, Prkaa2, Prkab2, Prkaca, Prkacb, Prkag2, Pygb, Pygl, Pygm, Slc2a1]	32.3529	33	KEGG_10.02.2016	GO:0004922
WP-C5	Group48	Aldosterone synthesis and secretion	3.8e-58	7.3e-09	[Adcy1, Adcy2, Adcy3, Adcy5, Adcy6, Adcy8, Adcy9, Cacna1c, Cacna1d, Cacna1i, Calm1, Calml3, Camk1d, Camk1g, Camk2a, Camk2b, Camk2d, Camk2g, Camk4, Dagla, Gna11, Gnaq, Itpr1, Pde2a, Plcb1, Plcb4, Prkaca, Prkacb, Prkca, Prkcb, Prkce, Prkcg]	37.2093	32	KEGG_10.02.2016	GO:0004925
WP-C5	Group48	Endocrine and other factor-regulated calcium reabsorption	3.8e-58	1.1e-13	[Adcy6, Adcy9, Ap2a1, Ap2a2, Ap2b1, Ap2m1, Ap2s1, Atp1a1, Atp1a2, Atp1a3, Atp1a4, Atp1b1, Atp1b2, Atp2b1, Calb1, Clta, Cltb, Cltc, Dnm1, Dnm2, Dnm3, Gnaq, Plcb1, Plcb4, Prkaca, Prkacb, Prkca, Prkcb, Prkcg, Slc8a1]	55.5556	30	KEGG_10.02.2016	GO:0004961
WP-C5	Group48	Salivary secretion	3.8e-58	1.2e-14	[Adcy1, Adcy2, Adcy3, Adcy5, Adcy6, Adcy8, Adcy9, Adra1b, Adrb1, Atp1a1, Atp1a2, Atp1a3, Atp1a4, Atp1b1, Atp1b2, Atp2b1, Atp2b2, Atp2b3, Atp2b4, Calm1, Calml3, Chrm3, Gnaq, Gucy1a2, Gucy1a3, Gucy1b3, Itpr1, Kcnma1, Plcb1, Plcb4, Prkaca, Prkacb, Prkca, Prkcb, Prkcg, Ryr3, Slc9a1, Vamp2]	48.7179	38	KEGG_10.02.2016	GO:0004970
WP-C5	Group48	Gastric acid secretion	3.8e-58	1e-16	[Adcy1, Adcy2, Adcy3, Adcy5, Adcy6, Adcy8, Adcy9, Atp1a1, Atp1a2, Atp1a3, Atp1a4, Atp1b1, Atp1b2, Atp4a, Calm1, Calml3, Camk2a, Camk2b, Camk2d, Camk2g, Car2, Chrm3, Gnai1, Gnai2, Gnai3, Gnaq, Itpr1, Kcnj2, Kcnk2, Mylk3, Plcb1, Plcb4, Prkaca, Prkacb, Prkca, Prkcb, Prkcg, Slc9a1, Sst]	53.4247	39	KEGG_10.02.2016	GO:0004971
WP-C5	Group48	Pancreatic secretion	3.8e-58	2.2e-07	[Adcy1, Adcy2, Adcy3, Adcy5, Adcy6, Adcy8, Adcy9, Atp1a1, Atp1a2, Atp1a3, Atp1a4, Atp1b1, Atp1b2, Atp2a1, Atp2a2, Atp2b1, Atp2b2, Atp2b3, Atp2b4, Car2, Chrm3, Gnaq, Itpr1, Kcnma1, Plcb1, Plcb4, Prkca, Prkcb, Prkcg, Rab27b, Rab3d, Ryr2, Slc9a1]	32.0388	33	KEGG_10.02.2016	GO:0004972
WP-C5	Group48	Amphetamine addiction	3.8e-58	1.8e-14	[Adcy5, Arc, Cacna1c, Cacna1d, Calm1, Calml3, Camk2a, Camk2b, Camk2d, Camk2g, Camk4, Ddc, Gria2, Gria3, Gria4, Grin1, Grin2a, Grin2b, Grin2d, Maob, Pdyn, Ppp1r1b, Ppp3ca, Ppp3cb, Ppp3cc, Ppp3r1, Ppp3r2, Prkaca, Prkacb, Prkca, Prkcb, Prkcg, Slc18a2, Stx1a, Th]	51.4706	35	KEGG_10.02.2016	GO:0005031
WP-C5	Group48	Morphine addiction	3.8e-58	3.4e-29	[Adcy1, Adcy2, Adcy3, Adcy5, Adcy6, Adcy8, Adcy9, Adrbk1, Adrbk2, Arrb1, Cacna1a, Cacna1b, Gabbr1, Gabbr2, Gabra1, Gabra2, Gabra3, Gabra4, Gabra5, Gabrb1, Gabrb2, Gabrb3, Gabrd, Gabrg1, Gabrg2, Gabrg3, Gnai1, Gnai2, Gnai3, Gnao1, Gnb1, Gnb2, Gnb3, Gnb4, Gnb5, Gng10, Gng13, Gng2, Gng3, Gng4, Gng7, Kcnj3, Kcnj6, Kcnj9, Pde1a, Pde1b, Pde2a, Pde4a, Pde4d, Pde7a, Pde7b, Pde8b, Prkaca, Prkacb, Prkca, P…	62.3656	58	KEGG_10.02.2016	GO:0005032
WP-C5	Group48	Alcoholism	3.8e-58	0.00017	[Adcy5, Adora2a, Araf, Braf, Calm1, Calml3, Camk4, Camkk1, Camkk2, Crh, Ddc, Gnai1, Gnai2, Gnai3, Gnao1, Gnb1, Gnb2, Gnb3, Gnb4, Gnb5, Gng10, Gng13, Gng2, Gng3, Gng4, Gng7, Grin1, Grin2a, Grin2b, Grin2d, Hdac11, Hras, Kras, Maob, Map2k1, Npy, Nras, Ntrk2, Pdyn, Ppp1r1b, Prkaca, Shc2, Slc18a2, Th]	21.5686	44	KEGG_10.02.2016	GO:0005034
WP-C5	Group48	Dilated cardiomyopathy	3.8e-58	3.3e-05	[Adcy1, Adcy2, Adcy3, Adcy5, Adcy6, Adcy8, Adcy9, Adrb1, Atp2a2, Cacna1c, Cacna1d, Cacna2d1, Cacna2d2, Cacna2d3, Cacnb1, Cacnb2, Cacnb3, Cacnb4, Cacng2, Cacng3, Cacng7, Lama2, Prkaca, Prkacb, Ryr2, Slc8a1]	28.8889	26	KEGG_10.02.2016	GO:0005414
WP-C5	Group48	Transmission across Chemical Synapses	3.8e-58	3.2e-64	[Abat, Ache, Actn2, Adcy1, Adcy2, Adcy3, Adcy5, Adcy6, Adcy8, Adcy9, Akap5, Aldh5a1, Ap2a1, Ap2a2, Ap2b1, Ap2m1, Ap2s1, Apba1, Arhgef9, Braf, Cacna1a, Cacna1b, Cacna1e, Cacnb1, Cacnb2, Cacnb3, Cacnb4, Cacng2, Cacng3, Calm1, Camk2a, Camk2b, Camk2g, Camk4, Camkk1, Chat, Chrnb2, Cplx1, Dlg1, Dlg3, Dlg4, Dnajc5, Gabbr1, Gabbr2, Gabra1, Gabra2, Gabra3, Gabra4, Gabra5, Gabrb1, Gabrb2, Gabrb3, Gabrg2, G…	63.9175	124	REACTOME_10.02.2016	GO:7083290
WP-C5	Group48	Neuronal System	3.8e-58	1.2e-74	[Abat, Abcc8, Ache, Actn2, Adcy1, Adcy2, Adcy3, Adcy5, Adcy6, Adcy8, Adcy9, Akap5, Aldh5a1, Ap2a1, Ap2a2, Ap2b1, Ap2m1, Ap2s1, Apba1, Arhgef9, Braf, Cacna1a, Cacna1b, Cacna1e, Cacnb1, Cacnb2, Cacnb3, Cacnb4, Cacng2, Cacng3, Calm1, Camk2a, Camk2b, Camk2g, Camk4, Camkk1, Chat, Chrnb2, Cplx1, Dlg1, Dlg3, Dlg4, Dnajc5, Gabbr1, Gabbr2, Gabra1, Gabra2, Gabra3, Gabra4, Gabra5, Gabrb1, Gabrb2, Gabrb3, Ga…	58.4559	159	REACTOME_10.02.2016	GO:7083291
WP-C5	Group48	PLC beta mediated events	3.8e-58	1.1e-17	[Adcy1, Adcy2, Adcy3, Adcy5, Adcy6, Adcy8, Adcy9, Adrbk1, Calm1, Camk4, Gnai1, Gnai2, Gnai3, Gnao1, Gnat2, Gnat3, Gnaz, Pde1a, Pde1b, Plcb1, Plcb4, Prkaca, Prkacb, Prkar1b, Prkar2a, Prkar2b, Prkca, Prkcd, Prkcg]	72.5	29	REACTOME_10.02.2016	GO:7083484
WP-C5	Group48	G-protein mediated events	3.8e-58	2e-18	[Adcy1, Adcy2, Adcy3, Adcy5, Adcy6, Adcy8, Adcy9, Adrbk1, Calm1, Camk4, Gnai1, Gnai2, Gnai3, Gnal, Gnao1, Gnat2, Gnat3, Gnaz, Pde1a, Pde1b, Plcb1, Plcb4, Prkaca, Prkacb, Prkar1b, Prkar2a, Prkar2b, Prkca, Prkcd, Prkcg]	73.1707	30	REACTOME_10.02.2016	GO:7083485
WP-C5	Group48	Opioid Signalling	3.8e-58	2e-20	[Adcy1, Adcy2, Adcy3, Adcy5, Adcy6, Adcy8, Adcy9, Adrbk1, Calm1, Camk4, Cdk5, Gnai1, Gnai2, Gnai3, Gnal, Gnao1, Gnat2, Gnat3, Gnaz, Gnb1, Gng2, Pde1a, Pde1b, Pde4a, Pde4d, Pdyn, Plcb1, Plcb4, Ppp1r1b, Ppp2r1a, Prkaca, Prkacb, Prkar1b, Prkar2a, Prkar2b, Prkca, Prkcd, Prkcg]	65.5172	38	REACTOME_10.02.2016	GO:7083486
WP-C5	Group48	Ca-dependent events	3.8e-58	2.7e-12	[Adcy1, Adcy2, Adcy3, Adcy5, Adcy6, Adcy8, Adcy9, Adrbk1, Calm1, Camk4, Pde1a, Pde1b, Prkaca, Prkacb, Prkar1b, Prkar2a, Prkar2b, Prkca, Prkcd, Prkcg]	71.4286	20	REACTOME_10.02.2016	GO:7083489
WP-C5	Group48	Calmodulin induced events	3.8e-58	2.8e-13	[Adcy1, Adcy2, Adcy3, Adcy5, Adcy6, Adcy8, Adcy9, Adrbk1, Calm1, Camk4, Pde1a, Pde1b, Prkaca, Prkacb, Prkar1b, Prkar2a, Prkar2b, Prkca, Prkcd, Prkcg]	76.9231	20	REACTOME_10.02.2016	GO:7083491
WP-C5	Group48	CaM pathway	3.8e-58	2.8e-13	[Adcy1, Adcy2, Adcy3, Adcy5, Adcy6, Adcy8, Adcy9, Adrbk1, Calm1, Camk4, Pde1a, Pde1b, Prkaca, Prkacb, Prkar1b, Prkar2a, Prkar2b, Prkca, Prkcd, Prkcg]	76.9231	20	REACTOME_10.02.2016	GO:7083492
WP-C5	Group48	DAG and IP3 signaling	3.8e-58	4.6e-14	[Adcy1, Adcy2, Adcy3, Adcy5, Adcy6, Adcy8, Adcy9, Adrbk1, Calm1, Camk4, Pde1a, Pde1b, Prkaca, Prkacb, Prkar1b, Prkar2a, Prkar2b, Prkca, Prkcd, Prkce, Prkcg]	77.7778	21	REACTOME_10.02.2016	GO:7083493
WP-C5	Group48	PLC-gamma1 signalling	3.8e-58	4.6e-14	[Adcy1, Adcy2, Adcy3, Adcy5, Adcy6, Adcy8, Adcy9, Adrbk1, Calm1, Camk4, Pde1a, Pde1b, Prkaca, Prkacb, Prkar1b, Prkar2a, Prkar2b, Prkca, Prkcd, Prkce, Prkcg]	77.7778	21	REACTOME_10.02.2016	GO:7083494
WP-C5	Group48	Downstream signal transduction	3.8e-58	1.5e-07	[Actn2, Adcy1, Adcy2, Adcy3, Adcy5, Adcy6, Adcy8, Adcy9, Adrbk1, Araf, Braf, Calm1, Camk2a, Camk2b, Camk2g, Camk4, Dab2ip, Dlg4, Frs3, Grin1, Grin2a, Grin2b, Grin2d, Hras, Kras, Map2k1, Mark3, Ncam1, Nck2, Nras, Nrg2, Pde1a, Pde1b, Pdpk1, Ppp2r1a, Ppp2r5b, Ppp2r5e, Prkaca, Prkacb, Prkar1b, Prkar2a, Prkar2b, Prkca, Prkcd, Prkce, Prkcg, Psmb5, Psmb6, Pten, Rapgef2, Rasal1, Rasal2, Rasgef1a, Rasgrf1…	23.7226	65	REACTOME_10.02.2016	GO:7083497
WP-C5	Group48	Signaling by PDGF	3.8e-58	4.8e-07	[Actn2, Adcy1, Adcy2, Adcy3, Adcy5, Adcy6, Adcy8, Adcy9, Adrbk1, Araf, Braf, Calm1, Camk2a, Camk2b, Camk2g, Camk4, Col6a3, Dab2ip, Dlg4, Frs3, Grin1, Grin2a, Grin2b, Grin2d, Hras, Kras, Map2k1, Mark3, Ncam1, Nck2, Nras, Nrg2, Pde1a, Pde1b, Pdpk1, Ppp2r1a, Ppp2r5b, Ppp2r5e, Prkaca, Prkacb, Prkar1b, Prkar2a, Prkar2b, Prkca, Prkcd, Prkce, Prkcg, Psmb5, Psmb6, Pten, Rapgef2, Rasal1, Rasal2, Rasgef1a,…	22.7119	67	REACTOME_10.02.2016	GO:7083498
WP-C5	Group48	EGFR interacts with phospholipase C-gamma	3.8e-58	1.3e-12	[Adcy1, Adcy2, Adcy3, Adcy5, Adcy6, Adcy8, Adcy9, Adrbk1, Calm1, Camk4, Pde1a, Pde1b, Prkaca, Prkacb, Prkar1b, Prkar2a, Prkar2b, Prkca, Prkcd, Prkce, Prkcg]	70	21	REACTOME_10.02.2016	GO:7083499
WP-C5	Group48	PLCG1 events in ERBB2 signaling	3.8e-58	4.6e-14	[Adcy1, Adcy2, Adcy3, Adcy5, Adcy6, Adcy8, Adcy9, Adrbk1, Calm1, Camk4, Pde1a, Pde1b, Prkaca, Prkacb, Prkar1b, Prkar2a, Prkar2b, Prkca, Prkcd, Prkce, Prkcg]	77.7778	21	REACTOME_10.02.2016	GO:7083500
WP-C5	Group48	Signaling by ERBB2	3.8e-58	2.2e-07	[Actn2, Adcy1, Adcy2, Adcy3, Adcy5, Adcy6, Adcy8, Adcy9, Adrbk1, Araf, Braf, Calm1, Camk2a, Camk2b, Camk2g, Camk4, Dab2ip, Dlg4, Frs3, Grin1, Grin2a, Grin2b, Grin2d, Hras, Kras, Map2k1, Mark3, Ncam1, Nras, Nrg2, Pde1a, Pde1b, Pdpk1, Ppp2r1a, Ppp2r5b, Ppp2r5e, Prkaca, Prkacb, Prkar1b, Prkar2a, Prkar2b, Prkca, Prkcd, Prkce, Prkcg, Psmb5, Psmb6, Pten, Rapgef2, Rasal1, Rasal2, Rasgef1a, Rasgrf1, Rasg…	23.6162	64	REACTOME_10.02.2016	GO:7083501
WP-C5	Group48	DAP12 signaling	3.8e-58	6.2e-07	[Actn2, Adcy1, Adcy2, Adcy3, Adcy5, Adcy6, Adcy8, Adcy9, Adrbk1, Araf, Braf, Calm1, Camk2a, Camk2b, Camk2g, Camk4, Dab2ip, Dlg4, Frs3, Grin1, Grin2a, Grin2b, Grin2d, Hras, Kras, Map2k1, Mark3, Ncam1, Nras, Nrg2, Pde1a, Pde1b, Pdpk1, Ppp2r1a, Ppp2r5b, Ppp2r5e, Prkaca, Prkacb, Prkar1b, Prkar2a, Prkar2b, Prkca, Prkcd, Prkce, Prkcg, Psmb5, Psmb6, Pten, Rapgef2, Rasal1, Rasal2, Rasgef1a, Rasgrf1, Rasg…	22.9391	64	REACTOME_10.02.2016	GO:7083502
WP-C5	Group48	DAP12 interactions	3.8e-58	4.3e-07	[Actn2, Adcy1, Adcy2, Adcy3, Adcy5, Adcy6, Adcy8, Adcy9, Adrbk1, Araf, Braf, Calm1, Camk2a, Camk2b, Camk2g, Camk4, Dab2ip, Dlg4, Frs3, Grin1, Grin2a, Grin2b, Grin2d, Hras, Kras, Map2k1, Mark3, Ncam1, Nras, Nrg2, Pde1a, Pde1b, Pdpk1, Ppp2r1a, Ppp2r5b, Ppp2r5e, Prkaca, Prkacb, Prkar1b, Prkar2a, Prkar2b, Prkca, Prkcd, Prkce, Prkcg, Psmb5, Psmb6, Pten, Rapgef2, Rasal1, Rasal2, Rasgef1a, Rasgrf1, Rasg…	22.9167	66	REACTOME_10.02.2016	GO:7083503
WP-C5	Group48	Phospholipase C-mediated cascade: FGFR1	3.8e-58	1.3e-08	[Adcy1, Adcy2, Adcy3, Adcy5, Adcy6, Adcy8, Adcy9, Adrbk1, Calm1, Camk4, Pde1a, Pde1b, Prkaca, Prkacb, Prkar1b, Prkar2a, Prkar2b, Prkca, Prkcd, Prkce, Prkcg]	48.8372	21	REACTOME_10.02.2016	GO:7083506
WP-C5	Group48	Downstream signaling of activated FGFR1	3.8e-58	7.2e-08	[Actn2, Adcy1, Adcy2, Adcy3, Adcy5, Adcy6, Adcy8, Adcy9, Adrbk1, Araf, Braf, Calm1, Camk2a, Camk2b, Camk2g, Camk4, Dab2ip, Dlg4, Frs3, Grin1, Grin2a, Grin2b, Grin2d, Hras, Kras, Map2k1, Mark3, Ncam1, Nras, Nrg2, Pde1a, Pde1b, Pdpk1, Ppp2r1a, Ppp2r5b, Ppp2r5e, Prkaca, Prkacb, Prkar1b, Prkar2a, Prkar2b, Prkca, Prkcd, Prkce, Prkcg, Psmb5, Psmb6, Pten, Rapgef2, Rasal1, Rasal2, Rasgef1a, Rasgrf1, Rasg…	24.3346	64	REACTOME_10.02.2016	GO:7083507
WP-C5	Group48	Signaling by FGFR1	3.8e-58	1.1e-07	[Actn2, Adcy1, Adcy2, Adcy3, Adcy5, Adcy6, Adcy8, Adcy9, Adrbk1, Araf, Braf, Calm1, Camk2a, Camk2b, Camk2g, Camk4, Dab2ip, Dlg4, Frs3, Grin1, Grin2a, Grin2b, Grin2d, Hras, Kras, Map2k1, Mark3, Ncam1, Nras, Nrg2, Pde1a, Pde1b, Pdpk1, Ppp2r1a, Ppp2r5b, Ppp2r5e, Prkaca, Prkacb, Prkar1b, Prkar2a, Prkar2b, Prkca, Prkcd, Prkce, Prkcg, Psmb5, Psmb6, Pten, Rapgef2, Rasal1, Rasal2, Rasgef1a, Rasgrf1, Rasg…	24.0602	64	REACTOME_10.02.2016	GO:7083508
WP-C5	Group48	Signaling by FGFR	3.8e-58	1.2e-07	[Actn2, Adcy1, Adcy2, Adcy3, Adcy5, Adcy6, Adcy8, Adcy9, Adrbk1, Araf, Braf, Calm1, Camk2a, Camk2b, Camk2g, Camk4, Dab2ip, Dlg4, Frs3, Grin1, Grin2a, Grin2b, Grin2d, Hras, Kras, Map2k1, Mark3, Ncam1, Nras, Nrg2, Pde1a, Pde1b, Pdpk1, Ppp2r1a, Ppp2r5b, Ppp2r5e, Prkaca, Prkacb, Prkar1b, Prkar2a, Prkar2b, Prkca, Prkcd, Prkce, Prkcg, Psmb5, Psmb6, Pten, Rapgef2, Rasal1, Rasal2, Rasgef1a, Rasgrf1, Rasg…	23.97	64	REACTOME_10.02.2016	GO:7083509
WP-C5	Group48	Phospholipase C-mediated cascade; FGFR2	3.8e-58	3.7e-08	[Adcy1, Adcy2, Adcy3, Adcy5, Adcy6, Adcy8, Adcy9, Adrbk1, Calm1, Camk4, Pde1a, Pde1b, Prkaca, Prkacb, Prkar1b, Prkar2a, Prkar2b, Prkca, Prkcd, Prkce, Prkcg]	46.6667	21	REACTOME_10.02.2016	GO:7083510
WP-C5	Group48	Downstream signaling of activated FGFR2	3.8e-58	7.2e-08	[Actn2, Adcy1, Adcy2, Adcy3, Adcy5, Adcy6, Adcy8, Adcy9, Adrbk1, Araf, Braf, Calm1, Camk2a, Camk2b, Camk2g, Camk4, Dab2ip, Dlg4, Frs3, Grin1, Grin2a, Grin2b, Grin2d, Hras, Kras, Map2k1, Mark3, Ncam1, Nras, Nrg2, Pde1a, Pde1b, Pdpk1, Ppp2r1a, Ppp2r5b, Ppp2r5e, Prkaca, Prkacb, Prkar1b, Prkar2a, Prkar2b, Prkca, Prkcd, Prkce, Prkcg, Psmb5, Psmb6, Pten, Rapgef2, Rasal1, Rasal2, Rasgef1a, Rasgrf1, Rasg…	24.3346	64	REACTOME_10.02.2016	GO:7083511
WP-C5	Group48	Signaling by FGFR2	3.8e-58	1.2e-07	[Actn2, Adcy1, Adcy2, Adcy3, Adcy5, Adcy6, Adcy8, Adcy9, Adrbk1, Araf, Braf, Calm1, Camk2a, Camk2b, Camk2g, Camk4, Dab2ip, Dlg4, Frs3, Grin1, Grin2a, Grin2b, Grin2d, Hras, Kras, Map2k1, Mark3, Ncam1, Nras, Nrg2, Pde1a, Pde1b, Pdpk1, Ppp2r1a, Ppp2r5b, Ppp2r5e, Prkaca, Prkacb, Prkar1b, Prkar2a, Prkar2b, Prkca, Prkcd, Prkce, Prkcg, Psmb5, Psmb6, Pten, Rapgef2, Rasal1, Rasal2, Rasgef1a, Rasgrf1, Rasg…	23.97	64	REACTOME_10.02.2016	GO:7083512
WP-C5	Group48	Phospholipase C-mediated cascade; FGFR3	3.8e-58	2.8e-09	[Adcy1, Adcy2, Adcy3, Adcy5, Adcy6, Adcy8, Adcy9, Adrbk1, Calm1, Camk4, Pde1a, Pde1b, Prkaca, Prkacb, Prkar1b, Prkar2a, Prkar2b, Prkca, Prkcd, Prkce, Prkcg]	52.5	21	REACTOME_10.02.2016	GO:7083513
WP-C5	Group48	Downstream signaling of activated FGFR3	3.8e-58	7.2e-08	[Actn2, Adcy1, Adcy2, Adcy3, Adcy5, Adcy6, Adcy8, Adcy9, Adrbk1, Araf, Braf, Calm1, Camk2a, Camk2b, Camk2g, Camk4, Dab2ip, Dlg4, Frs3, Grin1, Grin2a, Grin2b, Grin2d, Hras, Kras, Map2k1, Mark3, Ncam1, Nras, Nrg2, Pde1a, Pde1b, Pdpk1, Ppp2r1a, Ppp2r5b, Ppp2r5e, Prkaca, Prkacb, Prkar1b, Prkar2a, Prkar2b, Prkca, Prkcd, Prkce, Prkcg, Psmb5, Psmb6, Pten, Rapgef2, Rasal1, Rasal2, Rasgef1a, Rasgrf1, Rasg…	24.3346	64	REACTOME_10.02.2016	GO:7083514
WP-C5	Group48	Signaling by FGFR3	3.8e-58	1.1e-07	[Actn2, Adcy1, Adcy2, Adcy3, Adcy5, Adcy6, Adcy8, Adcy9, Adrbk1, Araf, Braf, Calm1, Camk2a, Camk2b, Camk2g, Camk4, Dab2ip, Dlg4, Frs3, Grin1, Grin2a, Grin2b, Grin2d, Hras, Kras, Map2k1, Mark3, Ncam1, Nras, Nrg2, Pde1a, Pde1b, Pdpk1, Ppp2r1a, Ppp2r5b, Ppp2r5e, Prkaca, Prkacb, Prkar1b, Prkar2a, Prkar2b, Prkca, Prkcd, Prkce, Prkcg, Psmb5, Psmb6, Pten, Rapgef2, Rasal1, Rasal2, Rasgef1a, Rasgrf1, Rasg…	24.0602	64	REACTOME_10.02.2016	GO:7083515
WP-C5	Group48	Phospholipase C-mediated cascade; FGFR4	3.8e-58	8.2e-09	[Adcy1, Adcy2, Adcy3, Adcy5, Adcy6, Adcy8, Adcy9, Adrbk1, Calm1, Camk4, Pde1a, Pde1b, Prkaca, Prkacb, Prkar1b, Prkar2a, Prkar2b, Prkca, Prkcd, Prkce, Prkcg]	50	21	REACTOME_10.02.2016	GO:7083516
WP-C5	Group48	Downstream signaling of activated FGFR4	3.8e-58	7.2e-08	[Actn2, Adcy1, Adcy2, Adcy3, Adcy5, Adcy6, Adcy8, Adcy9, Adrbk1, Araf, Braf, Calm1, Camk2a, Camk2b, Camk2g, Camk4, Dab2ip, Dlg4, Frs3, Grin1, Grin2a, Grin2b, Grin2d, Hras, Kras, Map2k1, Mark3, Ncam1, Nras, Nrg2, Pde1a, Pde1b, Pdpk1, Ppp2r1a, Ppp2r5b, Ppp2r5e, Prkaca, Prkacb, Prkar1b, Prkar2a, Prkar2b, Prkca, Prkcd, Prkce, Prkcg, Psmb5, Psmb6, Pten, Rapgef2, Rasal1, Rasal2, Rasgef1a, Rasgrf1, Rasg…	24.3346	64	REACTOME_10.02.2016	GO:7083517
WP-C5	Group48	Signaling by FGFR4	3.8e-58	1.1e-07	[Actn2, Adcy1, Adcy2, Adcy3, Adcy5, Adcy6, Adcy8, Adcy9, Adrbk1, Araf, Braf, Calm1, Camk2a, Camk2b, Camk2g, Camk4, Dab2ip, Dlg4, Frs3, Grin1, Grin2a, Grin2b, Grin2d, Hras, Kras, Map2k1, Mark3, Ncam1, Nras, Nrg2, Pde1a, Pde1b, Pdpk1, Ppp2r1a, Ppp2r5b, Ppp2r5e, Prkaca, Prkacb, Prkar1b, Prkar2a, Prkar2b, Prkca, Prkcd, Prkce, Prkcg, Psmb5, Psmb6, Pten, Rapgef2, Rasal1, Rasal2, Rasgef1a, Rasgrf1, Rasg…	24.0602	64	REACTOME_10.02.2016	GO:7083518
WP-C5	Group48	Post NMDA receptor activation events	3.8e-58	2.2e-10	[Actn2, Adcy1, Adcy3, Adcy8, Braf, Calm1, Camk2a, Camk2b, Camk2g, Camk4, Camkk1, Dlg4, Grin1, Grin2a, Grin2b, Grin2d, Hras, Pdpk1, Prkacb, Rasgrf1]	60.6061	20	REACTOME_10.02.2016	GO:7083521
WP-C5	Group48	Activation of NMDA receptor upon glutamate binding and postsynaptic events	3.8e-58	4.1e-12	[Actn2, Adcy1, Adcy3, Adcy8, Braf, Calm1, Camk2a, Camk2b, Camk2g, Camk4, Camkk1, Dlg4, Gria2, Gria3, Gria4, Grin1, Grin2a, Grin2b, Grin2d, Hras, Pdpk1, Prkacb, Rasgrf1]	62.1622	23	REACTOME_10.02.2016	GO:7083522
WP-C5	Group48	Neurotransmitter Receptor Binding And Downstream Transmission In The Postsynaptic Cell	3.8e-58	8.4e-41	[Actn2, Adcy1, Adcy2, Adcy3, Adcy5, Adcy6, Adcy8, Adcy9, Akap5, Ap2a1, Ap2a2, Ap2b1, Ap2m1, Ap2s1, Arhgef9, Braf, Cacng2, Cacng3, Calm1, Camk2a, Camk2b, Camk2g, Camk4, Camkk1, Chrnb2, Dlg1, Dlg3, Dlg4, Gabbr1, Gabbr2, Gabra1, Gabra2, Gabra3, Gabra4, Gabra5, Gabrb1, Gabrb2, Gabrb3, Gabrg2, Gabrg3, Gnai1, Gnai2, Gnai3, Gnal, Gnat3, Gnb1, Gnb2, Gnb3, Gng10, Gng2, Gng3, Gng4, Gng7, Gria2, Gria3, Gria…	61.4815	83	REACTOME_10.02.2016	GO:7083523
WP-C5	Group48	PKA activation	3.8e-58	1.2e-08	[Adcy1, Adcy2, Adcy3, Adcy5, Adcy6, Adcy8, Adcy9, Prkaca, Prkacb, Prkar1b, Prkar2a, Prkar2b]	80	12	REACTOME_10.02.2016	GO:7083524
WP-C5	Group48	PKA-mediated phosphorylation of CREB	3.8e-58	1.2e-08	[Adcy1, Adcy2, Adcy3, Adcy5, Adcy6, Adcy8, Adcy9, Prkaca, Prkacb, Prkar1b, Prkar2a, Prkar2b]	80	12	REACTOME_10.02.2016	GO:7083525
WP-C5	Group48	PKA activation in glucagon signalling	3.8e-58	3.9e-08	[Adcy1, Adcy2, Adcy3, Adcy5, Adcy6, Adcy8, Adcy9, Prkaca, Prkacb, Prkar1b, Prkar2a, Prkar2b]	75	12	REACTOME_10.02.2016	GO:7083526
WP-C5	Group48	Glucagon signaling in metabolic regulation	3.8e-58	4e-12	[Adcy1, Adcy2, Adcy3, Adcy5, Adcy6, Adcy8, Adcy9, Gnb1, Gnb2, Gnb3, Gnb4, Gng10, Gng13, Gng2, Gng3, Gng4, Gng7, Prkaca, Prkacb, Prkar1b, Prkar2a, Prkar2b]	64.7059	22	REACTOME_10.02.2016	GO:7083527
WP-C5	Group48	Integration of energy metabolism	3.8e-58	2.2e-22	[Abcc8, Adcy1, Adcy2, Adcy3, Adcy5, Adcy6, Adcy8, Adcy9, Agpat1, Cacna1a, Cacna1c, Cacna1d, Cacna1e, Cacna2d2, Cacnb2, Cacnb3, Gna11, Gna14, Gnai1, Gnai2, Gnaq, Gnb1, Gnb2, Gnb3, Gnb4, Gnb5, Gng10, Gng13, Gng2, Gng3, Gng4, Gng7, Itpr1, Kcnb1, Kcnc2, Kcnj11, Plcb1, Prkaa2, Prkab2, Prkaca, Prkacb, Prkag2, Prkar1b, Prkar2a, Prkar2b, Prkca, Rapgef4, Slc25a4, Slc25a5, Slc2a1]	56.1798	50	REACTOME_10.02.2016	GO:7083528
WP-C5	Group48	Vasopressin regulates renal water homeostasis via Aquaporins	3.8e-58	6.2e-11	[Adcy1, Adcy2, Adcy3, Adcy5, Adcy6, Adcy8, Adcy9, Gnb1, Gnb2, Gnb3, Gnb4, Gnb5, Gng10, Gng13, Gng2, Gng3, Gng4, Gng7, Prkaca, Prkacb, Prkar1b, Prkar2a, Prkar2b, Rab11fip2]	54.5455	24	REACTOME_10.02.2016	GO:7083530
WP-C5	Group48	Aquaporin-mediated transport	3.8e-58	3e-09	[Adcy1, Adcy2, Adcy3, Adcy5, Adcy6, Adcy8, Adcy9, Gnb1, Gnb2, Gnb3, Gnb4, Gnb5, Gng10, Gng13, Gng2, Gng3, Gng4, Gng7, Prkaca, Prkacb, Prkar1b, Prkar2a, Prkar2b, Rab11fip2]	47.0588	24	REACTOME_10.02.2016	GO:7083531
WP-C5	Group48	Cardiac conduction	3.8e-58	1.2e-18	[Atp1a1, Atp1a2, Atp1a3, Atp1a4, Atp1b1, Atp1b2, Atp2a1, Atp2a2, Atp2b1, Atp2b2, Atp2b3, Atp2b4, Cacna1c, Cacna1d, Cacna2d2, Cacna2d3, Cacnb1, Cacnb2, Cacnb3, Cacnb4, Cacng2, Cacng3, Cacng7, Calm1, Camk2a, Camk2b, Camk2g, Fkbp1b, Fxyd6, Itpr1, Kcnd1, Kcnh2, Kcnip2, Kcnip4, Kcnj11, Kcnj12, Kcnj2, Kcnj4, Kcnk1, Prkaca, Ryr1, Ryr2, Ryr3, Slc8a1, Slc8a2, Slc8a3, Stim1]	50.5376	47	REACTOME_10.02.2016	GO:7083573
WP-C5	Group48	Muscle contraction	3.8e-58	2.7e-12	[Actn2, Atp1a1, Atp1a2, Atp1a3, Atp1a4, Atp1b1, Atp1b2, Atp2a1, Atp2a2, Atp2b1, Atp2b2, Atp2b3, Atp2b4, Cacna1c, Cacna1d, Cacna2d2, Cacna2d3, Cacnb1, Cacnb2, Cacnb3, Cacnb4, Cacng2, Cacng3, Cacng7, Calm1, Camk2a, Camk2b, Camk2g, Fkbp1b, Fxyd6, Itpr1, Kcnd1, Kcnh2, Kcnip2, Kcnip4, Kcnj11, Kcnj12, Kcnj2, Kcnj4, Kcnk1, Myl4, Neb, Prkaca, Ryr1, Ryr2, Ryr3, Slc8a1, Slc8a2, Slc8a3, Stim1, Tmod1]	34.9315	51	REACTOME_10.02.2016	GO:7083574
WP-C5	Group48	Regulation of insulin secretion	3.8e-58	1.1e-18	[Abcc8, Adcy5, Adcy6, Adcy8, Cacna1a, Cacna1c, Cacna1d, Cacna1e, Cacna2d2, Cacnb2, Cacnb3, Gna11, Gna14, Gnai1, Gnai2, Gnaq, Gnb1, Gnb2, Gnb3, Gnb4, Gnb5, Gng10, Gng13, Gng2, Gng3, Gng4, Gng7, Itpr1, Kcnb1, Kcnc2, Kcnj11, Plcb1, Prkaca, Prkacb, Prkca, Rapgef4, Slc25a4, Slc25a5, Slc2a1]	59.0909	39	REACTOME_10.02.2016	GO:7083655
WP-C5	Group48	Adenylate cyclase inhibitory pathway	3.8e-58	3e-09	[Adcy1, Adcy2, Adcy3, Adcy5, Adcy6, Adcy8, Adcy9, Gnai1, Gnai2, Gnai3, Gnal, Gnat3]	85.7143	12	REACTOME_10.02.2016	GO:7083723
WP-C5	Group48	Inhibition of adenylate cyclase pathway	3.8e-58	3e-09	[Adcy1, Adcy2, Adcy3, Adcy5, Adcy6, Adcy8, Adcy9, Gnai1, Gnai2, Gnai3, Gnal, Gnat3]	85.7143	12	REACTOME_10.02.2016	GO:7083724
WP-C5	Group48	Activation of GABAB receptors	3.8e-58	4.8e-16	[Adcy1, Adcy2, Adcy3, Adcy5, Adcy6, Adcy8, Adcy9, Gabbr1, Gabbr2, Gnai1, Gnai2, Gnai3, Gnal, Gnat3, Gnb1, Gnb2, Gnb3, Gng10, Gng2, Gng3, Gng4, Gng7, Kcnj12, Kcnj2, Kcnj3, Kcnj4, Kcnj6, Kcnj9]	68.2927	28	REACTOME_10.02.2016	GO:7083725
WP-C5	Group48	GABA B receptor activation	3.8e-58	4.8e-16	[Adcy1, Adcy2, Adcy3, Adcy5, Adcy6, Adcy8, Adcy9, Gabbr1, Gabbr2, Gnai1, Gnai2, Gnai3, Gnal, Gnat3, Gnb1, Gnb2, Gnb3, Gng10, Gng2, Gng3, Gng4, Gng7, Kcnj12, Kcnj2, Kcnj3, Kcnj4, Kcnj6, Kcnj9]	68.2927	28	REACTOME_10.02.2016	GO:7083726
WP-C5	Group48	GABA receptor activation	3.8e-58	5.5e-22	[Adcy1, Adcy2, Adcy3, Adcy5, Adcy6, Adcy8, Adcy9, Arhgef9, Gabbr1, Gabbr2, Gabra1, Gabra2, Gabra3, Gabra4, Gabra5, Gabrb1, Gabrb2, Gabrb3, Gabrg2, Gabrg3, Gnai1, Gnai2, Gnai3, Gnal, Gnat3, Gnb1, Gnb2, Gnb3, Gng10, Gng2, Gng3, Gng4, Gng7, Kcnj12, Kcnj2, Kcnj3, Kcnj4, Kcnj6, Kcnj9]	68.4211	39	REACTOME_10.02.2016	GO:7083727
WP-C5	Group48	Glucagon-like Peptide-1 (GLP1) regulates insulin secretion	3.8e-58	3.5e-09	[Adcy5, Adcy6, Adcy8, Gnb1, Gnb2, Gnb3, Gnb4, Gnb5, Gng10, Gng13, Gng2, Gng3, Gng4, Gng7, Itpr1, Kcnb1, Kcnc2, Prkaca, Prkacb, Rapgef4]	54.0541	20	REACTOME_10.02.2016	GO:7084043
WP-C5	Group48	G alpha (z) signalling events	3.8e-58	1.1e-06	[Adcy1, Adcy2, Adcy3, Adcy5, Adcy6, Adcy8, Adcy9, Gnaz, Gnb1, Gng2]	71.4286	10	REACTOME_10.02.2016	GO:7084078
WP-C5	Group48	Adrenaline,noradrenaline inhibits insulin secretion	3.8e-58	5.8e-08	[Adcy5, Adcy6, Gnai1, Gnai2, Gnb1, Gnb2, Gnb3, Gnb4, Gnb5, Gng10, Gng13, Gng2, Gng3, Gng4, Gng7]	60	15	REACTOME_10.02.2016	GO:7084094
WP-C5	Group48	Inhibition of voltage gated Ca2+ channels via Gbeta/gamma subunits	3.8e-58	2.6e-08	[Gabbr1, Gabbr2, Gnb1, Gnb2, Gnb3, Gng10, Gng2, Gng3, Gng4, Gng7, Kcnj12, Kcnj2, Kcnj3, Kcnj4, Kcnj6, Kcnj9]	59.2593	16	REACTOME_10.02.2016	GO:7084277
WP-C5	Group48	Activation of G protein gated Potassium channels	3.8e-58	2.6e-08	[Gabbr1, Gabbr2, Gnb1, Gnb2, Gnb3, Gng10, Gng2, Gng3, Gng4, Gng7, Kcnj12, Kcnj2, Kcnj3, Kcnj4, Kcnj6, Kcnj9]	59.2593	16	REACTOME_10.02.2016	GO:7084278
WP-C5	Group48	G protein gated Potassium channels	3.8e-58	2.6e-08	[Gabbr1, Gabbr2, Gnb1, Gnb2, Gnb3, Gng10, Gng2, Gng3, Gng4, Gng7, Kcnj12, Kcnj2, Kcnj3, Kcnj4, Kcnj6, Kcnj9]	59.2593	16	REACTOME_10.02.2016	GO:7084279
WP-C5	Group48	Inwardly rectifying K+ channels	3.8e-58	1.8e-08	[Abcc8, Gabbr1, Gabbr2, Gnb1, Gnb2, Gnb3, Gng10, Gng2, Gng3, Gng4, Gng7, Kcnj11, Kcnj12, Kcnj2, Kcnj3, Kcnj4, Kcnj6, Kcnj9]	54.5455	18	REACTOME_10.02.2016	GO:7084280
WP-C5	Group48	Hypothetical Network for Drug Addiction	3.8e-58	2.9e-07	[Adcy1, Adcy8, Camk2b, Camk4, Gria2, Gria3, Gria4, Grin1, Grin2a, Grin2b, Grin2d, Grm1, Grm5, Map2k1, Prkaca, Prkce]	51.6129	16	WikiPathways_10.02.2016	GO:0001246
WP-C5	Group48	Alzheimers Disease	3.8e-58	3.2e-06	[App, Atp2a1, Atp2a2, Cacna1c, Cacna1d, Calml3, Cdk5, Cdk5r1, Gnaq, Grin1, Grin2a, Grin2b, Grin2d, Itpr1, Mapt, Mme, Plcb1, Plcb4, Ppp3ca, Ppp3cb, Ppp3cc, Ppp3r1, Ppp3r2, Ryr3, Snca]	33.3333	25	WikiPathways_10.02.2016	GO:0002075
WP-C5	Group48	Chemokine signaling pathway	3.8e-58	1.5e-05	[Adcy1, Adcy2, Adcy3, Adcy5, Adcy6, Adcy8, Adcy9, Adrbk1, Arrb1, Braf, Cx3cl1, Cxcl12, Gnai1, Gnai2, Gnai3, Gnb1, Gnb2, Gnb3, Gnb4, Gnb5, Gng10, Gng13, Gng2, Gng3, Gng4, Gng7, Gsk3a, Hras, Kras, Map2k1, Nras, Pak1, Plcb1, Plcb4, Prkaca, Prkacb, Prkcb, Prkcd, Prkcz, Ptk2b, Rasgrp2, Rock2, Shc2, Tiam1, Tiam2]	23.5602	45	WikiPathways_10.02.2016	GO:0002292
WP-C5	Group48	G Protein Signaling Pathways	3.8e-58	3.4e-29	[Adcy1, Adcy2, Adcy3, Adcy5, Adcy6, Adcy8, Adcy9, Akap10, Akap5, Akap6, Akap7, Calm1, Gna11, Gna12, Gna13, Gna14, Gnai1, Gnai2, Gnai3, Gnal, Gnao1, Gnaq, Gnaz, Gnb1, Gnb2, Gnb3, Gnb5, Gng10, Gng13, Gng3, Gng4, Gng7, Hras, Itpr1, Kcnj3, Kras, Nras, Pde1a, Pde1b, Pde4a, Pde4d, Pde7a, Pde7b, Pde8b, Ppp3ca, Ppp3cc, Prkaca, Prkacb, Prkar1b, Prkar2a, Prkar2b, Prkca, Prkcb, Prkcd, Prkce, Prkcg, Prkcz, S…	62.3656	58	WikiPathways_10.02.2016	GO:0000232
WP-C5	Group48	Myometrial Relaxation and Contraction Pathways	3.8e-58	2.5e-17	[Adcy1, Adcy2, Adcy3, Adcy5, Adcy6, Adcy8, Adcy9, Arrb1, Atp2a2, Cacnb3, Calm1, Camk2a, Camk2b, Camk2d, Camk2g, Crh, Dgkz, Gja1, Gnaq, Gnb1, Gnb2, Gnb3, Gnb4, Gnb5, Gng13, Gng2, Gng3, Gng4, Gng7, Gucy1a3, Igfbp6, Itpr1, Myl4, Pde4d, Plcd1, Prkaca, Prkacb, Prkar1b, Prkar2a, Prkar2b, Prkca, Prkcb, Prkcd, Prkce, Prkcg, Prkcz, Rgs14, Rgs17, Rgs19, Rgs2, Rgs20, Rgs6, Rgs7, Ryr1, Ryr2, Ryr3, Sfn, Slc8a…	38.9937	62	WikiPathways_10.02.2016	GO:0000385
WP-C5	Group48	Calcium Regulation in the Cardiac Cell	3.8e-58	1.5e-39	[Adcy1, Adcy2, Adcy3, Adcy5, Adcy6, Adcy8, Adcy9, Adra1b, Adrb1, Arrb1, Atp1a1, Atp1a2, Atp1a4, Atp1b1, Atp1b2, Atp2a2, Atp2b1, Atp2b2, Atp2b3, Atp2b4, Cacna1a, Cacna1b, Cacna1c, Cacna1d, Cacna1e, Cacnb1, Cacnb3, Calm1, Camk2a, Camk2b, Camk2d, Camk2g, Camk4, Casq2, Chrm1, Chrm2, Chrm3, Chrm4, Gja1, Gjb6, Gjc2, Gna11, Gnai1, Gnai2, Gnai3, Gnao1, Gnaq, Gnaz, Gnb1, Gnb2, Gnb3, Gnb4, Gnb5, Gng13, Gng…	56.3291	89	WikiPathways_10.02.2016	GO:0000553
WP-C5	Group49	Pyruvate metabolism	3.4e-08	7.2e-08	[Acat1, Acyp1, Acyp2, Aldh1b1, Dlat, Dld, Fh1, Grhpr, Hagh, Haghl, Ldhb, Ldhd, Mdh1, Mdh2, Me2, Me3, Pcx, Pdha1, Pdhb]	48.7179	19	KEGG_10.02.2016	GO:0000620
WP-C5	Group5	Adrenergic signaling in cardiomyocytes	4.3e-26	4.4e-17	[Adcy1, Adcy2, Adcy3, Adcy5, Adcy6, Adcy8, Adcy9, Adra1b, Adrb1, Atp1a1, Atp1a2, Atp1a3, Atp1a4, Atp1b1, Atp1b2, Atp2a2, Atp2b1, Atp2b2, Atp2b3, Atp2b4, Cacna1c, Cacna1d, Cacna2d1, Cacna2d2, Cacna2d3, Cacnb1, Cacnb2, Cacnb3, Cacnb4, Cacng2, Cacng3, Cacng7, Calm1, Calml3, Camk2a, Camk2b, Camk2d, Camk2g, Gnai1, Gnai2, Gnai3, Gnaq, Mapk11, Myl4, Plcb1, Plcb4, Ppp1r1a, Ppp2r1a, Ppp2r2c, Ppp2r5b, Ppp2…	39.4737	60	KEGG_10.02.2016	GO:0004261
WP-C5	Group5	Platelet calcium homeostasis	4.3e-26	2.7e-07	[Atp2a1, Atp2a2, Atp2b1, Atp2b2, Atp2b3, Atp2b4, Calm1, Itpr1, Slc8a1, Slc8a2, Slc8a3, Trpc3, Trpc6]	61.9048	13	REACTOME_10.02.2016	GO:7083570
WP-C5	Group5	Platelet homeostasis	4.3e-26	5.9e-08	[Atp2a1, Atp2a2, Atp2b1, Atp2b2, Atp2b3, Atp2b4, Calm1, Gna11, Gna14, Gnaq, Gnb1, Gng2, Itpr1, Pde1a, Pde1b, Pde2a, Slc8a1, Slc8a2, Slc8a3, Trpc3, Trpc6]	45.6522	21	REACTOME_10.02.2016	GO:7083571
WP-C5	Group5	Ion homeostasis	4.3e-26	3e-13	[Atp1a1, Atp1a2, Atp1a3, Atp1a4, Atp1b1, Atp1b2, Atp2a1, Atp2a2, Atp2b1, Atp2b2, Atp2b3, Atp2b4, Calm1, Camk2a, Camk2b, Camk2g, Fkbp1b, Fxyd6, Itpr1, Kcnj11, Prkaca, Ryr1, Ryr2, Ryr3, Slc8a1, Slc8a2, Slc8a3, Stim1]	57.1429	28	REACTOME_10.02.2016	GO:7083572
WP-C5	Group5	Cardiac conduction	4.3e-26	1.2e-18	[Atp1a1, Atp1a2, Atp1a3, Atp1a4, Atp1b1, Atp1b2, Atp2a1, Atp2a2, Atp2b1, Atp2b2, Atp2b3, Atp2b4, Cacna1c, Cacna1d, Cacna2d2, Cacna2d3, Cacnb1, Cacnb2, Cacnb3, Cacnb4, Cacng2, Cacng3, Cacng7, Calm1, Camk2a, Camk2b, Camk2g, Fkbp1b, Fxyd6, Itpr1, Kcnd1, Kcnh2, Kcnip2, Kcnip4, Kcnj11, Kcnj12, Kcnj2, Kcnj4, Kcnk1, Prkaca, Ryr1, Ryr2, Ryr3, Slc8a1, Slc8a2, Slc8a3, Stim1]	50.5376	47	REACTOME_10.02.2016	GO:7083573
WP-C5	Group5	Muscle contraction	4.3e-26	2.7e-12	[Actn2, Atp1a1, Atp1a2, Atp1a3, Atp1a4, Atp1b1, Atp1b2, Atp2a1, Atp2a2, Atp2b1, Atp2b2, Atp2b3, Atp2b4, Cacna1c, Cacna1d, Cacna2d2, Cacna2d3, Cacnb1, Cacnb2, Cacnb3, Cacnb4, Cacng2, Cacng3, Cacng7, Calm1, Camk2a, Camk2b, Camk2g, Fkbp1b, Fxyd6, Itpr1, Kcnd1, Kcnh2, Kcnip2, Kcnip4, Kcnj11, Kcnj12, Kcnj2, Kcnj4, Kcnk1, Myl4, Neb, Prkaca, Ryr1, Ryr2, Ryr3, Slc8a1, Slc8a2, Slc8a3, Stim1, Tmod1]	34.9315	51	REACTOME_10.02.2016	GO:7083574
WP-C5	Group5	Reduction of cytosolic Ca++ levels	4.3e-26	1.1e-06	[Atp2a1, Atp2a2, Atp2b1, Atp2b2, Atp2b3, Atp2b4, Calm1, Slc8a1, Slc8a2, Slc8a3]	71.4286	10	REACTOME_10.02.2016	GO:7084103
WP-C5	Group5	Ion transport by P-type ATPases	4.3e-26	4.4e-07	[Atp12a, Atp1a1, Atp1a2, Atp1a3, Atp1a4, Atp1b1, Atp1b2, Atp2a1, Atp2a2, Atp2b1, Atp2b2, Atp2b3, Atp2b4, Atp4a, Atp8a1, Calm1, Camk2a, Camk2b, Camk2g, Fxyd6]	42.5532	20	REACTOME_10.02.2016	GO:7084104
WP-C5	Group5	Ion channel transport	4.3e-26	2.5e-15	[Ano3, Ano4, Arhgef9, Asic1, Asic2, Atp12a, Atp1a1, Atp1a2, Atp1a3, Atp1a4, Atp1b1, Atp1b2, Atp2a1, Atp2a2, Atp2b1, Atp2b2, Atp2b3, Atp2b4, Atp4a, Atp6ap1, Atp6v0a1, Atp6v0c, Atp6v0d1, Atp6v1a, Atp6v1b1, Atp6v1b2, Atp6v1c1, Atp6v1d, Atp6v1e1, Atp6v1f, Atp6v1g2, Atp6v1h, Atp8a1, Calm1, Camk2a, Camk2b, Camk2g, Fkbp1b, Fxyd6, Gabra1, Gabra2, Gabra3, Gabra4, Gabra5, Gabrb1, Gabrb2, Gabrb3, Gabrg2, Ga…	35.1648	64	REACTOME_10.02.2016	GO:7084105
WP-C5	Group50	Amyotrophic lateral sclerosis (ALS)	0.00028	0.00055	[Cyct, Gria2, Grin1, Grin2a, Grin2b, Grin2d, Map2k6, Map3k5, Mapk11, Ppp3ca, Ppp3cb, Ppp3cc, Ppp3r1, Ppp3r2, Slc1a2, Tomm40l]	30.7692	16	KEGG_10.02.2016	GO:0005014
WP-C5	Group51	Long-term potentiation	2.3e-32	9.9e-18	[Adcy1, Adcy8, Araf, Braf, Cacna1c, Calm1, Calml3, Camk2a, Camk2b, Camk2d, Camk2g, Camk4, Gnaq, Gria2, Grin1, Grin2a, Grin2b, Grin2d, Grm1, Grm5, Hras, Itpr1, Kras, Map2k1, Nras, Plcb1, Plcb4, Ppp1r1a, Ppp3ca, Ppp3cb, Ppp3cc, Ppp3r1, Ppp3r2, Prkaca, Prkacb, Prkca, Prkcb, Prkcg]	57.5758	38	KEGG_10.02.2016	GO:0004720
WP-C5	Group51	Dopaminergic synapse	2.3e-32	3.8e-23	[Adcy5, Cacna1a, Cacna1b, Cacna1c, Cacna1d, Calm1, Calml3, Camk2a, Camk2b, Camk2d, Camk2g, Ddc, Gnai1, Gnai2, Gnai3, Gnal, Gnao1, Gnaq, Gnb1, Gnb2, Gnb3, Gnb4, Gnb5, Gng10, Gng13, Gng2, Gng3, Gng4, Gng7, Gria2, Gria3, Gria4, Grin2a, Grin2b, Gsk3a, Itpr1, Kcnj3, Kcnj6, Kcnj9, Kif5a, Kif5c, Maob, Mapk10, Mapk11, Mapk8, Mapk9, Plcb1, Plcb4, Ppp1r1b, Ppp2r1a, Ppp2r2c, Ppp2r5b, Ppp2r5e, Ppp3ca, Ppp3cb…	47.4074	64	KEGG_10.02.2016	GO:0004728
WP-C5	Group51	Cocaine addiction	2.3e-32	4e-08	[Adcy5, Cdk5, Cdk5r1, Ddc, Dlg4, Gnai1, Gnai2, Gnai3, Gria2, Grin1, Grin2a, Grin2b, Grin2d, Grm2, Grm3, Maob, Pdyn, Ppp1r1b, Prkaca, Prkacb, Slc18a2, Th]	44.898	22	KEGG_10.02.2016	GO:0005030
WP-C5	Group51	Amphetamine addiction	2.3e-32	1.8e-14	[Adcy5, Arc, Cacna1c, Cacna1d, Calm1, Calml3, Camk2a, Camk2b, Camk2d, Camk2g, Camk4, Ddc, Gria2, Gria3, Gria4, Grin1, Grin2a, Grin2b, Grin2d, Maob, Pdyn, Ppp1r1b, Ppp3ca, Ppp3cb, Ppp3cc, Ppp3r1, Ppp3r2, Prkaca, Prkacb, Prkca, Prkcb, Prkcg, Slc18a2, Stx1a, Th]	51.4706	35	KEGG_10.02.2016	GO:0005031
WP-C5	Group52	Neuroactive ligand-receptor interaction	1.6e-05	0.00087	[Adora2a, Adra1b, Adrb1, Chrm1, Chrm2, Chrm3, Chrm4, Chrnb2, Cnr1, Crhr2, Gabbr1, Gabbr2, Gabra1, Gabra2, Gabra3, Gabra4, Gabra5, Gabrb1, Gabrb2, Gabrb3, Gabrd, Gabrg1, Gabrg2, Gabrg3, Glra2, Gpr50, Gria2, Gria3, Gria4, Grid1, Grik1, Grik2, Grik3, Grik4, Grik5, Grin1, Grin2a, Grin2b, Grin2d, Grm1, Grm2, Grm3, Grm4, Grm5, Grm7, Grm8, Htr1b, Htr2a, Htr5a, Ntsr2, Oprd1, S1pr1, Tacr1, Thrb]	18.9474	54	KEGG_10.02.2016	GO:0004080
WP-C5	Group52	Nicotine addiction	1.6e-05	3.3e-14	[Cacna1a, Cacna1b, Chrnb2, Gabra1, Gabra2, Gabra3, Gabra4, Gabra5, Gabrb1, Gabrb2, Gabrb3, Gabrd, Gabrg1, Gabrg2, Gabrg3, Gria2, Gria3, Gria4, Grin1, Grin2a, Grin2b, Grin2d, Slc17a6, Slc17a7, Slc17a8, Slc32a1]	65	26	KEGG_10.02.2016	GO:0005033
WP-C5	Group52	Ligand-gated ion channel transport	1.6e-05	5e-06	[Arhgef9, Gabra1, Gabra2, Gabra3, Gabra4, Gabra5, Gabrb1, Gabrb2, Gabrb3, Gabrg2, Gabrg3, Glra2]	54.5455	12	REACTOME_10.02.2016	GO:7084261
WP-C5	Group52	GABA A receptor activation	1.6e-05	1.8e-08	[Arhgef9, Gabra1, Gabra2, Gabra3, Gabra4, Gabra5, Gabrb1, Gabrb2, Gabrb3, Gabrg2, Gabrg3]	84.6154	11	REACTOME_10.02.2016	GO:7084262
WP-C5	Group53	Central carbon metabolism in cancer	7.1e-05	0.00013	[Gls, Gls2, Hk1, Hk3, Hkdc1, Hras, Kras, Map2k1, Nras, Ntrk3, Pdha1, Pdhb, Pdk1, Pfkl, Pfkp, Pgam1, Pgam2, Pten, Sirt3, Slc2a1]	30.303	20	KEGG_10.02.2016	GO:0005230
WP-C5	Group54	Choline metabolism in cancer	2.4e-06	4.5e-06	[Dgkb, Dgkd, Dgke, Dgkh, Dgki, Dgkq, Dgkz, Gpcpd1, Hras, Kras, Map2k1, Mapk10, Mapk8, Mapk9, Nras, Pdpk1, Pip5k1b, Pip5k1c, Pla2g4e, Plpp3, Prkca, Prkcb, Prkcg, Rac3, Slc44a1, Slc44a2, Slc5a7, Tsc1, Wasf1, Wasf3]	29.703	30	KEGG_10.02.2016	GO:0005231
WP-C5	Group55	Cardiac muscle contraction	4.4e-20	5.4e-15	[Atp1a1, Atp1a2, Atp1a3, Atp1a4, Atp1b1, Atp1b2, Atp2a2, Cacna1c, Cacna1d, Cacna2d1, Cacna2d2, Cacna2d3, Cacnb1, Cacnb2, Cacnb3, Cacnb4, Cacng2, Cacng3, Cacng7, Cox4i1, Cox5a, Cox5b, Cox6a1, Cox6b1, Cox6c, Cox7a2, Cox7a2l, Cyc1, Myl4, Ryr2, Slc8a1, Slc9a1, Uqcr10, Uqcr11, Uqcrb, Uqcrc1, Uqcrc2, Uqcrfs1, Uqcrq]	48.75	39	KEGG_10.02.2016	GO:0004260
WP-C5	Group55	Adrenergic signaling in cardiomyocytes	4.4e-20	4.4e-17	[Adcy1, Adcy2, Adcy3, Adcy5, Adcy6, Adcy8, Adcy9, Adra1b, Adrb1, Atp1a1, Atp1a2, Atp1a3, Atp1a4, Atp1b1, Atp1b2, Atp2a2, Atp2b1, Atp2b2, Atp2b3, Atp2b4, Cacna1c, Cacna1d, Cacna2d1, Cacna2d2, Cacna2d3, Cacnb1, Cacnb2, Cacnb3, Cacnb4, Cacng2, Cacng3, Cacng7, Calm1, Calml3, Camk2a, Camk2b, Camk2d, Camk2g, Gnai1, Gnai2, Gnai3, Gnaq, Mapk11, Myl4, Plcb1, Plcb4, Ppp1r1a, Ppp2r1a, Ppp2r2c, Ppp2r5b, Ppp2…	39.4737	60	KEGG_10.02.2016	GO:0004261
WP-C5	Group55	Arrhythmogenic right ventricular cardiomyopathy (ARVC)	4.4e-20	0.00025	[Actn1, Actn2, Actn4, Atp2a2, Cacna1c, Cacna1d, Cacna2d1, Cacna2d2, Cacna2d3, Cacnb1, Cacnb2, Cacnb3, Cacnb4, Cacng2, Cacng3, Cacng7, Ctnna2, Gja1, Lama2, Ryr2, Slc8a1]	28.3784	21	KEGG_10.02.2016	GO:0005412
WP-C5	Group55	Dilated cardiomyopathy	4.4e-20	3.3e-05	[Adcy1, Adcy2, Adcy3, Adcy5, Adcy6, Adcy8, Adcy9, Adrb1, Atp2a2, Cacna1c, Cacna1d, Cacna2d1, Cacna2d2, Cacna2d3, Cacnb1, Cacnb2, Cacnb3, Cacnb4, Cacng2, Cacng3, Cacng7, Lama2, Prkaca, Prkacb, Ryr2, Slc8a1]	28.8889	26	KEGG_10.02.2016	GO:0005414
WP-C5	Group55	PKA activation	4.4e-20	1.2e-08	[Adcy1, Adcy2, Adcy3, Adcy5, Adcy6, Adcy8, Adcy9, Prkaca, Prkacb, Prkar1b, Prkar2a, Prkar2b]	80	12	REACTOME_10.02.2016	GO:7083524
WP-C5	Group55	PKA-mediated phosphorylation of CREB	4.4e-20	1.2e-08	[Adcy1, Adcy2, Adcy3, Adcy5, Adcy6, Adcy8, Adcy9, Prkaca, Prkacb, Prkar1b, Prkar2a, Prkar2b]	80	12	REACTOME_10.02.2016	GO:7083525
WP-C5	Group55	PKA activation in glucagon signalling	4.4e-20	3.9e-08	[Adcy1, Adcy2, Adcy3, Adcy5, Adcy6, Adcy8, Adcy9, Prkaca, Prkacb, Prkar1b, Prkar2a, Prkar2b]	75	12	REACTOME_10.02.2016	GO:7083526
WP-C5	Group55	Phase 2 - plateau phase	4.4e-20	5.8e-05	[Cacna1c, Cacna1d, Cacna2d2, Cacna2d3, Cacnb1, Cacnb2, Cacnb3, Cacnb4, Cacng2, Cacng3, Cacng7]	47.8261	11	REACTOME_10.02.2016	GO:7084532
WP-C5	Group55	Phase 1 - inactivation of fast Na+ channels	4.4e-20	9.1e-07	[Cacna1c, Cacna1d, Cacna2d2, Cacna2d3, Cacnb1, Cacnb2, Cacnb3, Cacnb4, Cacng2, Cacng3, Cacng7, Kcnd1, Kcnip2, Kcnip4]	53.8462	14	REACTOME_10.02.2016	GO:7084533
WP-C5	Group55	Phase 0 - rapid depolarisation	4.4e-20	6.2e-06	[Cacna1c, Cacna1d, Cacna2d2, Cacna2d3, Cacnb1, Cacnb2, Cacnb3, Cacnb4, Cacng2, Cacng3, Cacng7]	57.8947	11	REACTOME_10.02.2016	GO:7084534
WP-C5	Group56	Metabolism	2.9e-20	7.4e-20	[Aass, Abcc8, Abhd14b, Acat1, Ache, Aco2, Acot10, Acot13, Acot7, Acot9, Acsl1, Acsl6, Adcy1, Adcy2, Adcy3, Adcy5, Adcy6, Adcy8, Adcy9, Adssl1, Agk, Agpat1, Ak1, Ak4, Ak5, Ak7, Aldh1b1, Aldh3b1, Aldoa, Aldoart1, Aldoart2, Aldob, Arf1, Arsg, Arsj, Asah2, Aspa, Ass1, Atp5a1, Atp5b, Atp5c1, Atp5d, Atp5e, Atp5f1, Atp5h, Atp5j, Atp5j2, Atp5k, Atp5l, Atp5s, Auh, Azin2, Bcat1, Bdh1, Bphl, Cacna1a, Cacna1…	19.4495	318	REACTOME_10.02.2016	GO:7083261
WP-C5	Group57	TP53 Regulates Metabolic Genes	1.2e-05	2.1e-05	[Cox18, Cox4i1, Cox5a, Cox5b, Cox6a1, Cox6b1, Cox6c, Cox7a2l, Gls, Gls2, Gpi1, Ndufa4, Prdx5, Prkaa2, Prkab2, Prkag2, Sfn, Tsc1, Ywhab, Ywhag, Ywhah, Ywhaq, Ywhaz]	31.5068	23	REACTOME_10.02.2016	GO:7083271
WP-C5	Group57	Transcriptional Regulation by TP53	1.2e-05	2.1e-05	[Cox18, Cox4i1, Cox5a, Cox5b, Cox6a1, Cox6b1, Cox6c, Cox7a2l, Gls, Gls2, Gpi1, Ndufa4, Prdx5, Prkaa2, Prkab2, Prkag2, Sfn, Tsc1, Ywhab, Ywhag, Ywhah, Ywhaq, Ywhaz]	31.5068	23	REACTOME_10.02.2016	GO:7083272
WP-C5	Group58	Glycolysis / Gluconeogenesis	1.5e-09	4.2e-05	[Aldh1b1, Aldh3b1, Aldoa, Aldoart1, Aldob, Dlat, Dld, Eno2, Gapdh, Gpi1, Hk1, Hk3, Hkdc1, Ldhb, Pdha1, Pdhb, Pfkl, Pfkp, Pgam1, Pgam2, Tpi1]	31.8182	21	KEGG_10.02.2016	GO:0000010
WP-C5	Group58	Fructose and mannose metabolism	1.5e-09	0.00075	[Aldoa, Aldoart1, Aldob, Fpgt, Hk1, Hk3, Hkdc1, Khk, Pfkl, Pfkp, Pmm1, Tpi1]	35.2941	12	KEGG_10.02.2016	GO:0000051
WP-C5	Group58	Gluconeogenesis	1.5e-09	9.9e-09	[Aldoa, Aldoart1, Aldoart2, Aldob, Eno2, Gapdh, Got1, Got2, Gpi1, Mdh1, Mdh2, Pcx, Pgam1, Pgam2, Slc25a11, Slc25a12, Slc25a13, Tpi1]	56.25	18	REACTOME_10.02.2016	GO:7083258
WP-C5	Group58	Glucose metabolism	1.5e-09	2.6e-07	[Aldoa, Aldoart1, Aldoart2, Aldob, Calm1, Eno2, Gapdh, Got1, Got2, Gpi1, Hk1, Hk3, Mdh1, Mdh2, Pcx, Pfkl, Pfkp, Pgam1, Pgam2, Phkg1, Pygl, Pygm, Slc25a11, Slc25a12, Slc25a13, Tpi1]	36.6197	26	REACTOME_10.02.2016	GO:7083259
WP-C5	Group58	Glycolysis	1.5e-09	7.7e-06	[Aldoa, Aldoart1, Aldoart2, Aldob, Eno2, Gapdh, Gpi1, Hk1, Hk3, Pfkl, Pfkp, Pgam1, Pgam2, Tpi1]	46.6667	14	REACTOME_10.02.2016	GO:7083279
WP-C5	Group58	Glycolysis and Gluconeogenesis	1.5e-09	9.1e-12	[Aldoa, Aldob, Dlat, Dld, Eno2, Gapdh, Got1, Got2, Gpi1, Hk1, Hk3, Ldhb, Mdh1, Mdh2, Mpc1, Mpc2, Pcx, Pdha1, Pdhb, Pdhx, Pfkl, Pfkp, Pgam1, Pgam2, Slc2a1, Slc2a3, Tpi1]	52.9412	27	WikiPathways_10.02.2016	GO:0000157
WP-C5	Group59	Ras signaling pathway	2.7e-07	5.2e-07	[Arf6, Calm1, Calml3, Efna3, Fgf12, Fgf13, Fgf14, Gnb1, Gnb2, Gnb3, Gnb4, Gnb5, Gng10, Gng13, Gng2, Gng3, Gng4, Gng7, Grin1, Grin2a, Grin2b, Hras, Kras, Ksr2, Map2k1, Mapk10, Mapk8, Mapk9, Mras, Nras, Pak1, Pak3, Pak6, Pak7, Pla2g4e, Prkaca, Prkacb, Prkca, Prkcb, Prkcg, Rac3, Rala, Ralb, Ralbp1, Rapgef5, Rasal1, Rasal2, Rasgrf1, Rasgrf2, Rasgrp1, Rasgrp2, Rassf5, Rin1, Shc2, Syngap1, Tiam1]	24.2424	56	KEGG_10.02.2016	GO:0004014
WP-C5	Group6	Formation of ATP by chemiosmotic coupling	1.3e-07	2.6e-07	[Atp5a1, Atp5b, Atp5c1, Atp5d, Atp5e, Atp5f1, Atp5h, Atp5j, Atp5j2, Atp5k, Atp5l, Atp5s]	66.6667	12	REACTOME_10.02.2016	GO:7083667
WP-C5	Group7	Phospholipase D signaling pathway	5e-12	9.9e-12	[Adcy1, Adcy2, Adcy3, Adcy5, Adcy6, Adcy8, Adcy9, Agpat1, Arf1, Arf6, Cyth1, Cyth2, Cyth3, Dgkb, Dgkd, Dgke, Dgkh, Dgki, Dgkq, Dgkz, Dnm1, Dnm2, Dnm3, Gna12, Gna13, Grm1, Grm2, Grm3, Grm4, Grm5, Grm7, Grm8, Hras, Kras, Map2k1, Mras, Nras, Pip5k1b, Pip5k1c, Pla2g4e, Plcb1, Plcb4, Plpp3, Prkca, Ptk2b, Rala, Ralb, Rapgef4, Shc2, Tsc1]	34.2466	50	KEGG_10.02.2016	GO:0004072
WP-C5	Group8	Signaling by Rho GTPases	2.4e-05	0.00028	[Abi1, Abr, Arhgap20, Arhgap23, Arhgap26, Arhgap32, Arhgap33, Arhgap39, Arhgap44, Arhgef11, Arhgef9, Arpc1a, Baiap2, Brk1, Calm1, Cdh1, Cit, Clip1, Cyfip2, Daam1, Dlc1, Dlg4, Gdi1, Itsn1, Kalrn, Kif2a, Kif5a, Klc2, Lin7b, Mcf2l, Nckap1, Nckipsd, Ndel1, Ngef, Ocrl, Ophn1, Pak1, Pak3, Pdpk1, Pfn2, Ppp1r12b, Ppp1r14a, Ppp2r1a, Ppp2r5b, Ppp2r5e, Rac3, Ralbp1, Rhob, Rhobtb1, Rhobtb2, Rhof, Rhog, Rhot1…	18.7675	67	REACTOME_10.02.2016	GO:7083388
WP-C5	Group8	G alpha (12/13) signalling events	2.4e-05	0.00013	[Abr, Adra1b, Arhgef11, Arhgef9, Gna12, Gna13, Gnb1, Gng2, Itsn1, Kalrn, Mcf2l, Ngef, Rhob, Rhog, Rock2, Tiam1, Tiam2, Trio]	32.1429	18	REACTOME_10.02.2016	GO:7083553
WP-C5	Group8	Rho GTPase cycle	2.4e-05	4.9e-05	[Abr, Arhgap20, Arhgap23, Arhgap26, Arhgap32, Arhgap33, Arhgap39, Arhgap44, Arhgef11, Arhgef9, Dlc1, Gdi1, Itsn1, Kalrn, Mcf2l, Ngef, Ocrl, Ophn1, Rac3, Ralbp1, Rhob, Rhobtb1, Rhobtb2, Rhof, Rhog, Rhot1, Srgap3, Stard8, Tiam1, Tiam2, Trio]	26.0504	31	REACTOME_10.02.2016	GO:7083857
WP-C5	Group9	Transport of inorganic cations/anions and amino acids/oligopeptides	5.8e-06	1e-05	[Calm1, Slc12a4, Slc12a5, Slc12a6, Slc17a6, Slc17a7, Slc17a8, Slc1a1, Slc1a2, Slc1a3, Slc1a6, Slc24a2, Slc24a4, Slc32a1, Slc36a1, Slc43a2, Slc4a10, Slc4a3, Slc4a8, Slc6a15, Slc6a20a, Slc7a10, Slc7a11, Slc7a8, Slc8a1, Slc8a2, Slc8a3, Slc9a1, Slc9a5]	29	29	REACTOME_10.02.2016	GO:7083988
PP-C1	Group0	Ribosome biogenesis in eukaryotes	0.00089	0.002	[Dkc1, Drosha, Fbl, Gnl3, Mdn1, Nob1, Nop56, Rexo1, Rrp7a, Tcof1, Utp18, Wdr75, Xrn2]	15.6627	13	KEGG_10.02.2016	GO:0003008
PP-C1	Group1	HDMs demethylate histones	0.012	0.031	[Hist1h3a, Kdm1b, Kdm2b, Kdm3a, Kdm3b, Kdm5c, Phf2]	14.5833	7	REACTOME_10.02.2016	GO:7084470
PP-C1	Group10	PluriNetWork	4.7e-12	4.6e-11	[Apc, Atrx, Brca1, Cad, Cd44, Chd4, Ctr9, Dnmt1, Dnmt3a, Ehmt2, Ep300, Ep400, Ezh2, Gab1, Gatad2a, Hcfc1, Hells, Insr, Irs1, Kdm3a, Kdm5c, Kmt2d, Leo1, Mta1, Mtor, Myc, Ncl, Nfkb1, Pbrm1, Pml, Psen1, Rest, Rif1, Rock1, Sall1, Sin3a, Smarca4, Smarca5, Smarcad1, Smarcc1, Sos1, Ssrp1, Terf2, Trim24, Trim28, Uhrf1, Zfp219, Zmym2]	16.2712	48	WikiPathways_10.02.2016	GO:0001763
PP-C1	Group11	Splicing factor NOVA regulated synpatic proteins	0.0096	0.019	[Chl1, Clasp1, Epb41l2, Map4, Rap1gap, Snw1, Terf2ip]	16.6667	7	WikiPathways_10.02.2016	GO:0001983
PP-C1	Group12	miRNA regulation of DNA Damage Response	0.0098	0.02	[Abl1, Atrip, Brca1, Cdk4, Chek1, Pml, Rb1, Rfc1, Tlk2]	13.8462	9	WikiPathways_10.02.2016	GO:0002087
PP-C1	Group13	XPodNet - protein-protein interactions in the podocyte expanded by STRING	0.0026	0.0058	[Abl1, Adcyap1r1, Akt3, Apc, Arhgap33, Baiap2, Brd7, Cdc42ep1, Cdc42ep4, Cdk17, Cdk4, Cdk5rap2, Chn2, Ctnna1, Ctnnd1, Dock4, Eif4enif1, Ep300, Eps8, F11r, Fadd, Frs2, Gab1, Gab2, Gigyf1, Id2, Inpp5d, Insr, Irs1, Itga6, Lyn, Map2, Map4k4, Mef2a, Mpdz, Mtor, Myh9, Nes, Nf2, Pak2, Palld, Pard3, Pde3a, Psen1, Ptpn12, Ptpro, Pxn, Racgap1, Raver1, Rtkn, Scrib, Sh3bp1, Sh3kbp1, Smarca4, Sorbs1, Sos1, Tj…	7.54491	63	WikiPathways_10.02.2016	GO:0002309
PP-C1	Group14	TNF-alpha NF-kB Signaling Pathway	0.011	0.026	[Actl6a, Casp8ap2, Cd3eap, Fadd, Fbl, Gab1, Gtf2i, Mark2, Nfkb1, Papola, Pml, Rpl30, Rpl4, Smarca4, Smarcc1, Smarcc2, Tab2, Tab3]	9.52381	18	WikiPathways_10.02.2016	GO:0000246
PP-C1	Group15	Delta-Notch Signaling Pathway	0.013	0.031	[Adam17, Ep300, Jun, Ncor1, Ncor2, Psen1, Sin3a, Snw1, Spen, Tle1]	11.9048	10	WikiPathways_10.02.2016	GO:0000265
PP-C1	Group16	Mecp2 and Associated Rett Syndrome	0.0012	0.0029	[Arhgef26, Ezh2, Hnrnpf, Myt1, Ncor1, Prpf3, Rest, Sin3a, Ybx1]	19.5652	9	WikiPathways_10.02.2016	GO:0002910
PP-C1	Group17	Transcriptional misregulation in cancer	0.013	0.031	[Aff1, Cd86, Dot1l, Etv6, Hist1h3a, Id2, Jmjd1c, Kmt2a, Mllt1, Myc, Ncor1, Nfkb1, Pml, Runx1, Sin3a, Whsc1, Zeb1]	9.49721	17	KEGG_10.02.2016	GO:0005202
PP-C1	Group18	mRNA processing	6.8e-19	9e-18	[1110037F02Rik, Acin1, Bclaf1, Brca1, Ciz1, Clasrp, Cpeb4, Cstf2, Cstf3, Ddx20, Ddx21, Ddx24, Dhx16, Dhx8, Eif3b, Eif4g2, Fbl, G3bp1, Hnrnpa1, Hnrnpa2b1, Hnrnpab, Hnrnpc, Hnrnpf, Hnrnpk, Hnrnpm, Htatsf1, Ilf3, Mak16, Myef2, Ncl, Nelfe, Nol8, Npm1, Papola, Polr2a, Prpf3, Prpf4b, Pum2, Rad21, Raly, Raver1, Rbm12b1, Rbm12b2, Rbm14, Rbm15b, Rbm17, Rbm22, Rbm25, Rbm26, Rbm3, Rbm33, Rbm39, Rbm6, Rbm7, …	16.4147	76	WikiPathways_10.02.2016	GO:0000310
PP-C1	Group19	IL-6 signaling Pathway	0.0037	0.0074	[Eif4ebp1, Ep300, Gab1, Gab2, Inpp5d, Jun, Lyn, Nfkb1, Ppp2r5c, Pxn, Rb1, Sos1, Stat5b]	13.1313	13	WikiPathways_10.02.2016	GO:0000387
PP-C1	Group2	RMTs methylate histone arginines	0.013	0.03	[Actl6a, Arid1a, Cdk4, Dnmt3a, Hist1h3a, Pbrm1, Smarca4, Smarcc1, Smarcc2]	12.6761	9	REACTOME_10.02.2016	GO:7084473
PP-C1	Group20	Diurnally Regulated Genes with Circadian Orthologs	0.017	0.031	[Btg1, Cbx3, Eif4g2, Etv6, Tab2, Vapa, Zfr]	14.5833	7	WikiPathways_10.02.2016	GO:0001268
PP-C1	Group20	Exercise-induced Circadian Regulation	0.017	0.034	[Btg1, Cbx3, Eif4g2, Etv6, Tab2, Vapa, Zfr]	14.2857	7	WikiPathways_10.02.2016	GO:0000544
PP-C1	Group21	Signal Transduction of S1P Receptor	0.0087	0.017	[Akt3, Mapk6, Plcb3, Racgap1, S1pr2]	22.7273	5	WikiPathways_10.02.2016	GO:0000057
PP-C1	Group22	FAS pathway and Stress induction of HSP regulation	0.012	0.031	[Fadd, Jun, Lmnb1, Lmnb2, Pak2, Rb1]	16.2162	6	WikiPathways_10.02.2016	GO:0000571
PP-C1	Group23	EGFR1 Signaling Pathway	0.011	0.024	[Ctnnd1, Eps15l1, Eps8, Gab1, Gab2, Jun, Jund, Myc, Prkd1, Ptpn12, Pxn, Sh3kbp1, Sin3a, Sos1, Stat5b, Usp6nl, Wnk1]	9.82659	17	WikiPathways_10.02.2016	GO:0000572
PP-C1	Group24	Integrin-mediated Cell Adhesion	0.014	0.035	[Akt3, Dock1, Itga6, Mapk6, Pak2, Pxn, Rock1, Sorbs1, Sos1, Vasp, Zyx]	11.1111	11	WikiPathways_10.02.2016	GO:0000006
PP-C1	Group25	Insulin Signaling	0.01	0.022	[Arhgap33, Eif4ebp1, Flot2, Gab1, Insr, Irs1, Jun, Map3k11, Map4k4, Map4k5, Mapk6, Mtor, Prkaa1, Snap23, Sorbs1, Sos1]	10.1911	16	WikiPathways_10.02.2016	GO:0000065
PP-C1	Group26	Wnt Signaling Pathway and Pluripotency	0.013	0.03	[Apc, Cd44, Ctnnd1, Ep300, Jun, Myc, Ppp2r5c, Prkd1, Racgap1, Tcf4, Zbtb33]	11.4583	11	WikiPathways_10.02.2016	GO:0000723
PP-C1	Group27	Viral carcinogenesis	0.016	0.042	[Cdc20, Cdk4, Chd4, Chek1, Ep300, Gtf2e2, Hdac5, Hdac7, Hnrnpk, Irf3, Irf9, Jun, Lyn, Nfkb1, Pxn, Rb1, Rbl1, Scrib, Snw1, Stat5b]	8.62069	20	KEGG_10.02.2016	GO:0005203
PP-C1	Group28	ErbB signaling pathway	0.00092	0.0073	[Abl1, Abl2, Akt3, Eif4ebp1, Gab1, Jun, Mtor, Myc, Pak2, Shc4, Sos1, Stat5b]	13.7931	12	KEGG_10.02.2016	GO:0004012
PP-C1	Group28	Chronic myeloid leukemia	0.00092	0.006	[Abl1, Akt3, Cdk4, Gab2, Myc, Nfkb1, Rb1, Runx1, Shc4, Sos1, Stat5b]	15.0685	11	KEGG_10.02.2016	GO:0005220
PP-C1	Group28	Acute myeloid leukemia	0.00092	0.01	[Akt3, Eif4ebp1, Mtor, Myc, Nfkb1, Pml, Runx1, Sos1, Stat5b]	15.7895	9	KEGG_10.02.2016	GO:0005221
PP-C1	Group28	ErbB signaling pathway	0.00092	0.01	[Abl1, Akt3, Eif4ebp1, Gab1, Jun, Mtor, Myc, Sos1]	17.0213	8	WikiPathways_10.02.2016	GO:0001261
PP-C1	Group29	Mus musculus biological processes	0.01	0.022	[Brca1, Cdk11b, Cdk4, Dido1, Dnmt1, Ep300, Hist1h3a, Lmnb1, Med1, Med19, Ncoa2, Ncor2, Rad21, Sin3a, Smarca5, Stat5b, Syne1, Syne2, Terf2, Terf2ip]	9.38967	20	REACTOME_10.02.2016	GO:5334727
PP-C1	Group3	Formation of the beta-catenin:TCF transactivating complex	0.0021	0.01	[Bcl9, Bcl9l, Ep300, Hist1h3a, Kmt2d, Leo1, Smarca4, Tle1, Tle3]	15.7895	9	REACTOME_10.02.2016	GO:7083914
PP-C1	Group3	Deactivation of the beta-catenin transactivating complex	0.0021	0.0048	[Apc, Bcl9, Bcl9l, Chd8, Kmt2d, Sox6, Tle1, Tle3]	20	8	REACTOME_10.02.2016	GO:7084478
PP-C1	Group30	DNA replication	1.5e-14	0.0022	[Lig1, Mcm2, Mcm3, Mcm6, Pola1, Pola2, Pold3, Rfc1]	22.8571	8	KEGG_10.02.2016	GO:0003030
PP-C1	Group30	Cell cycle	1.5e-14	0.0016	[Abl1, Anapc1, Bub1b, Cdc20, Cdk4, Cdk7, Chek1, Ep300, Espl1, Mcm2, Mcm3, Mcm6, Myc, Rad21, Rb1, Rbl1, Tfdp1]	13.6	17	KEGG_10.02.2016	GO:0004110
PP-C1	Group30	DNA Replication	1.5e-14	0.048	[Gmnn, Lig1, Mcm2, Mcm3, Mcm6, Pola1, Pola2, Pold3, Psmd9, Rb1, Rfc1]	10.4762	11	REACTOME_10.02.2016	GO:7083220
PP-C1	Group30	S Phase	1.5e-14	0.0033	[Cdk4, Cdk7, Esco2, Lig1, Mcm2, Mcm3, Mcm6, Pds5b, Pola1, Pola2, Pold3, Psmd9, Rad21, Rb1, Rfc1, Wapl]	13.0081	16	REACTOME_10.02.2016	GO:7083227
PP-C1	Group30	Activation of the pre-replicative complex	1.5e-14	0.04	[Mcm2, Mcm3, Mcm6, Pola1, Pola2]	17.2414	5	REACTOME_10.02.2016	GO:7083228
PP-C1	Group30	Mitotic G1-G1/S phases	1.5e-14	0.038	[Cdk4, Cdk7, Lin52, Lin9, Mcm2, Mcm3, Mcm6, Pola1, Pola2, Psmd9, Rb1, Rbl1, Tfdp1]	10.1562	13	REACTOME_10.02.2016	GO:7083230
PP-C1	Group30	DNA strand elongation	1.5e-14	0.025	[Lig1, Pola1, Pola2, Pold3, Rfc1]	20	5	REACTOME_10.02.2016	GO:7083237
PP-C1	Group30	Lagging Strand Synthesis	1.5e-14	0.014	[Lig1, Pola1, Pola2, Pold3, Rfc1]	23.8095	5	REACTOME_10.02.2016	GO:7083238
PP-C1	Group30	Activation of ATR in response to replication stress	1.5e-14	0.031	[Atrip, Chek1, Clspn, Mcm2, Mcm3, Mcm6]	16.2162	6	REACTOME_10.02.2016	GO:7083255
PP-C1	Group30	Resolution of Abasic Sites (AP sites)	1.5e-14	0.019	[Lig1, Lig3, Parg, Pold3, Rfc1, Xrcc1]	18.75	6	REACTOME_10.02.2016	GO:7083358
PP-C1	Group30	Base Excision Repair	1.5e-14	0.021	[Lig1, Lig3, Parg, Pold3, Rfc1, Xrcc1]	18.1818	6	REACTOME_10.02.2016	GO:7083359
PP-C1	Group30	DNA Repair	1.5e-14	1.3e-07	[Abl1, Actl6a, Atrip, Baz1b, Brca1, Cdk7, Chek1, Clspn, Ep300, Ercc6, Eya3, Gps1, Hist1h3a, Ino80c, Lig1, Lig3, Msh6, Mus81, Nfrkb, Parg, Pold3, Polr2a, Ppp4r2, Rad51ap1, Rev1, Rfc1, Rif1, Rnf168, Slx4, Smarca5, Tcea1, Tdp1, Timeless, Topbp1, Trim25, Trp53bp1, Ufd1l, Whsc1, Xrcc1]	14.2336	39	REACTOME_10.02.2016	GO:7083360
PP-C1	Group30	Nucleotide Excision Repair	1.5e-14	0.0044	[Actl6a, Cdk7, Ep300, Ercc6, Gps1, Ino80c, Lig1, Lig3, Nfrkb, Pold3, Polr2a, Rfc1, Tcea1, Xrcc1]	13.5922	14	REACTOME_10.02.2016	GO:7083469
PP-C1	Group30	Extension of Telomeres	1.5e-14	0.0067	[Dkc1, Lig1, Pola1, Pola2, Pold3, Rfc1]	24	6	REACTOME_10.02.2016	GO:7083650
PP-C1	Group30	Telomere Maintenance	1.5e-14	0.0049	[Dkc1, Hist1h3a, Lig1, Pola1, Pola2, Pold3, Rfc1, Terf2, Terf2ip]	18	9	REACTOME_10.02.2016	GO:7083651
PP-C1	Group30	Chromosome Maintenance	1.5e-14	1.9e-06	[Cenpa, Cenpc1, Cenpl, Dkc1, Hist1h3a, Hjurp, Lig1, Mis18bp1, Npm1, Oip5, Pola1, Pola2, Pold3, Rfc1, Rsf1, Smarca5, Terf2, Terf2ip]	22.2222	18	REACTOME_10.02.2016	GO:7083652
PP-C1	Group30	Telomere C-strand (Lagging Strand) Synthesis	1.5e-14	0.02	[Lig1, Pola1, Pola2, Pold3, Rfc1]	21.7391	5	REACTOME_10.02.2016	GO:7083770
PP-C1	Group30	Transcription-Coupled Nucleotide Excision Repair (TC-NER)	1.5e-14	0.0083	[Cdk7, Ep300, Ercc6, Gps1, Lig1, Lig3, Pold3, Polr2a, Rfc1, Tcea1, Xrcc1]	14.2857	11	REACTOME_10.02.2016	GO:7084609
PP-C1	Group30	Gap-filling DNA repair synthesis and ligation in TC-NER	1.5e-14	0.0069	[Cdk7, Ep300, Ercc6, Lig1, Lig3, Pold3, Polr2a, Rfc1, Tcea1, Xrcc1]	15.625	10	REACTOME_10.02.2016	GO:7084611
PP-C1	Group30	DNA Replication	1.5e-14	0.0053	[Gmnn, Mcm2, Mcm3, Mcm6, Pola1, Pola2, Pold3, Rfc1]	19.5122	8	WikiPathways_10.02.2016	GO:0000150
PP-C1	Group30	G1 to S cell cycle control	1.5e-14	0.0053	[Cdk4, Cdk7, Mcm2, Mcm3, Mcm6, Myc, Pola2, Rb1, Rbl1, Tfdp1]	16.3934	10	WikiPathways_10.02.2016	GO:0000413
PP-C1	Group31	DNA Damage/Telomere Stress Induced Senescence	0.0097	0.034	[Ep400, Hist1h3a, Hmga1, Lmnb1, Rb1, Terf2, Terf2ip]	14.2857	7	REACTOME_10.02.2016	GO:7083249
PP-C1	Group31	Cellular Senescence	0.0097	0.02	[Anapc1, Cbx8, Cdk4, Ehmt2, Ep400, Ezh2, Hist1h3a, Hmga1, Jun, Lmnb1, Nfkb1, Phc3, Rb1, Terf2, Terf2ip]	10.7143	15	REACTOME_10.02.2016	GO:7083250
PP-C1	Group32	mRNA surveillance pathway	0.013	0.03	[Acin1, Casc3, Cstf2, Cstf3, Hbs1l, Papola, Pcf11, Pnn, Ppp2r5c, Srrm1, Sympk]	11.4583	11	KEGG_10.02.2016	GO:0003015
PP-C1	Group33	Spliceosome	5.6e-18	9.3e-10	[Acin1, Cdc5l, Dhx16, Dhx8, Hnrnpa1, Hnrnpc, Hnrnpk, Hnrnpm, Prpf3, Prpf31, Prpf38b, Rbm17, Rbm22, Rbm25, Rbmx, Rbmxl1, Sf3b1, Sf3b2, Snw1, Srsf1, Srsf5, Srsf6, Srsf9, Thoc1, Thoc2, Tra2a, Tra2b, U2af2, Usp39]	21.6418	29	KEGG_10.02.2016	GO:0003040
PP-C1	Group33	Gene Expression	5.6e-18	1.7e-13	[Aebp2, Ago2, Baz1b, Bdp1, Brf1, Casc3, Cbx3, Ccnk, Cd3eap, Cdc5l, Cdk5rap2, Cdk7, Chd4, Clns1a, Cnot2, Cstf2, Cstf3, Ddx20, Ddx21, Dek, Dnmt1, Dnmt3a, Drosha, Eef2, Ehmt2, Eif3b, Eif3c, Eif4b, Eif4ebp1, Eif4g1, Ep300, Ercc6, Ezh2, Gatad2a, Gtf2e2, Gtf3c2, Hist1h3a, Hnrnpa1, Hnrnpa2b1, Hnrnpc, Hnrnpf, Hnrnpk, Hnrnpm, Med1, Mta1, Mtor, Mybbp1a, Ncor1, Ncor2, Ndc1, Nelfb, Nelfe, Nup214, Nup35, Nup9…	11.7506	98	REACTOME_10.02.2016	GO:7083274
PP-C1	Group33	Processing of Capped Intron-Containing Pre-mRNA	5.6e-18	2.4e-10	[Cdc5l, Cstf2, Cstf3, Hnrnpa1, Hnrnpa2b1, Hnrnpc, Hnrnpf, Hnrnpk, Hnrnpm, Ndc1, Nup214, Nup35, Nup93, Papola, Pcf11, Polr2a, Pom121, Prpf3, Prpf31, Ranbp2, Rbmx, Rnpc3, Sf3b1, Sf3b2, Srrm1, Srsf1, Srsf11, Srsf5, Srsf6, Srsf9, Tpr, U2af2, Usp39, Ybx1]	20.1183	34	REACTOME_10.02.2016	GO:7083324
PP-C1	Group33	mRNA Splicing - Major Pathway	5.6e-18	5e-08	[Cdc5l, Cstf2, Cstf3, Hnrnpa1, Hnrnpa2b1, Hnrnpc, Hnrnpf, Hnrnpk, Hnrnpm, Papola, Pcf11, Polr2a, Prpf3, Prpf31, Rbmx, Sf3b1, Sf3b2, Srrm1, Srsf1, Srsf11, Srsf5, Srsf6, Srsf9, U2af2, Usp39, Ybx1]	20	26	REACTOME_10.02.2016	GO:7083325
PP-C1	Group33	mRNA Splicing	5.6e-18	3.2e-08	[Cdc5l, Cstf2, Cstf3, Hnrnpa1, Hnrnpa2b1, Hnrnpc, Hnrnpf, Hnrnpk, Hnrnpm, Papola, Pcf11, Polr2a, Prpf3, Prpf31, Rbmx, Rnpc3, Sf3b1, Sf3b2, Srrm1, Srsf1, Srsf11, Srsf5, Srsf6, Srsf9, U2af2, Usp39, Ybx1]	19.8529	27	REACTOME_10.02.2016	GO:7083326
PP-C1	Group33	mRNA 3'-end processing	5.6e-18	4.5e-06	[Cstf2, Cstf3, Papola, Pcf11, Srrm1, Srsf1, Srsf11, Srsf5, Srsf6, Srsf9, U2af2]	34.375	11	REACTOME_10.02.2016	GO:7083327
PP-C1	Group33	Cleavage of Growing Transcript in the Termination Region	5.6e-18	5.6e-05	[Cstf2, Cstf3, Papola, Pcf11, Srrm1, Srsf1, Srsf11, Srsf5, Srsf6, Srsf9, U2af2]	26.8293	11	REACTOME_10.02.2016	GO:7083330
PP-C1	Group33	RNA Polymerase II Transcription Termination	5.6e-18	5.6e-05	[Cstf2, Cstf3, Papola, Pcf11, Srrm1, Srsf1, Srsf11, Srsf5, Srsf6, Srsf9, U2af2]	26.8293	11	REACTOME_10.02.2016	GO:7083331
PP-C1	Group33	RNA Polymerase II Transcription	5.6e-18	9.3e-08	[Ccnk, Cdk7, Cstf2, Cstf3, Gtf2e2, Nelfb, Nelfe, Papola, Pcf11, Polr2a, Srrm1, Srsf1, Srsf11, Srsf5, Srsf6, Srsf9, Ssrp1, Supt16, Supt5, Taf3, Taf6, Tcea1, U2af2]	21.4953	23	REACTOME_10.02.2016	GO:7083332
PP-C1	Group33	RNA Polymerase II Pre-transcription Events	5.6e-18	0.001	[Ccnk, Cdk7, Gtf2e2, Nelfb, Nelfe, Polr2a, Ssrp1, Supt16, Supt5, Taf3, Taf6, Tcea1]	18.1818	12	REACTOME_10.02.2016	GO:7083366
PP-C1	Group33	Transport of Mature mRNA derived from an Intron-Containing Transcript	5.6e-18	1.9e-06	[Ndc1, Nup214, Nup35, Nup93, Pom121, Ranbp2, Srrm1, Srsf1, Srsf11, Srsf5, Srsf6, Srsf9, Tpr, U2af2]	28.5714	14	REACTOME_10.02.2016	GO:7083394
PP-C1	Group33	Transport of Mature Transcript to Cytoplasm	5.6e-18	1.9e-06	[Ndc1, Nup214, Nup35, Nup93, Pom121, Ranbp2, Srrm1, Srsf1, Srsf11, Srsf5, Srsf6, Srsf9, Tpr, U2af2]	28.5714	14	REACTOME_10.02.2016	GO:7083395
PP-C1	Group33	Formation of RNA Pol II elongation complex	5.6e-18	0.0039	[Ccnk, Cdk7, Nelfb, Nelfe, Polr2a, Ssrp1, Supt16, Supt5, Tcea1]	18.75	9	REACTOME_10.02.2016	GO:7083534
PP-C1	Group33	RNA Polymerase II Transcription Elongation	5.6e-18	0.0039	[Ccnk, Cdk7, Nelfb, Nelfe, Polr2a, Ssrp1, Supt16, Supt5, Tcea1]	18.75	9	REACTOME_10.02.2016	GO:7083535
PP-C1	Group34	RNA Polymerase I Transcription	0.01	0.03	[Cbx3, Cd3eap, Cdk7, Chd4, Ehmt2, Ercc6, Gatad2a, Hist1h3a, Mta1, Twistnb]	12.0482	10	REACTOME_10.02.2016	GO:7083349
PP-C1	Group34	RNA Polymerase I, RNA Polymerase III, and Mitochondrial Transcription	0.01	0.022	[Bdp1, Brf1, Cbx3, Cd3eap, Cdk7, Chd4, Ehmt2, Ercc6, Gatad2a, Gtf3c2, Hist1h3a, Mta1, Twistnb]	11.2069	13	REACTOME_10.02.2016	GO:7083350
PP-C1	Group34	RNA Polymerase I Transcription Initiation	0.01	0.01	[Cd3eap, Cdk7, Chd4, Ehmt2, Ercc6, Gatad2a, Mta1, Twistnb]	17.0213	8	REACTOME_10.02.2016	GO:7083351
PP-C1	Group35	mRNA Splicing - Minor Pathway	0.016	0.042	[Polr2a, Rnpc3, Sf3b1, Sf3b2, Srsf1, Srsf6, Ybx1]	13.4615	7	REACTOME_10.02.2016	GO:7083389
PP-C1	Group36	Mitotic Telophase/Cytokinesis	0.00016	0.0004	[Kif20a, Kif23, Nipbl, Pds5b, Rad21, Wapl]	42.8571	6	REACTOME_10.02.2016	GO:7083602
PP-C1	Group37	Extension of Telomeres	5.2e-07	0.0067	[Dkc1, Lig1, Pola1, Pola2, Pold3, Rfc1]	24	6	REACTOME_10.02.2016	GO:7083650
PP-C1	Group37	Telomere Maintenance	5.2e-07	0.0049	[Dkc1, Hist1h3a, Lig1, Pola1, Pola2, Pold3, Rfc1, Terf2, Terf2ip]	18	9	REACTOME_10.02.2016	GO:7083651
PP-C1	Group37	Chromosome Maintenance	5.2e-07	1.9e-06	[Cenpa, Cenpc1, Cenpl, Dkc1, Hist1h3a, Hjurp, Lig1, Mis18bp1, Npm1, Oip5, Pola1, Pola2, Pold3, Rfc1, Rsf1, Smarca5, Terf2, Terf2ip]	22.2222	18	REACTOME_10.02.2016	GO:7083652
PP-C1	Group37	Deposition of new CENPA-containing nucleosomes at the centromere	5.2e-07	0.0026	[Cenpa, Cenpc1, Cenpl, Hjurp, Mis18bp1, Npm1, Oip5, Rsf1, Smarca5]	20	9	REACTOME_10.02.2016	GO:7084206
PP-C1	Group37	Nucleosome assembly	5.2e-07	0.0026	[Cenpa, Cenpc1, Cenpl, Hjurp, Mis18bp1, Npm1, Oip5, Rsf1, Smarca5]	20	9	REACTOME_10.02.2016	GO:7084207
PP-C1	Group38	mTOR signaling pathway	0.015	0.037	[Akt1s1, Akt3, Eif4b, Eif4ebp1, Irs1, Mtor, Prkaa1, Rptor]	12.9032	8	KEGG_10.02.2016	GO:0004150
PP-C1	Group38	AMPK signaling pathway	0.015	0.022	[Acaca, Akt1s1, Akt3, Crtc2, Eef2, Eif4ebp1, Insr, Irs1, Mtor, Pfkfb3, Ppp2r5c, Prkaa1, Rptor, Tbc1d1]	10.8527	14	KEGG_10.02.2016	GO:0004152
PP-C1	Group38	PI3K Cascade	0.015	0.024	[Akt1s1, Eif4b, Eif4ebp1, Eif4g1, Frs2, Gab1, Irs1, Mtor, Prkaa1, Rptor]	12.5	10	REACTOME_10.02.2016	GO:7083382
PP-C1	Group38	PKB-mediated events	0.015	0.017	[Akt1s1, Eif4b, Eif4ebp1, Eif4g1, Mtor, Prkaa1, Rptor]	17.0732	7	REACTOME_10.02.2016	GO:7083639
PP-C1	Group38	mTOR signalling	0.015	0.015	[Akt1s1, Eif4b, Eif4ebp1, Eif4g1, Mtor, Prkaa1, Rptor]	17.5	7	REACTOME_10.02.2016	GO:7083669
PP-C1	Group38	mTORC1-mediated signalling	0.015	0.0048	[Akt1s1, Eif4b, Eif4ebp1, Eif4g1, Mtor, Rptor]	26.087	6	REACTOME_10.02.2016	GO:7083670
PP-C1	Group38	Translation Factors	0.015	0.037	[Eef2, Eif3b, Eif3c, Eif4b, Eif4ebp1, Eif4g1, Eif4g2]	14	7	WikiPathways_10.02.2016	GO:0000307
PP-C1	Group39	Signaling by TGF-beta Receptor Complex	0.015	0.037	[Ccnk, F11r, Ncor1, Ncor2, Pard3, Rbl1, Snw1, Tfdp1]	12.9032	8	REACTOME_10.02.2016	GO:7083731
PP-C1	Group39	Transcriptional activity of SMAD2/SMAD3:SMAD4 heterotrimer	0.015	0.041	[Ccnk, Ncor1, Ncor2, Rbl1, Snw1, Tfdp1]	15	6	REACTOME_10.02.2016	GO:7083735
PP-C1	Group4	Lysine degradation	1.4e-09	0.002	[Dot1l, Ehmt2, Hadh, Kmt2a, Kmt2b, Kmt2c, Kmt2d, Setd2, Setdb1, Whsc1]	19.2308	10	KEGG_10.02.2016	GO:0000310
PP-C1	Group4	Chromatin modifying enzymes	1.4e-09	3.4e-10	[Actl6a, Aebp2, Arid1a, Atf7ip, Brpf1, Cdk4, Dnmt3a, Dot1l, Ehmt2, Ezh2, Hcfc1, Hist1h3a, Kat7, Kdm1b, Kdm2b, Kdm3a, Kdm3b, Kdm5c, Kmt2a, Kmt2b, Kmt2c, Kmt2d, Msl1, Msl3, Ncoa2, Pbrm1, Phf11c, Phf2, Setd2, Setdb1, Smarca4, Smarcc1, Smarcc2, Whsc1]	19.7674	34	REACTOME_10.02.2016	GO:7084471
PP-C1	Group4	Chromatin organization	1.4e-09	3.4e-10	[Actl6a, Aebp2, Arid1a, Atf7ip, Brpf1, Cdk4, Dnmt3a, Dot1l, Ehmt2, Ezh2, Hcfc1, Hist1h3a, Kat7, Kdm1b, Kdm2b, Kdm3a, Kdm3b, Kdm5c, Kmt2a, Kmt2b, Kmt2c, Kmt2d, Msl1, Msl3, Ncoa2, Pbrm1, Phf11c, Phf2, Setd2, Setdb1, Smarca4, Smarcc1, Smarcc2, Whsc1]	19.7674	34	REACTOME_10.02.2016	GO:7084472
PP-C1	Group4	PKMTs methylate histone lysines	1.4e-09	4.8e-05	[Aebp2, Atf7ip, Dot1l, Ehmt2, Ezh2, Hist1h3a, Kmt2a, Kmt2b, Kmt2c, Kmt2d, Phf11c, Setd2, Setdb1, Whsc1]	21.875	14	REACTOME_10.02.2016	GO:7084505
PP-C1	Group40	p75 NTR receptor-mediated signalling	0.015	0.038	[Adam17, Akap13, Arhgef1, Arhgef2, Arhgef4, Irak1, Nfkb1, Sos1, Trio]	12	9	REACTOME_10.02.2016	GO:7083842
PP-C1	Group41	Rho GTPase cycle	0.011	0.025	[Akap13, Arhgap12, Arhgap17, Arhgap22, Arhgap31, Arhgap33, Arhgef2, Arhgef4, Chn2, Myo9b, Racgap1, Sos1, Trio]	10.9244	13	REACTOME_10.02.2016	GO:7083857
PP-C1	Group42	Apoptotic cleavage of cellular proteins	0.01	0.023	[Acin1, Apc, Clspn, Lmnb1, Rock1, Vim]	17.6471	6	REACTOME_10.02.2016	GO:7083908
PP-C1	Group43	RHO GTPases activate PAKs	0.0087	0.017	[Myh9, Myl12b, Nf2, Pak2, Ppp1r12a]	22.7273	5	REACTOME_10.02.2016	GO:7084056
PP-C1	Group44	Regulation of lipid metabolism by Peroxisome proliferator-activated receptor alpha (PPARalpha)	0.005	0.01	[Med1, Ncoa2, Ncor1, Ncor2, Sin3a]	26.3158	5	REACTOME_10.02.2016	GO:7084095
PP-C1	Group45	Adherens junction	0.0084	0.017	[Baiap2, Ctnna1, Ctnnd1, Ep300, Insr, Mllt4, Pard3, Pvrl2, Sorbs1, Tjp1]	13.5135	10	KEGG_10.02.2016	GO:0004520
PP-C1	Group45	Cell-cell junction organization	0.0084	0.038	[Ctnna1, Ctnnd1, F11r, Mllt4, Pard3, Pvrl2]	15.3846	6	REACTOME_10.02.2016	GO:7084111
PP-C1	Group45	Cell junction organization	0.0084	0.013	[Ctnna1, Ctnnd1, F11r, Flnc, Itga6, Mllt4, Pard3, Pvrl2, Vasp]	15	9	REACTOME_10.02.2016	GO:7084112
PP-C1	Group46	Smooth Muscle Contraction	0.017	0.045	[Cald1, Myl12b, Pxn, Sorbs1, Tpm1]	16.6667	5	REACTOME_10.02.2016	GO:7084172
PP-C1	Group47	Cell Cycle, Mitotic	2.8e-19	7.2e-10	[Ahctf1, Anapc1, Bub1b, Cdc20, Cdk4, Cdk5rap2, Cdk7, Cenpa, Cenpc1, Cenpf, Cenpl, Clasp1, Dsn1, Ercc6l, Esco2, Espl1, Gmnn, Hist1h3a, Incenp, Kif20a, Kif23, Lig1, Lin52, Lin9, Lpin1, Mastl, Mcm2, Mcm3, Mcm6, Ncapd3, Ncaph, Ndc1, Nde1, Nedd1, Nipbl, Nuf2, Numa1, Nup214, Nup35, Nup93, Pcm1, Pds5b, Pola1, Pola2, Pold3, Pom121, Ppp1r12a, Ppp2r5c, Psmd9, Rad21, Ranbp2, Rb1, Rbl1, Rfc1, Set, Tfdp1, Tpr…	13.242	58	REACTOME_10.02.2016	GO:7083218
PP-C1	Group47	Cell Cycle	2.8e-19	7.9e-15	[Ahctf1, Anapc1, Atrip, Brca1, Bub1b, Cdc20, Cdk4, Cdk5rap2, Cdk7, Cenpa, Cenpc1, Cenpf, Cenpl, Chek1, Clasp1, Clspn, Dkc1, Dsn1, Ercc6l, Esco2, Espl1, Gmnn, Hist1h3a, Hjurp, Incenp, Kif20a, Kif23, Lig1, Lin52, Lin9, Lpin1, Mastl, Mcm2, Mcm3, Mcm6, Mis18bp1, Ncapd3, Ncaph, Ndc1, Nde1, Nedd1, Nipbl, Npm1, Nuf2, Numa1, Nup214, Nup35, Nup93, Oip5, Pcm1, Pds5b, Pola1, Pola2, Pold3, Pom121, Ppp1r12a, …	14.741	74	REACTOME_10.02.2016	GO:7083219
PP-C1	Group47	RHO GTPase Effectors	2.8e-19	4.6e-05	[Abl1, Ahctf1, Baiap2, Bub1b, Cdc20, Cdk5rap2, Cenpa, Cenpc1, Cenpf, Cenpl, Clasp1, Ctnna1, Dsn1, Ercc6l, Fmnl2, Hist1h3a, Incenp, Mkl1, Myh9, Myl12b, Ncf2, Ncoa2, Nde1, Nf2, Nuf2, Pak2, Ppp1r12a, Ppp2r5c, Ranbp2, Rock1, Rtkn]	12.5506	31	REACTOME_10.02.2016	GO:7083387
PP-C1	Group47	Signaling by Rho GTPases	2.8e-19	1e-06	[Abl1, Ahctf1, Akap13, Arhgap12, Arhgap17, Arhgap22, Arhgap31, Arhgap33, Arhgef2, Arhgef4, Baiap2, Bub1b, Cdc20, Cdk5rap2, Cenpa, Cenpc1, Cenpf, Cenpl, Chn2, Clasp1, Ctnna1, Dsn1, Ercc6l, Fmnl2, Hist1h3a, Incenp, Mkl1, Myh9, Myl12b, Myo9b, Ncf2, Ncoa2, Nde1, Nf2, Nuf2, Pak2, Ppp1r12a, Ppp2r5c, Racgap1, Ranbp2, Rock1, Rtkn, Sos1, Trio]	12.3249	44	REACTOME_10.02.2016	GO:7083388
PP-C1	Group47	M Phase	2.8e-19	7.2e-07	[Ahctf1, Anapc1, Bub1b, Cdc20, Cenpa, Cenpc1, Cenpf, Cenpl, Clasp1, Dsn1, Ercc6l, Espl1, Hist1h3a, Incenp, Kif20a, Kif23, Lpin1, Mastl, Ncapd3, Ncaph, Ndc1, Nde1, Nipbl, Nuf2, Nup214, Nup35, Nup93, Pds5b, Pom121, Ppp2r5c, Psmd9, Rad21, Ranbp2, Rb1, Set, Tpr, Wapl]	13.806	37	REACTOME_10.02.2016	GO:7083603
PP-C1	Group47	Mitotic Metaphase and Anaphase	2.8e-19	0.0017	[Ahctf1, Anapc1, Bub1b, Cdc20, Cenpa, Cenpc1, Cenpf, Cenpl, Clasp1, Dsn1, Ercc6l, Espl1, Incenp, Nde1, Nuf2, Pds5b, Ppp2r5c, Psmd9, Rad21, Ranbp2, Wapl]	12.1387	21	REACTOME_10.02.2016	GO:7083648
PP-C1	Group47	Separation of Sister Chromatids	2.8e-19	0.001	[Ahctf1, Anapc1, Bub1b, Cdc20, Cenpa, Cenpc1, Cenpf, Cenpl, Clasp1, Dsn1, Ercc6l, Espl1, Incenp, Nde1, Nuf2, Pds5b, Ppp2r5c, Psmd9, Rad21, Ranbp2, Wapl]	12.6506	21	REACTOME_10.02.2016	GO:7083759
PP-C1	Group47	Mitotic Anaphase	2.8e-19	0.0016	[Ahctf1, Anapc1, Bub1b, Cdc20, Cenpa, Cenpc1, Cenpf, Cenpl, Clasp1, Dsn1, Ercc6l, Espl1, Incenp, Nde1, Nuf2, Pds5b, Ppp2r5c, Psmd9, Rad21, Ranbp2, Wapl]	12.2093	21	REACTOME_10.02.2016	GO:7083760
PP-C1	Group47	RHO GTPases Activate Formins	2.8e-19	0.00047	[Ahctf1, Bub1b, Cdc20, Cenpa, Cenpc1, Cenpf, Cenpl, Clasp1, Dsn1, Ercc6l, Fmnl2, Incenp, Mkl1, Nde1, Nuf2, Ppp2r5c, Ranbp2]	15.3153	17	REACTOME_10.02.2016	GO:7083928
PP-C1	Group47	Mitotic Prometaphase	2.8e-19	5.5e-05	[Ahctf1, Bub1b, Cdc20, Cenpa, Cenpc1, Cenpf, Cenpl, Clasp1, Dsn1, Ercc6l, Incenp, Ncaph, Nde1, Nuf2, Pds5b, Ppp2r5c, Rad21, Ranbp2, Wapl]	16.8142	19	REACTOME_10.02.2016	GO:7084018
PP-C1	Group47	Resolution of Sister Chromatid Cohesion	2.8e-19	5.4e-05	[Ahctf1, Bub1b, Cdc20, Cenpa, Cenpc1, Cenpf, Cenpl, Clasp1, Dsn1, Ercc6l, Incenp, Nde1, Nuf2, Pds5b, Ppp2r5c, Rad21, Ranbp2, Wapl]	17.4757	18	REACTOME_10.02.2016	GO:7084370
PP-C1	Group47	Mitotic Prophase	2.8e-19	0.0066	[Hist1h3a, Lpin1, Mastl, Ncapd3, Ndc1, Nup214, Nup35, Nup93, Pom121, Ranbp2, Rb1, Set, Tpr]	13.4021	13	REACTOME_10.02.2016	GO:7084425
PP-C1	Group48	Signaling by Hippo	0.001	0.0025	[Lats1, Stk3, Stk4, Tjp1, Tjp2, Yap1]	30	6	REACTOME_10.02.2016	GO:7084402
PP-C1	Group49	RNA transport	4.1e-18	0.00055	[Acin1, Casc3, Clns1a, Ddx20, Eif3b, Eif3c, Eif4b, Eif4ebp1, Eif4g1, Eif4g2, Elac2, Ndc1, Nup214, Nup35, Nup93, Pnn, Pom121, Ranbp2, Srrm1, Thoc1, Thoc2, Tpr]	12.9412	22	KEGG_10.02.2016	GO:0003013
PP-C1	Group49	Glucose transport	4.1e-18	0.019	[Ndc1, Nup214, Nup35, Nup93, Pom121, Ranbp2, Tpr]	16.6667	7	REACTOME_10.02.2016	GO:7083275
PP-C1	Group49	Hexose transport	4.1e-18	0.022	[Ndc1, Nup214, Nup35, Nup93, Pom121, Ranbp2, Tpr]	15.9091	7	REACTOME_10.02.2016	GO:7083276
PP-C1	Group49	Processing of Capped Intron-Containing Pre-mRNA	4.1e-18	2.4e-10	[Cdc5l, Cstf2, Cstf3, Hnrnpa1, Hnrnpa2b1, Hnrnpc, Hnrnpf, Hnrnpk, Hnrnpm, Ndc1, Nup214, Nup35, Nup93, Papola, Pcf11, Polr2a, Pom121, Prpf3, Prpf31, Ranbp2, Rbmx, Rnpc3, Sf3b1, Sf3b2, Srrm1, Srsf1, Srsf11, Srsf5, Srsf6, Srsf9, Tpr, U2af2, Usp39, Ybx1]	20.1183	34	REACTOME_10.02.2016	GO:7083324
PP-C1	Group49	mRNA 3'-end processing	4.1e-18	4.5e-06	[Cstf2, Cstf3, Papola, Pcf11, Srrm1, Srsf1, Srsf11, Srsf5, Srsf6, Srsf9, U2af2]	34.375	11	REACTOME_10.02.2016	GO:7083327
PP-C1	Group49	Cleavage of Growing Transcript in the Termination Region	4.1e-18	5.6e-05	[Cstf2, Cstf3, Papola, Pcf11, Srrm1, Srsf1, Srsf11, Srsf5, Srsf6, Srsf9, U2af2]	26.8293	11	REACTOME_10.02.2016	GO:7083330
PP-C1	Group49	RNA Polymerase II Transcription Termination	4.1e-18	5.6e-05	[Cstf2, Cstf3, Papola, Pcf11, Srrm1, Srsf1, Srsf11, Srsf5, Srsf6, Srsf9, U2af2]	26.8293	11	REACTOME_10.02.2016	GO:7083331
PP-C1	Group49	Transport of Mature mRNA derived from an Intron-Containing Transcript	4.1e-18	1.9e-06	[Ndc1, Nup214, Nup35, Nup93, Pom121, Ranbp2, Srrm1, Srsf1, Srsf11, Srsf5, Srsf6, Srsf9, Tpr, U2af2]	28.5714	14	REACTOME_10.02.2016	GO:7083394
PP-C1	Group49	Transport of Mature Transcript to Cytoplasm	4.1e-18	1.9e-06	[Ndc1, Nup214, Nup35, Nup93, Pom121, Ranbp2, Srrm1, Srsf1, Srsf11, Srsf5, Srsf6, Srsf9, Tpr, U2af2]	28.5714	14	REACTOME_10.02.2016	GO:7083395
PP-C1	Group49	M Phase	4.1e-18	7.2e-07	[Ahctf1, Anapc1, Bub1b, Cdc20, Cenpa, Cenpc1, Cenpf, Cenpl, Clasp1, Dsn1, Ercc6l, Espl1, Hist1h3a, Incenp, Kif20a, Kif23, Lpin1, Mastl, Ncapd3, Ncaph, Ndc1, Nde1, Nipbl, Nuf2, Nup214, Nup35, Nup93, Pds5b, Pom121, Ppp2r5c, Psmd9, Rad21, Ranbp2, Rb1, Set, Tpr, Wapl]	13.806	37	REACTOME_10.02.2016	GO:7083603
PP-C1	Group49	Regulation of Glucokinase by Glucokinase Regulatory Protein	4.1e-18	0.0039	[Ndc1, Nup214, Nup35, Nup93, Pom121, Ranbp2, Tpr]	23.3333	7	REACTOME_10.02.2016	GO:7083729
PP-C1	Group49	snRNP Assembly	4.1e-18	0.0049	[Clns1a, Ddx20, Ndc1, Nup214, Nup35, Nup93, Pom121, Ranbp2, Tpr]	18	9	REACTOME_10.02.2016	GO:7083824
PP-C1	Group49	Metabolism of non-coding RNA	4.1e-18	0.0049	[Clns1a, Ddx20, Ndc1, Nup214, Nup35, Nup93, Pom121, Ranbp2, Tpr]	18	9	REACTOME_10.02.2016	GO:7083825
PP-C1	Group49	Gene Silencing by RNA	4.1e-18	0.024	[Ago2, Drosha, Hist1h3a, Ndc1, Nup214, Nup35, Nup93, Polr2a, Pom121, Ranbp2, Tpr]	11.9565	11	REACTOME_10.02.2016	GO:7083932
PP-C1	Group49	Mitotic Prophase	4.1e-18	0.0066	[Hist1h3a, Lpin1, Mastl, Ncapd3, Ndc1, Nup214, Nup35, Nup93, Pom121, Ranbp2, Rb1, Set, Tpr]	13.4021	13	REACTOME_10.02.2016	GO:7084425
PP-C1	Group49	Nuclear Envelope Breakdown	4.1e-18	0.0067	[Lpin1, Ndc1, Nup214, Nup35, Nup93, Pom121, Ranbp2, Tpr]	18.6047	8	REACTOME_10.02.2016	GO:7084456
PP-C1	Group49	SUMOylation	4.1e-18	4.8e-06	[Brca1, Cbx8, Hdac7, Hnrnpc, Incenp, Mta1, Ndc1, Nup214, Nup35, Nup93, Phc3, Pml, Pom121, Rad21, Ranbp2, Rnf168, Top2b, Tpr, Trp53bp1]	19.7917	19	REACTOME_10.02.2016	GO:7084459
PP-C1	Group49	Nuclear Pore Complex (NPC) Disassembly	4.1e-18	0.0062	[Ndc1, Nup214, Nup35, Nup93, Pom121, Ranbp2, Tpr]	21.2121	7	REACTOME_10.02.2016	GO:7084461
PP-C1	Group49	SUMOylation of DNA damage response and repair proteins	4.1e-18	0.00025	[Brca1, Cbx8, Hdac7, Ndc1, Nup214, Nup35, Nup93, Phc3, Pml, Pom121, Rad21, Ranbp2, Rnf168, Tpr]	18.6667	14	REACTOME_10.02.2016	GO:7084466
PP-C1	Group49	SUMO E3 ligases SUMOylate target proteins	4.1e-18	2.3e-06	[Brca1, Cbx8, Hdac7, Hnrnpc, Incenp, Mta1, Ndc1, Nup214, Nup35, Nup93, Phc3, Pml, Pom121, Rad21, Ranbp2, Rnf168, Top2b, Tpr, Trp53bp1]	20.8791	19	REACTOME_10.02.2016	GO:7084467
PP-C1	Group49	SUMOylation of RNA binding proteins	4.1e-18	0.0016	[Hnrnpc, Ndc1, Nup214, Nup35, Nup93, Pom121, Ranbp2, Tpr]	24.2424	8	REACTOME_10.02.2016	GO:7084500
PP-C1	Group49	SUMOylation of DNA replication proteins	4.1e-18	0.002	[Incenp, Ndc1, Nup214, Nup35, Nup93, Pom121, Ranbp2, Top2b, Tpr]	20.9302	9	REACTOME_10.02.2016	GO:7084502
PP-C1	Group49	Transcriptional regulation by small RNAs	4.1e-18	0.024	[Ago2, Hist1h3a, Ndc1, Nup214, Nup35, Nup93, Polr2a, Pom121, Ranbp2, Tpr]	12.5	10	REACTOME_10.02.2016	GO:7084535
PP-C1	Group5	Tight junction	0.00093	0.002	[Akt3, Cdk4, Ctnna1, Epb41l2, F11r, Llgl1, Mllt4, Mpdz, Myh9, Myl12b, Pard3, Sympk, Tjap1, Tjp1, Tjp2, Vapa, Ybx3, Zak]	12.8571	18	KEGG_10.02.2016	GO:0004530
PP-C1	Group6	Epigenetic regulation of gene expression	2.1e-05	5.4e-05	[Aebp2, Baz1b, Cd3eap, Ddx21, Dek, Dnmt1, Dnmt3a, Ep300, Ercc6, Ezh2, Hist1h3a, Mybbp1a, Rrp8, Sf3b1, Smarca5, Twistnb]	19.0476	16	REACTOME_10.02.2016	GO:7083965
PP-C1	Group6	B-WICH complex positively regulates rRNA expression	2.1e-05	0.0027	[Baz1b, Cd3eap, Ddx21, Dek, Ep300, Ercc6, Hist1h3a, Mybbp1a, Sf3b1, Smarca5, Twistnb]	16.9231	11	REACTOME_10.02.2016	GO:7084515
PP-C1	Group6	Positive epigenetic regulation of rRNA expression	2.1e-05	0.0027	[Baz1b, Cd3eap, Ddx21, Dek, Ep300, Ercc6, Hist1h3a, Mybbp1a, Sf3b1, Smarca5, Twistnb]	16.9231	11	REACTOME_10.02.2016	GO:7084516
PP-C1	Group7	Activation of the pre-replicative complex	1.5e-08	0.04	[Mcm2, Mcm3, Mcm6, Pola1, Pola2]	17.2414	5	REACTOME_10.02.2016	GO:7083228
PP-C1	Group7	Cell Cycle Checkpoints	1.5e-08	0.034	[Anapc1, Atrip, Brca1, Bub1b, Cdc20, Cdk5rap2, Chek1, Clspn, Hist1h3a, Mcm2, Mcm3, Mcm6, Psmd9, Rnf168, Trp53bp1, Whsc1]	9.58084	16	REACTOME_10.02.2016	GO:7083248
PP-C1	Group7	Activation of ATR in response to replication stress	1.5e-08	0.031	[Atrip, Chek1, Clspn, Mcm2, Mcm3, Mcm6]	16.2162	6	REACTOME_10.02.2016	GO:7083255
PP-C1	Group7	G2/M Checkpoints	1.5e-08	0.01	[Atrip, Brca1, Cdk5rap2, Chek1, Clspn, Hist1h3a, Mcm2, Mcm3, Mcm6, Rnf168, Trp53bp1, Whsc1]	13.1868	12	REACTOME_10.02.2016	GO:7083256
PP-C1	Group7	G2/M DNA damage checkpoint	1.5e-08	0.024	[Atrip, Brca1, Cdk5rap2, Chek1, Hist1h3a, Rnf168, Trp53bp1, Whsc1]	14.2857	8	REACTOME_10.02.2016	GO:7083257
PP-C1	Group7	DNA Repair	1.5e-08	1.3e-07	[Abl1, Actl6a, Atrip, Baz1b, Brca1, Cdk7, Chek1, Clspn, Ep300, Ercc6, Eya3, Gps1, Hist1h3a, Ino80c, Lig1, Lig3, Msh6, Mus81, Nfrkb, Parg, Pold3, Polr2a, Ppp4r2, Rad51ap1, Rev1, Rfc1, Rif1, Rnf168, Slx4, Smarca5, Tcea1, Tdp1, Timeless, Topbp1, Trim25, Trp53bp1, Ufd1l, Whsc1, Xrcc1]	14.2336	39	REACTOME_10.02.2016	GO:7083360
PP-C1	Group7	DNA Double Strand Break Response	1.5e-08	0.013	[Abl1, Baz1b, Brca1, Eya3, Hist1h3a, Rnf168, Smarca5, Trp53bp1, Whsc1]	15	9	REACTOME_10.02.2016	GO:7083398
PP-C1	Group7	DNA Double-Strand Break Repair	1.5e-08	2.3e-06	[Abl1, Atrip, Baz1b, Brca1, Chek1, Clspn, Eya3, Hist1h3a, Lig3, Mus81, Pold3, Ppp4r2, Rad51ap1, Rfc1, Rif1, Rnf168, Slx4, Smarca5, Tdp1, Timeless, Topbp1, Trp53bp1, Whsc1, Xrcc1]	17.2662	24	REACTOME_10.02.2016	GO:7083399
PP-C1	Group7	HDR through Homologous Recombination (HR) or Single Strand Annealing (SSA)	1.5e-08	0.00083	[Abl1, Atrip, Brca1, Chek1, Clspn, Mus81, Pold3, Ppp4r2, Rad51ap1, Rfc1, Slx4, Timeless, Topbp1]	17.5676	13	REACTOME_10.02.2016	GO:7083414
PP-C1	Group7	Homology Directed Repair	1.5e-08	0.0001	[Abl1, Atrip, Brca1, Chek1, Clspn, Lig3, Mus81, Pold3, Ppp4r2, Rad51ap1, Rfc1, Slx4, Timeless, Topbp1, Xrcc1]	18.9873	15	REACTOME_10.02.2016	GO:7083415
PP-C1	Group7	Nucleotide Excision Repair	1.5e-08	0.0044	[Actl6a, Cdk7, Ep300, Ercc6, Gps1, Ino80c, Lig1, Lig3, Nfrkb, Pold3, Polr2a, Rfc1, Tcea1, Xrcc1]	13.5922	14	REACTOME_10.02.2016	GO:7083469
PP-C1	Group7	Recruitment and ATM-mediated phosphorylation of repair and signaling proteins at DNA double strand breaks	1.5e-08	0.012	[Abl1, Baz1b, Brca1, Eya3, Hist1h3a, Rnf168, Smarca5, Trp53bp1, Whsc1]	15.2542	9	REACTOME_10.02.2016	GO:7084576
PP-C1	Group7	Processing of DNA double-strand break ends	1.5e-08	0.019	[Atrip, Brca1, Chek1, Clspn, Ppp4r2, Timeless, Topbp1]	16.6667	7	REACTOME_10.02.2016	GO:7084591
PP-C1	Group7	HDR through Homologous Recombination (HRR)	1.5e-08	0.015	[Atrip, Brca1, Chek1, Mus81, Pold3, Rad51ap1, Rfc1, Slx4, Topbp1]	14.7541	9	REACTOME_10.02.2016	GO:7084594
PP-C1	Group8	Estrogen signalling	0.00051	0.0011	[Brca1, Cdk7, Ep300, Gtf2e2, Hdac5, Hdac7, Jun, Ncor1, Nfkb1, Polr2a, Sin3a, Sos1, Taf6]	16.8831	13	WikiPathways_10.02.2016	GO:0001244
PP-C1	Group9	Herpes simplex infection	0.0054	0.011	[Ep300, Fadd, Gtf2i, Hcfc1, Hnrnpk, Ifih1, Ifit1, Irf3, Irf9, Jun, Nfkb1, Pml, Polr2a, Pvrl2, Srsf1, Srsf5, Srsf6, Srsf9, Tab2, Taf3, Taf6]	10	21	KEGG_10.02.2016	GO:0005168
PP-C2	Group0	RNA transport	0.003	0.0074	[Acin1, Eif4b, Eif4ebp1, Eif4g1, Eif4g3, Eif5, Fxr1, Fxr2, Gemin5, Gemin8, Ncbp1, Pom121, Ranbp2, Thoc2, Tpr]	8.82353	15	KEGG_10.02.2016	GO:0003013
PP-C2	Group1	Insulin receptor signalling cascade	1.3e-07	0.0035	[Akt1, Akt1s1, Araf, Eef2k, Egfr, Eif4b, Eif4ebp1, Eif4g1, Frs2, Insr, Irs1, Map2k2, Mark3, Nf1, Ppp2r5a, Ppp2r5d, Prkaa1, Ptpra, Rasa3, Rasal2, Rps27a]	8.3004	21	REACTOME_10.02.2016	GO:7083374
PP-C2	Group1	Signaling by Insulin receptor	1.3e-07	0.0072	[Akt1, Akt1s1, Araf, Eef2k, Egfr, Eif4b, Eif4ebp1, Eif4g1, Frs2, Insr, Irs1, Map2k2, Mark3, Nf1, Ppp2r5a, Ppp2r5d, Prkaa1, Ptpra, Rasa3, Rasal2, Rps27a]	7.58123	21	REACTOME_10.02.2016	GO:7083375
PP-C2	Group1	IRS-mediated signalling	1.3e-07	0.0055	[Akt1, Akt1s1, Araf, Eef2k, Egfr, Eif4b, Eif4ebp1, Eif4g1, Frs2, Irs1, Map2k2, Mark3, Nf1, Ppp2r5a, Ppp2r5d, Prkaa1, Ptpra, Rasa3, Rasal2, Rps27a]	8.03213	20	REACTOME_10.02.2016	GO:7083378
PP-C2	Group1	IRS-related events triggered by IGF1R	1.3e-07	0.0035	[Akt1, Akt1s1, Araf, Eef2k, Egfr, Eif4b, Eif4ebp1, Eif4g1, Frs2, Igf1r, Irs1, Map2k2, Mark3, Nf1, Ppp2r5a, Ppp2r5d, Prkaa1, Ptpra, Rasa3, Rasal2, Rps27a]	8.3004	21	REACTOME_10.02.2016	GO:7083379
PP-C2	Group1	IGF1R signaling cascade	1.3e-07	0.0035	[Akt1, Akt1s1, Araf, Eef2k, Egfr, Eif4b, Eif4ebp1, Eif4g1, Frs2, Igf1r, Irs1, Map2k2, Mark3, Nf1, Ppp2r5a, Ppp2r5d, Prkaa1, Ptpra, Rasa3, Rasal2, Rps27a]	8.3004	21	REACTOME_10.02.2016	GO:7083380
PP-C2	Group1	Signaling by Type 1 Insulin-like Growth Factor 1 Receptor (IGF1R)	1.3e-07	0.0035	[Akt1, Akt1s1, Araf, Eef2k, Egfr, Eif4b, Eif4ebp1, Eif4g1, Frs2, Igf1r, Irs1, Map2k2, Mark3, Nf1, Ppp2r5a, Ppp2r5d, Prkaa1, Ptpra, Rasa3, Rasal2, Rps27a]	8.3004	21	REACTOME_10.02.2016	GO:7083381
PP-C2	Group1	PI3K Cascade	1.3e-07	0.01	[Akt1, Akt1s1, Eef2k, Eif4b, Eif4ebp1, Eif4g1, Frs2, Irs1, Prkaa1]	11.25	9	REACTOME_10.02.2016	GO:7083382
PP-C2	Group1	Signaling by EGFR	1.3e-07	0.0055	[Akt1, Akt1s1, Araf, Cbl, Egfr, Foxo3, Frs2, Irs1, Map2k2, Mark3, Nf1, Pde1c, Ppp2r5a, Ppp2r5d, Prr5, Ptpra, Pxn, Rasa3, Rasal2, Rps27a, Spry1, Spry2]	7.66551	22	REACTOME_10.02.2016	GO:7083456
PP-C2	Group1	MAPK family signaling cascades	1.3e-07	0.025	[Araf, Cdc14a, Egfr, Foxo3, Frs2, Irs1, Map2k2, Mark3, Nf1, Pak2, Ppp2r5a, Ppp2r5d, Ptpra, Rasa3, Rasal2, Rps27a]	6.9869	16	REACTOME_10.02.2016	GO:7083461
PP-C2	Group1	Axon guidance	1.3e-07	0.0043	[Araf, Arhgef12, Arpc1b, Dock1, Dpysl3, Egfr, Enah, Frs2, Irs1, Kdr, Lyn, Map2k2, Mark3, Nf1, Pak2, Plxna2, Ppp2r5a, Ppp2r5d, Ptpra, Rasa3, Rasal2, Rock2, Rps27a, Sema6d, Trio, Vasp, Vav3]	7.27763	27	REACTOME_10.02.2016	GO:7083465
PP-C2	Group1	Developmental Biology	1.3e-07	0.00045	[Akt1, Araf, Arhgef12, Arpc1b, Bnip2, Cacng8, Ctnnb1, Dock1, Dpysl3, Egfr, Enah, Foxo3, Frs2, Irs1, Kdr, Lyn, Map2k2, Mark3, Nf1, Pak2, Plxna2, Ppp2r5a, Ppp2r5d, Ptpra, Rasa3, Rasal2, Rock2, Rps27a, Sema6d, Spag9, Trio, Vasp, Vav3]	7.85714	33	REACTOME_10.02.2016	GO:7083466
PP-C2	Group1	NGF signalling via TRKA from the plasma membrane	1.3e-07	0.016	[Akt1, Akt1s1, Araf, Egfr, Foxo3, Frs2, Irs1, Kidins220, Map2k2, Mark3, Nf1, Pde1c, Ppp2r5a, Ppp2r5d, Prr5, Ptpra, Rasa3, Rasal2, Rps27a, Rps6ka3]	6.84932	20	REACTOME_10.02.2016	GO:7083495
PP-C2	Group1	Signalling by NGF	1.3e-07	0.0032	[Adam17, Akap13, Akt1, Akt1s1, Araf, Arhgef12, Arhgef17, Ect2, Egfr, Foxo3, Frs2, Irs1, Kidins220, Map2k2, Mark3, Nf1, Pde1c, Ppp2r5a, Ppp2r5d, Prr5, Ptpra, Rasa3, Rasal2, Rps27a, Rps6ka3, Trio, Vav3]	7.45856	27	REACTOME_10.02.2016	GO:7083496
PP-C2	Group1	Downstream signal transduction	1.3e-07	0.028	[Akt1, Akt1s1, Araf, Egfr, Foxo3, Frs2, Irs1, Map2k2, Mark3, Nf1, Pde1c, Ppp2r5a, Ppp2r5d, Prr5, Ptpra, Rasa3, Rasal2, Rps27a]	6.56934	18	REACTOME_10.02.2016	GO:7083497
PP-C2	Group1	Signaling by PDGF	1.3e-07	0.045	[Akt1, Akt1s1, Araf, Egfr, Foxo3, Frs2, Irs1, Map2k2, Mark3, Nf1, Pde1c, Ppp2r5a, Ppp2r5d, Prr5, Ptpra, Rasa3, Rasal2, Rps27a]	6.1017	18	REACTOME_10.02.2016	GO:7083498
PP-C2	Group1	Signaling by ERBB2	1.3e-07	0.016	[Akt1, Akt1s1, Araf, Egfr, Erbb2ip, Foxo3, Frs2, Irs1, Map2k2, Mark3, Nf1, Pde1c, Ppp2r5a, Ppp2r5d, Prr5, Ptpra, Rasa3, Rasal2, Rps27a]	7.01107	19	REACTOME_10.02.2016	GO:7083501
PP-C2	Group1	DAP12 signaling	1.3e-07	0.019	[Akt1, Akt1s1, Araf, Egfr, Foxo3, Frs2, Irs1, Map2k2, Mark3, Nf1, Pde1c, Ppp2r5a, Ppp2r5d, Prr5, Ptpra, Rasa3, Rasal2, Rps27a, Vav3]	6.81004	19	REACTOME_10.02.2016	GO:7083502
PP-C2	Group1	DAP12 interactions	1.3e-07	0.025	[Akt1, Akt1s1, Araf, Egfr, Foxo3, Frs2, Irs1, Map2k2, Mark3, Nf1, Pde1c, Ppp2r5a, Ppp2r5d, Prr5, Ptpra, Rasa3, Rasal2, Rps27a, Vav3]	6.59722	19	REACTOME_10.02.2016	GO:7083503
PP-C2	Group1	Downstream signaling of activated FGFR1	1.3e-07	0.022	[Akt1, Akt1s1, Araf, Egfr, Foxo3, Frs2, Irs1, Map2k2, Mark3, Nf1, Pde1c, Ppp2r5a, Ppp2r5d, Prr5, Ptpra, Rasa3, Rasal2, Rps27a]	6.84411	18	REACTOME_10.02.2016	GO:7083507
PP-C2	Group1	Signaling by FGFR1	1.3e-07	0.0083	[Akt1, Akt1s1, Araf, Cbl, Egfr, Foxo3, Frs2, Irs1, Map2k2, Mark3, Nf1, Pde1c, Ppp2r5a, Ppp2r5d, Prr5, Ptpra, Rasa3, Rasal2, Rps27a, Spry2]	7.5188	20	REACTOME_10.02.2016	GO:7083508
PP-C2	Group1	Signaling by FGFR	1.3e-07	0.0085	[Akt1, Akt1s1, Araf, Cbl, Egfr, Foxo3, Frs2, Irs1, Map2k2, Mark3, Nf1, Pde1c, Ppp2r5a, Ppp2r5d, Prr5, Ptpra, Rasa3, Rasal2, Rps27a, Spry2]	7.49064	20	REACTOME_10.02.2016	GO:7083509
PP-C2	Group1	Downstream signaling of activated FGFR2	1.3e-07	0.022	[Akt1, Akt1s1, Araf, Egfr, Foxo3, Frs2, Irs1, Map2k2, Mark3, Nf1, Pde1c, Ppp2r5a, Ppp2r5d, Prr5, Ptpra, Rasa3, Rasal2, Rps27a]	6.84411	18	REACTOME_10.02.2016	GO:7083511
PP-C2	Group1	Signaling by FGFR2	1.3e-07	0.0085	[Akt1, Akt1s1, Araf, Cbl, Egfr, Foxo3, Frs2, Irs1, Map2k2, Mark3, Nf1, Pde1c, Ppp2r5a, Ppp2r5d, Prr5, Ptpra, Rasa3, Rasal2, Rps27a, Spry2]	7.49064	20	REACTOME_10.02.2016	GO:7083512
PP-C2	Group1	Downstream signaling of activated FGFR3	1.3e-07	0.022	[Akt1, Akt1s1, Araf, Egfr, Foxo3, Frs2, Irs1, Map2k2, Mark3, Nf1, Pde1c, Ppp2r5a, Ppp2r5d, Prr5, Ptpra, Rasa3, Rasal2, Rps27a]	6.84411	18	REACTOME_10.02.2016	GO:7083514
PP-C2	Group1	Signaling by FGFR3	1.3e-07	0.0083	[Akt1, Akt1s1, Araf, Cbl, Egfr, Foxo3, Frs2, Irs1, Map2k2, Mark3, Nf1, Pde1c, Ppp2r5a, Ppp2r5d, Prr5, Ptpra, Rasa3, Rasal2, Rps27a, Spry2]	7.5188	20	REACTOME_10.02.2016	GO:7083515
PP-C2	Group1	Downstream signaling of activated FGFR4	1.3e-07	0.022	[Akt1, Akt1s1, Araf, Egfr, Foxo3, Frs2, Irs1, Map2k2, Mark3, Nf1, Pde1c, Ppp2r5a, Ppp2r5d, Prr5, Ptpra, Rasa3, Rasal2, Rps27a]	6.84411	18	REACTOME_10.02.2016	GO:7083517
PP-C2	Group1	Signaling by FGFR4	1.3e-07	0.0083	[Akt1, Akt1s1, Araf, Cbl, Egfr, Foxo3, Frs2, Irs1, Map2k2, Mark3, Nf1, Pde1c, Ppp2r5a, Ppp2r5d, Prr5, Ptpra, Rasa3, Rasal2, Rps27a, Spry2]	7.5188	20	REACTOME_10.02.2016	GO:7083518
PP-C2	Group1	Gastrin-CREB signalling pathway via PKC and MAPK	1.3e-07	0.039	[Araf, Bdkrb2, Chrm3, Ednrb, Egfr, Frs2, Grm5, Irs1, Itpr2, Map2k2, Mark3, Nf1, Plcb3, Ppp2r5a, Ppp2r5d, Ptpra, Rasa3, Rasal2, Rps27a, Rps6ka3, Tbxa2r, Trio]	5.88235	22	REACTOME_10.02.2016	GO:7083566
PP-C2	Group1	PKB-mediated events	1.3e-07	0.0047	[Akt1, Akt1s1, Eef2k, Eif4b, Eif4ebp1, Eif4g1, Prkaa1]	17.0732	7	REACTOME_10.02.2016	GO:7083639
PP-C2	Group1	mTOR signalling	1.3e-07	0.0045	[Akt1, Akt1s1, Eef2k, Eif4b, Eif4ebp1, Eif4g1, Prkaa1]	17.5	7	REACTOME_10.02.2016	GO:7083669
PP-C2	Group1	FCERI mediated MAPK activation	1.3e-07	0.01	[Araf, Egfr, Frs2, Irs1, Lyn, Map2k2, Map3k1, Mark3, Nf1, Pak2, Ppp2r5a, Ppp2r5d, Ptpra, Rasa3, Rasal2, Rps27a, Vav3]	7.76256	17	REACTOME_10.02.2016	GO:7083701
PP-C2	Group1	Fc epsilon receptor (FCERI) signaling	1.3e-07	0.0058	[Akt1, Akt1s1, Araf, Egfr, Foxo3, Frs2, Irs1, Lyn, Map2k2, Map3k1, Map3k7, Mark3, Nf1, Pak2, Ppp2r5a, Ppp2r5d, Prr5, Ptpra, Rasa3, Rasal2, Rps27a, Vav3]	7.61246	22	REACTOME_10.02.2016	GO:7083702
PP-C2	Group1	ARMS-mediated activation	1.3e-07	0.037	[Araf, Egfr, Frs2, Irs1, Kidins220, Map2k2, Mark3, Nf1, Ppp2r5a, Ppp2r5d, Ptpra, Rasa3, Rasal2, Rps27a]	6.86275	14	REACTOME_10.02.2016	GO:7083717
PP-C2	Group1	Prolonged ERK activation events	1.3e-07	0.039	[Araf, Egfr, Frs2, Irs1, Kidins220, Map2k2, Mark3, Nf1, Ppp2r5a, Ppp2r5d, Ptpra, Rasa3, Rasal2, Rps27a]	6.76329	14	REACTOME_10.02.2016	GO:7083718
PP-C2	Group1	Signalling to ERKs	1.3e-07	0.045	[Araf, Egfr, Frs2, Irs1, Kidins220, Map2k2, Mark3, Nf1, Ppp2r5a, Ppp2r5d, Ptpra, Rasa3, Rasal2, Rps27a]	6.60377	14	REACTOME_10.02.2016	GO:7083719
PP-C2	Group1	GAB1 signalosome	1.3e-07	0.032	[Akt1, Akt1s1, Egfr, Foxo3, Frs2, Irs1, Prr5, Pxn]	9.1954	8	REACTOME_10.02.2016	GO:7083779
PP-C2	Group1	Signaling by VEGF	1.3e-07	0.00035	[Akt1, Araf, Baiap2, Ctnnb1, Ctnnd1, Dock1, Egfr, Flt4, Frs2, Irs1, Kdr, Map2k2, Mark3, Nf1, Nos3, Pak2, Ppp2r5a, Ppp2r5d, Prr5, Ptpra, Pxn, Rasa3, Rasal2, Rock2, Rps27a, Vav3]	9.21986	26	REACTOME_10.02.2016	GO:7083856
PP-C2	Group1	Signaling by ERBB4	1.3e-07	0.013	[Akt1, Akt1s1, Araf, Egfr, Foxo3, Frs2, Irs1, Map2k2, Mark3, Ncor1, Nf1, Ppp2r5a, Ppp2r5d, Prr5, Ptpra, Rasa3, Rasal2, Rps27a, Sh2b1, Yap1]	7.04225	20	REACTOME_10.02.2016	GO:7083878
PP-C2	Group1	Signaling by SCF-KIT	1.3e-07	0.011	[Akt1, Akt1s1, Araf, Cbl, Egfr, Foxo3, Frs2, Irs1, Lyn, Map2k2, Mark3, Nf1, Ppp2r5a, Ppp2r5d, Prr5, Ptpra, Rasa3, Rasal2, Rps27a]	7.33591	19	REACTOME_10.02.2016	GO:7083879
PP-C2	Group1	Role of LAT2/NTAL/LAB on calcium mobilization	1.3e-07	0.033	[Akt1, Akt1s1, Egfr, Foxo3, Frs2, Irs1, Lyn, Prr5]	9.09091	8	REACTOME_10.02.2016	GO:7083881
PP-C2	Group1	VEGFA-VEGFR2 Pathway	1.3e-07	0.00046	[Akt1, Araf, Baiap2, Ctnnb1, Ctnnd1, Dock1, Egfr, Frs2, Irs1, Kdr, Map2k2, Mark3, Nf1, Nos3, Pak2, Ppp2r5a, Ppp2r5d, Prr5, Ptpra, Pxn, Rasa3, Rasal2, Rock2, Rps27a, Vav3]	9.12409	25	REACTOME_10.02.2016	GO:7083883
PP-C2	Group1	Interleukin-3, 5 and GM-CSF signaling	1.3e-07	0.049	[Araf, Cbl, Egfr, Frs2, Irs1, Map2k2, Mark3, Nf1, Ppp2r5a, Ppp2r5d, Ptpra, Rasa3, Rasal2, Rps27a]	6.48148	14	REACTOME_10.02.2016	GO:7084194
PP-C2	Group1	Signaling by Leptin	1.3e-07	0.037	[Araf, Egfr, Frs2, Irs1, Map2k2, Mark3, Nf1, Ppp2r5a, Ppp2r5d, Ptpra, Rasa3, Rasal2, Rps27a, Sh2b1]	6.89655	14	REACTOME_10.02.2016	GO:7084196
PP-C2	Group1	VEGFR2 mediated cell proliferation	1.3e-07	0.04	[Araf, Egfr, Frs2, Irs1, Kdr, Map2k2, Mark3, Nf1, Ppp2r5a, Ppp2r5d, Ptpra, Rasa3, Rasal2, Rps27a]	6.73077	14	REACTOME_10.02.2016	GO:7084499
PP-C2	Group1	RAF activation	1.3e-07	0.0094	[Araf, Map2k2, Mark3, Ppp2r5a, Ppp2r5d]	19.2308	5	REACTOME_10.02.2016	GO:7084585
PP-C2	Group1	Negative regulation of MAPK pathway	1.3e-07	0.0079	[Araf, Map2k2, Mark3, Ppp2r5a, Ppp2r5d, Rps27a]	17.1429	6	REACTOME_10.02.2016	GO:7084587
PP-C2	Group10	Inositol phosphate metabolism	0.047	0.031	[Inpp4b, Inpp5b, Itpkb, Mtm1, Pip5k1a, Plcb3, Plce1]	10	7	KEGG_10.02.2016	GO:0000562
PP-C2	Group10	Phosphatidylinositol signaling system	0.047	0.046	[Inpp4b, Inpp5b, Itpkb, Itpr2, Mtm1, Pip5k1a, Plcb3, Plce1]	8.24742	8	KEGG_10.02.2016	GO:0004070
PP-C2	Group10	Inositol phosphate metabolism	0.047	0.046	[Inpp4b, Inpp5b, Itpkb, Plcb3, Plce1]	10.8696	5	REACTOME_10.02.2016	GO:7084384
PP-C2	Group11	Regulation of PLK1 Activity at G2/M Transition	0.025	0.046	[Ajuba, Ccnb1, Clasp1, Mapre1, Nedd1, Ppp1r12a, Rps27a]	8.86076	7	REACTOME_10.02.2016	GO:7084449
PP-C2	Group12	SUMOylation	0.024	0.045	[Bmi1, Brca1, Mdc1, Pom121, Ranbp2, Stag1, Top2a, Tpr]	8.33333	8	REACTOME_10.02.2016	GO:7084459
PP-C2	Group12	SUMOylation of DNA damage response and repair proteins	0.024	0.039	[Bmi1, Brca1, Mdc1, Pom121, Ranbp2, Stag1, Tpr]	9.33333	7	REACTOME_10.02.2016	GO:7084466
PP-C2	Group12	SUMO E3 ligases SUMOylate target proteins	0.024	0.038	[Bmi1, Brca1, Mdc1, Pom121, Ranbp2, Stag1, Top2a, Tpr]	8.79121	8	REACTOME_10.02.2016	GO:7084467
PP-C2	Group13	Deactivation of the beta-catenin transactivating complex	0.0053	0.011	[Akt1, Apc, Chd8, Ctnnb1, Kmt2d, Rps27a]	15	6	REACTOME_10.02.2016	GO:7084478
PP-C2	Group14	HDR through Homologous Recombination (HR) or Single Strand Annealing (SSA)	0.012	0.038	[Atrip, Brca1, Clspn, Exo1, Pold3, Rps27a, Topbp1]	9.45946	7	REACTOME_10.02.2016	GO:7083414
PP-C2	Group14	Homology Directed Repair	0.012	0.022	[Atrip, Brca1, Clspn, Exo1, Lig3, Pold3, Rps27a, Topbp1]	10.1266	8	REACTOME_10.02.2016	GO:7083415
PP-C2	Group14	Processing of DNA double-strand break ends	0.012	0.038	[Atrip, Brca1, Clspn, Exo1, Topbp1]	11.9048	5	REACTOME_10.02.2016	GO:7084591
PP-C2	Group14	HDR through Homologous Recombination (HRR)	0.012	0.045	[Atrip, Brca1, Exo1, Pold3, Rps27a, Topbp1]	9.83607	6	REACTOME_10.02.2016	GO:7084594
PP-C2	Group15	DNA Replication	0.019	0.036	[Mcm2, Mcm3, Pold3, Prim2, Uba52]	12.1951	5	WikiPathways_10.02.2016	GO:0000150
PP-C2	Group16	Endometrial cancer	0.0048	0.01	[Akt1, Apc, Araf, Ctnnb1, Egfr, Foxo3, Map2k2]	13.4615	7	KEGG_10.02.2016	GO:0005213
PP-C2	Group16	Costimulation by the CD28 family	0.0048	0.038	[Akt1, Lyn, Pak2, Ppp2r5a, Ppp2r5d, Prr5]	10.3448	6	REACTOME_10.02.2016	GO:7083872
PP-C2	Group16	Role of LAT2/NTAL/LAB on calcium mobilization	0.0048	0.033	[Akt1, Akt1s1, Egfr, Foxo3, Frs2, Irs1, Lyn, Prr5]	9.09091	8	REACTOME_10.02.2016	GO:7083881
PP-C2	Group16	IL-5 Signaling Pathway	0.0048	0.03	[Akt1, Cbl, Ctnnb1, Foxo3, Lyn, Map2k2, Rap1gap]	10.1449	7	WikiPathways_10.02.2016	GO:0000151
PP-C2	Group16	IL-7 Signaling Pathway	0.0048	0.016	[Akt1, Cbl, Foxo3, Irs1, Lyn, Map2k2]	13.6364	6	WikiPathways_10.02.2016	GO:0000297
PP-C2	Group16	IL-6 signaling Pathway	0.0048	0.025	[Akt1, Eif4ebp1, Foxo3, Lyn, Map2k2, Map3k7, Ppp2r5a, Ppp2r5d, Pxn]	9.09091	9	WikiPathways_10.02.2016	GO:0000387
PP-C2	Group17	PluriNetWork	0.0096	0.018	[Akt1, Apc, Atrx, Brca1, Ctnnb1, Fam129a, Igfbp3, Insr, Irs1, Kmt2d, Leo1, Mybl2, Rbl2, Rock2, Sall3, Sin3a, Smo, Trim33, Zfp219, Zmym2]	6.77966	20	WikiPathways_10.02.2016	GO:0001763
PP-C2	Group18	Splicing factor NOVA regulated synpatic proteins	0.02	0.038	[Ank3, Cav2, Clasp1, Map4, Rap1gap]	11.9048	5	WikiPathways_10.02.2016	GO:0001983
PP-C2	Group19	Alzheimers Disease	0.021	0.039	[Adam17, Casp12, Casp7, Fas, Itpr2, Lrp1, Plcb3]	9.33333	7	WikiPathways_10.02.2016	GO:0002075
PP-C2	Group2	VEGFR2 mediated vascular permeability	0.00018	0.00063	[Akt1, Ctnnb1, Ctnnd1, Nos3, Pak2, Prr5, Vav3]	25.9259	7	REACTOME_10.02.2016	GO:7083882
PP-C2	Group20	XPodNet - protein-protein interactions in the podocyte expanded by STRING	8.2e-08	7.1e-07	[Adam12, Adcyap1r1, Ajuba, Akt1, Apc, Arnt, Arpc1b, Baiap2, Camk2d, Capzb, Cbl, Cdc42ep1, Cdk17, Cdk6, Ctnnb1, Ctnnd1, Cttn, Cxadr, Dock4, Enah, Epb41l5, Eps8, Fas, Frs2, Igf1r, Igfbp3, Insr, Irs1, Kdr, Kif2a, Kirrel, Lyn, Magi1, Map2k2, Map4k4, Mapk8ip3, Micall2, Mybl2, Myh9, Nes, Pak2, Parva, Pde4d, Pkp4, Plce1, Ptpn12, Ptpn13, Ptpra, Pxn, Rabgef1, Raver1, Rtkn, Scrib, Sh2b1, Sh3bp1, Sh3gl1, So…	7.78443	65	WikiPathways_10.02.2016	GO:0002309
PP-C2	Group20	PodNet: protein-protein interactions in the podocyte	8.2e-08	1e-05	[Akt1, Arpc1b, Baiap2, Camk2d, Capzb, Cbl, Ctnnb1, Ctnnd1, Cttn, Cxadr, Enah, Epb41l5, Igf1r, Igfbp3, Insr, Kdr, Kirrel, Magi1, Mapk8ip3, Myh9, Nes, Pak2, Parva, Plce1, Pxn, Rabgef1, Scrib, Synpo, Tbxa2r, Tjp1, Vasp, Vcl]	10.1911	32	WikiPathways_10.02.2016	GO:0002310
PP-C2	Group21	MAPK Cascade	0.00024	0.00087	[Araf, Map2k2, Map3k1, Map3k3, Plcb3, Rasa3, Sipa1]	24.1379	7	WikiPathways_10.02.2016	GO:0000251
PP-C2	Group22	Primary Focal Segmental Glomerulosclerosis FSGS	0.016	0.031	[Akt1, Ctnnb1, Myh9, Plce1, Synpo, Vcl, Vim]	10	7	WikiPathways_10.02.2016	GO:0002573
PP-C2	Group23	Delta-Notch Signaling Pathway	0.015	0.028	[Adam17, Akt1, Egfr, Hes1, Maml2, Ncor1, Ncor2, Sin3a]	9.52381	8	WikiPathways_10.02.2016	GO:0000265
PP-C2	Group24	Mecp2 and Associated Rett Syndrome	0.0098	0.018	[Arhgef26, Myt1, Ncor1, Nf1, Sin3a, Ybx1]	13.0435	6	WikiPathways_10.02.2016	GO:0002910
PP-C2	Group25	mRNA processing	8.8e-05	0.00031	[Acin1, Brca1, Ddx3x, Ddx6, Eif4g3, Eif4h, Fxr1, Fxr2, Hnrnpa1, Hnrnpd, Hnrnpll, Hnrnpm, Ltv1, Nelfe, Nifk, Npm1, Polr2a, Pum1, Pum2, Raver1, Rbm25, Rbm3, Rbm39, Rbms3, Rsrc2, Safb2, Secisbp2, Sfswap, Srsf1, Srsf10, Srsf11, Srsf9, Tdrd7, Tnrc6c, Tra2b, Ybx1]	7.77538	36	WikiPathways_10.02.2016	GO:0000310
PP-C2	Group26	GPCRs, Class B Secretin-like	0.0023	0.0061	[Adcyap1r1, Adgre5, Adgrl1, Adgrl2, Adgrl3]	22.7273	5	WikiPathways_10.02.2016	GO:0000456
PP-C2	Group27	Alpha6-Beta4 Integrin Signaling Pathway	0.015	0.027	[Akt1, Egfr, Eif4ebp1, Erbb2ip, Irs1, Rtkn, Vim]	10.4478	7	WikiPathways_10.02.2016	GO:0000488
PP-C2	Group28	MAPK signaling pathway	0.015	0.028	[Akt1, Cacng8, Egfr, Fas, Flnc, Map2k2, Map3k1, Map3k3, Map3k7, Map4k4, Mapk8ip3, Nf1, Pak2, Rps6ka3, Taok1, Taok3, Zak]	6.69291	17	KEGG_10.02.2016	GO:0004010
PP-C2	Group28	MAPK signaling pathway	0.015	0.0088	[Akt1, Casp7, Egfr, Fas, Map2k2, Map3k1, Map3k7, Map4k4, Mapk8ip3, Nf1, Pak2, Rps6ka3, Taok1, Zak]	8.80503	14	WikiPathways_10.02.2016	GO:0000493
PP-C2	Group29	Id Signaling Pathway	0.014	0.026	[Ctnnb1, Hes1, Igf1r, Irs1, Kdr, Rbl2]	11.7647	6	WikiPathways_10.02.2016	GO:0000512
PP-C2	Group3	Apoptosis	0.0097	0.016	[Acin1, Apc, Casp7, Clspn, Ctnnb1, Dbnl, Fas, Lmnb1, Vim]	10.1124	9	REACTOME_10.02.2016	GO:7083364
PP-C2	Group3	Programmed Cell Death	0.0097	0.018	[Acin1, Apc, Casp7, Clspn, Ctnnb1, Dbnl, Fas, Lmnb1, Vim]	9.78261	9	REACTOME_10.02.2016	GO:7083365
PP-C2	Group3	Apoptotic cleavage of cellular proteins	0.0097	0.00043	[Acin1, Apc, Casp7, Clspn, Ctnnb1, Dbnl, Lmnb1, Vim]	23.5294	8	REACTOME_10.02.2016	GO:7083908
PP-C2	Group3	Apoptotic execution phase	0.0097	0.0017	[Acin1, Apc, Casp7, Clspn, Ctnnb1, Dbnl, Lmnb1, Vim]	18.1818	8	REACTOME_10.02.2016	GO:7083909
PP-C2	Group30	FAS pathway and Stress induction of HSP regulation	0.00019	0.00068	[Casp7, Fas, Lmnb1, Lmnb2, Map3k1, Map3k7, Pak2, Ptpn13]	21.6216	8	WikiPathways_10.02.2016	GO:0000571
PP-C2	Group31	EGFR1 Signaling Pathway	3.4e-05	0.00016	[Akt1, Araf, Cav2, Cbl, Ctnnd1, Egfr, Eps8, Map2k2, Map3k1, Map3k3, Pkn2, Prkd1, Ptpn12, Pxn, Reps1, Rps6ka3, Sin3a, Spry2, Tnk2, Vav3]	11.5607	20	WikiPathways_10.02.2016	GO:0000572
PP-C2	Group32	AMPK signaling pathway	0.00018	0.00089	[Akt1, Akt1s1, Eef2, Eef2k, Eif4ebp1, Foxo3, Gys1, Igf1r, Insr, Irs1, Map3k7, Ppp2r5a, Ppp2r5d, Prkaa1, Tbc1d1]	11.6279	15	KEGG_10.02.2016	GO:0004152
PP-C2	Group32	Longevity regulating pathway	0.00018	0.045	[Akt1, Akt1s1, Eif4ebp1, Foxo3, Igf1r, Insr, Irs1, Prkaa1]	8.33333	8	KEGG_10.02.2016	GO:0004211
PP-C2	Group32	Insulin signaling pathway	0.00018	0.018	[Akt1, Araf, Cbl, Eif4ebp1, Gys1, Insr, Irs1, Map2k2, Phkb, Prkaa1, Sorbs1, Trip10]	8.4507	12	KEGG_10.02.2016	GO:0004910
PP-C2	Group32	Insulin Signaling	0.00018	0.00017	[Akt1, Cbl, Eif4ebp1, Foxo3, Gys1, Igf1r, Insr, Irs1, Kif5b, Map2k2, Map3k1, Map3k3, Map3k7, Map4k4, Prkaa1, Rps6ka3, Sorbs1, Stx4a, Tbc1d4]	12.1019	19	WikiPathways_10.02.2016	GO:0000065
PP-C2	Group33	Focal adhesion	1.2e-06	0.00074	[Akt1, Cav2, Ctnnb1, Dock1, Egfr, Flnc, Flt4, Igf1r, Kdr, Mylk, Pak2, Pak4, Parva, Ppp1r12a, Ppp1r12c, Pxn, Rock2, Vasp, Vav3, Vcl]	9.85222	20	KEGG_10.02.2016	GO:0004510
PP-C2	Group33	Regulation of actin cytoskeleton	1.2e-06	6.4e-05	[Abi2, Apc, Araf, Arhgef12, Arpc1b, Baiap2, Bdkrb2, Chrm3, Dock1, Egfr, Enah, Map2k2, Msn, Myh9, Mylk, Pak2, Pak4, Pip5k1a, Ppp1r12a, Ppp1r12c, Pxn, Rock2, Vav3, Vcl]	11.0092	24	KEGG_10.02.2016	GO:0004810
PP-C2	Group33	Regulation of Actin Cytoskeleton	1.2e-06	0.00031	[Abi2, Apc, Baiap2, Bdkrb2, Chrm3, Dock1, Egfr, Enah, Map2k2, Msn, Mylk, Pak2, Pak4, Pip5k1a, Ppp1r12a, Pxn, Rock2, Vcl]	11.8421	18	WikiPathways_10.02.2016	GO:0000523
PP-C2	Group33	Integrin-mediated Cell Adhesion	1.2e-06	0.00032	[Akt1, Araf, Cav2, Dock1, Git2, Map2k2, Pak2, Pak4, Pxn, Rock2, Sorbs1, Vasp, Vav3, Vcl]	14.1414	14	WikiPathways_10.02.2016	GO:0000006
PP-C2	Group33	Focal Adhesion	1.2e-06	0.011	[Akt1, Araf, Cav2, Dock1, Egfr, Map2k2, Mylk, Pak2, Pak4, Ppp1r12a, Pxn, Rock2, Tnk2, Vasp, Vcl]	8.10811	15	WikiPathways_10.02.2016	GO:0000085
PP-C2	Group34	FoxO signaling pathway	0.00014	0.013	[Akt1, Araf, Ccnb1, Egfr, Foxo3, Igf1r, Insr, Irs1, Map2k2, Plk2, Prkaa1, Rbl2]	8.95522	12	KEGG_10.02.2016	GO:0004068
PP-C2	Group34	mTOR signaling pathway	0.00014	0.02	[Akt1, Akt1s1, Eif4b, Eif4ebp1, Irs1, Prkaa1, Rps6ka3]	11.2903	7	KEGG_10.02.2016	GO:0004150
PP-C2	Group34	AMPK signaling pathway	0.00014	0.00089	[Akt1, Akt1s1, Eef2, Eef2k, Eif4ebp1, Foxo3, Gys1, Igf1r, Insr, Irs1, Map3k7, Ppp2r5a, Ppp2r5d, Prkaa1, Tbc1d1]	11.6279	15	KEGG_10.02.2016	GO:0004152
PP-C2	Group34	Longevity regulating pathway	0.00014	0.045	[Akt1, Akt1s1, Eif4ebp1, Foxo3, Igf1r, Insr, Irs1, Prkaa1]	8.33333	8	KEGG_10.02.2016	GO:0004211
PP-C2	Group34	Longevity regulating pathway	0.00014	0.023	[Akt1, Akt1s1, Foxo3, Igf1r, Insr, Irs1, Prkaa1]	10.9375	7	KEGG_10.02.2016	GO:0004213
PP-C2	Group34	Insulin receptor signalling cascade	0.00014	0.0035	[Akt1, Akt1s1, Araf, Eef2k, Egfr, Eif4b, Eif4ebp1, Eif4g1, Frs2, Insr, Irs1, Map2k2, Mark3, Nf1, Ppp2r5a, Ppp2r5d, Prkaa1, Ptpra, Rasa3, Rasal2, Rps27a]	8.3004	21	REACTOME_10.02.2016	GO:7083374
PP-C2	Group34	Signaling by Insulin receptor	0.00014	0.0072	[Akt1, Akt1s1, Araf, Eef2k, Egfr, Eif4b, Eif4ebp1, Eif4g1, Frs2, Insr, Irs1, Map2k2, Mark3, Nf1, Ppp2r5a, Ppp2r5d, Prkaa1, Ptpra, Rasa3, Rasal2, Rps27a]	7.58123	21	REACTOME_10.02.2016	GO:7083375
PP-C2	Group34	IRS-mediated signalling	0.00014	0.0055	[Akt1, Akt1s1, Araf, Eef2k, Egfr, Eif4b, Eif4ebp1, Eif4g1, Frs2, Irs1, Map2k2, Mark3, Nf1, Ppp2r5a, Ppp2r5d, Prkaa1, Ptpra, Rasa3, Rasal2, Rps27a]	8.03213	20	REACTOME_10.02.2016	GO:7083378
PP-C2	Group34	IRS-related events triggered by IGF1R	0.00014	0.0035	[Akt1, Akt1s1, Araf, Eef2k, Egfr, Eif4b, Eif4ebp1, Eif4g1, Frs2, Igf1r, Irs1, Map2k2, Mark3, Nf1, Ppp2r5a, Ppp2r5d, Prkaa1, Ptpra, Rasa3, Rasal2, Rps27a]	8.3004	21	REACTOME_10.02.2016	GO:7083379
PP-C2	Group34	IGF1R signaling cascade	0.00014	0.0035	[Akt1, Akt1s1, Araf, Eef2k, Egfr, Eif4b, Eif4ebp1, Eif4g1, Frs2, Igf1r, Irs1, Map2k2, Mark3, Nf1, Ppp2r5a, Ppp2r5d, Prkaa1, Ptpra, Rasa3, Rasal2, Rps27a]	8.3004	21	REACTOME_10.02.2016	GO:7083380
PP-C2	Group34	Signaling by Type 1 Insulin-like Growth Factor 1 Receptor (IGF1R)	0.00014	0.0035	[Akt1, Akt1s1, Araf, Eef2k, Egfr, Eif4b, Eif4ebp1, Eif4g1, Frs2, Igf1r, Irs1, Map2k2, Mark3, Nf1, Ppp2r5a, Ppp2r5d, Prkaa1, Ptpra, Rasa3, Rasal2, Rps27a]	8.3004	21	REACTOME_10.02.2016	GO:7083381
PP-C2	Group34	PI3K Cascade	0.00014	0.01	[Akt1, Akt1s1, Eef2k, Eif4b, Eif4ebp1, Eif4g1, Frs2, Irs1, Prkaa1]	11.25	9	REACTOME_10.02.2016	GO:7083382
PP-C2	Group34	PKB-mediated events	0.00014	0.0047	[Akt1, Akt1s1, Eef2k, Eif4b, Eif4ebp1, Eif4g1, Prkaa1]	17.0732	7	REACTOME_10.02.2016	GO:7083639
PP-C2	Group34	mTOR signalling	0.00014	0.0045	[Akt1, Akt1s1, Eef2k, Eif4b, Eif4ebp1, Eif4g1, Prkaa1]	17.5	7	REACTOME_10.02.2016	GO:7083669
PP-C2	Group34	mTORC1-mediated signalling	0.00014	0.0071	[Akt1s1, Eef2k, Eif4b, Eif4ebp1, Eif4g1]	21.7391	5	REACTOME_10.02.2016	GO:7083670
PP-C2	Group34	GAB1 signalosome	0.00014	0.032	[Akt1, Akt1s1, Egfr, Foxo3, Frs2, Irs1, Prr5, Pxn]	9.1954	8	REACTOME_10.02.2016	GO:7083779
PP-C2	Group34	Role of LAT2/NTAL/LAB on calcium mobilization	0.00014	0.033	[Akt1, Akt1s1, Egfr, Foxo3, Frs2, Irs1, Lyn, Prr5]	9.09091	8	REACTOME_10.02.2016	GO:7083881
PP-C2	Group34	Translation Factors	0.00014	0.0037	[Eef2, Eef2k, Eif4b, Eif4ebp1, Eif4g1, Eif4g3, Eif4h, Eif5]	16	8	WikiPathways_10.02.2016	GO:0000307
PP-C2	Group34	Insulin Signaling	0.00014	0.00017	[Akt1, Cbl, Eif4ebp1, Foxo3, Gys1, Igf1r, Insr, Irs1, Kif5b, Map2k2, Map3k1, Map3k3, Map3k7, Map4k4, Prkaa1, Rps6ka3, Sorbs1, Stx4a, Tbc1d4]	12.1019	19	WikiPathways_10.02.2016	GO:0000065
PP-C2	Group35	cGMP-PKG signaling pathway	0.00016	0.0044	[Adra2a, Akt1, Bdkrb2, Ednrb, Gtf2i, Insr, Irs1, Itpr2, Kcnj8, Map2k2, Mylk, Nos3, Plcb3, Ppp1r12a, Rock2, Vasp]	9.30233	16	KEGG_10.02.2016	GO:0004022
PP-C2	Group35	Vascular smooth muscle contraction	0.00016	0.038	[Araf, Arhgef12, Cald1, Itpr2, Map2k2, Mylk, Plcb3, Ppp1r12a, Ppp1r12c, Rock2]	7.8125	10	KEGG_10.02.2016	GO:0004270
PP-C2	Group35	Platelet activation	0.00016	0.0084	[Akt1, Arhgef12, Fgg, Itpr2, Lyn, Mylk, Nos3, Plcb3, Ppp1r12a, Rock2, Tbxa2r, Vasp]	9.7561	12	KEGG_10.02.2016	GO:0004611
PP-C2	Group35	Oxytocin signaling pathway	0.00016	0.0085	[Cacng8, Camk2d, Eef2, Eef2k, Egfr, Itpr2, Map2k2, Mylk, Nos3, Plcb3, Ppp1r12a, Ppp1r12c, Prkaa1, Rock2]	8.86076	14	KEGG_10.02.2016	GO:0004921
PP-C2	Group36	Adherens junction	0.00025	0.00086	[Baiap2, Ctnnb1, Ctnnd1, Egfr, Igf1r, Insr, Map3k7, Sorbs1, Ssx2ip, Tjp1, Vcl]	14.8649	11	KEGG_10.02.2016	GO:0004520
PP-C2	Group37	Tight junction	0.0017	0.0044	[Akt1, Cldn10, Ctnnb1, Cttn, Jam2, Llgl1, Magi1, Mpp5, Myh9, Rab13, Tjp1, Tjp2, Ybx3, Zak]	10	14	KEGG_10.02.2016	GO:0004530
PP-C2	Group38	Fc gamma R-mediated phagocytosis	0.02	0.037	[Akt1, Arpc1b, Lyn, Marcks, Marcksl1, Pip5k1a, Vasp, Vav3]	8.88889	8	KEGG_10.02.2016	GO:0004666
PP-C2	Group39	Leukocyte transendothelial migration	0.0032	0.0078	[Cldn10, Ctnnb1, Ctnnd1, Esam, Jam2, Msn, Pxn, Rock2, Sipa1, Vasp, Vav3, Vcl]	9.91736	12	KEGG_10.02.2016	GO:0004670
PP-C2	Group4	Gene Silencing by RNA	0.021	0.039	[Polr2a, Pom121, Prkra, Ranbp2, Tnrc6a, Tnrc6b, Tnrc6c, Tpr]	8.69565	8	REACTOME_10.02.2016	GO:7083932
PP-C2	Group40	Neurotrophin signaling pathway	0.0032	0.0082	[Akt1, Camk2d, Foxo3, Frs2, Irs1, Kidins220, Maged1, Map2k2, Map3k1, Map3k3, Rps6ka3, Sh2b1]	9.83607	12	KEGG_10.02.2016	GO:0004722
PP-C2	Group41	Long-term potentiation	0.016	0.026	[Araf, Camk2d, Grm5, Itpr2, Map2k2, Plcb3, Rps6ka3]	10.6061	7	KEGG_10.02.2016	GO:0004720
PP-C2	Group41	Long-term depression	0.016	0.045	[Araf, Igf1r, Itpr2, Lyn, Map2k2, Plcb3]	9.83607	6	KEGG_10.02.2016	GO:0004730
PP-C2	Group42	Gastric acid secretion	0.019	0.037	[Camk2d, Chrm3, Itpr2, Kcnj10, Kcnk2, Mylk, Plcb3]	9.58904	7	KEGG_10.02.2016	GO:0004971
PP-C2	Group43	Bacterial invasion of epithelial cells	0.0039	0.0089	[Arhgef26, Arpc1b, Cav2, Cbl, Ctnnb1, Cttn, Dock1, Pxn, Vcl]	11.5385	9	KEGG_10.02.2016	GO:0005100
PP-C2	Group44	Salmonella infection	0.024	0.044	[Arpc1b, Flnc, Klc3, Klc4, Pkn2, Rock2, Tjp1]	8.97436	7	KEGG_10.02.2016	GO:0005132
PP-C2	Group45	Transcriptional misregulation in cancer	0.002	0.0056	[Aff1, Bmi1, Cdk14, Etv6, Fli1, Golph3, Hmga2, Igf1r, Igfbp3, Jmjd1c, Klf3, Kmt2a, Mllt3, Ncor1, Sin3a, Zeb1]	8.93855	16	KEGG_10.02.2016	GO:0005202
PP-C2	Group46	Proteoglycans in cancer	4.2e-07	3.6e-06	[Akt1, Ank3, Araf, Arhgef12, Camk2d, Cav2, Cbl, Ctnnb1, Cttn, Egfr, Eif4b, Fas, Flnc, Frs2, Igf1r, Itpr2, Kdr, Map2k2, Msn, Plce1, Ppp1r12a, Ppp1r12c, Pxn, Rock2, Smo, Tfap4]	12.6214	26	KEGG_10.02.2016	GO:0005205
PP-C2	Group47	ErbB signaling pathway	0.0032	0.015	[Akt1, Araf, Camk2d, Cbl, Egfr, Eif4ebp1, Map2k2, Pak2, Pak4]	10.3448	9	KEGG_10.02.2016	GO:0004012
PP-C2	Group47	HIF-1 signaling pathway	0.0032	0.02	[Akt1, Arnt, Camk2d, Egfr, Eif4ebp1, Hmox1, Igf1r, Insr, Map2k2, Nos3]	9.09091	10	KEGG_10.02.2016	GO:0004066
PP-C2	Group47	FoxO signaling pathway	0.0032	0.013	[Akt1, Araf, Ccnb1, Egfr, Foxo3, Igf1r, Insr, Irs1, Map2k2, Plk2, Prkaa1, Rbl2]	8.95522	12	KEGG_10.02.2016	GO:0004068
PP-C2	Group47	Longevity regulating pathway	0.0032	0.045	[Akt1, Akt1s1, Eif4ebp1, Foxo3, Igf1r, Insr, Irs1, Prkaa1]	8.33333	8	KEGG_10.02.2016	GO:0004211
PP-C2	Group47	Longevity regulating pathway	0.0032	0.023	[Akt1, Akt1s1, Foxo3, Igf1r, Insr, Irs1, Prkaa1]	10.9375	7	KEGG_10.02.2016	GO:0004213
PP-C2	Group47	Endometrial cancer	0.0032	0.01	[Akt1, Apc, Araf, Ctnnb1, Egfr, Foxo3, Map2k2]	13.4615	7	KEGG_10.02.2016	GO:0005213
PP-C2	Group47	Glioma	0.0032	0.024	[Akt1, Araf, Camk2d, Cdk6, Egfr, Igf1r, Map2k2]	10.7692	7	KEGG_10.02.2016	GO:0005214
PP-C2	Group47	Non-small cell lung cancer	0.0032	0.014	[Akt1, Araf, Cdk6, Egfr, Eml4, Foxo3, Map2k2]	12.5	7	KEGG_10.02.2016	GO:0005223
PP-C2	Group47	IL-5 Signaling Pathway	0.0032	0.03	[Akt1, Cbl, Ctnnb1, Foxo3, Lyn, Map2k2, Rap1gap]	10.1449	7	WikiPathways_10.02.2016	GO:0000151
PP-C2	Group48	Signal Transduction	0.0094	0.018	[Adam17, Adcyap1r1, Adgre5, Adra2a, Akap13, Akt1, Akt1s1, Apc, Araf, Arap2, Arhgap11a, Arhgap31, Arhgef12, Arhgef17, Arpc1b, Baiap2, Bdkrb2, C5ar1, Cbl, Cdc14a, Chd8, Chrm3, Clasp1, Clasp2, Ctnnb1, Ctnnd1, Dact1, Disp2, Dock1, Ect2, Ednrb, Eef2k, Egfr, Eif4b, Eif4ebp1, Eif4g1, Erbb2ip, Fam13b, Fas, Fgg, Flt4, Foxo3, Frs2, Gpr161, Grm5, Igf1r, Inpp5b, Insr, Irs1, Itpr2, Kdr, Kidins220, Kif2a, Kmt2…	4.55326	106	REACTOME_10.02.2016	GO:7083309
PP-C2	Group49	Spliceosome	0.0018	0.013	[Acin1, Cwc15, Hnrnpa1, Hnrnpm, Ncbp1, Rbm25, Snrnp200, Srsf1, Srsf10, Srsf9, Thoc2, Tra2b]	8.95522	12	KEGG_10.02.2016	GO:0003040
PP-C2	Group49	Processing of Capped Intron-Containing Pre-mRNA	0.0018	0.013	[Cwc15, Hnrnpa1, Hnrnpd, Hnrnpm, Ncbp1, Polr2a, Pom121, Ranbp2, Snrnp200, Srsf1, Srsf11, Srsf9, Tpr, Ybx1]	8.28402	14	REACTOME_10.02.2016	GO:7083324
PP-C2	Group49	mRNA Splicing - Major Pathway	0.0018	0.022	[Cwc15, Hnrnpa1, Hnrnpd, Hnrnpm, Ncbp1, Polr2a, Snrnp200, Srsf1, Srsf11, Srsf9, Ybx1]	8.46154	11	REACTOME_10.02.2016	GO:7083325
PP-C2	Group49	mRNA Splicing	0.0018	0.027	[Cwc15, Hnrnpa1, Hnrnpd, Hnrnpm, Ncbp1, Polr2a, Snrnp200, Srsf1, Srsf11, Srsf9, Ybx1]	8.08823	11	REACTOME_10.02.2016	GO:7083326
PP-C2	Group49	Transport of Mature mRNA derived from an Intron-Containing Transcript	0.0018	0.0085	[Ncbp1, Pom121, Ranbp2, Srsf1, Srsf11, Srsf9, Tpr]	14.2857	7	REACTOME_10.02.2016	GO:7083394
PP-C2	Group49	Transport of Mature Transcript to Cytoplasm	0.0018	0.0085	[Ncbp1, Pom121, Ranbp2, Srsf1, Srsf11, Srsf9, Tpr]	14.2857	7	REACTOME_10.02.2016	GO:7083395
PP-C2	Group5	Semaphorin interactions	0.016	0.029	[Arhgef12, Dpysl3, Pak2, Plxna2, Rock2, Sema6d]	11.3208	6	REACTOME_10.02.2016	GO:7084011
PP-C2	Group50	Rap1 signaling pathway	0.001	0.0033	[Akt1, Ctnnb1, Ctnnd1, Dock4, Egfr, Flt4, Igf1r, Insr, Kdr, Magi1, Map2k2, Plcb3, Plce1, Prkd1, Rap1gap, Sipa1, Sipa1l1, Sipa1l3, Vasp]	8.83721	19	KEGG_10.02.2016	GO:0004015
PP-C2	Group51	RHO GTPase Effectors	6.5e-06	0.0086	[Arpc1b, Baiap2, Clasp1, Clasp2, Ctnnb1, Kif2a, Mapre1, Myh9, Mylk, Ndc80, Pak2, Pkn2, Ppp1r12a, Ppp2r5a, Ppp2r5d, Ranbp2, Rock2, Rtkn, Taok1]	7.69231	19	REACTOME_10.02.2016	GO:7083387
PP-C2	Group51	Signaling by Rho GTPases	6.5e-06	4.9e-05	[Akap13, Arap2, Arhgap11a, Arhgap31, Arhgef12, Arhgef17, Arpc1b, Baiap2, Clasp1, Clasp2, Ctnnb1, Ect2, Fam13b, Inpp5b, Kif2a, Mapre1, Myh9, Mylk, Ndc80, Pak2, Pkn2, Ppp1r12a, Ppp2r5a, Ppp2r5d, Ranbp2, Rock2, Rtkn, Srgap1, Stard13, Taok1, Trio, Trip10, Vav3]	9.2437	33	REACTOME_10.02.2016	GO:7083388
PP-C2	Group51	Rho GTPase cycle	6.5e-06	0.0011	[Akap13, Arap2, Arhgap11a, Arhgap31, Arhgef12, Arhgef17, Ect2, Fam13b, Inpp5b, Srgap1, Stard13, Trio, Trip10, Vav3]	11.7647	14	REACTOME_10.02.2016	GO:7083857
PP-C2	Group52	Calcium signaling pathway	0.0023	0.006	[Bdkrb2, Camk2d, Chrm3, Ednrb, Egfr, Grm5, Itpkb, Itpr2, Mylk, Nos3, Pde1c, Phkb, Plcb3, Plce1, Stim2, Tbxa2r]	8.79121	16	KEGG_10.02.2016	GO:0004020
PP-C2	Group53	DNA Damage Bypass	0.025	0.045	[Cul4b, Pold3, Rev1, Rev3l, Rps27a]	11.1111	5	REACTOME_10.02.2016	GO:7083477
PP-C2	Group54	Longevity regulating pathway	0.0018	0.023	[Akt1, Akt1s1, Foxo3, Igf1r, Insr, Irs1, Prkaa1]	10.9375	7	KEGG_10.02.2016	GO:0004213
PP-C2	Group54	Signaling by EGFR	0.0018	0.0055	[Akt1, Akt1s1, Araf, Cbl, Egfr, Foxo3, Frs2, Irs1, Map2k2, Mark3, Nf1, Pde1c, Ppp2r5a, Ppp2r5d, Prr5, Ptpra, Pxn, Rasa3, Rasal2, Rps27a, Spry1, Spry2]	7.66551	22	REACTOME_10.02.2016	GO:7083456
PP-C2	Group54	Downstream signal transduction	0.0018	0.028	[Akt1, Akt1s1, Araf, Egfr, Foxo3, Frs2, Irs1, Map2k2, Mark3, Nf1, Pde1c, Ppp2r5a, Ppp2r5d, Prr5, Ptpra, Rasa3, Rasal2, Rps27a]	6.56934	18	REACTOME_10.02.2016	GO:7083497
PP-C2	Group54	Signaling by PDGF	0.0018	0.045	[Akt1, Akt1s1, Araf, Egfr, Foxo3, Frs2, Irs1, Map2k2, Mark3, Nf1, Pde1c, Ppp2r5a, Ppp2r5d, Prr5, Ptpra, Rasa3, Rasal2, Rps27a]	6.1017	18	REACTOME_10.02.2016	GO:7083498
PP-C2	Group54	Signaling by ERBB2	0.0018	0.016	[Akt1, Akt1s1, Araf, Egfr, Erbb2ip, Foxo3, Frs2, Irs1, Map2k2, Mark3, Nf1, Pde1c, Ppp2r5a, Ppp2r5d, Prr5, Ptpra, Rasa3, Rasal2, Rps27a]	7.01107	19	REACTOME_10.02.2016	GO:7083501
PP-C2	Group54	DAP12 signaling	0.0018	0.019	[Akt1, Akt1s1, Araf, Egfr, Foxo3, Frs2, Irs1, Map2k2, Mark3, Nf1, Pde1c, Ppp2r5a, Ppp2r5d, Prr5, Ptpra, Rasa3, Rasal2, Rps27a, Vav3]	6.81004	19	REACTOME_10.02.2016	GO:7083502
PP-C2	Group54	DAP12 interactions	0.0018	0.025	[Akt1, Akt1s1, Araf, Egfr, Foxo3, Frs2, Irs1, Map2k2, Mark3, Nf1, Pde1c, Ppp2r5a, Ppp2r5d, Prr5, Ptpra, Rasa3, Rasal2, Rps27a, Vav3]	6.59722	19	REACTOME_10.02.2016	GO:7083503
PP-C2	Group54	Downstream signaling of activated FGFR1	0.0018	0.022	[Akt1, Akt1s1, Araf, Egfr, Foxo3, Frs2, Irs1, Map2k2, Mark3, Nf1, Pde1c, Ppp2r5a, Ppp2r5d, Prr5, Ptpra, Rasa3, Rasal2, Rps27a]	6.84411	18	REACTOME_10.02.2016	GO:7083507
PP-C2	Group54	Downstream signaling of activated FGFR2	0.0018	0.022	[Akt1, Akt1s1, Araf, Egfr, Foxo3, Frs2, Irs1, Map2k2, Mark3, Nf1, Pde1c, Ppp2r5a, Ppp2r5d, Prr5, Ptpra, Rasa3, Rasal2, Rps27a]	6.84411	18	REACTOME_10.02.2016	GO:7083511
PP-C2	Group54	Downstream signaling of activated FGFR3	0.0018	0.022	[Akt1, Akt1s1, Araf, Egfr, Foxo3, Frs2, Irs1, Map2k2, Mark3, Nf1, Pde1c, Ppp2r5a, Ppp2r5d, Prr5, Ptpra, Rasa3, Rasal2, Rps27a]	6.84411	18	REACTOME_10.02.2016	GO:7083514
PP-C2	Group54	Downstream signaling of activated FGFR4	0.0018	0.022	[Akt1, Akt1s1, Araf, Egfr, Foxo3, Frs2, Irs1, Map2k2, Mark3, Nf1, Pde1c, Ppp2r5a, Ppp2r5d, Prr5, Ptpra, Rasa3, Rasal2, Rps27a]	6.84411	18	REACTOME_10.02.2016	GO:7083517
PP-C2	Group54	Fc epsilon receptor (FCERI) signaling	0.0018	0.0058	[Akt1, Akt1s1, Araf, Egfr, Foxo3, Frs2, Irs1, Lyn, Map2k2, Map3k1, Map3k7, Mark3, Nf1, Pak2, Ppp2r5a, Ppp2r5d, Prr5, Ptpra, Rasa3, Rasal2, Rps27a, Vav3]	7.61246	22	REACTOME_10.02.2016	GO:7083702
PP-C2	Group54	GAB1 signalosome	0.0018	0.032	[Akt1, Akt1s1, Egfr, Foxo3, Frs2, Irs1, Prr5, Pxn]	9.1954	8	REACTOME_10.02.2016	GO:7083779
PP-C2	Group54	Signaling by SCF-KIT	0.0018	0.011	[Akt1, Akt1s1, Araf, Cbl, Egfr, Foxo3, Frs2, Irs1, Lyn, Map2k2, Mark3, Nf1, Ppp2r5a, Ppp2r5d, Prr5, Ptpra, Rasa3, Rasal2, Rps27a]	7.33591	19	REACTOME_10.02.2016	GO:7083879
PP-C2	Group54	Role of LAT2/NTAL/LAB on calcium mobilization	0.0018	0.033	[Akt1, Akt1s1, Egfr, Foxo3, Frs2, Irs1, Lyn, Prr5]	9.09091	8	REACTOME_10.02.2016	GO:7083881
PP-C2	Group54	IL-7 Signaling Pathway	0.0018	0.016	[Akt1, Cbl, Foxo3, Irs1, Lyn, Map2k2]	13.6364	6	WikiPathways_10.02.2016	GO:0000297
PP-C2	Group55	EGFR downregulation	0.0048	0.01	[Cbl, Egfr, Rps27a, Spry1, Spry2]	18.5185	5	REACTOME_10.02.2016	GO:7083788
PP-C2	Group56	Membrane Trafficking	0.025	0.031	[Ank3, Arcn1, Arfgap2, Bloc1s4, Ctage5, Dab2, Lnpep, Pum1, Rab13, Rps27a, Sec16a, Stx4a, Tbc1d1, Tbc1d4, Tjp1]	6.91244	15	REACTOME_10.02.2016	GO:7083814
PP-C2	Group56	Vesicle-mediated transport	0.025	0.046	[Ank3, Arcn1, Arfgap2, Bloc1s4, Ctage5, Dab2, Lnpep, Lrp1, Pum1, Rab13, Rps27a, Sec16a, Stx4a, Tbc1d1, Tbc1d4, Tjp1]	6.27451	16	REACTOME_10.02.2016	GO:7083815
PP-C2	Group57	Signaling by Rho GTPases	5e-06	4.9e-05	[Akap13, Arap2, Arhgap11a, Arhgap31, Arhgef12, Arhgef17, Arpc1b, Baiap2, Clasp1, Clasp2, Ctnnb1, Ect2, Fam13b, Inpp5b, Kif2a, Mapre1, Myh9, Mylk, Ndc80, Pak2, Pkn2, Ppp1r12a, Ppp2r5a, Ppp2r5d, Ranbp2, Rock2, Rtkn, Srgap1, Stard13, Taok1, Trio, Trip10, Vav3]	9.2437	33	REACTOME_10.02.2016	GO:7083388
PP-C2	Group57	G alpha (12/13) signalling events	5e-06	0.0056	[Akap13, Arhgef12, Arhgef17, Ect2, Rock2, Tbxa2r, Trio, Vav3]	14.2857	8	REACTOME_10.02.2016	GO:7083553
PP-C2	Group57	p75 NTR receptor-mediated signalling	5e-06	0.018	[Adam17, Akap13, Arhgef12, Arhgef17, Ect2, Rps27a, Trio, Vav3]	10.6667	8	REACTOME_10.02.2016	GO:7083842
PP-C2	Group57	Cell death signalling via NRAGE, NRIF and NADE	5e-06	0.017	[Akap13, Arhgef12, Arhgef17, Ect2, Rps27a, Trio, Vav3]	11.8644	7	REACTOME_10.02.2016	GO:7083847
PP-C2	Group57	NRAGE signals death through JNK	5e-06	0.011	[Akap13, Arhgef12, Arhgef17, Ect2, Trio, Vav3]	15	6	REACTOME_10.02.2016	GO:7083849
PP-C2	Group57	Rho GTPase cycle	5e-06	0.0011	[Akap13, Arap2, Arhgap11a, Arhgap31, Arhgef12, Arhgef17, Ect2, Fam13b, Inpp5b, Srgap1, Stard13, Trio, Trip10, Vav3]	11.7647	14	REACTOME_10.02.2016	GO:7083857
PP-C2	Group6	Endocytosis	0.0017	0.0044	[Acap2, Agap1, Agap3, Arap2, Arfgap2, Arpc1b, Capzb, Cav2, Cbl, Dab2, Egfr, Epn2, Git2, H2-K1, Igf1r, Kdr, Kif5b, Mvb12a, Pip5k1a, Rab31, Sh3gl1, Vps26b]	7.8853	22	KEGG_10.02.2016	GO:0004144
PP-C2	Group7	Deadenylation-dependent mRNA decay	0.013	0.024	[Ddx6, Edc4, Eif4b, Eif4g1, Patl1, Tnks1bp1]	12	6	REACTOME_10.02.2016	GO:7084141
PP-C2	Group8	Smooth Muscle Contraction	0.0018	0.0046	[Cald1, Mylk, Pxn, Sorbs1, Sorbs3, Vcl]	20	6	REACTOME_10.02.2016	GO:7084172
PP-C2	Group9	Cell Cycle, Mitotic	1.5e-07	0.0075	[Ajuba, Ccnb1, Cdc14a, Cdk6, Clasp1, Clasp2, Fzr1, Kif2a, Lin54, Lin9, Mapre1, Mcm2, Mcm3, Ndc80, Nedd1, Pold3, Pom121, Ppp1r12a, Ppp2r5a, Ppp2r5d, Prim2, Ranbp2, Rbl2, Rps27a, Rrm2, Stag1, Taok1, Top2a, Tpr]	6.621	29	REACTOME_10.02.2016	GO:7083218
PP-C2	Group9	Cell Cycle	1.5e-07	0.0009	[Ajuba, Atrip, Brca1, Ccnb1, Cdc14a, Cdk6, Clasp1, Clasp2, Clspn, Fzr1, Kif2a, Lin54, Lin9, Mapre1, Mcm2, Mcm3, Mdc1, Ndc80, Nedd1, Npm1, Pold3, Pom121, Ppp1r12a, Ppp2r5a, Ppp2r5d, Prim2, Ranbp2, Rbl2, Rps27a, Rrm2, Rsf1, Stag1, Taok1, Tinf2, Top2a, Tpr]	7.17131	36	REACTOME_10.02.2016	GO:7083219
PP-C2	Group9	Mitotic G1-G1/S phases	1.5e-07	0.02	[Ccnb1, Cdk6, Lin54, Lin9, Mcm2, Mcm3, Prim2, Rbl2, Rps27a, Rrm2, Top2a]	8.59375	11	REACTOME_10.02.2016	GO:7083230
PP-C2	Group9	RHO GTPase Effectors	1.5e-07	0.0086	[Arpc1b, Baiap2, Clasp1, Clasp2, Ctnnb1, Kif2a, Mapre1, Myh9, Mylk, Ndc80, Pak2, Pkn2, Ppp1r12a, Ppp2r5a, Ppp2r5d, Ranbp2, Rock2, Rtkn, Taok1]	7.69231	19	REACTOME_10.02.2016	GO:7083387
PP-C2	Group9	Signaling by Rho GTPases	1.5e-07	4.9e-05	[Akap13, Arap2, Arhgap11a, Arhgap31, Arhgef12, Arhgef17, Arpc1b, Baiap2, Clasp1, Clasp2, Ctnnb1, Ect2, Fam13b, Inpp5b, Kif2a, Mapre1, Myh9, Mylk, Ndc80, Pak2, Pkn2, Ppp1r12a, Ppp2r5a, Ppp2r5d, Ranbp2, Rock2, Rtkn, Srgap1, Stard13, Taok1, Trio, Trip10, Vav3]	9.2437	33	REACTOME_10.02.2016	GO:7083388
PP-C2	Group9	RHO GTPases Activate Formins	1.5e-07	0.04	[Clasp1, Clasp2, Kif2a, Mapre1, Ndc80, Ppp2r5a, Ppp2r5d, Ranbp2, Taok1]	8.10811	9	REACTOME_10.02.2016	GO:7083928
PP-C2	Group9	Mitotic Prometaphase	1.5e-07	0.01	[Ccnb1, Clasp1, Clasp2, Kif2a, Mapre1, Ndc80, Ppp2r5a, Ppp2r5d, Ranbp2, Stag1, Taok1]	9.73451	11	REACTOME_10.02.2016	GO:7084018
PP-C2	Group9	Resolution of Sister Chromatid Cohesion	1.5e-07	0.0072	[Ccnb1, Clasp1, Clasp2, Kif2a, Mapre1, Ndc80, Ppp2r5a, Ppp2r5d, Ranbp2, Stag1, Taok1]	10.6796	11	REACTOME_10.02.2016	GO:7084370
PP-C3	Group0	Leukocyte transendothelial migration	0.036	0.038	[Arhgap35, F11r, Pik3cg, Pik3r5, Pxn]	4.13223	5	KEGG_10.02.2016	GO:0004670
PP-C3	Group1	Inositol phosphate metabolism	0.00011	0.0079	[Inpp5d, Inppl1, Pik3cg, Plcb2, Plce1]	7.14286	5	KEGG_10.02.2016	GO:0000562
PP-C3	Group1	Rap1 signaling pathway	0.00011	0.0064	[Akt3, Apbb1ip, Farp2, Fyb, Pik3cg, Pik3r5, Plcb2, Plce1, Rap1gap, Tln1]	4.65116	10	KEGG_10.02.2016	GO:0004015
PP-C3	Group1	Phosphatidylinositol signaling system	0.00011	0.0079	[Inpp5d, Inppl1, Pik3cg, Pik3r5, Plcb2, Plce1]	6.18557	6	KEGG_10.02.2016	GO:0004070
PP-C3	Group1	Sphingolipid signaling pathway	0.00011	0.04	[Akt3, Gab2, Pik3cg, Pik3r5, Plcb2]	4	5	KEGG_10.02.2016	GO:0004071
PP-C3	Group1	Phospholipase D signaling pathway	0.00011	0.028	[Akt3, Gab1, Gab2, Pik3cg, Pik3r5, Plcb2]	4.10959	6	KEGG_10.02.2016	GO:0004072
PP-C3	Group1	mTOR signaling pathway	0.00011	0.0073	[Akt3, Pik3cg, Pik3r5, Rragc, Ulk1]	8.06452	5	KEGG_10.02.2016	GO:0004150
PP-C3	Group1	AMPK signaling pathway	0.00011	0.019	[Akt3, Crtc2, Irs2, Pik3cg, Pik3r5, Ulk1]	4.65116	6	KEGG_10.02.2016	GO:0004152
PP-C3	Group1	Longevity regulating pathway	0.00011	0.008	[Akt3, Irs2, Pik3cg, Pik3r5, Rb1cc1, Ulk1]	6.25	6	KEGG_10.02.2016	GO:0004211
PP-C3	Group1	Platelet activation	0.00011	0.0028	[Akt3, Apbb1ip, Arhgap35, Pik3cg, Pik3r5, Plcb2, Snap23, Tln1]	6.50407	8	KEGG_10.02.2016	GO:0004611
PP-C3	Group1	B cell receptor signaling pathway	0.00011	0.0096	[Akt3, Inpp5d, Inppl1, Pik3cg, Pik3r5]	6.66667	5	KEGG_10.02.2016	GO:0004662
PP-C3	Group1	Fc epsilon RI signaling pathway	0.00011	0.0083	[Akt3, Gab2, Inpp5d, Pik3cg, Pik3r5]	7.24638	5	KEGG_10.02.2016	GO:0004664
PP-C3	Group1	Fc gamma R-mediated phagocytosis	0.00011	0.0003	[Akt3, Asap3, Dock2, Gab2, Inpp5d, Inppl1, Pik3cg, Pik3r5, Ptprc]	10	9	KEGG_10.02.2016	GO:0004666
PP-C3	Group1	Neurotrophin signaling pathway	0.00011	0.038	[Akt3, Gab1, Map3k3, Pik3cg, Pik3r5]	4.09836	5	KEGG_10.02.2016	GO:0004722
PP-C3	Group1	Thyroid hormone signaling pathway	0.00011	0.034	[Akt3, Pik3cg, Pik3r5, Plcb2, Plce1]	4.2735	5	KEGG_10.02.2016	GO:0004919
PP-C3	Group1	Insulin resistance	0.00011	0.031	[Akt3, Crtc2, Irs2, Pik3cg, Pik3r5]	4.5045	5	KEGG_10.02.2016	GO:0004931
PP-C3	Group1	AGE-RAGE signaling pathway in diabetic complications	0.00011	0.0085	[Akt3, Casp3, Pik3cg, Pik3r5, Plcb2, Plce1]	5.82524	6	KEGG_10.02.2016	GO:0004933
PP-C3	Group1	Toxoplasmosis	0.00011	0.031	[Akt3, Casp3, Irgm1, Pik3cg, Pik3r5]	4.42478	5	KEGG_10.02.2016	GO:0005145
PP-C3	Group1	Amoebiasis	0.00011	0.031	[Casp3, Pik3cg, Pik3r5, Plcb2, Rab7]	4.46429	5	KEGG_10.02.2016	GO:0005146
PP-C3	Group1	Proteoglycans in cancer	0.00011	0.00048	[Akt3, Casp3, Cd44, Ddx5, Flna, Gab1, Pdcd4, Pik3cg, Pik3r5, Plce1, Ptch1, Pxn]	5.82524	12	KEGG_10.02.2016	GO:0005205
PP-C3	Group1	Colorectal cancer	0.00011	0.0072	[Akt3, Casp3, Pik3cg, Pik3r5, Tcf7l2]	7.8125	5	KEGG_10.02.2016	GO:0005210
PP-C3	Group1	Acute myeloid leukemia	0.00011	0.006	[Akt3, Pik3cg, Pik3r5, Pml, Tcf7l2]	8.77193	5	KEGG_10.02.2016	GO:0005221
PP-C3	Group1	Focal Adhesion	0.00011	0.011	[Akt3, Farp2, Flna, Pik3cg, Pik3r5, Pxn, Samd4b, Tln1]	4.32432	8	WikiPathways_10.02.2016	GO:0000085
PP-C3	Group10	Alpha6-Beta4 Integrin Signaling Pathway	0.00041	0.00059	[Casp3, Dst, Irs2, Pik3cg, Plec, Rtkn, Vim]	10.4478	7	WikiPathways_10.02.2016	GO:0000488
PP-C3	Group11	EGFR1 Signaling Pathway	0.00031	0.00075	[Eps15, Eps8, Gab1, Gab2, Inppl1, Map3k2, Map3k3, Pik3cg, Plec, Pxn, Wnk1]	6.35838	11	WikiPathways_10.02.2016	GO:0000572
PP-C3	Group11	Insulin Signaling	0.00031	0.0074	[Gab1, Inppl1, Map3k2, Map3k3, Map4k4, Mink1, Pik3cg, Snap23]	5.09554	8	WikiPathways_10.02.2016	GO:0000065
PP-C3	Group12	Tight junction	0.022	0.026	[Akt3, Epb41l2, F11r, Llgl1, Shroom1, Tjap1]	4.28571	6	KEGG_10.02.2016	GO:0004530
PP-C3	Group2	p75 NTR receptor-mediated signalling	0.0088	0.0096	[Casp3, Fgd2, Plekhg5, Rtn4, Trio]	6.66667	5	REACTOME_10.02.2016	GO:7083842
PP-C3	Group3	Signaling by Rho GTPases	0.00031	0.0006	[Arhgap23, Arhgap24, Arhgap25, Arhgap35, Clasp1, Clasp2, Fgd2, Flna, Fmnl2, Hmha1, Myo9b, Pkn1, Plekhg5, Rtkn, Srgap1, Trio]	4.48179	16	REACTOME_10.02.2016	GO:7083388
PP-C3	Group3	Rho GTPase cycle	0.00031	0.00022	[Arhgap23, Arhgap24, Arhgap25, Arhgap35, Fgd2, Hmha1, Myo9b, Plekhg5, Srgap1, Trio]	8.40336	10	REACTOME_10.02.2016	GO:7083857
PP-C3	Group4	Cell-Cell communication	0.013	0.015	[Dst, F11r, Flna, Fyb, Plec]	5.68182	5	REACTOME_10.02.2016	GO:7083953
PP-C3	Group5	G2/M Transition	0.023	0.026	[Clasp1, Csnk1d, Csnk1e, Optn, Pcm1]	4.85437	5	REACTOME_10.02.2016	GO:7083605
PP-C3	Group5	Mitotic G2-G2/M phases	0.023	0.027	[Clasp1, Csnk1d, Csnk1e, Optn, Pcm1]	4.7619	5	REACTOME_10.02.2016	GO:7083606
PP-C3	Group5	Regulation of PLK1 Activity at G2/M Transition	0.023	0.011	[Clasp1, Csnk1d, Csnk1e, Optn, Pcm1]	6.32911	5	REACTOME_10.02.2016	GO:7084449
PP-C3	Group6	PluriNetWork	0.0037	0.0057	[Cad, Casp3, Cd44, Ezh2, Gab1, Jarid2, Mbd3, Mta1, Pml, Smarcad1, Terf2, Tfeb]	4.0678	12	WikiPathways_10.02.2016	GO:0001763
PP-C3	Group7	Spinal Cord Injury	0.002	0.0036	[Casp3, Gfap, Ncan, Rtn4, Sema6a, Vim, Zfp36]	7	7	WikiPathways_10.02.2016	GO:0002432
PP-C3	Group8	TNF-alpha NF-kB Signaling Pathway	0.011	0.012	[Casp3, Flna, Gab1, Map3k2, Map3k3, Pkn1, Pml, Zfand5]	4.2328	8	WikiPathways_10.02.2016	GO:0000246
PP-C3	Group9	IL-6 signaling Pathway	0.0071	0.0078	[Casp3, Gab1, Gab2, Inpp5d, Inppl1, Pxn]	6.06061	6	WikiPathways_10.02.2016	GO:0000387
PP-C5	Group0	MAPK signaling pathway	4.7e-05	0.0001	[Braf, Cacna1a, Cacna1b, Cacna1c, Cacna1e, Cacna1g, Cacnb1, Cacnb3, Cacnb4, Cacng2, Cacng3, Cacng8, Fgf12, Mapk1, Mapk8ip3, Mapt, Mef2c, Pak1, Ppp3ca, Prkca, Prkcb, Prkcg, Rasgrf1, Rasgrf2, Rps6ka2, Stmn1]	10.2362	26	KEGG_10.02.2016	GO:0004010
PP-C5	Group1	ErbB signaling pathway	3e-07	5.7e-05	[Braf, Camk2a, Camk2b, Camk2d, Camk2g, Erbb4, Mapk1, Pak1, Pak6, Pak7, Prkca, Prkcb, Prkcg, Ptk2]	16.092	14	KEGG_10.02.2016	GO:0004012
PP-C5	Group1	Long-term potentiation	3e-07	2.6e-10	[Adcy1, Braf, Cacna1c, Camk2a, Camk2b, Camk2d, Camk2g, Camk4, Gria2, Grin2a, Grin2b, Itpr1, Mapk1, Plcb1, Ppp3ca, Prkca, Prkcb, Prkcg, Rps6ka2]	28.7879	19	KEGG_10.02.2016	GO:0004720
PP-C5	Group1	GnRH signaling pathway	3e-07	6.4e-05	[Adcy1, Adcy2, Adcy5, Adcy9, Cacna1c, Camk2a, Camk2b, Camk2d, Camk2g, Itpr1, Mapk1, Plcb1, Prkca, Prkcb]	15.9091	14	KEGG_10.02.2016	GO:0004912
PP-C5	Group1	Melanogenesis	3e-07	0.0002	[Adcy1, Adcy2, Adcy5, Adcy9, Camk2a, Camk2b, Camk2d, Camk2g, Gnao1, Mapk1, Plcb1, Prkca, Prkcb, Prkcg]	14.1414	14	KEGG_10.02.2016	GO:0004916
PP-C5	Group1	Signaling by VEGF	3e-07	0.00021	[Baiap2, Braf, Camk2a, Camk2b, Camk2g, Dlg4, Erbb4, Grin2a, Grin2b, Mapk1, Mark3, Ncam1, Pak1, Prkca, Prkcb, Psma3, Ptk2, Ptpra, Rasal2, Rasgef1a, Rasgrf1, Sptan1, Sptb, Sptbn1, Sptbn2, Sptbn4, Syngap1]	9.57447	27	REACTOME_10.02.2016	GO:7083856
PP-C5	Group1	VEGFA-VEGFR2 Pathway	3e-07	0.00013	[Baiap2, Braf, Camk2a, Camk2b, Camk2g, Dlg4, Erbb4, Grin2a, Grin2b, Mapk1, Mark3, Ncam1, Pak1, Prkca, Prkcb, Psma3, Ptk2, Ptpra, Rasal2, Rasgef1a, Rasgrf1, Sptan1, Sptb, Sptbn1, Sptbn2, Sptbn4, Syngap1]	9.85401	27	REACTOME_10.02.2016	GO:7083883
PP-C5	Group1	Wnt Signaling Pathway NetPath	3e-07	0.00043	[Camk2a, Camk2b, Camk2d, Camk2g, Csnk1a1, Csnk2a2, Ctnnbip1, Dlg1, Dlg2, Dlg4, Map1b, Mapk1, Prkca, Prkcb]	13.0841	14	WikiPathways_10.02.2016	GO:0000539
PP-C5	Group10	Cardiac muscle contraction	1.7e-12	2.4e-05	[Atp1a1, Atp1a2, Atp1a3, Atp1a4, Cacna1c, Cacnb1, Cacnb3, Cacnb4, Cacng2, Cacng3, Cacng8, Ryr2, Tpm1, Uqcrfs1]	17.5	14	KEGG_10.02.2016	GO:0004260
PP-C5	Group10	Adrenergic signaling in cardiomyocytes	1.7e-12	1.3e-10	[Adcy1, Adcy2, Adcy5, Adcy9, Adrb1, Atp1a1, Atp1a2, Atp1a3, Atp1a4, Atp2b1, Atp2b2, Atp2b3, Atp2b4, Cacna1c, Cacnb1, Cacnb3, Cacnb4, Cacng2, Cacng3, Cacng8, Camk2a, Camk2b, Camk2d, Camk2g, Mapk1, Plcb1, Prkca, Ryr2, Tpm1]	19.0789	29	KEGG_10.02.2016	GO:0004261
PP-C5	Group10	Oxytocin signaling pathway	1.7e-12	3.2e-12	[Adcy1, Adcy2, Adcy5, Adcy9, Cacna1c, Cacnb1, Cacnb3, Cacnb4, Cacng2, Cacng3, Cacng8, Camk2a, Camk2b, Camk2d, Camk2g, Camk4, Camkk1, Camkk2, Gnao1, Itpr1, Kcnj3, Kcnj6, Mapk1, Mef2c, Plcb1, Ppp3ca, Prkaa2, Prkca, Prkcb, Prkcg, Rgs2, Ryr2]	20.2532	32	KEGG_10.02.2016	GO:0004921
PP-C5	Group10	Dilated cardiomyopathy	1.7e-12	7.7e-05	[Adcy1, Adcy2, Adcy5, Adcy9, Adrb1, Cacna1c, Cacnb1, Cacnb3, Cacnb4, Cacng2, Cacng3, Cacng8, Ryr2, Tpm1]	15.5556	14	KEGG_10.02.2016	GO:0005414
PP-C5	Group10	Ion homeostasis	1.7e-12	1e-08	[Atp1a1, Atp1a2, Atp1a3, Atp1a4, Atp2b1, Atp2b2, Atp2b3, Atp2b4, Camk2a, Camk2b, Camk2g, Fxyd7, Itpr1, Ryr2, Slc8a2]	30.6122	15	REACTOME_10.02.2016	GO:7083572
PP-C5	Group10	Cardiac conduction	1.7e-12	1.1e-11	[Atp1a1, Atp1a2, Atp1a3, Atp1a4, Atp2b1, Atp2b2, Atp2b3, Atp2b4, Cacna1c, Cacnb1, Cacnb3, Cacnb4, Cacng2, Cacng3, Cacng8, Camk2a, Camk2b, Camk2g, Fxyd7, Itpr1, Kcnh2, Kcnip2, Ryr2, Slc8a2]	25.8065	24	REACTOME_10.02.2016	GO:7083573
PP-C5	Group10	Muscle contraction	1.7e-12	1.2e-09	[Atp1a1, Atp1a2, Atp1a3, Atp1a4, Atp2b1, Atp2b2, Atp2b3, Atp2b4, Cacna1c, Cacnb1, Cacnb3, Cacnb4, Cacng2, Cacng3, Cacng8, Camk2a, Camk2b, Camk2g, Fxyd7, Itpr1, Kcnh2, Kcnip2, Neb, Ryr2, Slc8a2, Sorbs1, Tpm1]	18.4932	27	REACTOME_10.02.2016	GO:7083574
PP-C5	Group10	Depolarization of the Presynaptic Terminal Triggers the Opening of Calcium Channels	1.7e-12	1.6e-07	[Cacna1a, Cacna1b, Cacna1e, Cacnb1, Cacnb3, Cacnb4, Cacng2]	70	7	REACTOME_10.02.2016	GO:7083954
PP-C5	Group10	Ion transport by P-type ATPases	1.7e-12	3e-07	[Atp1a1, Atp1a2, Atp1a3, Atp1a4, Atp2b1, Atp2b2, Atp2b3, Atp2b4, Atp8a1, Camk2a, Camk2b, Camk2g, Fxyd7]	27.6596	13	REACTOME_10.02.2016	GO:7084104
PP-C5	Group10	Phase 2 - plateau phase	1.7e-12	9.4e-05	[Cacna1c, Cacnb1, Cacnb3, Cacnb4, Cacng2, Cacng3, Cacng8]	30.4348	7	REACTOME_10.02.2016	GO:7084532
PP-C5	Group10	Phase 1 - inactivation of fast Na+ channels	1.7e-12	2.9e-05	[Cacna1c, Cacnb1, Cacnb3, Cacnb4, Cacng2, Cacng3, Cacng8, Kcnip2]	30.7692	8	REACTOME_10.02.2016	GO:7084533
PP-C5	Group10	Phase 0 - rapid depolarisation	1.7e-12	2.8e-05	[Cacna1c, Cacnb1, Cacnb3, Cacnb4, Cacng2, Cacng3, Cacng8]	36.8421	7	REACTOME_10.02.2016	GO:7084534
PP-C5	Group11	LGI-ADAM interactions	1e-06	2.9e-06	[Adam22, Cacng2, Cacng3, Cacng8, Dlg4, Stx1a, Stx1b]	50	7	REACTOME_10.02.2016	GO:7084590
PP-C5	Group12	Gluconeogenesis	0.0016	0.00073	[Aldoa, Eno1, Eno2, Got2, Gpi1, Mdh1, Mdh2]	21.875	7	REACTOME_10.02.2016	GO:7083258
PP-C5	Group12	Glucose metabolism	0.0016	0.00045	[Aldoa, Eno1, Eno2, Got2, Gpi1, Hk1, Mdh1, Mdh2, Pfkl, Pfkm, Pfkp]	15.493	11	REACTOME_10.02.2016	GO:7083259
PP-C5	Group12	Glycolysis	0.0016	7.7e-05	[Aldoa, Eno1, Eno2, Gpi1, Hk1, Pfkl, Pfkm, Pfkp]	26.6667	8	REACTOME_10.02.2016	GO:7083279
PP-C5	Group12	Glycolysis and Gluconeogenesis	0.0016	2.8e-05	[Aldoa, Eno1, Eno2, Got2, Gpi1, Hk1, Mdh1, Mdh2, Pfkl, Pfkm, Pfkp]	21.5686	11	WikiPathways_10.02.2016	GO:0000157
PP-C5	Group13	Synaptic vesicle cycle	1.7e-14	1.5e-13	[Ap2a1, Ap2a2, Atp6v0a1, Atp6v0d1, Atp6v1a, Cacna1a, Cacna1b, Clta, Cltc, Dnm1, Napa, Nsf, Rab3a, Rims1, Slc17a7, Slc32a1, Stx1a, Stx1b, Stxbp1, Syt1, Unc13a, Vamp2]	35.4839	22	KEGG_10.02.2016	GO:0004721
PP-C5	Group14	Splicing factor NOVA regulated synpatic proteins	2.1e-08	8.1e-08	[Ank3, Atp2b1, Cadm3, Camk2g, Epb41l2, Epb41l3, Gabbr2, Grin2b, Kcnj6, Kcnma1, Kcnq2, Ncdn, Neo1]	30.9524	13	WikiPathways_10.02.2016	GO:0001983
PP-C5	Group15	XPodNet - protein-protein interactions in the podocyte expanded by STRING	1.5e-14	1.4e-13	[Adcy1, Add2, Adrb1, Ap2a2, Apba1, Arhgap32, Arpc5l, Atp6v0a1, Baiap2, Braf, Camk2a, Camk2b, Camk2d, Camk2g, Cntnap1, Ctnna2, Ctnnbip1, Dbn1, Ddn, Dnm1, Efnb2, Erbb4, Fam65a, Gabrb2, Git1, Gria2, Grin2a, Grin2b, Grip1, Hk1, Itsn1, Kcna2, Kcnma1, Kif2a, Kifap3, Klc2, L1cam, Lin7a, Lrrc7, Lrrk2, Magi1, Magi2, Map1a, Map2, Mapk1, Mapk8ip3, Mapt, Myh10, Nedd4l, Neo1, Pak1, Pde4d, Pex19, Pip5k1c, Pkp4…	10.4192	87	WikiPathways_10.02.2016	GO:0002309
PP-C5	Group15	PodNet: protein-protein interactions in the podocyte	1.5e-14	8e-06	[Adcy1, Baiap2, Braf, Camk2a, Camk2b, Camk2d, Camk2g, Ctnna2, Dbn1, Ddn, Dnm1, Fam65a, Kcnma1, Lrrc7, Magi1, Magi2, Mapk8ip3, Myh10, Pak1, Ppp3ca, Prkca, Prkce, Ptk2, Rab3a, Rabgef1, Rph3a, Sirpa, Sptan1, Sptbn1, Sv2b, Synpo, Tln2, Uchl1]	10.5096	33	WikiPathways_10.02.2016	GO:0002310
PP-C5	Group16	ErbB signaling pathway	1.1e-34	5.7e-05	[Braf, Camk2a, Camk2b, Camk2d, Camk2g, Erbb4, Mapk1, Pak1, Pak6, Pak7, Prkca, Prkcb, Prkcg, Ptk2]	16.092	14	KEGG_10.02.2016	GO:0004012
PP-C5	Group16	Rap1 signaling pathway	1.1e-34	0.00084	[Adcy1, Adcy2, Adcy5, Adcy9, Braf, Efna2, Fgf12, Gnao1, Grin2a, Grin2b, Magi1, Magi2, Mapk1, Mllt4, Plcb1, Prkca, Prkcb, Prkcg, Rgs14, Sipa1l1, Tln2]	9.76744	21	KEGG_10.02.2016	GO:0004015
PP-C5	Group16	Calcium signaling pathway	1.1e-34	6.6e-14	[Adcy1, Adcy2, Adcy9, Adrb1, Atp2b1, Atp2b2, Atp2b3, Atp2b4, Cacna1a, Cacna1b, Cacna1c, Cacna1e, Cacna1g, Camk2a, Camk2b, Camk2d, Camk2g, Camk4, Chrm1, Chrm2, Erbb4, Grin2a, Hrh1, Hrh2, Htr2a, Itpr1, Ntsr1, Pde1a, Plcb1, Ppp3ca, Prkca, Prkcb, Prkcg, Ryr2, Slc25a4, Slc8a2, Vdac1]	20.3297	37	KEGG_10.02.2016	GO:0004020
PP-C5	Group16	cGMP-PKG signaling pathway	1.1e-34	1.2e-07	[Adcy1, Adcy2, Adcy5, Adcy9, Adrb1, Atp1a1, Atp1a2, Atp1a3, Atp1a4, Atp2b1, Atp2b2, Atp2b3, Atp2b4, Cacna1c, Itpr1, Kcnma1, Mapk1, Mef2c, Pde2a, Plcb1, Ppp3ca, Prkce, Rgs2, Slc25a4, Slc8a2, Vdac1]	15.1163	26	KEGG_10.02.2016	GO:0004022
PP-C5	Group16	cAMP signaling pathway	1.1e-34	1.3e-13	[Acox3, Adcy1, Adcy2, Adcy5, Adcy9, Adrb1, Atp1a1, Atp1a2, Atp1a3, Atp1a4, Atp2b1, Atp2b2, Atp2b3, Atp2b4, Braf, Cacna1c, Camk2a, Camk2b, Camk2d, Camk2g, Camk4, Chrm1, Chrm2, Gabbr2, Gria2, Gria3, Grin2a, Grin2b, Hcn2, Hcn4, Mapk1, Mllt4, Npy, Npy1r, Pak1, Pde4b, Pde4d, Ryr2]	19.1919	38	KEGG_10.02.2016	GO:0004024
PP-C5	Group16	Cardiac muscle contraction	1.1e-34	2.4e-05	[Atp1a1, Atp1a2, Atp1a3, Atp1a4, Cacna1c, Cacnb1, Cacnb3, Cacnb4, Cacng2, Cacng3, Cacng8, Ryr2, Tpm1, Uqcrfs1]	17.5	14	KEGG_10.02.2016	GO:0004260
PP-C5	Group16	Adrenergic signaling in cardiomyocytes	1.1e-34	1.3e-10	[Adcy1, Adcy2, Adcy5, Adcy9, Adrb1, Atp1a1, Atp1a2, Atp1a3, Atp1a4, Atp2b1, Atp2b2, Atp2b3, Atp2b4, Cacna1c, Cacnb1, Cacnb3, Cacnb4, Cacng2, Cacng3, Cacng8, Camk2a, Camk2b, Camk2d, Camk2g, Mapk1, Plcb1, Prkca, Ryr2, Tpm1]	19.0789	29	KEGG_10.02.2016	GO:0004261
PP-C5	Group16	Vascular smooth muscle contraction	1.1e-34	0.00028	[Adcy1, Adcy2, Adcy5, Adcy9, Arhgef11, Braf, Cacna1c, Itpr1, Kcnma1, Mapk1, Plcb1, Ppp1r14a, Prkca, Prkcb, Prkce, Prkcg]	12.5	16	KEGG_10.02.2016	GO:0004270
PP-C5	Group16	Gap junction	1.1e-34	1e-10	[Adcy1, Adcy2, Adcy5, Adcy9, Adrb1, Htr2a, Itpr1, Mapk1, Plcb1, Prkca, Prkcb, Prkcg, Tuba1a, Tuba1c, Tuba3a, Tuba4a, Tubb2a, Tubb2b, Tubb3, Tubb4b, Tubb5, Tubb6]	25.5814	22	KEGG_10.02.2016	GO:0004540
PP-C5	Group16	Circadian entrainment	1.1e-34	5.6e-12	[Adcy1, Adcy2, Adcy5, Adcy9, Cacna1c, Cacna1g, Camk2a, Camk2b, Camk2d, Camk2g, Gnao1, Gng3, Gria2, Gria3, Grin2a, Grin2b, Itpr1, Kcnj3, Kcnj6, Mapk1, Plcb1, Prkca, Prkcb, Prkcg, Ryr2]	25.5102	25	KEGG_10.02.2016	GO:0004713
PP-C5	Group16	Long-term potentiation	1.1e-34	2.6e-10	[Adcy1, Braf, Cacna1c, Camk2a, Camk2b, Camk2d, Camk2g, Camk4, Gria2, Grin2a, Grin2b, Itpr1, Mapk1, Plcb1, Ppp3ca, Prkca, Prkcb, Prkcg, Rps6ka2]	28.7879	19	KEGG_10.02.2016	GO:0004720
PP-C5	Group16	Retrograde endocannabinoid signaling	1.1e-34	3e-12	[Adcy1, Adcy2, Adcy5, Adcy9, Cacna1a, Cacna1b, Cacna1c, Dagla, Gabra1, Gabra3, Gabrb2, Gnao1, Gng3, Gria2, Gria3, Itpr1, Kcnj3, Kcnj6, Mapk1, Plcb1, Prkca, Prkcb, Prkcg, Rims1, Slc17a7, Slc32a1]	25.2427	26	KEGG_10.02.2016	GO:0004723
PP-C5	Group16	Glutamatergic synapse	1.1e-34	3e-14	[Adcy1, Adcy2, Adcy5, Adcy9, Cacna1a, Cacna1c, Dlg4, Dlgap1, Gnao1, Gng3, Gria2, Gria3, Grik5, Grin2a, Grin2b, Grm2, Homer1, Itpr1, Kcnj3, Mapk1, Plcb1, Ppp3ca, Prkca, Prkcb, Prkcg, Shank1, Shank2, Shank3, Slc17a7, Slc1a2]	26.087	30	KEGG_10.02.2016	GO:0004724
PP-C5	Group16	Cholinergic synapse	1.1e-34	3.7e-12	[Adcy1, Adcy2, Adcy5, Adcy9, Cacna1a, Cacna1b, Cacna1c, Camk2a, Camk2b, Camk2d, Camk2g, Camk4, Chrm1, Chrm2, Gnao1, Gng3, Itpr1, Kcnj3, Kcnj6, Kcnq2, Kcnq3, Kcnq5, Mapk1, Plcb1, Prkca, Prkcb, Prkcg]	23.8938	27	KEGG_10.02.2016	GO:0004725
PP-C5	Group16	Serotonergic synapse	1.1e-34	1.5e-05	[Adcy5, Braf, Cacna1a, Cacna1b, Cacna1c, Cyp2d12, Gabrb2, Gnao1, Gng3, Htr2a, Itpr1, Kcnj3, Kcnj6, Mapk1, Plcb1, Prkca, Prkcb, Prkcg, Tph2]	14.2857	19	KEGG_10.02.2016	GO:0004726
PP-C5	Group16	GABAergic synapse	1.1e-34	1.3e-09	[Adcy1, Adcy2, Adcy5, Adcy9, Cacna1a, Cacna1b, Cacna1c, Gabbr2, Gabra1, Gabra3, Gabrb2, Gnao1, Gng3, Kcnj6, Nsf, Prkca, Prkcb, Prkcg, Slc12a5, Slc32a1, Slc6a1]	23.5955	21	KEGG_10.02.2016	GO:0004727
PP-C5	Group16	Dopaminergic synapse	1.1e-34	2.2e-08	[Adcy5, Cacna1a, Cacna1b, Cacna1c, Camk2a, Camk2b, Camk2d, Camk2g, Gnao1, Gng3, Gria2, Gria3, Grin2a, Grin2b, Itpr1, Kcnj3, Kcnj6, Kif5c, Plcb1, Ppp3ca, Prkca, Prkcb, Prkcg, Scn1a]	17.7778	24	KEGG_10.02.2016	GO:0004728
PP-C5	Group16	Long-term depression	1.1e-34	6.2e-06	[Braf, Cacna1a, Crhr1, Gnao1, Gnaz, Gria2, Gria3, Itpr1, Mapk1, Plcb1, Prkca, Prkcb, Prkcg]	21.3115	13	KEGG_10.02.2016	GO:0004730
PP-C5	Group16	Inflammatory mediator regulation of TRP channels	1.1e-34	7.7e-05	[Adcy1, Adcy2, Adcy5, Adcy9, Camk2a, Camk2b, Camk2d, Camk2g, Hrh1, Htr2a, Itpr1, Plcb1, Prkca, Prkcb, Prkce, Prkcg, Trpv2]	13.4921	17	KEGG_10.02.2016	GO:0004750
PP-C5	Group16	Insulin secretion	1.1e-34	2.6e-12	[Adcy1, Adcy2, Adcy5, Adcy9, Atp1a1, Atp1a2, Atp1a3, Atp1a4, Cacna1c, Camk2a, Camk2b, Camk2d, Camk2g, Kcnma1, Pclo, Plcb1, Prkca, Prkcb, Prkcg, Rab3a, Rims2, Ryr2, Stx1a, Vamp2]	27.907	24	KEGG_10.02.2016	GO:0004911
PP-C5	Group16	GnRH signaling pathway	1.1e-34	6.4e-05	[Adcy1, Adcy2, Adcy5, Adcy9, Cacna1c, Camk2a, Camk2b, Camk2d, Camk2g, Itpr1, Mapk1, Plcb1, Prkca, Prkcb]	15.9091	14	KEGG_10.02.2016	GO:0004912
PP-C5	Group16	Melanogenesis	1.1e-34	0.0002	[Adcy1, Adcy2, Adcy5, Adcy9, Camk2a, Camk2b, Camk2d, Camk2g, Gnao1, Mapk1, Plcb1, Prkca, Prkcb, Prkcg]	14.1414	14	KEGG_10.02.2016	GO:0004916
PP-C5	Group16	Thyroid hormone synthesis	1.1e-34	2.9e-05	[Adcy1, Adcy2, Adcy5, Adcy9, Atp1a1, Atp1a2, Atp1a3, Atp1a4, Itpr1, Plcb1, Prkca, Prkcb, Prkcg]	18.3099	13	KEGG_10.02.2016	GO:0004918
PP-C5	Group16	Oxytocin signaling pathway	1.1e-34	3.2e-12	[Adcy1, Adcy2, Adcy5, Adcy9, Cacna1c, Cacnb1, Cacnb3, Cacnb4, Cacng2, Cacng3, Cacng8, Camk2a, Camk2b, Camk2d, Camk2g, Camk4, Camkk1, Camkk2, Gnao1, Itpr1, Kcnj3, Kcnj6, Mapk1, Mef2c, Plcb1, Ppp3ca, Prkaa2, Prkca, Prkcb, Prkcg, Rgs2, Ryr2]	20.2532	32	KEGG_10.02.2016	GO:0004921
PP-C5	Group16	Aldosterone synthesis and secretion	1.1e-34	2.3e-08	[Adcy1, Adcy2, Adcy5, Adcy9, Cacna1c, Cacna1g, Camk2a, Camk2b, Camk2d, Camk2g, Camk4, Dagla, Itpr1, Pde2a, Plcb1, Prkca, Prkcb, Prkce, Prkcg]	22.093	19	KEGG_10.02.2016	GO:0004925
PP-C5	Group16	Aldosterone-regulated sodium reabsorption	1.1e-34	1.9e-05	[Atp1a1, Atp1a2, Atp1a3, Atp1a4, Mapk1, Nedd4l, Prkca, Prkcb, Prkcg, Sfn]	25	10	KEGG_10.02.2016	GO:0004960
PP-C5	Group16	Endocrine and other factor-regulated calcium reabsorption	1.1e-34	3.5e-08	[Adcy9, Ap2a1, Ap2a2, Atp1a1, Atp1a2, Atp1a3, Atp1a4, Atp2b1, Clta, Cltc, Dnm1, Plcb1, Prkca, Prkcb, Prkcg]	27.7778	15	KEGG_10.02.2016	GO:0004961
PP-C5	Group16	Salivary secretion	1.1e-34	7.7e-10	[Adcy1, Adcy2, Adcy5, Adcy9, Adrb1, Atp1a1, Atp1a2, Atp1a3, Atp1a4, Atp2b1, Atp2b2, Atp2b3, Atp2b4, Itpr1, Kcnma1, Plcb1, Prkca, Prkcb, Prkcg, Vamp2]	25.641	20	KEGG_10.02.2016	GO:0004970
PP-C5	Group16	Gastric acid secretion	1.1e-34	1e-08	[Adcy1, Adcy2, Adcy5, Adcy9, Atp1a1, Atp1a2, Atp1a3, Atp1a4, Camk2a, Camk2b, Camk2d, Camk2g, Hrh2, Itpr1, Plcb1, Prkca, Prkcb, Prkcg]	24.6575	18	KEGG_10.02.2016	GO:0004971
PP-C5	Group16	Pancreatic secretion	1.1e-34	1.7e-08	[Adcy1, Adcy2, Adcy5, Adcy9, Atp1a1, Atp1a2, Atp1a3, Atp1a4, Atp2b1, Atp2b2, Atp2b3, Atp2b4, Itpr1, Kcnma1, Plcb1, Prkca, Prkcb, Prkcg, Rab3d, Rab8a, Ryr2]	20.3883	21	KEGG_10.02.2016	GO:0004972
PP-C5	Group16	Amphetamine addiction	1.1e-34	1.2e-07	[Adcy5, Cacna1c, Camk2a, Camk2b, Camk2d, Camk2g, Camk4, Gria2, Gria3, Grin2a, Grin2b, Ppp3ca, Prkca, Prkcb, Prkcg, Stx1a]	23.5294	16	KEGG_10.02.2016	GO:0005031
PP-C5	Group16	Morphine addiction	1.1e-34	8.2e-11	[Adcy1, Adcy2, Adcy5, Adcy9, Cacna1a, Cacna1b, Gabbr2, Gabra1, Gabra3, Gabrb2, Gnao1, Gng3, Kcnj3, Kcnj6, Pde1a, Pde2a, Pde4b, Pde4d, Pde8b, Prkca, Prkcb, Prkcg, Slc32a1]	24.7312	23	KEGG_10.02.2016	GO:0005032
PP-C5	Group16	Nicotine addiction	1.1e-34	2.8e-06	[Cacna1a, Cacna1b, Gabra1, Gabra3, Gabrb2, Gria2, Gria3, Grin2a, Grin2b, Slc17a7, Slc32a1]	27.5	11	KEGG_10.02.2016	GO:0005033
PP-C5	Group16	Dilated cardiomyopathy	1.1e-34	7.7e-05	[Adcy1, Adcy2, Adcy5, Adcy9, Adrb1, Cacna1c, Cacnb1, Cacnb3, Cacnb4, Cacng2, Cacng3, Cacng8, Ryr2, Tpm1]	15.5556	14	KEGG_10.02.2016	GO:0005414
PP-C5	Group16	PLC beta mediated events	1.1e-34	3.5e-07	[Adcy1, Adcy2, Adcy5, Adcy9, Camk4, Gnao1, Gnaz, Mapk1, Pde1a, Plcb1, Prkca, Prkcg]	30	12	REACTOME_10.02.2016	GO:7083484
PP-C5	Group16	G-protein mediated events	1.1e-34	4.5e-07	[Adcy1, Adcy2, Adcy5, Adcy9, Camk4, Gnao1, Gnaz, Mapk1, Pde1a, Plcb1, Prkca, Prkcg]	29.2683	12	REACTOME_10.02.2016	GO:7083485
PP-C5	Group16	Opioid Signalling	1.1e-34	5.4e-07	[Adcy1, Adcy2, Adcy5, Adcy9, Camk4, Gnao1, Gnaz, Mapk1, Pde1a, Pde4b, Pde4d, Plcb1, Prkca, Prkcg]	24.1379	14	REACTOME_10.02.2016	GO:7083486
PP-C5	Group16	Ca-dependent events	1.1e-34	6.4e-06	[Adcy1, Adcy2, Adcy5, Adcy9, Camk4, Mapk1, Pde1a, Prkca, Prkcg]	32.1429	9	REACTOME_10.02.2016	GO:7083489
PP-C5	Group16	Calmodulin induced events	1.1e-34	2.9e-05	[Adcy1, Adcy2, Adcy5, Adcy9, Camk4, Pde1a, Prkca, Prkcg]	30.7692	8	REACTOME_10.02.2016	GO:7083491
PP-C5	Group16	CaM pathway	1.1e-34	2.9e-05	[Adcy1, Adcy2, Adcy5, Adcy9, Camk4, Pde1a, Prkca, Prkcg]	30.7692	8	REACTOME_10.02.2016	GO:7083492
PP-C5	Group16	DAG and IP3 signaling	1.1e-34	4.7e-06	[Adcy1, Adcy2, Adcy5, Adcy9, Camk4, Pde1a, Prkca, Prkce, Prkcg]	33.3333	9	REACTOME_10.02.2016	GO:7083493
PP-C5	Group16	PLC-gamma1 signalling	1.1e-34	4.7e-06	[Adcy1, Adcy2, Adcy5, Adcy9, Camk4, Pde1a, Prkca, Prkce, Prkcg]	33.3333	9	REACTOME_10.02.2016	GO:7083494
PP-C5	Group16	EGFR interacts with phospholipase C-gamma	1.1e-34	1.2e-05	[Adcy1, Adcy2, Adcy5, Adcy9, Camk4, Pde1a, Prkca, Prkce, Prkcg]	30	9	REACTOME_10.02.2016	GO:7083499
PP-C5	Group16	PLCG1 events in ERBB2 signaling	1.1e-34	4.7e-06	[Adcy1, Adcy2, Adcy5, Adcy9, Camk4, Pde1a, Prkca, Prkce, Prkcg]	33.3333	9	REACTOME_10.02.2016	GO:7083500
PP-C5	Group16	Phospholipase C-mediated cascade: FGFR1	1.1e-34	0.00017	[Adcy1, Adcy2, Adcy5, Adcy9, Camk4, Pde1a, Prkca, Prkce, Prkcg]	20.9302	9	REACTOME_10.02.2016	GO:7083506
PP-C5	Group16	Phospholipase C-mediated cascade; FGFR2	1.1e-34	0.00025	[Adcy1, Adcy2, Adcy5, Adcy9, Camk4, Pde1a, Prkca, Prkce, Prkcg]	20	9	REACTOME_10.02.2016	GO:7083510
PP-C5	Group16	Phospholipase C-mediated cascade; FGFR3	1.1e-34	0.0001	[Adcy1, Adcy2, Adcy5, Adcy9, Camk4, Pde1a, Prkca, Prkce, Prkcg]	22.5	9	REACTOME_10.02.2016	GO:7083513
PP-C5	Group16	Phospholipase C-mediated cascade; FGFR4	1.1e-34	0.00014	[Adcy1, Adcy2, Adcy5, Adcy9, Camk4, Pde1a, Prkca, Prkce, Prkcg]	21.4286	9	REACTOME_10.02.2016	GO:7083516
PP-C5	Group16	Post NMDA receptor activation events	1.1e-34	4e-09	[Adcy1, Braf, Camk2a, Camk2b, Camk2g, Camk4, Camkk1, Dlg4, Grin2a, Grin2b, Mapk1, Rasgrf1, Rps6ka2]	39.3939	13	REACTOME_10.02.2016	GO:7083521
PP-C5	Group16	Activation of NMDA receptor upon glutamate binding and postsynaptic events	1.1e-34	1.3e-10	[Adcy1, Braf, Camk2a, Camk2b, Camk2g, Camk4, Camkk1, Dlg4, Gria2, Gria3, Grin2a, Grin2b, Mapk1, Rasgrf1, Rps6ka2]	40.5405	15	REACTOME_10.02.2016	GO:7083522
PP-C5	Group16	Neurotransmitter Receptor Binding And Downstream Transmission In The Postsynaptic Cell	1.1e-34	2.9e-21	[Adcy1, Adcy2, Adcy5, Adcy9, Akap5, Ap2a1, Ap2a2, Braf, Cacng2, Cacng3, Cacng8, Camk2a, Camk2b, Camk2g, Camk4, Camkk1, Dlg1, Dlg3, Dlg4, Gabbr2, Gabra1, Gabra3, Gabrb2, Gng3, Gria2, Gria3, Grik5, Grin2a, Grin2b, Grip1, Kcnj3, Kcnj6, Mapk1, Nsf, Plcb1, Prkca, Prkcb, Prkcg, Rasgrf1, Rps6ka2]	29.6296	40	REACTOME_10.02.2016	GO:7083523
PP-C5	Group16	Integration of energy metabolism	1.1e-34	1.9e-05	[Adcy1, Adcy2, Adcy5, Adcy9, Cacna1a, Cacna1c, Cacna1e, Cacnb3, Gng3, Itpr1, Kcnb1, Plcb1, Prkaa2, Prkca, Slc25a4]	16.8539	15	REACTOME_10.02.2016	GO:7083528
PP-C5	Group16	Platelet calcium homeostasis	1.1e-34	0.00042	[Atp2b1, Atp2b2, Atp2b3, Atp2b4, Itpr1, Slc8a2]	28.5714	6	REACTOME_10.02.2016	GO:7083570
PP-C5	Group16	Ion homeostasis	1.1e-34	1e-08	[Atp1a1, Atp1a2, Atp1a3, Atp1a4, Atp2b1, Atp2b2, Atp2b3, Atp2b4, Camk2a, Camk2b, Camk2g, Fxyd7, Itpr1, Ryr2, Slc8a2]	30.6122	15	REACTOME_10.02.2016	GO:7083572
PP-C5	Group16	Cardiac conduction	1.1e-34	1.1e-11	[Atp1a1, Atp1a2, Atp1a3, Atp1a4, Atp2b1, Atp2b2, Atp2b3, Atp2b4, Cacna1c, Cacnb1, Cacnb3, Cacnb4, Cacng2, Cacng3, Cacng8, Camk2a, Camk2b, Camk2g, Fxyd7, Itpr1, Kcnh2, Kcnip2, Ryr2, Slc8a2]	25.8065	24	REACTOME_10.02.2016	GO:7083573
PP-C5	Group16	Muscle contraction	1.1e-34	1.2e-09	[Atp1a1, Atp1a2, Atp1a3, Atp1a4, Atp2b1, Atp2b2, Atp2b3, Atp2b4, Cacna1c, Cacnb1, Cacnb3, Cacnb4, Cacng2, Cacng3, Cacng8, Camk2a, Camk2b, Camk2g, Fxyd7, Itpr1, Kcnh2, Kcnip2, Neb, Ryr2, Slc8a2, Sorbs1, Tpm1]	18.4932	27	REACTOME_10.02.2016	GO:7083574
PP-C5	Group16	Activation of GABAB receptors	1.1e-34	0.00065	[Adcy1, Adcy2, Adcy5, Adcy9, Gabbr2, Gng3, Kcnj3, Kcnj6]	19.5122	8	REACTOME_10.02.2016	GO:7083725
PP-C5	Group16	GABA B receptor activation	1.1e-34	0.00065	[Adcy1, Adcy2, Adcy5, Adcy9, Gabbr2, Gng3, Kcnj3, Kcnj6]	19.5122	8	REACTOME_10.02.2016	GO:7083726
PP-C5	Group16	GABA receptor activation	1.1e-34	7.4e-05	[Adcy1, Adcy2, Adcy5, Adcy9, Gabbr2, Gabra1, Gabra3, Gabrb2, Gng3, Kcnj3, Kcnj6]	19.2982	11	REACTOME_10.02.2016	GO:7083727
PP-C5	Group16	G alpha (z) signalling events	1.1e-34	0.00045	[Adcy1, Adcy2, Adcy5, Adcy9, Gnaz]	35.7143	5	REACTOME_10.02.2016	GO:7084078
PP-C5	Group16	Reduction of cytosolic Ca++ levels	1.1e-34	0.00045	[Atp2b1, Atp2b2, Atp2b3, Atp2b4, Slc8a2]	35.7143	5	REACTOME_10.02.2016	GO:7084103
PP-C5	Group16	Ion transport by P-type ATPases	1.1e-34	3e-07	[Atp1a1, Atp1a2, Atp1a3, Atp1a4, Atp2b1, Atp2b2, Atp2b3, Atp2b4, Atp8a1, Camk2a, Camk2b, Camk2g, Fxyd7]	27.6596	13	REACTOME_10.02.2016	GO:7084104
PP-C5	Group16	Ion channel transport	1.1e-34	9e-09	[Atp1a1, Atp1a2, Atp1a3, Atp1a4, Atp2b1, Atp2b2, Atp2b3, Atp2b4, Atp6ap1, Atp6v0a1, Atp6v0d1, Atp6v1a, Atp8a1, Camk2a, Camk2b, Camk2g, Clcn2, Fxyd7, Gabra1, Gabra3, Gabrb2, Nalcn, Nedd4l, Ryr2, Trpv2, Ttyh1, Unc79, Unc80, Wnk2]	15.9341	29	REACTOME_10.02.2016	GO:7084105
PP-C5	Group16	Unblocking of NMDA receptor, glutamate binding and activation	1.1e-34	5.1e-07	[Camk2a, Camk2b, Camk2g, Dlg4, Gria2, Gria3, Grin2a, Grin2b]	50	8	REACTOME_10.02.2016	GO:7084149
PP-C5	Group16	CREB phosphorylation through the activation of Ras	1.1e-34	4.5e-07	[Braf, Camk2a, Camk2b, Camk2g, Dlg4, Grin2a, Grin2b, Mapk1, Rasgrf1, Rps6ka2]	37.037	10	REACTOME_10.02.2016	GO:7084161
PP-C5	Group16	Hypothetical Network for Drug Addiction	1.1e-34	1.4e-05	[Adcy1, Camk2b, Camk4, Gria2, Gria3, Grin2a, Grin2b, Mapk1, Prkce]	29.0323	9	WikiPathways_10.02.2016	GO:0001246
PP-C5	Group16	G Protein Signaling Pathways	1.1e-34	1.5e-08	[Adcy1, Adcy2, Adcy5, Adcy9, Akap5, Akap6, Gnao1, Gnaz, Gng3, Itpr1, Kcnj3, Pde1a, Pde4b, Pde4d, Pde8b, Ppp3ca, Prkca, Prkcb, Prkce, Prkcg]	21.5054	20	WikiPathways_10.02.2016	GO:0000232
PP-C5	Group16	Myometrial Relaxation and Contraction Pathways	1.1e-34	1.1e-07	[Adcy1, Adcy2, Adcy5, Adcy9, Cacnb3, Camk2a, Camk2b, Camk2d, Camk2g, Crhr1, Gng3, Itpr1, Pde4b, Pde4d, Prkca, Prkcb, Prkce, Prkcg, Rgs14, Rgs2, Rgs6, Rgs7, Ryr2, Sfn, Ywhaz]	15.7233	25	WikiPathways_10.02.2016	GO:0000385
PP-C5	Group16	Wnt Signaling Pathway NetPath	1.1e-34	0.00043	[Camk2a, Camk2b, Camk2d, Camk2g, Csnk1a1, Csnk2a2, Ctnnbip1, Dlg1, Dlg2, Dlg4, Map1b, Mapk1, Prkca, Prkcb]	13.0841	14	WikiPathways_10.02.2016	GO:0000539
PP-C5	Group16	Calcium Regulation in the Cardiac Cell	1.1e-34	3.7e-21	[Adcy1, Adcy2, Adcy5, Adcy9, Adrb1, Atp1a1, Atp1a2, Atp1a4, Atp2b1, Atp2b2, Atp2b3, Atp2b4, Cacna1a, Cacna1b, Cacna1c, Cacna1e, Cacna1g, Cacnb1, Cacnb3, Camk2a, Camk2b, Camk2d, Camk2g, Camk4, Chrm1, Chrm2, Gnao1, Gnaz, Gng3, Itpr1, Kcnb1, Kcnj3, Prkca, Prkcb, Prkce, Prkcg, Rgs14, Rgs2, Rgs6, Rgs7, Ryr2, Sfn, Ywhaz]	27.2152	43	WikiPathways_10.02.2016	GO:0000553
PP-C5	Group17	mTOR signaling pathway	0.00019	0.00062	[Braf, Mapk1, Prkaa2, Prkca, Prkcb, Prkcg, Rps6ka2, Tsc1, Tsc2, Ulk1]	16.129	10	KEGG_10.02.2016	GO:0004150
PP-C5	Group17	Insulin Signaling	0.00019	0.0009	[Inpp4a, Map3k9, Mapk1, Mink1, Pfkl, Pfkm, Prkaa2, Prkca, Prkcb, Ptprf, Rps6ka2, Sorbs1, Stxbp1, Stxbp4, Tsc1, Tsc2, Vamp2]	10.828	17	WikiPathways_10.02.2016	GO:0000065
PP-C5	Group18	Thyroid hormone synthesis	2.7e-09	2.9e-05	[Adcy1, Adcy2, Adcy5, Adcy9, Atp1a1, Atp1a2, Atp1a3, Atp1a4, Itpr1, Plcb1, Prkca, Prkcb, Prkcg]	18.3099	13	KEGG_10.02.2016	GO:0004918
PP-C5	Group18	Aldosterone-regulated sodium reabsorption	2.7e-09	1.9e-05	[Atp1a1, Atp1a2, Atp1a3, Atp1a4, Mapk1, Nedd4l, Prkca, Prkcb, Prkcg, Sfn]	25	10	KEGG_10.02.2016	GO:0004960
PP-C5	Group18	Endocrine and other factor-regulated calcium reabsorption	2.7e-09	3.5e-08	[Adcy9, Ap2a1, Ap2a2, Atp1a1, Atp1a2, Atp1a3, Atp1a4, Atp2b1, Clta, Cltc, Dnm1, Plcb1, Prkca, Prkcb, Prkcg]	27.7778	15	KEGG_10.02.2016	GO:0004961
PP-C5	Group18	Salivary secretion	2.7e-09	7.7e-10	[Adcy1, Adcy2, Adcy5, Adcy9, Adrb1, Atp1a1, Atp1a2, Atp1a3, Atp1a4, Atp2b1, Atp2b2, Atp2b3, Atp2b4, Itpr1, Kcnma1, Plcb1, Prkca, Prkcb, Prkcg, Vamp2]	25.641	20	KEGG_10.02.2016	GO:0004970
PP-C5	Group18	Gastric acid secretion	2.7e-09	1e-08	[Adcy1, Adcy2, Adcy5, Adcy9, Atp1a1, Atp1a2, Atp1a3, Atp1a4, Camk2a, Camk2b, Camk2d, Camk2g, Hrh2, Itpr1, Plcb1, Prkca, Prkcb, Prkcg]	24.6575	18	KEGG_10.02.2016	GO:0004971
PP-C5	Group18	Pancreatic secretion	2.7e-09	1.7e-08	[Adcy1, Adcy2, Adcy5, Adcy9, Atp1a1, Atp1a2, Atp1a3, Atp1a4, Atp2b1, Atp2b2, Atp2b3, Atp2b4, Itpr1, Kcnma1, Plcb1, Prkca, Prkcb, Prkcg, Rab3d, Rab8a, Ryr2]	20.3883	21	KEGG_10.02.2016	GO:0004972
PP-C5	Group18	WNT5A-dependent internalization of FZD4	2.7e-09	5.2e-06	[Ap2a1, Ap2a2, Clta, Cltc, Prkca, Prkcb, Prkcg]	46.6667	7	REACTOME_10.02.2016	GO:7084506
PP-C5	Group19	Phosphatidylinositol signaling system	5e-06	1.3e-05	[Cds1, Dgkb, Dgke, Inpp4a, Inpp5j, Itpr1, Mtmr7, Pi4ka, Pip5k1a, Pip5k1c, Plcb1, Ppip5k1, Prkca, Prkcb, Prkcg, Synj1]	16.4948	16	KEGG_10.02.2016	GO:0004070
PP-C5	Group2	Axon guidance	1.3e-05	3.3e-05	[Ablim1, Ablim2, Ablim3, Efna2, Efnb2, L1cam, Mapk1, Ngef, Pak1, Pak6, Pak7, Plxna1, Plxna2, Plxna4, Ppp3ca, Ptk2, Sema4d, Srgap3]	13.9535	18	KEGG_10.02.2016	GO:0004360
PP-C5	Group20	Endocytosis	5e-06	1.3e-05	[Acap2, Adrb1, Agap2, Amph, Ap2a1, Ap2a2, Arfgap1, Arfgef1, Arfgef2, Arpc5l, Asap1, Bin1, Clta, Cltc, Dnajc6, Dnm1, Ehd4, Erbb4, Git1, Iqsec1, Iqsec2, Kif5c, Nedd4l, Pip5k1a, Pip5k1c, Psd, Psd3, Rab11fip5, Rab8a, Vps45]	10.7527	30	KEGG_10.02.2016	GO:0004144
PP-C5	Group21	ErbB signaling pathway	7.3e-23	5.7e-05	[Braf, Camk2a, Camk2b, Camk2d, Camk2g, Erbb4, Mapk1, Pak1, Pak6, Pak7, Prkca, Prkcb, Prkcg, Ptk2]	16.092	14	KEGG_10.02.2016	GO:0004012
PP-C5	Group21	Long-term potentiation	7.3e-23	2.6e-10	[Adcy1, Braf, Cacna1c, Camk2a, Camk2b, Camk2d, Camk2g, Camk4, Gria2, Grin2a, Grin2b, Itpr1, Mapk1, Plcb1, Ppp3ca, Prkca, Prkcb, Prkcg, Rps6ka2]	28.7879	19	KEGG_10.02.2016	GO:0004720
PP-C5	Group21	Insulin receptor signalling cascade	7.3e-23	9.5e-05	[Braf, Camk2a, Camk2b, Camk2g, Dlg4, Erbb4, Grin2a, Grin2b, Mapk1, Mark3, Ncam1, Prkaa2, Psma3, Ptk2, Ptpra, Rasal2, Rasgef1a, Rasgrf1, Sptan1, Sptb, Sptbn1, Sptbn2, Sptbn4, Syngap1, Tsc1, Tsc2]	10.2767	26	REACTOME_10.02.2016	GO:7083374
PP-C5	Group21	Signaling by Insulin receptor	7.3e-23	1.2e-05	[Atp6ap1, Atp6v0a1, Atp6v0d1, Atp6v1a, Braf, Camk2a, Camk2b, Camk2g, Dlg4, Erbb4, Grin2a, Grin2b, Mapk1, Mark3, Ncam1, Prkaa2, Psma3, Ptk2, Ptpra, Rasal2, Rasgef1a, Rasgrf1, Sptan1, Sptb, Sptbn1, Sptbn2, Sptbn4, Syngap1, Tsc1, Tsc2]	10.8303	30	REACTOME_10.02.2016	GO:7083375
PP-C5	Group21	SOS-mediated signalling	7.3e-23	4.8e-05	[Braf, Camk2a, Camk2b, Camk2g, Dlg4, Erbb4, Grin2a, Grin2b, Mapk1, Mark3, Ncam1, Psma3, Ptk2, Ptpra, Rasal2, Rasgef1a, Rasgrf1, Sptan1, Sptb, Sptbn1, Sptbn2, Sptbn4, Syngap1]	11.5578	23	REACTOME_10.02.2016	GO:7083377
PP-C5	Group21	IRS-mediated signalling	7.3e-23	7.7e-05	[Braf, Camk2a, Camk2b, Camk2g, Dlg4, Erbb4, Grin2a, Grin2b, Mapk1, Mark3, Ncam1, Prkaa2, Psma3, Ptk2, Ptpra, Rasal2, Rasgef1a, Rasgrf1, Sptan1, Sptb, Sptbn1, Sptbn2, Sptbn4, Syngap1, Tsc1, Tsc2]	10.4418	26	REACTOME_10.02.2016	GO:7083378
PP-C5	Group21	IRS-related events triggered by IGF1R	7.3e-23	9.5e-05	[Braf, Camk2a, Camk2b, Camk2g, Dlg4, Erbb4, Grin2a, Grin2b, Mapk1, Mark3, Ncam1, Prkaa2, Psma3, Ptk2, Ptpra, Rasal2, Rasgef1a, Rasgrf1, Sptan1, Sptb, Sptbn1, Sptbn2, Sptbn4, Syngap1, Tsc1, Tsc2]	10.2767	26	REACTOME_10.02.2016	GO:7083379
PP-C5	Group21	IGF1R signaling cascade	7.3e-23	9.5e-05	[Braf, Camk2a, Camk2b, Camk2g, Dlg4, Erbb4, Grin2a, Grin2b, Mapk1, Mark3, Ncam1, Prkaa2, Psma3, Ptk2, Ptpra, Rasal2, Rasgef1a, Rasgrf1, Sptan1, Sptb, Sptbn1, Sptbn2, Sptbn4, Syngap1, Tsc1, Tsc2]	10.2767	26	REACTOME_10.02.2016	GO:7083380
PP-C5	Group21	Signaling by Type 1 Insulin-like Growth Factor 1 Receptor (IGF1R)	7.3e-23	9.5e-05	[Braf, Camk2a, Camk2b, Camk2g, Dlg4, Erbb4, Grin2a, Grin2b, Mapk1, Mark3, Ncam1, Prkaa2, Psma3, Ptk2, Ptpra, Rasal2, Rasgef1a, Rasgrf1, Sptan1, Sptb, Sptbn1, Sptbn2, Sptbn4, Syngap1, Tsc1, Tsc2]	10.2767	26	REACTOME_10.02.2016	GO:7083381
PP-C5	Group21	GRB2 events in EGFR signaling	7.3e-23	4.8e-05	[Braf, Camk2a, Camk2b, Camk2g, Dlg4, Erbb4, Grin2a, Grin2b, Mapk1, Mark3, Ncam1, Psma3, Ptk2, Ptpra, Rasal2, Rasgef1a, Rasgrf1, Sptan1, Sptb, Sptbn1, Sptbn2, Sptbn4, Syngap1]	11.5578	23	REACTOME_10.02.2016	GO:7083455
PP-C5	Group21	Signaling by EGFR	7.3e-23	5e-08	[Adcy1, Adcy2, Adcy5, Adcy9, Ap2a1, Ap2a2, Braf, Camk2a, Camk2b, Camk2g, Camk4, Clta, Dlg4, Erbb4, Grin2a, Grin2b, Mapk1, Mark3, Ncam1, Pde1a, Prkca, Prkce, Prkcg, Psma3, Ptk2, Ptpra, Rasal2, Rasgef1a, Rasgrf1, Sptan1, Sptb, Sptbn1, Sptbn2, Sptbn4, Syngap1, Tsc2]	12.5436	36	REACTOME_10.02.2016	GO:7083456
PP-C5	Group21	MAPK1/MAPK3 signaling	7.3e-23	6.8e-05	[Braf, Camk2a, Camk2b, Camk2g, Dlg4, Erbb4, Grin2a, Grin2b, Mapk1, Mark3, Ncam1, Psma3, Ptk2, Ptpra, Rasal2, Rasgef1a, Rasgrf1, Sptan1, Sptb, Sptbn1, Sptbn2, Sptbn4, Syngap1]	11.2745	23	REACTOME_10.02.2016	GO:7083460
PP-C5	Group21	MAPK family signaling cascades	7.3e-23	5.5e-05	[Braf, Camk2a, Camk2b, Camk2g, Dlg4, Erbb4, Grin2a, Grin2b, Kalrn, Mapk1, Mark3, Ncam1, Pak1, Psma3, Ptk2, Ptpra, Rasal2, Rasgef1a, Rasgrf1, Sptan1, Sptb, Sptbn1, Sptbn2, Sptbn4, Syngap1]	10.917	25	REACTOME_10.02.2016	GO:7083461
PP-C5	Group21	L1CAM interactions	7.3e-23	7.7e-12	[Ank2, Ap2a1, Ap2a2, Clta, Csnk2a2, Dnm1, L1cam, Mapk1, Ncam1, Nfasc, Nrcam, Numb, Pak1, Sptan1, Sptb, Sptbn1, Sptbn2, Sptbn4]	37.5	18	REACTOME_10.02.2016	GO:7083464
PP-C5	Group21	Axon guidance	7.3e-23	9.3e-11	[Ank2, Ap2a1, Ap2a2, Arhgef11, Braf, Camk2a, Camk2b, Camk2g, Clta, Crmp1, Csnk2a2, Dlg4, Dnm1, Efna2, Efnb2, Erbb4, Git1, Grin2a, Grin2b, Itsn1, Kalrn, L1cam, Mapk1, Mark3, Ncam1, Nfasc, Ngef, Nrcam, Numb, Pak1, Pip5k1c, Plxna1, Plxna2, Plxna4, Psma3, Ptk2, Ptpra, Rasal2, Rasgef1a, Rasgrf1, Sema4d, Sptan1, Sptb, Sptbn1, Sptbn2, Sptbn4, Syngap1, Trio]	12.938	48	REACTOME_10.02.2016	GO:7083465
PP-C5	Group21	Developmental Biology	7.3e-23	7.2e-13	[Adam22, Ank2, Ap2a1, Ap2a2, Arhgef11, Braf, Cacng2, Cacng3, Cacng8, Camk2a, Camk2b, Camk2g, Clta, Crmp1, Csnk2a2, Ctnna2, Dlg4, Dnm1, Efna2, Efnb2, Erbb4, Git1, Grin2a, Grin2b, Itsn1, Kalrn, L1cam, Mapk1, Mark3, Mef2c, Ncam1, Nfasc, Ngef, Nrcam, Numb, Pak1, Pip5k1c, Plxna1, Plxna2, Plxna4, Psma3, Ptk2, Ptpra, Rasal2, Rasgef1a, Rasgrf1, Sema4d, Sptan1, Sptb, Sptbn1, Sptbn2, Sptbn4, Stx1a, Stx1b, …	13.3333	56	REACTOME_10.02.2016	GO:7083466
PP-C5	Group21	NGF signalling via TRKA from the plasma membrane	7.3e-23	9.1e-09	[Adcy1, Adcy2, Adcy5, Adcy9, Ap2a1, Ap2a2, Braf, Camk2a, Camk2b, Camk2g, Camk4, Clta, Dlg4, Erbb4, Grin2a, Grin2b, Kidins220, Mapk1, Mark3, Ncam1, Pde1a, Prkca, Prkce, Prkcg, Psma3, Ptk2, Ptpra, Rasal2, Rasgef1a, Rasgrf1, Rps6ka2, Sptan1, Sptb, Sptbn1, Sptbn2, Sptbn4, Syngap1, Tsc2]	13.0137	38	REACTOME_10.02.2016	GO:7083495
PP-C5	Group21	Signalling by NGF	7.3e-23	1.1e-11	[Abr, Adcy1, Adcy2, Adcy5, Adcy9, Ap2a1, Ap2a2, Arhgef11, Arhgef17, Arhgef18, Arhgef2, Braf, Camk2a, Camk2b, Camk2g, Camk4, Clta, Dlg4, Erbb4, Grin2a, Grin2b, Itsn1, Kalrn, Kidins220, Lingo1, Mapk1, Mark3, Ncam1, Ngef, Pde1a, Prkca, Prkce, Prkcg, Psma3, Ptk2, Ptpra, Rasal2, Rasgef1a, Rasgrf1, Rps6ka2, Sptan1, Sptb, Sptbn1, Sptbn2, Sptbn4, Syngap1, Tiam2, Trio, Tsc2]	13.5359	49	REACTOME_10.02.2016	GO:7083496
PP-C5	Group21	Downstream signal transduction	7.3e-23	4.4e-07	[Adcy1, Adcy2, Adcy5, Adcy9, Braf, Camk2a, Camk2b, Camk2g, Camk4, Dlg4, Erbb4, Grin2a, Grin2b, Mapk1, Mark3, Ncam1, Pde1a, Prkca, Prkce, Prkcg, Psma3, Ptk2, Ptpra, Rasal2, Rasgef1a, Rasgrf1, Sptan1, Sptb, Sptbn1, Sptbn2, Sptbn4, Syngap1, Tsc2]	12.0438	33	REACTOME_10.02.2016	GO:7083497
PP-C5	Group21	Signaling by PDGF	7.3e-23	2.1e-06	[Adcy1, Adcy2, Adcy5, Adcy9, Braf, Camk2a, Camk2b, Camk2g, Camk4, Dlg4, Erbb4, Grin2a, Grin2b, Mapk1, Mark3, Ncam1, Pde1a, Prkca, Prkce, Prkcg, Psma3, Ptk2, Ptpra, Rasal2, Rasgef1a, Rasgrf1, Sptan1, Sptb, Sptbn1, Sptbn2, Sptbn4, Syngap1, Tsc2]	11.1864	33	REACTOME_10.02.2016	GO:7083498
PP-C5	Group21	Signaling by ERBB2	7.3e-23	3.9e-08	[Adcy1, Adcy2, Adcy5, Adcy9, Braf, Camk2a, Camk2b, Camk2g, Camk4, Cul5, Dlg4, Erbb4, Grin2a, Grin2b, Mapk1, Mark3, Ncam1, Pde1a, Prkca, Prkce, Prkcg, Psma3, Ptk2, Ptpra, Rasal2, Rasgef1a, Rasgrf1, Sptan1, Sptb, Sptbn1, Sptbn2, Sptbn4, Stub1, Syngap1, Tsc2]	12.9151	35	REACTOME_10.02.2016	GO:7083501
PP-C5	Group21	DAP12 signaling	7.3e-23	6.2e-07	[Adcy1, Adcy2, Adcy5, Adcy9, Braf, Camk2a, Camk2b, Camk2g, Camk4, Dlg4, Erbb4, Grin2a, Grin2b, Mapk1, Mark3, Ncam1, Pde1a, Prkca, Prkce, Prkcg, Psma3, Ptk2, Ptpra, Rasal2, Rasgef1a, Rasgrf1, Sptan1, Sptb, Sptbn1, Sptbn2, Sptbn4, Syngap1, Tsc2]	11.828	33	REACTOME_10.02.2016	GO:7083502
PP-C5	Group21	DAP12 interactions	7.3e-23	4.4e-07	[Adcy1, Adcy2, Adcy5, Adcy9, Braf, Camk2a, Camk2b, Camk2g, Camk4, Dlg4, Erbb4, Grin2a, Grin2b, Mapk1, Mark3, Ncam1, Pde1a, Prkca, Prkce, Prkcg, Psma3, Ptk2, Ptpra, Rasal2, Rasgef1a, Rasgrf1, Sirpa, Sptan1, Sptb, Sptbn1, Sptbn2, Sptbn4, Syngap1, Tsc2]	11.8056	34	REACTOME_10.02.2016	GO:7083503
PP-C5	Group21	Downstream signaling of activated FGFR1	7.3e-23	1.8e-07	[Adcy1, Adcy2, Adcy5, Adcy9, Braf, Camk2a, Camk2b, Camk2g, Camk4, Dlg4, Erbb4, Grin2a, Grin2b, Mapk1, Mark3, Ncam1, Pde1a, Prkca, Prkce, Prkcg, Psma3, Ptk2, Ptpra, Rasal2, Rasgef1a, Rasgrf1, Sptan1, Sptb, Sptbn1, Sptbn2, Sptbn4, Syngap1, Tsc2]	12.5475	33	REACTOME_10.02.2016	GO:7083507
PP-C5	Group21	Signaling by FGFR1	7.3e-23	2.3e-07	[Adcy1, Adcy2, Adcy5, Adcy9, Braf, Camk2a, Camk2b, Camk2g, Camk4, Dlg4, Erbb4, Grin2a, Grin2b, Mapk1, Mark3, Ncam1, Pde1a, Prkca, Prkce, Prkcg, Psma3, Ptk2, Ptpra, Rasal2, Rasgef1a, Rasgrf1, Sptan1, Sptb, Sptbn1, Sptbn2, Sptbn4, Syngap1, Tsc2]	12.406	33	REACTOME_10.02.2016	GO:7083508
PP-C5	Group21	Signaling by FGFR	7.3e-23	2.5e-07	[Adcy1, Adcy2, Adcy5, Adcy9, Braf, Camk2a, Camk2b, Camk2g, Camk4, Dlg4, Erbb4, Grin2a, Grin2b, Mapk1, Mark3, Ncam1, Pde1a, Prkca, Prkce, Prkcg, Psma3, Ptk2, Ptpra, Rasal2, Rasgef1a, Rasgrf1, Sptan1, Sptb, Sptbn1, Sptbn2, Sptbn4, Syngap1, Tsc2]	12.3596	33	REACTOME_10.02.2016	GO:7083509
PP-C5	Group21	Downstream signaling of activated FGFR2	7.3e-23	1.8e-07	[Adcy1, Adcy2, Adcy5, Adcy9, Braf, Camk2a, Camk2b, Camk2g, Camk4, Dlg4, Erbb4, Grin2a, Grin2b, Mapk1, Mark3, Ncam1, Pde1a, Prkca, Prkce, Prkcg, Psma3, Ptk2, Ptpra, Rasal2, Rasgef1a, Rasgrf1, Sptan1, Sptb, Sptbn1, Sptbn2, Sptbn4, Syngap1, Tsc2]	12.5475	33	REACTOME_10.02.2016	GO:7083511
PP-C5	Group21	Signaling by FGFR2	7.3e-23	2.5e-07	[Adcy1, Adcy2, Adcy5, Adcy9, Braf, Camk2a, Camk2b, Camk2g, Camk4, Dlg4, Erbb4, Grin2a, Grin2b, Mapk1, Mark3, Ncam1, Pde1a, Prkca, Prkce, Prkcg, Psma3, Ptk2, Ptpra, Rasal2, Rasgef1a, Rasgrf1, Sptan1, Sptb, Sptbn1, Sptbn2, Sptbn4, Syngap1, Tsc2]	12.3596	33	REACTOME_10.02.2016	GO:7083512
PP-C5	Group21	Downstream signaling of activated FGFR3	7.3e-23	1.8e-07	[Adcy1, Adcy2, Adcy5, Adcy9, Braf, Camk2a, Camk2b, Camk2g, Camk4, Dlg4, Erbb4, Grin2a, Grin2b, Mapk1, Mark3, Ncam1, Pde1a, Prkca, Prkce, Prkcg, Psma3, Ptk2, Ptpra, Rasal2, Rasgef1a, Rasgrf1, Sptan1, Sptb, Sptbn1, Sptbn2, Sptbn4, Syngap1, Tsc2]	12.5475	33	REACTOME_10.02.2016	GO:7083514
PP-C5	Group21	Signaling by FGFR3	7.3e-23	2.3e-07	[Adcy1, Adcy2, Adcy5, Adcy9, Braf, Camk2a, Camk2b, Camk2g, Camk4, Dlg4, Erbb4, Grin2a, Grin2b, Mapk1, Mark3, Ncam1, Pde1a, Prkca, Prkce, Prkcg, Psma3, Ptk2, Ptpra, Rasal2, Rasgef1a, Rasgrf1, Sptan1, Sptb, Sptbn1, Sptbn2, Sptbn4, Syngap1, Tsc2]	12.406	33	REACTOME_10.02.2016	GO:7083515
PP-C5	Group21	Downstream signaling of activated FGFR4	7.3e-23	1.8e-07	[Adcy1, Adcy2, Adcy5, Adcy9, Braf, Camk2a, Camk2b, Camk2g, Camk4, Dlg4, Erbb4, Grin2a, Grin2b, Mapk1, Mark3, Ncam1, Pde1a, Prkca, Prkce, Prkcg, Psma3, Ptk2, Ptpra, Rasal2, Rasgef1a, Rasgrf1, Sptan1, Sptb, Sptbn1, Sptbn2, Sptbn4, Syngap1, Tsc2]	12.5475	33	REACTOME_10.02.2016	GO:7083517
PP-C5	Group21	Signaling by FGFR4	7.3e-23	2.3e-07	[Adcy1, Adcy2, Adcy5, Adcy9, Braf, Camk2a, Camk2b, Camk2g, Camk4, Dlg4, Erbb4, Grin2a, Grin2b, Mapk1, Mark3, Ncam1, Pde1a, Prkca, Prkce, Prkcg, Psma3, Ptk2, Ptpra, Rasal2, Rasgef1a, Rasgrf1, Sptan1, Sptb, Sptbn1, Sptbn2, Sptbn4, Syngap1, Tsc2]	12.406	33	REACTOME_10.02.2016	GO:7083518
PP-C5	Group21	Post NMDA receptor activation events	7.3e-23	4e-09	[Adcy1, Braf, Camk2a, Camk2b, Camk2g, Camk4, Camkk1, Dlg4, Grin2a, Grin2b, Mapk1, Rasgrf1, Rps6ka2]	39.3939	13	REACTOME_10.02.2016	GO:7083521
PP-C5	Group21	Activation of NMDA receptor upon glutamate binding and postsynaptic events	7.3e-23	1.3e-10	[Adcy1, Braf, Camk2a, Camk2b, Camk2g, Camk4, Camkk1, Dlg4, Gria2, Gria3, Grin2a, Grin2b, Mapk1, Rasgrf1, Rps6ka2]	40.5405	15	REACTOME_10.02.2016	GO:7083522
PP-C5	Group21	Neurotransmitter Receptor Binding And Downstream Transmission In The Postsynaptic Cell	7.3e-23	2.9e-21	[Adcy1, Adcy2, Adcy5, Adcy9, Akap5, Ap2a1, Ap2a2, Braf, Cacng2, Cacng3, Cacng8, Camk2a, Camk2b, Camk2g, Camk4, Camkk1, Dlg1, Dlg3, Dlg4, Gabbr2, Gabra1, Gabra3, Gabrb2, Gng3, Gria2, Gria3, Grik5, Grin2a, Grin2b, Grip1, Kcnj3, Kcnj6, Mapk1, Nsf, Plcb1, Prkca, Prkcb, Prkcg, Rasgrf1, Rps6ka2]	29.6296	40	REACTOME_10.02.2016	GO:7083523
PP-C5	Group21	Gastrin-CREB signalling pathway via PKC and MAPK	7.3e-23	1.3e-06	[Braf, Camk2a, Camk2b, Camk2g, Chrm1, Dagla, Dgkb, Dgke, Dlg4, Erbb4, Grin2a, Grin2b, Hrh1, Htr2a, Itpr1, Kalrn, Mapk1, Mark3, Ncam1, Ntsr1, Ntsr2, Plcb1, Prkca, Prkce, Psma3, Ptk2, Ptpra, Rasal2, Rasgef1a, Rasgrf1, Rgs2, Rps6ka2, Sptan1, Sptb, Sptbn1, Sptbn2, Sptbn4, Syngap1, Trio]	10.4278	39	REACTOME_10.02.2016	GO:7083566
PP-C5	Group21	FCERI mediated MAPK activation	7.3e-23	7.2e-05	[Braf, Camk2a, Camk2b, Camk2g, Dlg4, Erbb4, Grin2a, Grin2b, Mapk1, Mark3, Ncam1, Pak1, Psma3, Ptk2, Ptpra, Rasal2, Rasgef1a, Rasgrf1, Sptan1, Sptb, Sptbn1, Sptbn2, Sptbn4, Syngap1]	10.9589	24	REACTOME_10.02.2016	GO:7083701
PP-C5	Group21	Fc epsilon receptor (FCERI) signaling	7.3e-23	0.0003	[Braf, Camk2a, Camk2b, Camk2g, Dlg4, Erbb4, Grin2a, Grin2b, Mapk1, Mark3, Ncam1, Pak1, Ppp3ca, Psma3, Ptk2, Ptpra, Rasal2, Rasgef1a, Rasgrf1, Sptan1, Sptb, Sptbn1, Sptbn2, Sptbn4, Syngap1, Tab3, Tsc2]	9.34256	27	REACTOME_10.02.2016	GO:7083702
PP-C5	Group21	ARMS-mediated activation	7.3e-23	2.6e-05	[Braf, Camk2a, Camk2b, Camk2g, Dlg4, Erbb4, Grin2a, Grin2b, Kidins220, Mapk1, Mark3, Ncam1, Psma3, Ptk2, Ptpra, Rasal2, Rasgef1a, Rasgrf1, Sptan1, Sptb, Sptbn1, Sptbn2, Sptbn4, Syngap1]	11.7647	24	REACTOME_10.02.2016	GO:7083717
PP-C5	Group21	Prolonged ERK activation events	7.3e-23	3.2e-05	[Braf, Camk2a, Camk2b, Camk2g, Dlg4, Erbb4, Grin2a, Grin2b, Kidins220, Mapk1, Mark3, Ncam1, Psma3, Ptk2, Ptpra, Rasal2, Rasgef1a, Rasgrf1, Sptan1, Sptb, Sptbn1, Sptbn2, Sptbn4, Syngap1]	11.5942	24	REACTOME_10.02.2016	GO:7083718
PP-C5	Group21	Signalling to ERKs	7.3e-23	4.6e-05	[Braf, Camk2a, Camk2b, Camk2g, Dlg4, Erbb4, Grin2a, Grin2b, Kidins220, Mapk1, Mark3, Ncam1, Psma3, Ptk2, Ptpra, Rasal2, Rasgef1a, Rasgrf1, Sptan1, Sptb, Sptbn1, Sptbn2, Sptbn4, Syngap1]	11.3208	24	REACTOME_10.02.2016	GO:7083719
PP-C5	Group21	Frs2-mediated activation	7.3e-23	6.8e-05	[Braf, Camk2a, Camk2b, Camk2g, Dlg4, Erbb4, Grin2a, Grin2b, Mapk1, Mark3, Ncam1, Psma3, Ptk2, Ptpra, Rasal2, Rasgef1a, Rasgrf1, Sptan1, Sptb, Sptbn1, Sptbn2, Sptbn4, Syngap1]	11.2745	23	REACTOME_10.02.2016	GO:7083736
PP-C5	Group21	Signalling to RAS	7.3e-23	6.8e-05	[Braf, Camk2a, Camk2b, Camk2g, Dlg4, Erbb4, Grin2a, Grin2b, Mapk1, Mark3, Ncam1, Psma3, Ptk2, Ptpra, Rasal2, Rasgef1a, Rasgrf1, Sptan1, Sptb, Sptbn1, Sptbn2, Sptbn4, Syngap1]	11.2745	23	REACTOME_10.02.2016	GO:7083738
PP-C5	Group21	SHC1 events in EGFR signaling	7.3e-23	4.8e-05	[Braf, Camk2a, Camk2b, Camk2g, Dlg4, Erbb4, Grin2a, Grin2b, Mapk1, Mark3, Ncam1, Psma3, Ptk2, Ptpra, Rasal2, Rasgef1a, Rasgrf1, Sptan1, Sptb, Sptbn1, Sptbn2, Sptbn4, Syngap1]	11.5578	23	REACTOME_10.02.2016	GO:7083780
PP-C5	Group21	Signaling by VEGF	7.3e-23	0.00021	[Baiap2, Braf, Camk2a, Camk2b, Camk2g, Dlg4, Erbb4, Grin2a, Grin2b, Mapk1, Mark3, Ncam1, Pak1, Prkca, Prkcb, Psma3, Ptk2, Ptpra, Rasal2, Rasgef1a, Rasgrf1, Sptan1, Sptb, Sptbn1, Sptbn2, Sptbn4, Syngap1]	9.57447	27	REACTOME_10.02.2016	GO:7083856
PP-C5	Group21	Signaling by SCF-KIT	7.3e-23	0.00032	[Braf, Camk2a, Camk2b, Camk2g, Dlg4, Erbb4, Grin2a, Grin2b, Mapk1, Mark3, Ncam1, Prkca, Psma3, Ptk2, Ptpra, Rasal2, Rasgef1a, Rasgrf1, Sptan1, Sptb, Sptbn1, Sptbn2, Sptbn4, Syngap1, Tsc2]	9.65251	25	REACTOME_10.02.2016	GO:7083879
PP-C5	Group21	VEGFA-VEGFR2 Pathway	7.3e-23	0.00013	[Baiap2, Braf, Camk2a, Camk2b, Camk2g, Dlg4, Erbb4, Grin2a, Grin2b, Mapk1, Mark3, Ncam1, Pak1, Prkca, Prkcb, Psma3, Ptk2, Ptpra, Rasal2, Rasgef1a, Rasgrf1, Sptan1, Sptb, Sptbn1, Sptbn2, Sptbn4, Syngap1]	9.85401	27	REACTOME_10.02.2016	GO:7083883
PP-C5	Group21	NCAM signaling for neurite out-growth	7.3e-23	0.00012	[Braf, Camk2a, Camk2b, Camk2g, Dlg4, Erbb4, Grin2a, Grin2b, Mapk1, Mark3, Ncam1, Psma3, Ptk2, Ptpra, Rasal2, Rasgef1a, Rasgrf1, Sptan1, Sptb, Sptbn1, Sptbn2, Sptbn4, Syngap1]	10.7477	23	REACTOME_10.02.2016	GO:7083892
PP-C5	Group21	Unblocking of NMDA receptor, glutamate binding and activation	7.3e-23	5.1e-07	[Camk2a, Camk2b, Camk2g, Dlg4, Gria2, Gria3, Grin2a, Grin2b]	50	8	REACTOME_10.02.2016	GO:7084149
PP-C5	Group21	CREB phosphorylation through the activation of Ras	7.3e-23	4.5e-07	[Braf, Camk2a, Camk2b, Camk2g, Dlg4, Grin2a, Grin2b, Mapk1, Rasgrf1, Rps6ka2]	37.037	10	REACTOME_10.02.2016	GO:7084161
PP-C5	Group21	CREB phosphorylation through the activation of CaMKII	7.3e-23	9.1e-05	[Camk2a, Camk2b, Camk2g, Dlg4, Grin2a, Grin2b]	37.5	6	REACTOME_10.02.2016	GO:7084162
PP-C5	Group21	Ras activation uopn Ca2+ infux through NMDA receptor	7.3e-23	1.3e-05	[Camk2a, Camk2b, Camk2g, Dlg4, Grin2a, Grin2b, Rasgrf1]	41.1765	7	REACTOME_10.02.2016	GO:7084163
PP-C5	Group21	Interleukin-2 signaling	7.3e-23	9.8e-05	[Braf, Camk2a, Camk2b, Camk2g, Dlg4, Erbb4, Grin2a, Grin2b, Mapk1, Mark3, Ncam1, Psma3, Ptk2, Ptpra, Rasal2, Rasgef1a, Rasgrf1, Sptan1, Sptb, Sptbn1, Sptbn2, Sptbn4, Syngap1]	10.9524	23	REACTOME_10.02.2016	GO:7084181
PP-C5	Group21	Interleukin-3, 5 and GM-CSF signaling	7.3e-23	5.9e-05	[Braf, Camk2a, Camk2b, Camk2g, Dlg4, Erbb4, Grin2a, Grin2b, Mapk1, Mark3, Ncam1, Psma3, Ptk2, Ptpra, Rasal2, Rasgef1a, Rasgrf1, Sptan1, Sptb, Sptbn1, Sptbn2, Sptbn4, Syngap1, Ywhaz]	11.1111	24	REACTOME_10.02.2016	GO:7084194
PP-C5	Group21	Signaling by Leptin	7.3e-23	6.4e-05	[Braf, Camk2a, Camk2b, Camk2g, Dlg4, Erbb4, Grin2a, Grin2b, Mapk1, Mark3, Ncam1, Psma3, Ptk2, Ptpra, Rasal2, Rasgef1a, Rasgrf1, Sptan1, Sptb, Sptbn1, Sptbn2, Sptbn4, Syngap1]	11.33	23	REACTOME_10.02.2016	GO:7084196
PP-C5	Group21	Interleukin receptor SHC signaling	7.3e-23	7.7e-05	[Braf, Camk2a, Camk2b, Camk2g, Dlg4, Erbb4, Grin2a, Grin2b, Mapk1, Mark3, Ncam1, Psma3, Ptk2, Ptpra, Rasal2, Rasgef1a, Rasgrf1, Sptan1, Sptb, Sptbn1, Sptbn2, Sptbn4, Syngap1]	11.165	23	REACTOME_10.02.2016	GO:7084197
PP-C5	Group21	SHC1 events in ERBB2 signaling	7.3e-23	4.8e-05	[Braf, Camk2a, Camk2b, Camk2g, Dlg4, Erbb4, Grin2a, Grin2b, Mapk1, Mark3, Ncam1, Psma3, Ptk2, Ptpra, Rasal2, Rasgef1a, Rasgrf1, Sptan1, Sptb, Sptbn1, Sptbn2, Sptbn4, Syngap1]	11.5578	23	REACTOME_10.02.2016	GO:7084302
PP-C5	Group21	SHC1 events in ERBB4 signaling	7.3e-23	4.8e-05	[Braf, Camk2a, Camk2b, Camk2g, Dlg4, Erbb4, Grin2a, Grin2b, Mapk1, Mark3, Ncam1, Psma3, Ptk2, Ptpra, Rasal2, Rasgef1a, Rasgrf1, Sptan1, Sptb, Sptbn1, Sptbn2, Sptbn4, Syngap1]	11.5578	23	REACTOME_10.02.2016	GO:7084303
PP-C5	Group21	GRB2 events in ERBB2 signaling	7.3e-23	4.8e-05	[Braf, Camk2a, Camk2b, Camk2g, Dlg4, Erbb4, Grin2a, Grin2b, Mapk1, Mark3, Ncam1, Psma3, Ptk2, Ptpra, Rasal2, Rasgef1a, Rasgrf1, Sptan1, Sptb, Sptbn1, Sptbn2, Sptbn4, Syngap1]	11.5578	23	REACTOME_10.02.2016	GO:7084325
PP-C5	Group21	VEGFR2 mediated cell proliferation	7.3e-23	1.2e-05	[Braf, Camk2a, Camk2b, Camk2g, Dlg4, Erbb4, Grin2a, Grin2b, Mapk1, Mark3, Ncam1, Prkca, Prkcb, Psma3, Ptk2, Ptpra, Rasal2, Rasgef1a, Rasgrf1, Sptan1, Sptb, Sptbn1, Sptbn2, Sptbn4, Syngap1]	12.0192	25	REACTOME_10.02.2016	GO:7084499
PP-C5	Group21	FRS-mediated FGFR1 signaling	7.3e-23	5.2e-05	[Braf, Camk2a, Camk2b, Camk2g, Dlg4, Erbb4, Grin2a, Grin2b, Mapk1, Mark3, Ncam1, Psma3, Ptk2, Ptpra, Rasal2, Rasgef1a, Rasgrf1, Sptan1, Sptb, Sptbn1, Sptbn2, Sptbn4, Syngap1]	11.5	23	REACTOME_10.02.2016	GO:7084563
PP-C5	Group21	FRS-mediated FGFR2 signaling	7.3e-23	5.2e-05	[Braf, Camk2a, Camk2b, Camk2g, Dlg4, Erbb4, Grin2a, Grin2b, Mapk1, Mark3, Ncam1, Psma3, Ptk2, Ptpra, Rasal2, Rasgef1a, Rasgrf1, Sptan1, Sptb, Sptbn1, Sptbn2, Sptbn4, Syngap1]	11.5	23	REACTOME_10.02.2016	GO:7084564
PP-C5	Group21	FRS-mediated FGFR3 signaling	7.3e-23	5.2e-05	[Braf, Camk2a, Camk2b, Camk2g, Dlg4, Erbb4, Grin2a, Grin2b, Mapk1, Mark3, Ncam1, Psma3, Ptk2, Ptpra, Rasal2, Rasgef1a, Rasgrf1, Sptan1, Sptb, Sptbn1, Sptbn2, Sptbn4, Syngap1]	11.5	23	REACTOME_10.02.2016	GO:7084566
PP-C5	Group21	FRS-mediated FGFR4 signaling	7.3e-23	5.2e-05	[Braf, Camk2a, Camk2b, Camk2g, Dlg4, Erbb4, Grin2a, Grin2b, Mapk1, Mark3, Ncam1, Psma3, Ptk2, Ptpra, Rasal2, Rasgef1a, Rasgrf1, Sptan1, Sptb, Sptbn1, Sptbn2, Sptbn4, Syngap1]	11.5	23	REACTOME_10.02.2016	GO:7084567
PP-C5	Group21	RAF/MAP kinase cascade	7.3e-23	4.8e-05	[Braf, Camk2a, Camk2b, Camk2g, Dlg4, Erbb4, Grin2a, Grin2b, Mapk1, Mark3, Ncam1, Psma3, Ptk2, Ptpra, Rasal2, Rasgef1a, Rasgrf1, Sptan1, Sptb, Sptbn1, Sptbn2, Sptbn4, Syngap1]	11.5578	23	REACTOME_10.02.2016	GO:7084574
PP-C5	Group21	Signalling to p38 via RIT and RIN	7.3e-23	4.8e-05	[Braf, Camk2a, Camk2b, Camk2g, Dlg4, Erbb4, Grin2a, Grin2b, Mapk1, Mark3, Ncam1, Psma3, Ptk2, Ptpra, Rasal2, Rasgef1a, Rasgrf1, Sptan1, Sptb, Sptbn1, Sptbn2, Sptbn4, Syngap1]	11.5578	23	REACTOME_10.02.2016	GO:7084575
PP-C5	Group21	Hypothetical Network for Drug Addiction	7.3e-23	1.4e-05	[Adcy1, Camk2b, Camk4, Gria2, Gria3, Grin2a, Grin2b, Mapk1, Prkce]	29.0323	9	WikiPathways_10.02.2016	GO:0001246
PP-C5	Group22	Long-term potentiation	7.7e-20	2.6e-10	[Adcy1, Braf, Cacna1c, Camk2a, Camk2b, Camk2d, Camk2g, Camk4, Gria2, Grin2a, Grin2b, Itpr1, Mapk1, Plcb1, Ppp3ca, Prkca, Prkcb, Prkcg, Rps6ka2]	28.7879	19	KEGG_10.02.2016	GO:0004720
PP-C5	Group22	Amphetamine addiction	7.7e-20	1.2e-07	[Adcy5, Cacna1c, Camk2a, Camk2b, Camk2d, Camk2g, Camk4, Gria2, Gria3, Grin2a, Grin2b, Ppp3ca, Prkca, Prkcb, Prkcg, Stx1a]	23.5294	16	KEGG_10.02.2016	GO:0005031
PP-C5	Group22	Post NMDA receptor activation events	7.7e-20	4e-09	[Adcy1, Braf, Camk2a, Camk2b, Camk2g, Camk4, Camkk1, Dlg4, Grin2a, Grin2b, Mapk1, Rasgrf1, Rps6ka2]	39.3939	13	REACTOME_10.02.2016	GO:7083521
PP-C5	Group22	Activation of NMDA receptor upon glutamate binding and postsynaptic events	7.7e-20	1.3e-10	[Adcy1, Braf, Camk2a, Camk2b, Camk2g, Camk4, Camkk1, Dlg4, Gria2, Gria3, Grin2a, Grin2b, Mapk1, Rasgrf1, Rps6ka2]	40.5405	15	REACTOME_10.02.2016	GO:7083522
PP-C5	Group22	Neurotransmitter Receptor Binding And Downstream Transmission In The Postsynaptic Cell	7.7e-20	2.9e-21	[Adcy1, Adcy2, Adcy5, Adcy9, Akap5, Ap2a1, Ap2a2, Braf, Cacng2, Cacng3, Cacng8, Camk2a, Camk2b, Camk2g, Camk4, Camkk1, Dlg1, Dlg3, Dlg4, Gabbr2, Gabra1, Gabra3, Gabrb2, Gng3, Gria2, Gria3, Grik5, Grin2a, Grin2b, Grip1, Kcnj3, Kcnj6, Mapk1, Nsf, Plcb1, Prkca, Prkcb, Prkcg, Rasgrf1, Rps6ka2]	29.6296	40	REACTOME_10.02.2016	GO:7083523
PP-C5	Group22	Unblocking of NMDA receptor, glutamate binding and activation	7.7e-20	5.1e-07	[Camk2a, Camk2b, Camk2g, Dlg4, Gria2, Gria3, Grin2a, Grin2b]	50	8	REACTOME_10.02.2016	GO:7084149
PP-C5	Group22	CREB phosphorylation through the activation of Ras	7.7e-20	4.5e-07	[Braf, Camk2a, Camk2b, Camk2g, Dlg4, Grin2a, Grin2b, Mapk1, Rasgrf1, Rps6ka2]	37.037	10	REACTOME_10.02.2016	GO:7084161
PP-C5	Group22	CREB phosphorylation through the activation of CaMKII	7.7e-20	9.1e-05	[Camk2a, Camk2b, Camk2g, Dlg4, Grin2a, Grin2b]	37.5	6	REACTOME_10.02.2016	GO:7084162
PP-C5	Group22	Ras activation uopn Ca2+ infux through NMDA receptor	7.7e-20	1.3e-05	[Camk2a, Camk2b, Camk2g, Dlg4, Grin2a, Grin2b, Rasgrf1]	41.1765	7	REACTOME_10.02.2016	GO:7084163
PP-C5	Group22	Hypothetical Network for Drug Addiction	7.7e-20	1.4e-05	[Adcy1, Camk2b, Camk4, Gria2, Gria3, Grin2a, Grin2b, Mapk1, Prkce]	29.0323	9	WikiPathways_10.02.2016	GO:0001246
PP-C5	Group23	Circadian entrainment	4.6e-37	5.6e-12	[Adcy1, Adcy2, Adcy5, Adcy9, Cacna1c, Cacna1g, Camk2a, Camk2b, Camk2d, Camk2g, Gnao1, Gng3, Gria2, Gria3, Grin2a, Grin2b, Itpr1, Kcnj3, Kcnj6, Mapk1, Plcb1, Prkca, Prkcb, Prkcg, Ryr2]	25.5102	25	KEGG_10.02.2016	GO:0004713
PP-C5	Group23	Long-term potentiation	4.6e-37	2.6e-10	[Adcy1, Braf, Cacna1c, Camk2a, Camk2b, Camk2d, Camk2g, Camk4, Gria2, Grin2a, Grin2b, Itpr1, Mapk1, Plcb1, Ppp3ca, Prkca, Prkcb, Prkcg, Rps6ka2]	28.7879	19	KEGG_10.02.2016	GO:0004720
PP-C5	Group23	Retrograde endocannabinoid signaling	4.6e-37	3e-12	[Adcy1, Adcy2, Adcy5, Adcy9, Cacna1a, Cacna1b, Cacna1c, Dagla, Gabra1, Gabra3, Gabrb2, Gnao1, Gng3, Gria2, Gria3, Itpr1, Kcnj3, Kcnj6, Mapk1, Plcb1, Prkca, Prkcb, Prkcg, Rims1, Slc17a7, Slc32a1]	25.2427	26	KEGG_10.02.2016	GO:0004723
PP-C5	Group23	Oxytocin signaling pathway	4.6e-37	3.2e-12	[Adcy1, Adcy2, Adcy5, Adcy9, Cacna1c, Cacnb1, Cacnb3, Cacnb4, Cacng2, Cacng3, Cacng8, Camk2a, Camk2b, Camk2d, Camk2g, Camk4, Camkk1, Camkk2, Gnao1, Itpr1, Kcnj3, Kcnj6, Mapk1, Mef2c, Plcb1, Ppp3ca, Prkaa2, Prkca, Prkcb, Prkcg, Rgs2, Ryr2]	20.2532	32	KEGG_10.02.2016	GO:0004921
PP-C5	Group23	Transmission across Chemical Synapses	4.6e-37	2e-34	[Adcy1, Adcy2, Adcy5, Adcy9, Akap5, Ap2a1, Ap2a2, Apba1, Braf, Cacna1a, Cacna1b, Cacna1e, Cacnb1, Cacnb3, Cacnb4, Cacng2, Cacng3, Cacng8, Camk2a, Camk2b, Camk2g, Camk4, Camkk1, Dlg1, Dlg3, Dlg4, Dnajc5, Gabbr2, Gabra1, Gabra3, Gabrb2, Gng3, Gria2, Gria3, Grik5, Grin2a, Grin2b, Grip1, Kcnj3, Kcnj6, Lin7a, Mapk1, Nsf, Plcb1, Ppfia2, Ppfia3, Ppfia4, Prkca, Prkcb, Prkcg, Rab3a, Rasgrf1, Rps6ka2, Slc1…	31.4433	61	REACTOME_10.02.2016	GO:7083290
PP-C5	Group23	Neuronal System	4.6e-37	4.6e-41	[Adcy1, Adcy2, Adcy5, Adcy9, Akap5, Ap2a1, Ap2a2, Apba1, Braf, Cacna1a, Cacna1b, Cacna1e, Cacnb1, Cacnb3, Cacnb4, Cacng2, Cacng3, Cacng8, Camk2a, Camk2b, Camk2g, Camk4, Camkk1, Dlg1, Dlg3, Dlg4, Dnajc5, Gabbr2, Gabra1, Gabra3, Gabrb2, Gng3, Gria2, Gria3, Grik5, Grin2a, Grin2b, Grip1, Hcn2, Hcn3, Hcn4, Kcna2, Kcna6, Kcnab2, Kcnb1, Kcnc1, Kcnf1, Kcnh1, Kcnh2, Kcnh7, Kcnj3, Kcnj6, Kcnma1, Kcnq2, Kcn…	28.6765	78	REACTOME_10.02.2016	GO:7083291
PP-C5	Group23	Post NMDA receptor activation events	4.6e-37	4e-09	[Adcy1, Braf, Camk2a, Camk2b, Camk2g, Camk4, Camkk1, Dlg4, Grin2a, Grin2b, Mapk1, Rasgrf1, Rps6ka2]	39.3939	13	REACTOME_10.02.2016	GO:7083521
PP-C5	Group23	Activation of NMDA receptor upon glutamate binding and postsynaptic events	4.6e-37	1.3e-10	[Adcy1, Braf, Camk2a, Camk2b, Camk2g, Camk4, Camkk1, Dlg4, Gria2, Gria3, Grin2a, Grin2b, Mapk1, Rasgrf1, Rps6ka2]	40.5405	15	REACTOME_10.02.2016	GO:7083522
PP-C5	Group23	Neurotransmitter Receptor Binding And Downstream Transmission In The Postsynaptic Cell	4.6e-37	2.9e-21	[Adcy1, Adcy2, Adcy5, Adcy9, Akap5, Ap2a1, Ap2a2, Braf, Cacng2, Cacng3, Cacng8, Camk2a, Camk2b, Camk2g, Camk4, Camkk1, Dlg1, Dlg3, Dlg4, Gabbr2, Gabra1, Gabra3, Gabrb2, Gng3, Gria2, Gria3, Grik5, Grin2a, Grin2b, Grip1, Kcnj3, Kcnj6, Mapk1, Nsf, Plcb1, Prkca, Prkcb, Prkcg, Rasgrf1, Rps6ka2]	29.6296	40	REACTOME_10.02.2016	GO:7083523
PP-C5	Group23	Glutamate Binding, Activation of AMPA Receptors and Synaptic Plasticity	4.6e-37	1e-16	[Akap5, Ap2a1, Ap2a2, Cacng2, Cacng3, Cacng8, Camk2a, Camk2b, Camk2g, Dlg1, Dlg4, Gria2, Gria3, Grip1, Nsf, Prkca, Prkcb, Prkcg]	64.2857	18	REACTOME_10.02.2016	GO:7084086
PP-C5	Group23	Trafficking of AMPA receptors	4.6e-37	1e-16	[Akap5, Ap2a1, Ap2a2, Cacng2, Cacng3, Cacng8, Camk2a, Camk2b, Camk2g, Dlg1, Dlg4, Gria2, Gria3, Grip1, Nsf, Prkca, Prkcb, Prkcg]	64.2857	18	REACTOME_10.02.2016	GO:7084098
PP-C5	Group24	Vascular smooth muscle contraction	4.4e-11	0.00028	[Adcy1, Adcy2, Adcy5, Adcy9, Arhgef11, Braf, Cacna1c, Itpr1, Kcnma1, Mapk1, Plcb1, Ppp1r14a, Prkca, Prkcb, Prkce, Prkcg]	12.5	16	KEGG_10.02.2016	GO:0004270
PP-C5	Group24	Retrograde endocannabinoid signaling	4.4e-11	3e-12	[Adcy1, Adcy2, Adcy5, Adcy9, Cacna1a, Cacna1b, Cacna1c, Dagla, Gabra1, Gabra3, Gabrb2, Gnao1, Gng3, Gria2, Gria3, Itpr1, Kcnj3, Kcnj6, Mapk1, Plcb1, Prkca, Prkcb, Prkcg, Rims1, Slc17a7, Slc32a1]	25.2427	26	KEGG_10.02.2016	GO:0004723
PP-C5	Group24	GnRH signaling pathway	4.4e-11	6.4e-05	[Adcy1, Adcy2, Adcy5, Adcy9, Cacna1c, Camk2a, Camk2b, Camk2d, Camk2g, Itpr1, Mapk1, Plcb1, Prkca, Prkcb]	15.9091	14	KEGG_10.02.2016	GO:0004912
PP-C5	Group24	Thyroid hormone synthesis	4.4e-11	2.9e-05	[Adcy1, Adcy2, Adcy5, Adcy9, Atp1a1, Atp1a2, Atp1a3, Atp1a4, Itpr1, Plcb1, Prkca, Prkcb, Prkcg]	18.3099	13	KEGG_10.02.2016	GO:0004918
PP-C5	Group24	Integration of energy metabolism	4.4e-11	1.9e-05	[Adcy1, Adcy2, Adcy5, Adcy9, Cacna1a, Cacna1c, Cacna1e, Cacnb3, Gng3, Itpr1, Kcnb1, Plcb1, Prkaa2, Prkca, Slc25a4]	16.8539	15	REACTOME_10.02.2016	GO:7083528
PP-C5	Group24	Regulation of insulin secretion	4.4e-11	0.00025	[Adcy5, Cacna1a, Cacna1c, Cacna1e, Cacnb3, Gng3, Itpr1, Kcnb1, Plcb1, Prkca, Slc25a4]	16.6667	11	REACTOME_10.02.2016	GO:7083655
PP-C5	Group3	Signaling by Rho GTPases	0.00066	0.00037	[Abr, Arhgap1, Arhgap25, Arhgap32, Arhgap5, Arhgef11, Arhgef17, Arhgef18, Arhgef2, Baiap2, Cit, Clip1, Dlg4, Itsn1, Kalrn, Kif2a, Klc2, Mapk1, Myh10, Ndel1, Ngef, Nup133, Pak1, Ppp1r14a, Ptk2, Rhobtb2, Sfn, Srgap3, Tiam2, Trio, Ywhaz]	8.68347	31	REACTOME_10.02.2016	GO:7083388
PP-C5	Group3	G alpha (12/13) signalling events	0.00066	0.00028	[Abr, Arhgef11, Arhgef17, Arhgef18, Arhgef2, Itsn1, Kalrn, Ngef, Tiam2, Trio]	17.8571	10	REACTOME_10.02.2016	GO:7083553
PP-C5	Group3	p75 NTR receptor-mediated signalling	0.00066	0.00073	[Abr, Arhgef11, Arhgef17, Arhgef18, Arhgef2, Itsn1, Kalrn, Lingo1, Ngef, Tiam2, Trio]	14.6667	11	REACTOME_10.02.2016	GO:7083842
PP-C5	Group3	Cell death signalling via NRAGE, NRIF and NADE	0.00066	0.00042	[Abr, Arhgef11, Arhgef17, Arhgef18, Arhgef2, Itsn1, Kalrn, Ngef, Tiam2, Trio]	16.9492	10	REACTOME_10.02.2016	GO:7083847
PP-C5	Group3	NRAGE signals death through JNK	0.00066	1.9e-05	[Abr, Arhgef11, Arhgef17, Arhgef18, Arhgef2, Itsn1, Kalrn, Ngef, Tiam2, Trio]	25	10	REACTOME_10.02.2016	GO:7083849
PP-C5	Group3	Rho GTPase cycle	0.00066	0.00012	[Abr, Arhgap1, Arhgap25, Arhgap32, Arhgap5, Arhgef11, Arhgef17, Arhgef18, Arhgef2, Itsn1, Kalrn, Ngef, Rhobtb2, Srgap3, Tiam2, Trio]	13.4454	16	REACTOME_10.02.2016	GO:7083857
PP-C5	Group4	Glutamate Neurotransmitter Release Cycle	6.6e-10	8.9e-08	[Ppfia2, Ppfia3, Ppfia4, Rab3a, Slc17a7, Slc1a2, Stx1a, Stxbp1, Syt1, Vamp2]	43.4783	10	REACTOME_10.02.2016	GO:7083292
PP-C5	Group4	Neurotransmitter Release Cycle	6.6e-10	2.9e-09	[Apba1, Dnajc5, Lin7a, Ppfia2, Ppfia3, Ppfia4, Rab3a, Slc17a7, Slc1a2, Slc32a1, Slc6a1, Stx1a, Stxbp1, Syt1, Vamp2]	33.3333	15	REACTOME_10.02.2016	GO:7083293
PP-C5	Group4	Acetylcholine Neurotransmitter Release Cycle	6.6e-10	5.1e-07	[Ppfia2, Ppfia3, Ppfia4, Rab3a, Stx1a, Stxbp1, Syt1, Vamp2]	50	8	REACTOME_10.02.2016	GO:7083971
PP-C5	Group4	GABA synthesis, release, reuptake and degradation	6.6e-10	1.5e-06	[Dnajc5, Rab3a, Slc32a1, Slc6a1, Stx1a, Stxbp1, Syt1, Vamp2]	44.4444	8	REACTOME_10.02.2016	GO:7083992
PP-C5	Group4	Norepinephrine Neurotransmitter Release Cycle	6.6e-10	5.1e-07	[Ppfia2, Ppfia3, Ppfia4, Rab3a, Stx1a, Stxbp1, Syt1, Vamp2]	50	8	REACTOME_10.02.2016	GO:7083997
PP-C5	Group5	L1CAM interactions	1.9e-12	7.7e-12	[Ank2, Ap2a1, Ap2a2, Clta, Csnk2a2, Dnm1, L1cam, Mapk1, Ncam1, Nfasc, Nrcam, Numb, Pak1, Sptan1, Sptb, Sptbn1, Sptbn2, Sptbn4]	37.5	18	REACTOME_10.02.2016	GO:7083464
PP-C5	Group5	Axon guidance	1.9e-12	9.3e-11	[Ank2, Ap2a1, Ap2a2, Arhgef11, Braf, Camk2a, Camk2b, Camk2g, Clta, Crmp1, Csnk2a2, Dlg4, Dnm1, Efna2, Efnb2, Erbb4, Git1, Grin2a, Grin2b, Itsn1, Kalrn, L1cam, Mapk1, Mark3, Ncam1, Nfasc, Ngef, Nrcam, Numb, Pak1, Pip5k1c, Plxna1, Plxna2, Plxna4, Psma3, Ptk2, Ptpra, Rasal2, Rasgef1a, Rasgrf1, Sema4d, Sptan1, Sptb, Sptbn1, Sptbn2, Sptbn4, Syngap1, Trio]	12.938	48	REACTOME_10.02.2016	GO:7083465
PP-C5	Group5	Membrane Trafficking	1.9e-12	2.9e-06	[Ank2, Ank3, Ap1b1, Ap4e1, Arfgap1, Clint1, Clta, Cltc, Clvs1, Dnajc6, Dnm1, Dync1i1, Dync1li2, Napa, Nsf, Rab1a, Rab8a, Sfn, Sptan1, Sptb, Sptbn1, Sptbn2, Sptbn4, Tbc1d1, Tpd52, Vamp2, Ywhaz]	12.4424	27	REACTOME_10.02.2016	GO:7083814
PP-C5	Group5	Vesicle-mediated transport	1.9e-12	4.7e-05	[Ank2, Ank3, Ap1b1, Ap4e1, Arfgap1, Clint1, Clta, Cltc, Clvs1, Dnajc6, Dnm1, Dync1i1, Dync1li2, Napa, Nsf, Rab1a, Rab8a, Sfn, Sptan1, Sptb, Sptbn1, Sptbn2, Sptbn4, Tbc1d1, Tpd52, Vamp2, Ywhaz]	10.5882	27	REACTOME_10.02.2016	GO:7083815
PP-C5	Group5	Clathrin derived vesicle budding	1.9e-12	0.00015	[Ap1b1, Ap4e1, Clint1, Clta, Cltc, Clvs1, Dnajc6, Napa, Tpd52, Vamp2]	19.2308	10	REACTOME_10.02.2016	GO:7083983
PP-C5	Group5	trans-Golgi Network Vesicle Budding	1.9e-12	0.00015	[Ap1b1, Ap4e1, Clint1, Clta, Cltc, Clvs1, Dnajc6, Napa, Tpd52, Vamp2]	19.2308	10	REACTOME_10.02.2016	GO:7083984
PP-C5	Group5	Recycling pathway of L1	1.9e-12	1.3e-05	[Ap2a1, Ap2a2, Clta, Dnm1, L1cam, Mapk1, Numb]	41.1765	7	REACTOME_10.02.2016	GO:7084014
PP-C5	Group5	Interaction between L1 and Ankyrins	1.9e-12	5.9e-08	[Ank2, L1cam, Sptan1, Sptb, Sptbn1, Sptbn2, Sptbn4]	77.7778	7	REACTOME_10.02.2016	GO:7084080
PP-C5	Group5	Golgi Associated Vesicle Biogenesis	1.9e-12	0.00073	[Ap1b1, Clint1, Clta, Cltc, Napa, Tpd52, Vamp2]	21.875	7	REACTOME_10.02.2016	GO:7084120
PP-C5	Group5	COPI-mediated anterograde transport	1.9e-12	3.9e-05	[Ank2, Ank3, Arfgap1, Dync1i1, Dync1li2, Napa, Nsf, Rab1a, Sptan1, Sptb, Sptbn1, Sptbn2, Sptbn4]	17.8082	13	REACTOME_10.02.2016	GO:7084614
PP-C5	Group6	Endocrine and other factor-regulated calcium reabsorption	1.6e-24	3.5e-08	[Adcy9, Ap2a1, Ap2a2, Atp1a1, Atp1a2, Atp1a3, Atp1a4, Atp2b1, Clta, Cltc, Dnm1, Plcb1, Prkca, Prkcb, Prkcg]	27.7778	15	KEGG_10.02.2016	GO:0004961
PP-C5	Group6	Neurotransmitter Receptor Binding And Downstream Transmission In The Postsynaptic Cell	1.6e-24	2.9e-21	[Adcy1, Adcy2, Adcy5, Adcy9, Akap5, Ap2a1, Ap2a2, Braf, Cacng2, Cacng3, Cacng8, Camk2a, Camk2b, Camk2g, Camk4, Camkk1, Dlg1, Dlg3, Dlg4, Gabbr2, Gabra1, Gabra3, Gabrb2, Gng3, Gria2, Gria3, Grik5, Grin2a, Grin2b, Grip1, Kcnj3, Kcnj6, Mapk1, Nsf, Plcb1, Prkca, Prkcb, Prkcg, Rasgrf1, Rps6ka2]	29.6296	40	REACTOME_10.02.2016	GO:7083523
PP-C5	Group6	Glutamate Binding, Activation of AMPA Receptors and Synaptic Plasticity	1.6e-24	1e-16	[Akap5, Ap2a1, Ap2a2, Cacng2, Cacng3, Cacng8, Camk2a, Camk2b, Camk2g, Dlg1, Dlg4, Gria2, Gria3, Grip1, Nsf, Prkca, Prkcb, Prkcg]	64.2857	18	REACTOME_10.02.2016	GO:7084086
PP-C5	Group6	Trafficking of AMPA receptors	1.6e-24	1e-16	[Akap5, Ap2a1, Ap2a2, Cacng2, Cacng3, Cacng8, Camk2a, Camk2b, Camk2g, Dlg1, Dlg4, Gria2, Gria3, Grip1, Nsf, Prkca, Prkcb, Prkcg]	64.2857	18	REACTOME_10.02.2016	GO:7084098
PP-C5	Group6	Trafficking of GluR2-containing AMPA receptors	1.6e-24	1.5e-08	[Ap2a1, Ap2a2, Gria2, Gria3, Grip1, Nsf, Prkca, Prkcb, Prkcg]	60	9	REACTOME_10.02.2016	GO:7084099
PP-C5	Group6	WNT5A-dependent internalization of FZD4	1.6e-24	5.2e-06	[Ap2a1, Ap2a2, Clta, Cltc, Prkca, Prkcb, Prkcg]	46.6667	7	REACTOME_10.02.2016	GO:7084506
PP-C5	Group7	Fc gamma R-mediated phagocytosis	0.00014	0.00028	[Amph, Arpc5l, Asap1, Bin1, Mapk1, Marcksl1, Pak1, Pip5k1a, Pip5k1c, Prkca, Prkcb, Prkce, Prkcg]	14.4444	13	KEGG_10.02.2016	GO:0004666
PP-C5	Group8	Transmembrane transport of small molecules	4.4e-09	2.8e-08	[Abcb1a, Abcc5, Adcy1, Adcy2, Adcy5, Adcy9, Add1, Add2, Atp1a1, Atp1a2, Atp1a3, Atp1a4, Atp2b1, Atp2b2, Atp2b3, Atp2b4, Atp6ap1, Atp6v0a1, Atp6v0d1, Atp6v1a, Atp8a1, Camk2a, Camk2b, Camk2g, Clcn2, Dmtn, Fxyd7, Gabra1, Gabra3, Gabrb2, Gng3, Hk1, Nalcn, Nedd4l, Nup133, Pex19, Runx1, Ryr2, Slc12a5, Slc12a6, Slc17a7, Slc1a2, Slc24a2, Slc32a1, Slc4a10, Slc4a3, Slc4a8, Slc6a1, Slc7a8, Slc8a2, Trpv2, Tt…	10	55	REACTOME_10.02.2016	GO:7083278
PP-C5	Group8	Ion homeostasis	4.4e-09	1e-08	[Atp1a1, Atp1a2, Atp1a3, Atp1a4, Atp2b1, Atp2b2, Atp2b3, Atp2b4, Camk2a, Camk2b, Camk2g, Fxyd7, Itpr1, Ryr2, Slc8a2]	30.6122	15	REACTOME_10.02.2016	GO:7083572
PP-C5	Group8	Ion transport by P-type ATPases	4.4e-09	3e-07	[Atp1a1, Atp1a2, Atp1a3, Atp1a4, Atp2b1, Atp2b2, Atp2b3, Atp2b4, Atp8a1, Camk2a, Camk2b, Camk2g, Fxyd7]	27.6596	13	REACTOME_10.02.2016	GO:7084104
PP-C5	Group8	Ion channel transport	4.4e-09	9e-09	[Atp1a1, Atp1a2, Atp1a3, Atp1a4, Atp2b1, Atp2b2, Atp2b3, Atp2b4, Atp6ap1, Atp6v0a1, Atp6v0d1, Atp6v1a, Atp8a1, Camk2a, Camk2b, Camk2g, Clcn2, Fxyd7, Gabra1, Gabra3, Gabrb2, Nalcn, Nedd4l, Ryr2, Trpv2, Ttyh1, Unc79, Unc80, Wnk2]	15.9341	29	REACTOME_10.02.2016	GO:7084105
PP-C5	Group9	Potassium Channels	2.6e-09	1e-08	[Gabbr2, Gng3, Hcn2, Hcn3, Hcn4, Kcna2, Kcna6, Kcnab2, Kcnb1, Kcnc1, Kcnf1, Kcnh1, Kcnh2, Kcnh7, Kcnj3, Kcnj6, Kcnma1, Kcnq2, Kcnq3, Kcnq5, Kcnv1]	21	21	REACTOME_10.02.2016	GO:7084281
PP-C5	Group9	Voltage gated Potassium channels	2.6e-09	1e-07	[Kcna2, Kcna6, Kcnab2, Kcnb1, Kcnc1, Kcnf1, Kcnh1, Kcnh2, Kcnh7, Kcnq2, Kcnq3, Kcnq5, Kcnv1]	30.2326	13	REACTOME_10.02.2016	GO:7084311

## Sheet: 4b
	WP-C1	WP-C2	WP-C3	WP-C4	WP-C5	PP-C1	PP_C	PP-C3	PP-C4	PP-C5	Pathways
					10.1938					6.29243	Acetylcholine Neurotransmitter Release Cycle
	9.37675					1.50864					Activation of ATR in response to replication stress
					6.95861						Activation of Ca-permeable Kainate Receptor
					7.58503						Activation of G protein gated Potassium channels
					15.3188					3.18709	Activation of GABAB receptors
					8.14874						Activation of Kainate Receptors upon glutamate binding
					11.3872					9.88606	Activation of NMDA receptor upon glutamate binding and postsynaptic events
	9.3098										Activation of the mRNA upon binding of the cap-binding complex and eIFs, and subsequent binding to 43S
	10.6576					1.39794					Activation of the pre-replicative complex
						2		2.22185			Acute myeloid leukemia
					8.52288						Adenylate cyclase inhibitory pathway
						1.76955	3.0655				Adherens junction
					4.38722						Adherens junctions interactions
					7.23657						Adrenaline,noradrenaline inhibits insulin secretion
					16.3565					9.88606	Adrenergic signaling in cardiomyocytes
								2.07058			AGE-RAGE signaling pathway in diabetic complications
					4.42022						Alanine, aspartate and glutamate metabolism
					3.76955						Alcoholism
					8.13668					7.63827	Aldosterone synthesis and secretion
										4.72125	Aldosterone-regulated sodium reabsorption
	1.88606	2									Allograft rejection
							1.56864	3.22915			Alpha6-Beta4 Integrin Signaling Pathway
					32.9208						Alzheimer's disease
					4						Amino Acid metabolism
			1.95861					1.50864			Amoebiasis
					13.7447					6.92082	Amphetamine addiction
						1.65758	3.05061	1.72125			AMPK signaling pathway
					3.25964						Amyotrophic lateral sclerosis (ALS)
	4.88606	4.4318									Antigen processing and presentation
	2.55284						1.79588				Apoptosis
	3.69897										Apoptosis Modulation by HSP70
						1.63827	3.36653				Apoptotic cleavage of cellular proteins
	1.45593						2.76955				Apoptotic execution phase
					8.52288						Aquaporin-mediated transport
							1.4318			4.58503	ARMS-mediated activation
					3.60206						Arrhythmogenic right ventricular cardiomyopathy (ARVC)
		5.46852									Asthma
		3.46852									Autoimmune thyroid disease
					18.9586		2.36653			4.48149	Axon guidance
			2.16115					2.01773			B cell receptor signaling pathway
							2.05061				Bacterial invasion of epithelial cells
	3.4437										Basal transcription factors
	5.37675					1.67778					Base excision repair
					3.95861						Beta-catenin independent WNT signaling
			1.4437								Biological oxidations
	1.67778										Biosynthesis of unsaturated fatty acids
	2.42022										Blood Clotting Cascade
	3.04096										Butyrate Response Factor 1 (BRF1) binds and destabilizes mRNA
	3.21467					2.56864					B-WICH complex positively regulates rRNA expression
					3.18709						Ca2+ pathway
					11.5686					5.19382	Ca-dependent events
					38.8239					20.4318	Calcium Regulation in the Cardiac Cell
					23.1135		2.22185			13.1805	Calcium signaling pathway
					12.5528					4.5376	Calmodulin induced events
		3			12.5528					4.5376	CaM pathway
					12.6778					12.8861	cAMP signaling pathway
	20.9208										Cap-dependent Translation Initiation
					17.9208					10.9586	Cardiac conduction
					14.2676					4.61979	Cardiac muscle contraction
	2.3098										CASP8 activity is inhibited
	2.42022										Caspase activation via extrinsic apoptotic signalig pathway
		3.26761									Cell adhesion molecules (CAMs)
	45.5086	1.79588				2.79588	3.04576				Cell Cycle
	6.82391					1.46852					Cell Cycle Checkpoints
	38.1549					9.14267	2.12494				Cell Cycle, Mitotic
			2				1.76955			3.37675	Cell death signalling via NRAGE, NRIF and NADE
						1.88606					Cell junction organization
		1.85387	3.49485								Cell surface interactions at the vascular wall
					3.76955			1.82391			Cell-Cell communication
					3.65758	1.42022					Cell-cell junction organization
	4										Cell-extracellular matrix interactions
	1.63827										Cellular response to heat stress
	2.88606										Cellular responses to stress
	5.92082					1.69897					Cellular Senescence
					3.88606						Central carbon metabolism in cancer
					16		2.35655			6.92082	cGMP-PKG signaling pathway
					4.40894						Chemokine signaling pathway
					5.34679						Choline metabolism in cancer
					26.1192					11.4318	Cholinergic synapse
	5.56864					9.46852					Chromatin modifying enzymes
	5.56864					9.46852					Chromatin organization
	23.5229					5.72125					Chromosome Maintenance
						2.22185					Chronic myeloid leukemia
					24.7959					11.2518	Circadian entrainment
					8.95861						Citrate cycle (TCA cycle)
					6.92082						Citric acid cycle (TCA cycle)
			2.16749		3.25964					3.82391	Clathrin derived vesicle budding
	2.08092					4.25181					Cleavage of Growing Transcript in the Termination Region
		4			7.39794						Cocaine addiction
	7.63827										Cohesin Loading onto Chromatin
	2.17393										Collagen biosynthesis and modifying enzymes
	1.46852										Collagen formation
					4.95861						Collecting duct acid secretion
								2.14267			Colorectal cancer
	2.85387										Common Pathway of Fibrin Clot Formation
			3.95861								Complement Activation, Classical Pathway
	6.65758		3.85387								Complement and coagulation cascades
			3.79588								Complement cascade
					17.9586						Complex I biogenesis
	3.04576										Condensation of Prometaphase Chromosomes
	3.85387										Condensation of Prophase Chromosomes
										4.40894	COPI-mediated anterograde transport
							1.42022				Costimulation by the CD28 family
					5.16115					4.04096	CREB phosphorylation through the activation of CaMKII
					5.79588					6.34679	CREB phosphorylation through the activation of Ras
					5.16115						CRMPs in Sema3A signaling
	1.58503										Cyclin A/B1 associated events during G2/M transition
	2.13668										Cyclin D associated events in G1
	23.6198										Cytoplasmic Ribosomal Proteins
			1.88606								Cytosolic DNA-sensing pathway
	2.95861										Cytosolic sensors of pathogen-associated DNA
					13.3372					5.3279	DAG and IP3 signaling
					6.36653		1.60206			6.35655	DAP12 interactions
					6.20761		1.72125			6.20761	DAP12 signaling
					4.56864						DARPP-32 events
						2.31876	1.95861				Deactivation of the beta-catenin transactivating complex
	2.92082						1.61979				Deadenylation-dependent mRNA decay
						1.50864	1.55284				Delta-Notch Signaling Pathway
										6.79588	Depolarization of the Presynaptic Terminal Triggers the Opening of Calcium Channels
	7.65758					2.58503					Deposition of new CENPA-containing nucleosomes at the centromere
					17		3.34679			12.1427	Developmental Biology
					4.48149					4.11351	Dilated cardiomyopathy
	2.3098	5									Dimerization of procaspase-8
						1.50864					Diurnally Regulated Genes with Circadian Orthologs
	6.85387						1.34679				DNA Damage Bypass
	2.46852					1.46852					DNA Damage/Telomere Stress Induced Senescence
	1.76955					1.88606					DNA Double Strand Break Response
	12.8861					5.63827					DNA Double-Strand Break Repair
	16.3372					6.88606					DNA Repair
	21.1739					2.65758	1.4437				DNA replication
	5.58503										DNA replication initiation
	5.60206										DNA Replication Pre-Initiation
	18.3872					1.60206					DNA strand elongation
					22.4202					7.65758	Dopaminergic synapse
					6.82391		1.55284			6.35655	Downstream signal transduction
					7.14267		1.65758			6.74473	Downstream signaling of activated FGFR1
					7.14267		1.65758			6.74473	Downstream signaling of activated FGFR2
					7.14267		1.65758			6.74473	Downstream signaling of activated FGFR3
					7.14267		1.65758			6.74473	Downstream signaling of activated FGFR4
	3										Dual Incision in GG-NER
	5.49485										Dual incision in TC-NER
	4.74473										E2F mediated regulation of DNA replication
					6.60206						Effects of PIP2 hydrolysis
							2				EGFR downregulation
					11.8861					4.92082	EGFR interacts with phospholipase C-gamma
						1.61979	3.79588	3.12494			EGFR1 Signaling Pathway
					33.0362						Electron Transport Chain
					12.9586					7.45593	Endocrine and other factor-regulated calcium reabsorption
					7.22185		2.35655			4.88606	Endocytosis
							2				Endometrial cancer
					3.3279						EPHB-mediated forward signaling
					4.36653						EPH-Ephrin signaling
	7.74473					4.26761					Epigenetic regulation of gene expression
	2.4318										Epstein-Barr virus infection
					4.76955	2.13668	1.82391			4.24413	ErbB signaling pathway
	10.4685										Establishment of Sister Chromatid Cohesion
		6			6.67778						Estrogen signaling pathway
	2.02228					2.95861					Estrogen signalling
	1.95861										Eukaryotic Transcription Initiation
	20.7696										Eukaryotic Translation Initiation
						1.46852					Exercise-induced Circadian Regulation
	16.699					2.17393					Extension of Telomeres
	1.82391	2.49485	2.10791								Extracellular matrix organization
	2										Factors involved in megakaryocyte development and platelet production
	3.34679										Fanconi anemia pathway
	3					1.50864	3.16749				FAS pathway and Stress induction of HSP regulation
							2.23657			3.52288	Fc epsilon receptor (FCERI) signaling
			2.25964					2.08092			Fc epsilon RI signaling pathway
			4.65758				1.4318	3.52288		3.55284	Fc gamma R-mediated phagocytosis
					3.95861		2			4.14267	FCERI mediated MAPK activation
			2.13668				3.13077	1.95861			Focal Adhesion
	23.3665										Formation of a pool of free 40S subunits
					6.58503						Formation of ATP by chemiosmotic coupling
	3.26761										Formation of Fibrin Clot (Clotting Cascade)
	3.0655					2.40894					Formation of RNA Pol II elongation complex
						2					Formation of the beta-catenin:TCF transactivating complex
	2										Formation of the Early Elongation Complex
	10.585										Formation of the ternary complex, and subsequently, the 43S complex
							1.88606				FoxO signaling pathway
										4.16749	Frs2-mediated activation
					3.09691					4.284	FRS-mediated FGFR1 signaling
					3.09691					4.284	FRS-mediated FGFR2 signaling
					3.09691					4.284	FRS-mediated FGFR3 signaling
					3.09691					4.284	FRS-mediated FGFR4 signaling
					3.12494						Fructose and mannose metabolism
					3.88606		2.25181			3.55284	G alpha (12/13) signalling events
					3.4318						G alpha (q) signalling events
					5.95861					3.34679	G alpha (z) signalling events
					7.58503						G protein gated Potassium channels
					28.4685					7.82391	G Protein Signaling Pathways
	3.27572	7									G0 and Early G1
	2.13668										G1 Phase
	10.4685	2.42022				2.27572					G1 to S cell cycle control
	8.49485										G1/S Transition
	3.22915										G1/S-Specific Transcription
	10.2441					2					G2/M Checkpoints
	2.95861					1.61979					G2/M DNA damage checkpoint
								1.58503			G2/M Transition
							1.49485				GAB1 signalosome
					7.74473						GABA A receptor activation
					15.3188					3.18709	GABA B receptor activation
					21.2596					4.13077	GABA receptor activation
					10.3279					5.82391	GABA synthesis, release, reuptake and degradation
					32.2518					8.88606	GABAergic synapse
					19.699					10	Gap junction
	6.49485										Gap-filling DNA repair synthesis and ligation in GG-NER
	7.65758					2.16115					Gap-filling DNA repair synthesis and ligation in TC-NER
					16		1.4318			8	Gastric acid secretion
					6.01773		1.40894			5.88606	Gastrin-CREB signalling pathway via PKC and MAPK
	29.4949					12.7696					Gene Expression
						1.61979	1.40894				Gene Silencing by RNA
							1.61979				Glioma
	1.55284										Global Genome Nucleotide Excision Repair (GG-NER)
					11.3979						Glucagon signaling in metabolic regulation
					6.76955						Glucagon signaling pathway
					8.45593						Glucagon-like Peptide-1 (GLP1) regulates insulin secretion
					8.00436					3.13668	Gluconeogenesis
					6.58503					3.34679	Glucose metabolism
						1.72125					Glucose transport
					14.1079					16	Glutamate Binding, Activation of AMPA Receptors and Synaptic Plasticity
					11.5376					7.05061	Glutamate Neurotransmitter Release Cycle
					40.9586					13.5229	Glutamatergic synapse
					5.11351					4.11351	Glycolysis
					4.37675						Glycolysis / Gluconeogenesis
		8			11.041					4.55284	Glycolysis and Gluconeogenesis
			2.92082								Glycosaminoglycan metabolism
					11.8861					4.19382	GnRH signaling pathway
										3.13668	Golgi Associated Vesicle Biogenesis
							2.21467				GPCRs, Class B Secretin-like
					6.40894						G-protein activation
					17.699					6.34679	G-protein mediated events
			2.92082								GPVI-mediated activation cascade
	1.49485	3.85387									Graft-versus-host disease
					3.13077					4.31876	GRB2 events in EGFR signaling
					3.13077					4.31876	GRB2 events in ERBB2 signaling
	22.0132										GTP hydrolysis and joining of the 60S ribosomal subunit
	1.3098										HATs acetylate histones
	1.69897										HDL-mediated lipid transport
						1.50864					HDMs demethylate histones
	11.3665					3.08092	1.42022				HDR through Homologous Recombination (HR) or Single Strand Annealing (SSA)
	9.65758					1.82391	1.34679				HDR through Homologous Recombination (HRR)
	7.52288										HDR through Single Strand Annealing (SSA)
			1.42022								Hematopoietic cell lineage
	1.56864		6.13668		5.67778						Hemostasis
			1.88606								Hepatitis B
			2								Hepatitis C
	5.4318		2.56864			1.95861					Herpes simplex infection
						1.65758					Hexose transport
		2					1.69897				HIF-1 signaling pathway
	10.0458										Homologous DNA Pairing and Strand Exchange
	3.42022										Homologous recombination
	12.9586					4	1.65758				Homology Directed Repair
	1.69897	3.82391									HTLV-I infection
					28.2076						Huntington's disease
					6.5376					4.85387	Hypothetical Network for Drug Addiction
							1.58503				Id Signaling Pathway
					3.02687		2.45593			4.02228	IGF1R signaling cascade
			2.25964				1.52288				IL-5 Signaling Pathway
		9				2.13077	1.60206	2.10791			IL-6 signaling Pathway
							1.79588				IL-7 Signaling Pathway
			5.67778								Immune System
		4.42022									Inflammatory bowel disease (IBD)
					5					4.11351	Inflammatory mediator regulation of TRP channels
		2.56864	2.26761								Influenza A
					7.58503						Inhibition of voltage gated Ca2+ channels via Gbeta/gamma subunits
					8.52288						Inhibition of adenylate cyclase pathway
			4.79588								Innate Immune System
					5		1.50864	2.10237			Inositol phosphate metabolism
					4.95861						Insulin receptor recycling
					3.02687		2.45593			4.02228	Insulin receptor signalling cascade
								1.50864			Insulin resistance
					15.3768					11.585	Insulin secretion
					5.55284	1.65758	3.76955	2.13077		3.04576	Insulin Signaling
					3.55284		1.74473				Insulin signaling pathway
					21.6576					4.72125	Integration of energy metabolism
	3.03152		2.50864								Integrin cell surface interactions
			2.61979			1.45593	3.49485				Integrin-mediated Cell Adhesion
										7.22915	Interaction between L1 and Ankyrins
			2.58503								Interferon Signaling
										4.11351	Interleukin receptor SHC signaling
										4.00877	Interleukin-2 signaling
							1.3098			4.22915	Interleukin-3, 5 and GM-CSF signaling
		4.40894									Intestinal immune network for IgA production
	2.04576										Intrinsic Pathway of Fibrin Clot Formation
					7.74473						Inwardly rectifying K+ channels
					14.6021					8.04576	Ion channel transport
					12.5229					8	Ion homeostasis
					6.35655					6.52288	Ion transport by P-type ATPases
					6.95861						Ionotropic activity of Kainate Receptors
					3.17393		2.25964			4.11351	IRS-mediated signalling
					3.02687		2.45593			4.02228	IRS-related events triggered by IGF1R
	4.19382										Kinesins
	3.4437	10									KSRP (KHSRP) binds and destabilizes mRNA
	22.3872										L13a-mediated translational silencing of Ceruloplasmin expression
					10.0555					11.1135	L1CAM interactions
	14.5686					1.85387					Lagging Strand Synthesis
	9.69897										Leading Strand Synthesis
			3.92082								Legionellosis
		4.30103	4.18046								Leishmaniasis
			1.82391				2.10791	1.42022			Leukocyte transendothelial migration
					7.14267					5.5376	LGI-ADAM interactions
	2.3098										Ligand-dependent caspase activation
					5.30103						Ligand-gated ion channel transport
	1.52288										Lipoprotein metabolism
					3.10791		1.34679	2.09691			Longevity regulating pathway
					12.8861		1.34679			5.20761	Long-term depression
					17.0044		1.58503			9.58503	Long-term potentiation
	2.74473					2.69897					Lysine degradation
			2.17393								Lysosome
					4.07572						Lysosome Vesicle Biogenesis
	16.8861					6.14267					M Phase
	5.60206										M/G1 Transition
			2.22185								Malaria
					4.56864		3.06048				MAPK Cascade
					3.48149		1.60206			4.25964	MAPK family signaling cascades
					9.82391		1.55284			4	MAPK signaling pathway
										4.16749	MAPK1/MAPK3 signaling
			1.55284								Measles
	2.20066					2.5376	1.74473				Mecp2 and Associated Rett Syndrome
	4.72125										Meiotic Recombination
	5.61979										Meiotic Synapsis
					5.55284					3.69897	Melanogenesis
					3.17393		1.50864			5.5376	Membrane Trafficking
					19.1308						Metabolism
			1.69897								Metabolism of carbohydrates
			2.69897								Metabolism of lipids and lipoproteins
		11				2.3098					Metabolism of non-coding RNA
	11.3768										Metabolism of proteins
		1.58503									Metabolism of vitamins and cofactors
		2.31876									Metabolism of xenobiotics by cytochrome P450
			2.29243								Metapathway biotransformation
		2.88606			3.3098						MHC class II antigen presentation
	7.52288					1.69897					miRNA regulation of DNA Damage Response
	8.52288										Mismatch repair
	4.72125										Mismatch repair (MMR) directed by MSH2:MSH3 (MutSbeta)
	5.58503										Mismatch repair (MMR) directed by MSH2:MSH6 (MutSalpha)
	13.4949					2.79588					Mitotic Anaphase
	12.9208					1.42022	1.69897				Mitotic G1-G1/S phases
								1.56864			Mitotic G2-G2/M phases
	13.4089					2.76955					Mitotic Metaphase and Anaphase
	22.585					4.25964	2				Mitotic Prometaphase
	2.52288					2.18046					Mitotic Prophase
	9.69897					3.39794					Mitotic Telophase/Cytokinesis
					28.4685					10.0862	Morphine addiction
	2.95861					5.34679					mRNA 3'-end processing
	1.88606										mRNA Capping
	3.22915										mRNA decay by 3' to 5' exoribonuclease
	1.58503										mRNA decay by 5' to 3' exoribonuclease
	22.7696					17.0458	3.50864				mRNA processing
	7.74473					7.49485	1.56864				mRNA Splicing
	7.74473					7.30103	1.65758				mRNA Splicing - Major Pathway
	2.74473					1.37675					mRNA Splicing - Minor Pathway
						1.52288					mRNA surveillance pathway
						1.4318	1.69897	2.13668		3.20761	mTOR signaling pathway
						1.82391	2.34679				mTOR signalling
						2.31876	2.14874				mTORC1-mediated signalling
	13.4815					1.65758					Mus musculus biological processes
					11.5686					8.92082	Muscle contraction
					16.6021					6.95861	Myometrial Relaxation and Contraction Pathways
			2.21467								Natural killer cell mediated cytotoxicity
		12								3.92082	NCAM signaling for neurite out-growth
							2.10237				Negative regulation of MAPK pathway
					3.06048						Neuroactive ligand-receptor interaction
					73.9208					40.3372	Neuronal System
					40.0757					20.5376	Neurotransmitter Receptor Binding And Downstream Transmission In The Postsynaptic Cell
					19.4685					8.5376	Neurotransmitter Release Cycle
							2.08619	1.42022			Neurotrophin signaling pathway
					9		1.79588			8.04096	NGF signalling via TRKA from the plasma membrane
	1.58503										N-Glycan biosynthesis
	1.48149										N-glycan trimming in the ER and Calnexin/Calreticulin cycle
					13.4815					5.55284	Nicotine addiction
			2								NOD-like receptor signaling pathway
					16.2518						Non-alcoholic fatty liver disease (NAFLD)
	2.20066										Nonhomologous End-Joining (NHEJ)
	20.1367										Nonsense Mediated Decay (NMD) enhanced by the Exon Junction Complex (EJC)
	23.3665										Nonsense Mediated Decay (NMD) independent of the Exon Junction Complex (EJC)
	20.1367										Nonsense-Mediated Decay (NMD)
							1.85387				Non-small cell lung cancer
	5.88606										NoRC negatively regulates rRNA expression
					7.40894					6.29243	Norepinephrine Neurotransmitter Release Cycle
							1.95861			4.72125	NRAGE signals death through JNK
						2.17393					Nuclear Envelope Breakdown
						2.20761					Nuclear Pore Complex (NPC) Disassembly
	7.65758					2.58503					Nucleosome assembly
	4.76955					2.35655					Nucleotide excision repair
	1.88606										Nucleotide Metabolism
	2.03621										One Carbon Metabolism
	1.88606										One carbon pool by folate
					4.95861						Oocyte meiosis
					19.699					6.26761	Opioid Signalling
			2.60206								Osteoclast differentiation
	1.88606										Other types of O-glycan biosynthesis
			3.1549								Oxidative Damage
					33.7696						Oxidative phosphorylation
	3.1549	13									Oxidative Stress Induced Senescence
					25.5528		2.07058			11.4949	Oxytocin signaling pathway
	3.0655										p53 signaling
	3										p53 signaling pathway
			1.63827			1.42022	1.74473	2.01773		3.13668	p75 NTR receptor-mediated signalling
	1.3279										Packaging Of Telomere Ends
					6.65758					7.76955	Pancreatic secretion
					33.7959						Parkinson's disease
	9.42022										PCNA-Dependent Long Patch Base Excision Repair
			5.22185								Pertussis
	1.85387	2.50864	2.58503								Phagosome
					5.20761					4.55284	Phase 0 - rapid depolarisation
					6.04096					4.5376	Phase 1 - inactivation of fast Na+ channels
					4.23657					4.02687	Phase 2 - plateau phase
			1.56864								Phase II conjugation
					9.07058		1.33724	2.10237		4.88606	Phosphatidylinositol signaling system
					7.88606					3.76955	Phospholipase C-mediated cascade: FGFR1
					7.4318					3.60206	Phospholipase C-mediated cascade; FGFR2
					8.55284					4	Phospholipase C-mediated cascade; FGFR3
					8.08619					3.85387	Phospholipase C-mediated cascade; FGFR4
					11.0044			1.55284			Phospholipase D signaling pathway
					3.10791						Phospholipid metabolism
						1.61979	2				PI3K Cascade
					7.92082						PKA activation
					7.40894						PKA activation in glucagon signalling
					7.92082						PKA-mediated phosphorylation of CREB
						1.76955	2.3279				PKB-mediated events
	2.82391					4.31876					PKMTs methylate histone lysines
			2.60206		4.01773		2.07572	2.55284			Platelet activation
			4.02228		4.74473						Platelet activation, signaling and aggregation
					6.56864					3.37675	Platelet calcium homeostasis
	3.4437		2.63827								Platelet degranulation
					7.22915						Platelet homeostasis
					16.9586					6.45593	PLC beta mediated events
		14			13.3372					5.3279	PLCG1 events in ERBB2 signaling
					13.3372					5.3279	PLC-gamma1 signalling
	6.76955					10.3372	1.74473	2.24413			PluriNetWork
		2.58503					5			5.09691	PodNet: protein-protein interactions in the podocyte
	9.69897										Polymerase switching
	9.69897										Polymerase switching on the C-strand of the telomere
	3.21467					2.56864					Positive epigenetic regulation of rRNA expression
					9.65758					8.39794	Post NMDA receptor activation events
	1.79588										Post-translational protein modification
					18.7959					8	Potassium Channels
	4										PRC2 methylates histones and DNA
	9.85387										Presynaptic phase of homologous DNA pairing and strand exchange
							1.50864				Primary Focal Segmental Glomerulosclerosis FSGS
	7.1549					9.61979	1.88606				Processing of Capped Intron-Containing Pre-mRNA
	1.40894										Processing of Capped Intronless Pre-mRNA
	11					1.72125	1.42022				Processing of DNA double-strand break ends
	2.42022										Processing of Intronless Pre-mRNAs
	6.42022										Processive synthesis on the C-strand of the telomere
	10										Processive synthesis on the lagging strand
	2.79588						1.74473				Programmed Cell Death
							1.40894			4.49485	Prolonged ERK activation events
			2.92082								Prostaglandin Synthesis and Regulation
	2.4318										Protein export
	2.69897										Protein processing in endoplasmic reticulum
			1.88606				5.4437	3.31876			Proteoglycans in cancer
					4.45593						Proximal tubule bicarbonate reclamation
	1.35655										Purine metabolism
	1.40894										Pyrimidine metabolism
					6.60206						Pyruvate metabolism
					12.4685						Pyruvate metabolism and Citric Acid (TCA) cycle
					3.65758		2.02687				RAF activation
					3.13077					4.31876	RAF/MAP kinase cascade
			1.4318		6.58503		2.48149	2.19382		3.07572	Rap1 signaling pathway
					6.95861					4.88606	Ras activation uopn Ca2+ infux through NMDA receptor
		15			6.284						Ras signaling pathway
	5.18709										Recognition of DNA damage by PCNA-containing replication complex
	1.82391					1.92082					Recruitment and ATM-mediated phosphorylation of repair and signaling proteins at DNA double strand breaks
					8.14874					4.88606	Recycling pathway of L1
					5.95861					3.34679	Reduction of cytosolic Ca++ levels
	2.42022										Regulated Necrosis
	2.3098										Regulation by c-FLIP
			1.40894		3.13077		4.19382				Regulation of actin cytoskeleton
	1.4318										Regulation of DNA replication
						2.40894					Regulation of Glucokinase by Glucokinase Regulatory Protein
	2.25964										Regulation of HSF1-mediated heat shock response
					17.9586					3.60206	Regulation of insulin secretion
						2					Regulation of lipid metabolism by Peroxisome proliferator-activated receptor alpha (PPARalpha)
	1.95861										Regulation of necroptotic cell death
							1.33724	1.95861			Regulation of PLK1 Activity at G2/M Transition
					8.52288						Regulation of pyruvate dehydrogenase (PDH) complex
	9.69897										Removal of the Flap Intermediate
	6.02687										Removal of the Flap Intermediate from the C-strand
					7.82391						Renin secretion
	10.7696					1.72125					Resolution of Abasic Sites (AP sites)
	8.48149										Resolution of AP sites via the multiple-nucleotide patch replacement pathway
	3.4437										Resolution of D-Loop Structures
	3.56864										Resolution of D-loop Structures through Holliday Junction Intermediates
	4.35655										Resolution of D-loop Structures through Synthesis-Dependent Strand Annealing (SDSA)
	20.3372					4.26761	2.14267				Resolution of Sister Chromatid Cohesion
					22.5686						Respiratory electron transport
					31.2007						Respiratory electron transport, ATP synthesis by chemiosmotic coupling, and heat production by uncoupling proteins.
	3.08619		2.56864								Response to elevated platelet cytosolic Ca2+
					36.7696					11.5229	Retrograde endocannabinoid signaling
		3.76955									Rheumatoid arthritis
			2.25181		4.3098	1.60206	2.95861	3.65758		3.92082	Rho GTPase cycle
	8.25181					4.33724	2.0655				RHO GTPase Effectors
	11					3.3279	1.39794				RHO GTPases Activate Formins
						1.76955					RHO GTPases activate PAKs
	9.14267	16									Ribosomal scanning and start codon recognition
	19										Ribosome
	18.3665					2.69897					Ribosome biogenesis in eukaryotes
	2.42022										RIPK1-mediated regulated necrosis
	1.60206					1.52288					RMTs methylate histone arginines
	2.92082										RNA degradation
	1.52288										RNA Pol II CTD phosphorylation and interaction with CE
	1.95861										RNA polymerase
	1.95861										RNA Polymerase I Chain Elongation
	4.50864										RNA Polymerase I Promoter Clearance
	1.31876										RNA Polymerase I Promoter Escape
	4.88606					1.52288					RNA Polymerase I Transcription
	5.0655					2					RNA Polymerase I Transcription Initiation
	1.72125										RNA Polymerase I Transcription Termination
	4.79588					1.65758					RNA Polymerase I, RNA Polymerase III, and Mitochondrial Transcription
	6					3					RNA Polymerase II Pre-transcription Events
	3.4437										RNA Polymerase II Promoter Escape
	7.67778					7.03152					RNA Polymerase II Transcription
	3.0655					2.40894					RNA Polymerase II Transcription Elongation
	3.4437										RNA Polymerase II Transcription Initiation
	3.4437										RNA Polymerase II Transcription Initiation And Promoter Clearance
	3.4437										RNA Polymerase II Transcription Pre-Initiation And Promoter Opening
	2.08092					4.25181					RNA Polymerase II Transcription Termination
	1.45593										RNA Polymerase III Transcription Initiation From Type 1 Promoter
	1.52288										RNA Polymerase III Transcription Initiation From Type 2 Promoter
						3.25964	2.13077				RNA transport
							1.48149				Role of LAT2/NTAL/LAB on calcium mobilization
	20.6778					2.48149					S Phase
					13.9208					9.11351	Salivary secretion
			1.58503				1.35655				Salmonella infection
					8.11351		1.5376				Semaphorin interactions
	1.4318										Senescence-Associated Secretory Phenotype (SASP)
	12.9208					3					Separation of Sister Chromatids
					14.0132					4.82391	Serotonergic synapse
		17			3.13077					4.31876	SHC1 events in EGFR signaling
					3.13077					4.31876	SHC1 events in ERBB2 signaling
					3.13077					4.31876	SHC1 events in ERBB4 signaling
					4.85387						Signal amplification
							1.74473				Signal Transduction
						1.76955					Signal Transduction of S1P Receptor
					8.95861		2.25964			7.30103	Signaling by EGFR
					6.65758		1.79588			7.40894	Signaling by ERBB2
							1.88606				Signaling by ERBB4
					6.92082		2.07058			6.60206	Signaling by FGFR
					6.95861		2.08092			6.63827	Signaling by FGFR1
					6.92082		2.07058			6.60206	Signaling by FGFR2
					6.95861		2.08092			6.63827	Signaling by FGFR3
					6.95861		2.08092			6.63827	Signaling by FGFR4
						2.60206					Signaling by Hippo
					5.65758		2.14267			4.92082	Signaling by Insulin receptor
							1.4318			4.19382	Signaling by Leptin
					6.31876		1.34679			5.67778	Signaling by PDGF
	6				3.55284	6	4.3098	3.22185		3.4318	Signaling by Rho GTPases
							1.95861			3.49485	Signaling by SCF-KIT
						1.4318					Signaling by TGF-beta Receptor Complex
					3.02687		2.45593			4.02228	Signaling by Type 1 Insulin-like Growth Factor 1 Receptor (IGF1R)
					4.48149		3.45593			3.67778	Signaling by VEGF
					10.0605		2.49485			10.9586	Signalling by NGF
							1.34679			4.33724	Signalling to ERKs
					3.13077					4.31876	Signalling to p38 via RIT and RIN
					3.18709					4.16749	Signalling to RAS
	2.38722										Small cell lung cancer
						1.34679	2.33724				Smooth Muscle Contraction
						2.3098					snRNP Assembly
					3.13077					4.31876	SOS-mediated signalling
					4.67778			1.39794			Sphingolipid signaling pathway
								2.4437			Spinal Cord Injury
	5.39794					9.03152	1.88606				Spliceosome
		18			10.7959	1.72125	1.42022			7.09151	Splicing factor NOVA regulated synpatic proteins
	22.9586										SRP-dependent cotranslational protein targeting to membrane
		4.61979	4.76955								Staphylococcus aureus infection
	8.20066					5.63827	1.42022				SUMO E3 ligases SUMOylate target proteins
	7.65758					5.31876	1.34679				SUMOylation
	5.06048					3.60206	1.40894				SUMOylation of DNA damage response and repair proteins
	1.95861					2.69897					SUMOylation of DNA replication proteins
						2.79588					SUMOylation of RNA binding proteins
					28.8539					12.8239	Synaptic vesicle cycle
	11.5086										Synthesis of DNA
					3.49485						Synthesis of IP3 and IP4 in the cytosol
	1.45593	1.95861									Systemic lupus erythematosus
					5.04096						Taste transduction
					15.1427						TCA Cycle
	16.4815					1.69897					Telomere C-strand (Lagging Strand) Synthesis
	5.58503										Telomere C-strand synthesis initiation
	13.8861					2.3098					Telomere Maintenance
	7.74473										Termination of translesion DNA synthesis
					43.4815						The citric acid (TCA) cycle and respiratory electron transport
								1.46852			Thyroid hormone signaling pathway
					4.36653					4.5376	Thyroid hormone synthesis
					4.01773	2.69897	2.35655	1.58503			Tight junction
	5.40894					1.58503		1.92082			TNF-alpha NF-kB Signaling Pathway
			3.36653								Toll Like Receptor 4 (TLR4) Cascade
			2.13668								Toll-like receptor signaling pathway
			3.18709								Toll-Like Receptors Cascades
		3.07572						1.50864			Toxoplasmosis
					4.67778						TP53 Regulates Metabolic Genes
					14.1079					16	Trafficking of AMPA receptors
					11.0132					7.82391	Trafficking of GluR2-containing AMPA receptors
						1.38722					Transcriptional activity of SMAD2/SMAD3:SMAD4 heterotrimer
	1.58503	3.48149				1.50864	2.25181				Transcriptional misregulation in cancer
						1.61979					Transcriptional regulation by small RNAs
					4.67778						Transcriptional Regulation by TP53
	2.82391	19									Transcriptional Regulation of Adipocyte Differentiation in 3T3-L1 Pre-adipocytes
	6.00877					2.08092					Transcription-Coupled Nucleotide Excision Repair (TC-NER)
					4.76955						Transferrin endocytosis and recycling
			2.16749		3.25964					3.82391	trans-Golgi Network Vesicle Budding
	19.9208										Translation
						1.4318	2.4318				Translation Factors
	9.46852										Translation initiation complex formation
	4.19382										Translesion Synthesis by POLH
	6.85387										Translesion synthesis by POLI
	6.85387										Translesion synthesis by POLK
	7.24413										Translesion synthesis by REV1
	7.95861										Translesion synthesis by Y family DNA polymerases bypasses lesions on DNA template
					17.6021					7.55284	Transmembrane transport of small molecules
					63.4949					33.699	Transmission across Chemical Synapses
					5						Transport of inorganic cations/anions and amino acids/oligopeptides
						5.72125	2.07058				Transport of Mature mRNA derived from an Intron-Containing Transcript
						5.72125	2.07058				Transport of Mature Transcript to Cytoplasm
		3.48149	3.48149								Tuberculosis
		3.82391									Type I diabetes mellitus
					3.48149						Type II diabetes mellitus
	2.13668										Type II interferon signaling (IFNG)
					7.40894					6.29243	Unblocking of NMDA receptor, glutamate binding and activation
	1.37675										Unfolded Protein Response (UPR)
					8.11351		1.42022			3.55284	Vascular smooth muscle contraction
					10.2076						Vasopressin regulates renal water homeostasis via Aquaporins
					4.88606		3.33724			3.88606	VEGFA-VEGFR2 Pathway
					4.19382		1.39794			4.92082	VEGFR2 mediated cell proliferation
							3.20066				VEGFR2 mediated vascular permeability
							1.33724			4.3279	Vesicle-mediated transport
	5.0655					1.37675					Viral carcinogenesis
	1.79588	3.82391									Viral myocarditis
					10.4815					7	Voltage gated Potassium channels
						1.52288					Wnt Signaling Pathway and Pluripotency
		1.55284								3.36653	Wnt Signaling Pathway NetPath
		20			6.67778					5.284	WNT5A-dependent internalization of FZD4
					11.9208	2.23657	6.14874			12.8539	XPodNet - protein-protein interactions in the podocyte expanded by STRING

## Sheet: 4c
Protein types	Gene Names	Swissprot Protein Accession	NTRK/PDGFRA (Log2)	HGG/Cortex (Log2)
Kinase	Chek1	sp|O35280|CHK1_MOUSE	0.99	1.65308
Kinase	Prkcq	sp|Q02111|KPCT_MOUSE	-1.06	0.777004
Kinase	Stk17b	sp|Q8BG48|ST17B_MOUSE	0.97	0.761109
Kinase	Camk4	sp|P08414|KCC4_MOUSE	-0.57	-1.29379
Kinase	Pbk	sp|Q9JJ78|TOPK_MOUSE	0.56	1.31366
Kinase	Prkcd	sp|P28867|KPCD_MOUSE	-0.91	-0.641022
Kinase	Brsk2	sp|Q69Z98|BRSK2_MOUSE	-0.58	-0.976421
Kinase	Mlkl	sp|Q9D2Y4|MLKL_MOUSE	0.44	1.28113
Kinase	Melk	sp|Q61846|MELK_MOUSE	0.48	1.1292
Kinase	Cdk1	sp|P11440|CDK1_MOUSE	0.4	1.29613
Kinase	Stk32c	sp|Q8QZV4|ST32C_MOUSE	-0.43	-1.19988
Kinase	Gsg2	sp|Q9Z0R0|HASP_MOUSE	0.51	0.988516
Kinase	Epha2	sp|Q03145|EPHA2_MOUSE	0.94	0.494867
Kinase	Cdk6	sp|Q64261|CDK6_MOUSE	0.96	0.475079
Kinase	Camk2a	sp|P11798-2|KCC2A_MOUSE	-0.37	-1.21146
Kinase	Pim3	sp|P58750|PIM3_MOUSE	-0.88	0.494885
Kinase	Atm	sp|Q62388|ATM_MOUSE	0.54	0.799969
Kinase	Camkk1	sp|Q8VBY2|KKCC1_MOUSE	-0.46	-0.92682
Kinase	Mastl	sp|Q8C0P0|GWL_MOUSE	0.4	1.05197
Kinase	Brsk1	sp|Q5RJI5|BRSK1_MOUSE	-0.5	-0.813069
Kinase	Camk1g	sp|Q91VB2|KCC1G_MOUSE	-0.35	-1.1382
Kinase	Dclk1	sp|Q9JLM8-2|DCLK1_MOUSE	-0.45	-0.86434
Kinase	Cdk2	sp|P97377|CDK2_MOUSE	0.47	0.824414
Kinase	Ttk	sp|P35761|TTK_MOUSE	0.35	0.979549
Kinase	Pak1	tr|G5E884|G5E884_MOUSE	-0.47	-0.727836
Kinase	Prkce	sp|P16054|KPCE_MOUSE	-0.38	-0.89795
Kinase	Ripk3	sp|Q9QZL0|RIPK3_MOUSE	0.78	0.436753
Kinase	Tyro3	sp|P55144|TYRO3_MOUSE	-0.4	-0.848362
Kinase	Pak7	sp|Q8C015|PAK7_MOUSE	-0.41	-0.825816
Kinase	Riok2	sp|Q9CQS5|RIOK2_MOUSE	0.32	1.05433
Kinase	Acvr1c	sp|Q8K348|ACV1C_MOUSE	-0.43	-0.782952
Kinase	Stk31	sp|Q99MW1|STK31_MOUSE	-0.49	-0.725963
Kinase	Pdgfra	sp|P26618|PGFRA_MOUSE	0.42	0.790932
Kinase	Prkcz	sp|Q02956|KPCZ_MOUSE	-0.52	-0.616111
Kinase	Lyn	sp|P25911|LYN_MOUSE	0.43	0.734883
Kinase	Eef2k	sp|O08796|EF2K_MOUSE	0.5	0.630802
Kinase	Prkcb	sp|P68404-2|KPCB_MOUSE	-0.33	-0.945291
Kinase	Pdk3	sp|Q922H2|PDK3_MOUSE	-0.45	-0.691883
Kinase	Camk2g	sp|Q923T9-3|KCC2G_MOUSE	-0.31	-1.00404
Kinase	Epha1	sp|Q60750|EPHA1_MOUSE	-0.39	0.792084
Kinase	Flt4	sp|P35917|VGFR3_MOUSE	0.85	0.363337
Kinase	Camk2b	sp|P28652|KCC2B_MOUSE	-0.31	-0.982282
Kinase	Ror2	sp|Q9Z138|ROR2_MOUSE	0.56	0.538735
Kinase	Wnk2	tr|E0CZE3|E0CZE3_MOUSE	-0.39	-0.76921
Kinase	Camkv	sp|Q3UHL1|CAMKV_MOUSE	-0.26	-1.13861
Kinase	Cdkl5	sp|Q3UTQ8|CDKL5_MOUSE	-0.25	-1.18261
Kinase	Stk32b	sp|Q9JJX8|ST32B_MOUSE	-0.28	1.04232
Kinase	Mapk10	tr|E9QN59|E9QN59_MOUSE	-0.31	-0.923534
Kinase	Kalrn	tr|D3Z559|D3Z559_MOUSE	-0.27	-1.03655
Kinase	Mast3	sp|Q3U214|MAST3_MOUSE	-0.35	-0.781774
Kinase	Ttbk1	sp|Q6PCN3|TTBK1_MOUSE	-0.46	-0.588821
Kinase	Cdk4	sp|P30285|CDK4_MOUSE	0.28	0.964352
Kinase	Map3k9	sp|Q3U1V8|M3K9_MOUSE	-0.34	-0.784505
Kinase	Dclk3	sp|Q8BWQ5|DCLK3_MOUSE	0.54	0.489837
Kinase	Mark4	sp|Q8CIP4|MARK4_MOUSE	-0.3	-0.881067
Kinase	Epha4	sp|Q03137|EPHA4_MOUSE	-0.31	-0.850678
Kinase	Prkca	sp|P20444|KPCA_MOUSE	-0.39	-0.675922
Kinase	Ptk7	sp|Q8BKG3|PTK7_MOUSE	0.66	0.395793
Kinase	Axl	sp|Q00993|UFO_MOUSE	-0.43	0.603246
Kinase	Fgr	sp|P14234|FGR_MOUSE	-0.4	0.645697
Kinase	Camk1d	sp|Q8BW96|KCC1D_MOUSE	-0.35	-0.728594
Kinase	Ptk2b	sp|Q9QVP9|FAK2_MOUSE	-0.33	-0.772151
Kinase	Prkaca	sp|P05132|KAPCA_MOUSE	-0.34	-0.746749
Kinase	Trib1	sp|Q8K4K4|TRIB1_MOUSE	0.48	0.514737
Kinase	Camkk2	sp|Q8C078|KKCC2_MOUSE	-0.19	-1.29617
Kinase	Plk2	sp|P53351|PLK2_MOUSE	0.56	-0.429777
Kinase	Camk2d	sp|Q6PHZ2-5|KCC2D_MOUSE	-0.25	-0.961502
Kinase	Cdk14	sp|O35495|CDK14_MOUSE	-0.34	-0.702445
Kinase	Cdk5	sp|P49615|CDK5_MOUSE	-0.42	-0.566002
Kinase	Map3k13	sp|Q1HKZ5|M3K13_MOUSE	-0.31	-0.764503
Kinase	Nrbp2	sp|Q91V36|NRBP2_MOUSE	-0.41	-0.568555
Kinase	Pdk1	sp|Q8BFP9|PDK1_MOUSE	-0.24	-0.964975
Kinase	Mylk3	sp|Q3UIZ8|MYLK3_MOUSE	-0.25	-0.917427
Kinase	Map3k10	sp|Q66L42|M3K10_MOUSE	-0.3	-0.763561
Kinase	Map3k5	sp|O35099|M3K5_MOUSE	-0.26	-0.872256
Kinase	Prkcg	sp|P63318|KPCG_MOUSE	-0.38	-0.595109
Kinase	Pdk2	sp|Q9JK42|PDK2_MOUSE	-0.3	-0.737967
Kinase	Prkacb	sp|P68181|KAPCB_MOUSE	-0.28	-0.778706
Kinase	Ntrk1	sp|Q3UFB7|NTRK1_MOUSE	1.34	0.160262
Kinase	Ephb6	sp|O08644|EPHB6_MOUSE	-0.25	-0.851506
Kinase	Pak3	sp|Q61036|PAK3_MOUSE	-0.44	-0.479016
Kinase	Cdk3	sp|Q80YP0|CDK3_MOUSE	0.24	0.875792
Kinase	Lrrk1	sp|Q3UHC2|LRRK1_MOUSE	0.4	0.52116
Kinase	Epha7	sp|Q61772|EPHA7_MOUSE	-0.47	-0.439631
Kinase	Stradb	sp|Q8K4T3|STRAB_MOUSE	-0.35	-0.587376
Kinase	Mapkapk3	sp|Q3UMW7|MAPK3_MOUSE	0.34	0.603837
Kinase	Bub1b	sp|Q9Z1S0|BUB1B_MOUSE	0.24	0.854658
Kinase	Mapk7	sp|Q9WVS8|MK07_MOUSE	0.42	0.485761
Kinase	Stk32a	sp|Q8BGW6|ST32A_MOUSE	-0.29	0.701907
Kinase	Cit	sp|P49025|CTRO_MOUSE	-0.36	-0.560027
Kinase	Wee1	sp|P47810|WEE1_MOUSE	0.57	0.353454
Kinase	Ikbke	sp|Q9R0T8|IKKE_MOUSE	-0.39	0.514486
Kinase	Nuak1	sp|Q641K5|NUAK1_MOUSE	-0.24	-0.835854
Kinase	Speg	sp|Q62407|SPEG_MOUSE	-0.23	-0.855928
Kinase	Pask	sp|Q8CEE6|PASK_MOUSE	0.34	0.578358
Kinase	Braf	sp|P28028|BRAF_MOUSE	-0.29	-0.677409
Kinase	Mapk11	sp|Q9WUI1|MK11_MOUSE	-0.35	-0.55716
Kinase	Map2k1	sp|P31938|MP2K1_MOUSE	-0.31	-0.616348
Kinase	Mark1	sp|Q8VHJ5|MARK1_MOUSE	-0.23	-0.825453
Kinase	Mapk8	sp|Q91Y86|MK08_MOUSE	-0.24	-0.774748
Kinase	Ksr2	sp|Q3UVC0|KSR2_MOUSE	-0.24	-0.769427
Kinase	Acvr1b	sp|Q61271|ACV1B_MOUSE	-0.26	-0.698748
Kinase	Map4k4	sp|P97820|M4K4_MOUSE	-0.32	0.552766
Kinase	Aak1	sp|Q3UHJ0|AAK1_MOUSE	-0.25	-0.704041
Kinase	Vrk1	sp|Q80X41|VRK1_MOUSE	0.24	0.730908
Kinase	Prkd2	sp|Q8BZ03|KPCD2_MOUSE	0.4	0.433402
Kinase	Map3k1	sp|P53349|M3K1_MOUSE	0.38	0.445539
Kinase	Csf1r	sp|P09581|CSF1R_MOUSE	-0.21	0.805219
Kinase	Alk	sp|P97793|ALK_MOUSE	-0.32	-0.527367
Kinase	Adck3	sp|Q60936|ADCK3_MOUSE	-0.33	-0.498847
Kinase	Sgk2	sp|Q9QZS5|SGK2_MOUSE	-0.92	0.177512
Kinase	Aatk	sp|Q80YE4|LMTK1_MOUSE	-0.44	-0.370855
Kinase	Mark2	sp|Q05512|MARK2_MOUSE	-0.21	-0.7694
Kinase	Chek2	sp|Q9Z265|CHK2_MOUSE	0.29	0.551147
Kinase	Mast1	sp|Q9R1L5|MAST1_MOUSE	-0.33	-0.480659
Kinase	Mapk9	sp|Q9WTU6-2|MK09_MOUSE	-0.26	-0.598119
Kinase	Map2k7	sp|Q8CE90-2|MP2K7_MOUSE	-0.3	-0.517743
Kinase	Aurkb	sp|O70126|AURKB_MOUSE	0.26	0.590929
Kinase	Nek3	sp|Q9R0A5|NEK3_MOUSE	-0.31	0.48448
Kinase	Erbb3	sp|Q61526|ERBB3_MOUSE	-0.59	0.251082
Kinase	Pdk4	sp|O70571|PDK4_MOUSE	-0.25	-0.586978
Kinase	Ripk1	sp|Q60855|RIPK1_MOUSE	0.17	0.85667
Kinase	Stk39	sp|Q9Z1W9|STK39_MOUSE	-0.44	-0.327606
Kinase	Prkaa2	sp|Q8BRK8|AAPK2_MOUSE	-0.21	-0.678511
Kinase	Pdpk1	sp|Q9Z2A0|PDPK1_MOUSE	-0.26	-0.543935
Kinase	Mink1	sp|Q9JM52|MINK1_MOUSE	-0.31	-0.453881
Kinase	Bub1	sp|O08901|BUB1_MOUSE	0.23	0.60262
Kinase	Lmtk2	sp|Q3TYD6|LMTK2_MOUSE	-0.22	-0.623022
Kinase	Map3k12	sp|Q60700|M3K12_MOUSE	-0.22	-0.609082
Kinase	Epha10	sp|Q8BYG9|EPHAA_MOUSE	-0.17	-0.78215
Kinase	Map2k4	sp|P47809|MP2K4_MOUSE	-0.23	-0.573093
Kinase	Ulk2	sp|Q9QY01|ULK2_MOUSE	-0.32	-0.410008
Kinase	Cdk18	sp|Q04899|CDK18_MOUSE	-0.74	-0.176129
Kinase	Gsk3a	sp|Q2NL51|GSK3A_MOUSE	-0.22	-0.585809
Kinase	Mark3	sp|Q03141|MARK3_MOUSE	-0.21	-0.607172
Kinase	Ttbk2	sp|Q3UVR3|TTBK2_MOUSE	-0.31	-0.410007
Kinase	Cdk8	sp|Q8R3L8|CDK8_MOUSE	0.36	0.351703
Kinase	Clk3	sp|O35492|CLK3_MOUSE	0.23	0.547886
Kinase	Plk3	sp|Q60806|PLK3_MOUSE	0.43	-0.291067
Kinase	Pnck	sp|Q9QYK9|KCC1B_MOUSE	-0.17	-0.721263
Kinase	Map4k2	sp|Q61161|M4K2_MOUSE	-0.25	-0.488272
Kinase	Scyl2	sp|Q8CFE4|SCYL2_MOUSE	-0.24	-0.482976
Kinase	Pkn2	sp|Q8BWW9|PKN2_MOUSE	0.22	0.522219
Kinase	Prkx	sp|Q922R0|PRKX_MOUSE	0.16	0.708434
Kinase	Araf	tr|Q8CAD1|Q8CAD1_MOUSE	-0.25	-0.441602
Kinase	Akt2	sp|Q60823|AKT2_MOUSE	0.39	0.282969
Kinase	Plk1	sp|Q07832|PLK1_MOUSE	0.13	0.844532
Kinase	Cdk11b	sp|P24788|CD11B_MOUSE	0.24	0.450693
Kinase	Epha8	sp|O09127|EPHA8_MOUSE	0.24	-0.446682
Kinase	Prkd1	sp|Q62101|KPCD1_MOUSE	0.54	0.19844
Kinase	Trib2	sp|Q8K4K3|TRIB2_MOUSE	0.42	0.254738
Kinase	Clk1	sp|P22518|CLK1_MOUSE	0.14	0.751248
Kinase	Mapk4	sp|Q6P5G0|MK04_MOUSE	0.2	-0.519332
Kinase	Snrk	sp|Q8VDU5|SNRK_MOUSE	-0.15	-0.689624
Kinase	Rps6ka5	sp|Q8C050-2|KS6A5_MOUSE	-0.37	-0.279344
Kinase	Map4k5	sp|Q8BPM2|M4K5_MOUSE	-0.28	0.367092
Kinase	Dapk1	sp|Q80YE7|DAPK1_MOUSE	-0.17	-0.600419
Kinase	Nek9	sp|Q8K1R7|NEK9_MOUSE	-0.21	0.480765
Kinase	Ntrk3	sp|Q6VNS1-3|NTRK3_MOUSE	0.33	-0.301926
Kinase	Vrk3	sp|Q8K3G5|VRK3_MOUSE	0.27	0.36861
Kinase	Lats2	sp|Q7TSJ6|LATS2_MOUSE	-0.27	0.368526
Kinase	Cdk7	sp|Q03147|CDK7_MOUSE	0.21	0.468405
Kinase	Rps6ka6	sp|Q7TPS0|KS6A6_MOUSE	0.31	0.313821
Kinase	Cdc42bpa	tr|E9PVY0|E9PVY0_MOUSE	-0.23	-0.422205
Kinase	Tnik	tr|B2RQ80|B2RQ80_MOUSE	-0.24	-0.400828
Kinase	Adrbk2	sp|Q3UYH7|ARBK2_MOUSE	-0.15	-0.640798
Kinase	Prkd3	sp|Q8K1Y2|KPCD3_MOUSE	0.21	0.453297
Kinase	Lmtk3	sp|Q5XJV6|LMTK3_MOUSE	-0.12	-0.783305
Kinase	Kdr	sp|P35918|VGFR2_MOUSE	0.31	0.302537
Kinase	Cdk16	sp|Q04735|CDK16_MOUSE	-0.19	-0.486225
Kinase	Trio	sp|Q0KL02|TRIO_MOUSE	-0.19	-0.472042
Kinase	Prkch	sp|P23298|KPCL_MOUSE	-0.23	-0.388732
Kinase	Adck5	sp|Q80V03|ADCK5_MOUSE	-0.22	-0.406188
Kinase	Nek7	sp|Q9ES74|NEK7_MOUSE	0.22	0.404762
Kinase	Stk38l	sp|Q7TSE6|ST38L_MOUSE	-0.23	-0.382917
Kinase	Rps6ka3	sp|P18654|KS6A3_MOUSE	0.29	0.301298
Kinase	Ddr1	sp|Q03146|DDR1_MOUSE	-0.3	0.289754
Kinase	Kit	sp|P05532|KIT_MOUSE	-0.32	-0.267942
Kinase	Pxk	sp|Q8BX57|PXK_MOUSE	0.24	0.35207
Kinase	Map3k6	sp|Q9WTR2|M3K6_MOUSE	-0.11	-0.751344
Kinase	Aurka	sp|P97477|AURKA_MOUSE	0.12	0.687021
Kinase	Phkg1	sp|P07934|PHKG1_MOUSE	-0.25	-0.328794
Kinase	Eif2ak3	tr|E9QQ30|E9QQ30_MOUSE	0.18	0.453098
Kinase	Btk	sp|P35991|BTK_MOUSE	-0.15	0.532781
Kinase	Ephb3	sp|P54754|EPHB3_MOUSE	0.14	-0.568658
Kinase	Nek8	sp|Q91ZR4|NEK8_MOUSE	0.21	0.376398
Kinase	Cdk13	sp|Q69ZA1-2|CDK13_MOUSE	0.18	0.438764
Kinase	Hunk	sp|O88866|HUNK_MOUSE	0.48	0.161624
Kinase	Stk11	sp|Q9WTK7|STK11_MOUSE	-0.15	-0.515546
Kinase	Mertk	sp|Q60805|MERTK_MOUSE	0.2	-0.384164
Kinase	Mapkapk2	sp|P49138|MAPK2_MOUSE	0.11	0.698215
Kinase	Ulk1	sp|O70405|ULK1_MOUSE	-0.24	-0.319827
Kinase	Adrbk1	sp|Q99MK8|ARBK1_MOUSE	-0.13	-0.587883
Kinase	Csnk1g3	sp|Q8C4X2|KC1G3_MOUSE	-0.14	-0.522438
Kinase	Map2k3	sp|O09110|MP2K3_MOUSE	-0.12	0.601188
Kinase	Rnasel	sp|Q05921|RN5A_MOUSE	-0.32	0.225002
Kinase	Dyrk2	sp|Q5U4C9|DYRK2_MOUSE	-0.17	-0.416651
Kinase	Clk4	sp|O35493|CLK4_MOUSE	0.09	0.779004
Kinase	Matk	tr|D3Z4T5|D3Z4T5_MOUSE	0.17	-0.410169
Kinase	Ddr2	sp|Q62371|DDR2_MOUSE	0.12	0.573569
Kinase	Epha3	sp|P29319|EPHA3_MOUSE	-0.11	-0.624821
Kinase	Tec	sp|P24604|TEC_MOUSE	0.12	0.572688
Kinase	Gak	sp|Q99KY4|GAK_MOUSE	-0.14	-0.490798
Kinase	Mlk4	sp|Q8VDG6|M3KL4_MOUSE	-0.15	-0.456959
Kinase	Egfr	sp|Q01279|EGFR_MOUSE	0.87	0.0779921
Kinase	Clk2	sp|O35491|CLK2_MOUSE	0.21	0.31979
Kinase	Limk1	sp|P53668|LIMK1_MOUSE	-0.44	-0.15113
Kinase	Ntrk2	sp|P15209|NTRK2_MOUSE	-0.07	-0.924363
Kinase	Taok2	sp|Q6ZQ29-2|TAOK2_MOUSE	-0.13	-0.497499
Kinase	Cdk12	sp|Q14AX6|CDK12_MOUSE	0.17	0.377797
Kinase	Rps6kc1	sp|Q8BLK9|KS6C1_MOUSE	-0.2	-0.320859
Kinase	Slk	sp|O54988|SLK_MOUSE	-0.17	-0.376168
Kinase	Riok1	sp|Q922Q2|RIOK1_MOUSE	0.12	0.518202
Kinase	Adck1	sp|Q9D0L4|ADCK1_MOUSE	-0.16	-0.386225
Kinase	Ephb1	sp|Q8CBF3|EPHB1_MOUSE	-0.24	-0.253263
Kinase	Npr1	sp|P18293|ANPRA_MOUSE	0.5	0.121225
Kinase	Nlk	sp|O54949|NLK_MOUSE	0.08	-0.745775
Kinase	Ulk3	sp|Q3U3Q1|ULK3_MOUSE	-0.14	-0.415647
Kinase	Strada	sp|Q3UUJ4|STRAA_MOUSE	-0.14	-0.415298
Kinase	Csnk1g2	sp|Q8BVP5|KC1G2_MOUSE	-0.11	-0.528068
Kinase	Zap70	sp|P43404|ZAP70_MOUSE	0.25	0.229105
Kinase	Rock2	tr|F8VPK5|F8VPK5_MOUSE	-0.09	-0.632497
Kinase	Cdk10	sp|Q3UMM4|CDK10_MOUSE	0.23	0.247353
Kinase	Cdc42bpb	sp|Q7TT50|MRCKB_MOUSE	-0.13	-0.432038
Kinase	Rps6ka2	sp|Q9WUT3|KS6A2_MOUSE	-0.23	-0.24259
Kinase	Mapk6	sp|Q61532|MK06_MOUSE	-0.16	-0.337024
Kinase	Tesk1	sp|O70146|TESK1_MOUSE	-0.14	-0.384112
Kinase	Chuk	sp|Q60680|IKKA_MOUSE	0.13	0.410992
Kinase	Abl2	tr|F8VQH0|F8VQH0_MOUSE	-0.16	-0.323091
Kinase	Mapk3	sp|Q63844|MK03_MOUSE	-0.26	-0.197585
Kinase	Stk4	sp|Q9JI11|STK4_MOUSE	0.09	0.541345
Kinase	Sgk1	sp|Q9WVC6|SGK1_MOUSE	-0.43	0.112105
Kinase	Gsk3b	tr|E9QAQ5|E9QAQ5_MOUSE	-0.1	-0.480833
[truncated: 2,009 more rows]

## Sheet: 4d
Protein types	Gene Names	Protein Accession: Phosphosite	NTRK/PDGFRA (Log2)	HGG/Cortex (Log2)
[truncated: 1,353 more rows]

[truncated: 5 more sheets: 4e, 4f, 4g, 4h, 4i]
