# Supplementary material for: Deep multiomics profiling of brain tumors identifies signaling networks downstream of cancer driver genes
Source: Nat Commun. 2019 Aug 16;10:3718. doi: 10.1038/s41467-019-11661-4 (PMC6697699; doi:10.1038/s41467-019-11661-4)
Supplement: Supplementary file 9 — Source Data [file 41467_2019_11661_MOESM9_ESM.xlsx]

## Sheet: Fig 1
Panel 1b_NTRK_left
Panel 1b_NTRK_right
Panel 1b_PDGFRA_left
Panel 1b_PDGFRA_Right
Fig 1D
PDGFRA			NTRK
Sample	TMT		Sample	TMT
1	5.88884		1	4.7947
1	4.00408		1	4.55357
1	4.21799		1	5.32328
1	3.61037		1	4.78524
1	4.72141		1	4.83225
1	8.14971		2	5.2198
1	7.17388		2	4.65609
1	4.85432		2	5.08463
1	6.29035		2	5.09561
1	5.77893		2	5.12251
1	4.16058		3	5.59905
1	4.08708		3	5.84869
1	4.28649		3	4.93817
1	4.36465		3	4.6507
1	5.3816		3	4.56882
1	6.0506		4	4.9945
1	5.22138		4	5.39496
1	6.01044		4	5.4809
2	4.72292		4	4.39466
2	4.34573		4	5.50206
2	4.88054		5	4.84224
2	4.74547		5	5.01427
2	3.98147		5	4.50696
2	6.69261		5	4.86186
2	7.33117		5	5.39563
2	6.17578		6	4.89303
2	5.5916		6	5.0618
2	4.60637		6	4.58472
2	4.48783		6	5.75212
2	4.0657		6	4.97049
2	3.88358		7	4.65668
2	4.74681		7	4.47062
2	6.82252		7	5.08135
2	4.91994		7	5.45981
2	4.6263		7	4.60824
2	5.27344		8	62.0712
3	6.56724		8	66.4207
3	4.45423		8	66.1194
3	4.80293		8	60.1628
3	5.67416		8	60.8259
3	4.98525		9	120.194
3	5.25072		9	110.344
3	5.58097		9	137.524
3	6.21325		9	90.0359
3	5.61813		9	129.772
3	5.26097		10	117.735
3	5.14235		10	123.235
3	4.18029		10	96.3563
3	5.32224		10	149.801
3	5.1519		10	109.402
3	4.50026
3	5.39217
3	3.91501
3	4.3924
4	90.1832
4	109.111
4	89.5174
4	101.649
4	88.6366
4	80.9997
4	73.5507
4	96.9229
4	99.4565
4	103.568
4	91.7154
4	81.2054
4	74.7162
4	110.186
4	97.424
4	103.258
4	77.6464
4	91.7959
5	97.4798
5	85.229
5	117.304
5	92.859
5	104.23
5	88.4868
5	99.0715
5	101.411
5	98.3149
5	99.5719
5	97.1851
5	78.1179
5	81.7416
5	83.9007
5	103.907
5	108.009
5	84.0569
5	89.1982
6	115.639
6	99.5793
6	81.4009
6	110.929
6	85.4218
6	116.976
6	127.433
6	102.082
6	106.869
6	108.893
6	112.472
6	112.694
6	119.858
6	116.621
6	105.927
6	101.282
6	122.051
6	108.338
7	96.6981
7	106.081
7	111.778
7	94.5629
7	121.712
7	113.538
7	99.9448
7	99.5835
7	95.3592
7	87.9675
7	98.6276
7	127.983
7	123.684
7	89.2922
7	92.7417
7	87.4505
7	116.246
7	110.668
8	4.29619
8	4.95797
8	5.23617
8	5.51636
8	4.97649
8	2.81441
8	3.33227
8	4.16787
8	3.80691
8	4.68851
8	5.52527
8	5.87756
8	4.94418
8	5.2646
8	4.31968
8	4.7053
8	4.34466
8	3.98354
9	4.53779
9	6.01835
9	5.18579
9	5.3345
9	5.76612
9	3.26903
9	3.28766
9	4.63929
9	4.40527
9	5.01822
9	5.73291
9	5.50329
9	6.26536
9	5.44244
9	4.57288
9	4.59096
9	6.24681
9	4.96708
10	3.98703
10	6.21964
10	5.67658
10	5.11914
10	5.56926
10	3.82352
10	3.29405
10	3.94949
10	4.28775
10	4.647
10	4.95105
10	6.28608
10	5.29815
10	5.02959
10	4.40306
10	4.34103
10	5.64584
10	5.3731

## Sheet: Fig 2
	Fig. 2a:	Left
		Supplementary data 1 Column F to Column O
		Right
		Supplementary data 2a Column E to Column N
	Fig. 2b:	Left
		Supplementary data 1 Column F to Column O
		Right
		Supplementary data 2 Column E to Column N
	Fig 2c:	Supplementary data 3 Column B to Column S
	Fig2d	Supplementary data 3 Column B to Column S
	Fig 2e	x-aix
		Supplementary data 1 Column d
		y-axis
		Supplementary data 3 Column B to Column S

## Sheet: Fig 3
	Fig. 3b,3d:	Supplementary data 1 Column F to Column O
	Fig. 3c, 3e:	Supplementary data 2 Column E to Column N
	Source data for 3f. Pathways and networks detected in all co-expression clusters
	Listed include coexpression clusters, networkgroups, pathwayTerms , network Grouping PValue Corrected with Benjamini-Hochberg, pathway enrichment PValue Corrected with Benjamini-Hochberg, DE genes, % De Genes, number of DE, ontology sources and GOID. NetworkGroups with >= 5 members are accepted as functional network modules (39 WP-C modules and 28 PP-C modules). These pathways and networks are so…
	Clusters	PathwayTerms	Term PValue Corrected with Benjamini-Hochberg
	WP-C1	Spliceosome	4e-06
	WP-C1	Processing of Capped Intron-Containing Pre-mRNA	7e-08
	WP-C1	mRNA Splicing - Major Pathway	1.8e-08
	WP-C1	mRNA Splicing	1.8e-08
	WP-C1	mRNA Splicing - Minor Pathway	0.0018
	WP-C1	mRNA Capping	0.013
	WP-C1	RNA Polymerase III Transcription Initiation From Type 1 Promoter	0.035
	WP-C1	RNA Polymerase III Transcription Initiation From Type 2 Promoter	0.03
	WP-C1	Protein export	0.0037
	WP-C1	Unfolded Protein Response (UPR)	0.042
	WP-C1	RNA degradation	0.0012
	WP-C1	mRNA decay by 5' to 3' exoribonuclease	0.026
	WP-C1	Deadenylation-dependent mRNA decay	0.0012
	WP-C1	mRNA decay by 3' to 5' exoribonuclease	0.00059
	WP-C1	Butyrate Response Factor 1 (BRF1) binds and destabilizes mRNA	0.00091
	WP-C1	KSRP (KHSRP) binds and destabilizes mRNA	0.00036
	WP-C1	Cell-extracellular matrix interactions	0.0001
	WP-C1	N-glycan trimming in the ER and Calnexin/Calreticulin cycle	0.033
	WP-C1	E2F mediated regulation of DNA replication	1.8e-05
	WP-C1	G1/S-Specific Transcription	0.00059
	WP-C1	Nucleotide Metabolism	0.013
	WP-C1	Complement and coagulation cascades	2.2e-07
	WP-C1	Hemostasis	0.027
	WP-C1	Response to elevated platelet cytosolic Ca2+	0.00082
	WP-C1	Common Pathway of Fibrin Clot Formation	0.0014
	WP-C1	Formation of Fibrin Clot (Clotting Cascade)	0.00054
	WP-C1	Intrinsic Pathway of Fibrin Clot Formation	0.009
	WP-C1	Platelet degranulation	0.00036
	WP-C1	Factors involved in megakaryocyte development and platelet production	0.01
	WP-C1	Kinesins	6.4e-05
	WP-C1	Complement and Coagulation Cascades	0.0032
	WP-C1	Blood Clotting Cascade	0.0038
	WP-C1	G0 and Early G1	0.00053
	WP-C1	Mitotic Prophase	0.003
	WP-C1	Condensation of Prophase Chromosomes	0.00014
	WP-C1	Homologous recombination	0.00038
	WP-C1	Fanconi anemia pathway	0.00045
	WP-C1	Presynaptic phase of homologous DNA pairing and strand exchange	1.4e-10
	WP-C1	Fanconi Anemia Pathway	0.023
	WP-C1	Mitotic Telophase/Cytokinesis	2e-10
	WP-C1	Establishment of Sister Chromatid Cohesion	3.4e-11
	WP-C1	Cohesin Loading onto Chromatin	2.3e-08
	WP-C1	DNA replication initiation	2.6e-06
	WP-C1	Activation of the pre-replicative complex	2.2e-11
	WP-C1	G1/S Transition	3.2e-09
	WP-C1	E2F mediated regulation of DNA replication	1.8e-05
	WP-C1	Telomere C-strand synthesis initiation	2.6e-06
	WP-C1	Telomere C-strand (Lagging Strand) Synthesis	3.3e-17
	WP-C1	G1/S-Specific Transcription	0.00059
	WP-C1	Condensation of Prometaphase Chromosomes	0.0009
	WP-C1	Lysine degradation	0.0018
	WP-C1	Regulation of HSF1-mediated heat shock response	0.0055
	WP-C1	Cellular response to heat stress	0.023
	WP-C1	Mismatch repair (MMR) directed by MSH2:MSH3 (MutSbeta)	1.9e-05
	WP-C1	Protein processing in endoplasmic reticulum	0.002
	WP-C1	Type II interferon signaling (IFNG)	0.0073
	WP-C1	PluriNetWork	1.7e-07
	WP-C1	TNF-alpha NF-kB Signaling Pathway	3.9e-06
	WP-C1	p53 signaling pathway	0.001
	WP-C1	miRNA regulation of DNA Damage Response	3e-08
	WP-C1	p53 signaling	0.00086
	WP-C1	Mecp2 and Associated Rett Syndrome	0.0063
	WP-C1	mRNA processing	1.7e-23
	WP-C1	Integrin cell surface interactions	0.00093
	WP-C1	Extracellular matrix organization	0.015
	WP-C1	Collagen formation	0.034
	WP-C1	Collagen biosynthesis and modifying enzymes	0.0067
	WP-C1	One carbon pool by folate	0.013
	WP-C1	One Carbon Metabolism	0.0092
	WP-C1	Basal transcription factors	0.00036
	WP-C1	mRNA 3'-end processing	0.0011
	WP-C1	Cleavage of Growing Transcript in the Termination Region	0.0083
	WP-C1	RNA Polymerase II Transcription Termination	0.0083
	WP-C1	RNA Polymerase II Transcription	2.1e-08
	WP-C1	RNA Polymerase I Promoter Escape	0.048
	WP-C1	RNA Polymerase II Pre-transcription Events	1e-06
	WP-C1	mRNA Splicing - Minor Pathway	0.0018
	WP-C1	RNA Polymerase II Transcription Pre-Initiation And Promoter Opening	0.00036
	WP-C1	RNA Polymerase II Promoter Escape	0.00036
	WP-C1	RNA Polymerase II Transcription Initiation And Promoter Clearance	0.00036
	WP-C1	RNA Polymerase II Transcription Initiation	0.00036
	WP-C1	mRNA Capping	0.013
	WP-C1	RNA Pol II CTD phosphorylation and interaction with CE	0.03
	WP-C1	Formation of RNA Pol II elongation complex	0.00086
	WP-C1	RNA Polymerase II Transcription Elongation	0.00086
	WP-C1	Formation of the Early Elongation Complex	0.01
	WP-C1	Estrogen signalling	0.0095
	WP-C1	Eukaryotic Transcription Initiation	0.011
	WP-C1	HTLV-I infection	0.02
	WP-C1	Herpes simplex infection	3.7e-06
	WP-C1	Transcriptional misregulation in cancer	0.026
	WP-C1	N-Glycan biosynthesis	0.026
	WP-C1	Epstein-Barr virus infection	0.0037
	WP-C1	Viral carcinogenesis	8.6e-06
	WP-C1	Phagosome	0.014
	WP-C1	Antigen processing and presentation	1.3e-05
	WP-C1	Allograft rejection	0.013
	WP-C1	Graft-versus-host disease	0.032
	WP-C1	Viral myocarditis	0.016
	WP-C1	Transcriptional Regulation of Adipocyte Differentiation in 3T3-L1 Pre-adipocytes	0.0015
	WP-C1	Other types of O-glycan biosynthesis	0.013
	WP-C1	Metabolism of proteins	4.2e-12
	WP-C1	Post-translational protein modification	0.016
	WP-C1	SUMOylation	2.2e-08
	WP-C1	SUMOylation of DNA damage response and repair proteins	8.7e-06
	WP-C1	SUMO E3 ligases SUMOylate target proteins	6.3e-09
	WP-C1	SUMOylation of DNA replication proteins	0.011
	WP-C1	Cell Cycle, Mitotic	7e-39
	WP-C1	Cell Cycle	3.1e-46
	WP-C1	S Phase	2.1e-21
	WP-C1	RHO GTPase Effectors	5.6e-09
	WP-C1	Signaling by Rho GTPases	1e-06
	WP-C1	M Phase	1.3e-17
	WP-C1	Mitotic Metaphase and Anaphase	3.9e-14
	WP-C1	Separation of Sister Chromatids	1.2e-13
	WP-C1	Mitotic Anaphase	3.2e-14
	WP-C1	RHO GTPases Activate Formins	1e-11
	WP-C1	Mitotic Prometaphase	2.6e-23
	WP-C1	Resolution of Sister Chromatid Cohesion	4.6e-21
	WP-C1	Small cell lung cancer	0.0041
	WP-C1	Cyclin D associated events in G1	0.0073
	WP-C1	G1 Phase	0.0073
	WP-C1	Biosynthesis of unsaturated fatty acids	0.021
	WP-C1	DNA replication	6.7e-22
	WP-C1	Base excision repair	4.2e-06
	WP-C1	Nucleotide excision repair	1.7e-05
	WP-C1	Mismatch repair	3e-09
	WP-C1	Homologous recombination	0.00038
	WP-C1	Fanconi anemia pathway	0.00045
	WP-C1	Cell cycle	6.2e-09
	WP-C1	DNA Replication Pre-Initiation	2.5e-06
	WP-C1	M/G1 Transition	2.5e-06
	WP-C1	Cell Cycle, Mitotic	7e-39
	WP-C1	DNA Replication	2.7e-13
	WP-C1	Regulation of DNA replication	0.037
	WP-C1	DNA replication initiation	2.6e-06
	WP-C1	Synthesis of DNA	3.1e-12
	WP-C1	S Phase	2.1e-21
	WP-C1	Activation of the pre-replicative complex	2.2e-11
	WP-C1	G1/S Transition	3.2e-09
	WP-C1	Mitotic G1-G1/S phases	1.2e-13
	WP-C1	Polymerase switching	2e-10
	WP-C1	Leading Strand Synthesis	2e-10
	WP-C1	DNA strand elongation	4.1e-19
	WP-C1	Lagging Strand Synthesis	2.7e-15
	WP-C1	Processive synthesis on the lagging strand	1e-10
	WP-C1	Removal of the Flap Intermediate	2e-10
	WP-C1	Cell Cycle Checkpoints	1.5e-07
	WP-C1	Activation of ATR in response to replication stress	4.2e-10
	WP-C1	G2/M Checkpoints	5.7e-11
	WP-C1	G2/M DNA damage checkpoint	0.0011
	WP-C1	Resolution of Abasic Sites (AP sites)	1.7e-11
	WP-C1	Base Excision Repair	3.4e-11
	WP-C1	DNA Repair	4.6e-17
	WP-C1	DNA Double-Strand Break Repair	1.3e-13
	WP-C1	HDR through Single Strand Annealing (SSA)	3e-08
	WP-C1	HDR through Homologous Recombination (HR) or Single Strand Annealing (SSA)	4.3e-12
	WP-C1	Homology Directed Repair	1.1e-13
	WP-C1	Global Genome Nucleotide Excision Repair (GG-NER)	0.028
	WP-C1	Nucleotide Excision Repair	5.1e-05
	WP-C1	Translesion synthesis by REV1	5.7e-08
	WP-C1	Translesion synthesis by Y family DNA polymerases bypasses lesions on DNA template	1.1e-08
	WP-C1	DNA Damage Bypass	1.4e-07
	WP-C1	Translesion Synthesis by POLH	6.4e-05
	WP-C1	PCNA-Dependent Long Patch Base Excision Repair	3.8e-10
	WP-C1	Resolution of AP sites via the multiple-nucleotide patch replacement pathway	3.3e-09
	WP-C1	E2F mediated regulation of DNA replication	1.8e-05
	WP-C1	Extension of Telomeres	2e-17
	WP-C1	Telomere Maintenance	1.3e-14
	WP-C1	Chromosome Maintenance	3e-24
	WP-C1	Telomere C-strand synthesis initiation	2.6e-06
	WP-C1	Telomere C-strand (Lagging Strand) Synthesis	3.3e-17
	WP-C1	Processive synthesis on the C-strand of the telomere	3.8e-07
	WP-C1	Polymerase switching on the C-strand of the telomere	2e-10
	WP-C1	Removal of the Flap Intermediate from the C-strand	9.4e-07
	WP-C1	Deposition of new CENPA-containing nucleosomes at the centromere	2.2e-08
	WP-C1	Nucleosome assembly	2.2e-08
	WP-C1	Regulation of HSF1-mediated heat shock response	0.0055
	WP-C1	Mismatch repair (MMR) directed by MSH2:MSH6 (MutSalpha)	2.6e-06
	WP-C1	Mismatch Repair	5.6e-06
	WP-C1	Mismatch repair (MMR) directed by MSH2:MSH3 (MutSbeta)	1.9e-05
	WP-C1	Recognition of DNA damage by PCNA-containing replication complex	6.5e-06
	WP-C1	Termination of translesion DNA synthesis	1.8e-08
	WP-C1	Translesion synthesis by POLK	1.4e-07
	WP-C1	Translesion synthesis by POLI	1.4e-07
	WP-C1	Processing of DNA double-strand break ends	1e-11
	WP-C1	Presynaptic phase of homologous DNA pairing and strand exchange	1.4e-10
	WP-C1	Homologous DNA Pairing and Strand Exchange	9e-11
	WP-C1	HDR through Homologous Recombination (HRR)	2.2e-10
	WP-C1	Resolution of D-loop Structures through Holliday Junction Intermediates	0.00027
	WP-C1	Resolution of D-Loop Structures	0.00036
	WP-C1	Dual Incision in GG-NER	0.001
	WP-C1	Gap-filling DNA repair synthesis and ligation in GG-NER	3.2e-07
	WP-C1	Resolution of D-loop Structures through Synthesis-Dependent Strand Annealing (SDSA)	4.4e-05
	WP-C1	Transcription-Coupled Nucleotide Excision Repair (TC-NER)	9.8e-07
	WP-C1	Dual incision in TC-NER	3.2e-06
	WP-C1	Gap-filling DNA repair synthesis and ligation in TC-NER	2.2e-08
	WP-C1	Mismatch repair	6.8e-06
	WP-C1	Homologous recombination	0.0002
	WP-C1	DNA Replication	1.9e-16
	WP-C1	G1 to S cell cycle control	3.4e-11
	WP-C1	DNA Damage/Telomere Stress Induced Senescence	0.0034
	WP-C1	Cellular Senescence	1.2e-06
	WP-C1	Packaging Of Telomere Ends	0.047
	WP-C1	Cell Cycle Checkpoints	1.5e-07
	WP-C1	G2/M Checkpoints	5.7e-11
	WP-C1	G2/M DNA damage checkpoint	0.0011
	WP-C1	DNA Double Strand Break Response	0.017
	WP-C1	Recruitment and ATM-mediated phosphorylation of repair and signaling proteins at DNA double strand breaks	0.015
	WP-C1	Nonhomologous End-Joining (NHEJ)	0.0063
	WP-C1	Gene Expression	3.2e-30
	WP-C1	Ribosome biogenesis in eukaryotes	4.3e-19
	WP-C1	mRNA 3'-end processing	0.0011
	WP-C1	Cleavage of Growing Transcript in the Termination Region	0.0083
	WP-C1	RNA Polymerase II Transcription Termination	0.0083
	WP-C1	RNA Polymerase II Transcription	2.1e-08
	WP-C1	Processing of Capped Intronless Pre-mRNA	0.039
	WP-C1	Processing of Intronless Pre-mRNAs	0.0038
	WP-C1	Ribosome	1e-19
	WP-C1	GTP hydrolysis and joining of the 60S ribosomal subunit	9.7e-23
	WP-C1	Cap-dependent Translation Initiation	1.2e-21
	WP-C1	Eukaryotic Translation Initiation	1.7e-21
	WP-C1	Translation	1.2e-20
	WP-C1	Metabolism of proteins	4.2e-12
	WP-C1	Ribosomal scanning and start codon recognition	7.2e-10
	WP-C1	Activation of the mRNA upon binding of the cap-binding complex and eIFs, and subsequent binding to 43S	4.9e-10
	WP-C1	Formation of the ternary complex, and subsequently, the 43S complex	2.6e-11
	WP-C1	Formation of a pool of free 40S subunits	4.3e-24
	WP-C1	L13a-mediated translational silencing of Ceruloplasmin expression	4.1e-23
	WP-C1	Translation initiation complex formation	3.4e-10
	WP-C1	Post-translational protein modification	0.016
	WP-C1	Nonsense Mediated Decay (NMD) independent of the Exon Junction Complex (EJC)	4.3e-24
	WP-C1	Nonsense-Mediated Decay (NMD)	7.3e-21
	WP-C1	Nonsense Mediated Decay (NMD) enhanced by the Exon Junction Complex (EJC)	7.3e-21
	WP-C1	SRP-dependent cotranslational protein targeting to membrane	1.1e-23
	WP-C1	Cytoplasmic Ribosomal Proteins	2.4e-24
	WP-C1	DNA Damage/Telomere Stress Induced Senescence	0.0034
	WP-C1	Cellular Senescence	1.2e-06
	WP-C1	Cellular responses to stress	0.0013
	WP-C1	Oxidative Stress Induced Senescence	0.0007
	WP-C1	Senescence-Associated Secretory Phenotype (SASP)	0.037
	WP-C1	PRC2 methylates histones and DNA	0.0001
	WP-C1	Epigenetic regulation of gene expression	1.8e-08
	WP-C1	Chromatin modifying enzymes	2.7e-06
	WP-C1	Chromatin organization	2.7e-06
	WP-C1	RMTs methylate histone arginines	0.025
	WP-C1	HATs acetylate histones	0.049
	WP-C1	PKMTs methylate histone lysines	0.0015
	WP-C1	Pyrimidine metabolism	0.039
	WP-C1	Dimerization of procaspase-8	0.0049
	WP-C1	Ligand-dependent caspase activation	0.0049
	WP-C1	Caspase activation via extrinsic apoptotic signalig pathway	0.0038
	WP-C1	Apoptosis	0.0028
	WP-C1	Programmed Cell Death	0.0016
	WP-C1	Apoptotic execution phase	0.035
	WP-C1	Regulation by c-FLIP	0.0049
	WP-C1	CASP8 activity is inhibited	0.0049
	WP-C1	Regulation of necroptotic cell death	0.011
	WP-C1	RIPK1-mediated regulated necrosis	0.0038
	WP-C1	Regulated Necrosis	0.0038
	WP-C1	Apoptosis	0.0091
	WP-C1	Apoptosis Modulation by HSP70	0.0002
	WP-C1	FAS pathway and Stress induction of HSP regulation	0.001
	WP-C1	Cytosolic sensors of pathogen-associated DNA	0.0011
	WP-C1	Cyclin A/B1 associated events during G2/M transition	0.026
	WP-C1	Purine metabolism	0.044
	WP-C1	Pyrimidine metabolism	1.9e-05
	WP-C1	RNA polymerase	0.011
	WP-C1	Systemic lupus erythematosus	0.035
	WP-C1	Meiotic Synapsis	2.4e-06
	WP-C1	Mus musculus biological processes	3.3e-14
	WP-C1	NoRC negatively regulates rRNA expression	1.3e-06
	WP-C1	RNA Polymerase I Promoter Clearance	3.1e-05
	WP-C1	RNA Polymerase I Transcription	1.3e-05
	WP-C1	RNA Polymerase I, RNA Polymerase III, and Mitochondrial Transcription	1.6e-05
	WP-C1	RNA Polymerase I Transcription Initiation	8.6e-06
	WP-C1	RNA Polymerase I Promoter Escape	0.048
	WP-C1	RNA Polymerase I Chain Elongation	0.011
	WP-C1	RNA Polymerase I Transcription Termination	0.019
	WP-C1	PRC2 methylates histones and DNA	0.0001
	WP-C1	Epigenetic regulation of gene expression	1.8e-08
	WP-C1	B-WICH complex positively regulates rRNA expression	0.00061
	WP-C1	Positive epigenetic regulation of rRNA expression	0.00061
	WP-C1	Meiotic Recombination	1.9e-05
	WP-C1	Purine metabolism	0.02
	WP-C1	Eukaryotic Transcription Initiation	0.011
	WP-C1	Lipoprotein metabolism	0.03
	WP-C1	HDL-mediated lipid transport	0.02
	WP-C2	Metabolism of xenobiotics by cytochrome P450	0.0048
	WP-C2	HIF-1 signaling pathway	0.01
	WP-C2	Transcriptional misregulation in cancer	0.00033
	WP-C2	Metabolism of vitamins and cofactors	0.026
	WP-C2	Extracellular matrix organization	0.0032
	WP-C2	Cell surface interactions at the vascular wall	0.014
	WP-C2	Phagosome	0.0031
	WP-C2	Cell adhesion molecules (CAMs)	0.00054
	WP-C2	Antigen processing and presentation	3.7e-05
	WP-C2	Intestinal immune network for IgA production	3.9e-05
	WP-C2	Type I diabetes mellitus	0.00015
	WP-C2	Leishmaniasis	5e-05
	WP-C2	Toxoplasmosis	0.00084
	WP-C2	Staphylococcus aureus infection	2.4e-05
	WP-C2	Tuberculosis	0.00033
	WP-C2	Influenza A	0.0027
	WP-C2	HTLV-I infection	0.00015
	WP-C2	Asthma	3.4e-06
	WP-C2	Autoimmune thyroid disease	0.00034
	WP-C2	Inflammatory bowel disease (IBD)	3.8e-05
	WP-C2	Systemic lupus erythematosus	0.011
	WP-C2	Rheumatoid arthritis	0.00017
	WP-C2	Allograft rejection	0.00014
	WP-C2	Graft-versus-host disease	0.00014
	WP-C2	Viral myocarditis	0.00015
	WP-C2	MHC class II antigen presentation	0.0013
	WP-C2	PodNet: protein-protein interactions in the podocyte	0.0026
	WP-C2	Cell cycle	0.016
	WP-C2	G1 to S cell cycle control	0.0038
	WP-C2	Wnt Signaling Pathway NetPath	0.028
	WP-C3	Rap1 signaling pathway	0.037
	WP-C3	Lysosome	0.0067
	WP-C3	Phase II conjugation	0.027
	WP-C3	Biological oxidations	0.036
	WP-C3	Metabolism of lipids and lipoproteins	0.002
	WP-C3	Innate Immune System	1.6e-05
	WP-C3	Immune System	2.1e-06
	WP-C3	Regulation of actin cytoskeleton	0.039
	WP-C3	Integrin cell surface interactions	0.0031
	WP-C3	Extracellular matrix organization	0.0078
	WP-C3	Cell surface interactions at the vascular wall	0.00032
	WP-C3	Integrin-mediated Cell Adhesion	0.0024
	WP-C3	Focal Adhesion	0.0073
	WP-C3	Toll Like Receptor 4 (TLR4) Cascade	0.00043
	WP-C3	Toll-Like Receptors Cascades	0.00065
	WP-C3	Metabolism of carbohydrates	0.02
	WP-C3	Glycosaminoglycan metabolism	0.0012
	WP-C3	p75 NTR receptor-mediated signalling	0.023
	WP-C3	Cell death signalling via NRAGE, NRIF and NADE	0.01
	WP-C3	Rho GTPase cycle	0.0056
	WP-C3	Clathrin derived vesicle budding	0.0068
	WP-C3	trans-Golgi Network Vesicle Budding	0.0068
	WP-C3	Interferon Signaling	0.0026
	WP-C3	Platelet activation	0.0025
	WP-C3	Natural killer cell mediated cytotoxicity	0.0061
	WP-C3	B cell receptor signaling pathway	0.0069
	WP-C3	Fc epsilon RI signaling pathway	0.0055
	WP-C3	Platelet activation, signaling and aggregation	9.5e-05
	WP-C3	Hemostasis	7.3e-07
	WP-C3	Response to elevated platelet cytosolic Ca2+	0.0027
	WP-C3	GPVI-mediated activation cascade	0.0012
	WP-C3	Platelet degranulation	0.0023
	WP-C3	Metapathway biotransformation	0.0051
	WP-C3	IL-5 Signaling Pathway	0.0055
	WP-C3	Prostaglandin Synthesis and Regulation	0.0012
	WP-C3	NOD-like receptor signaling pathway	0.01
	WP-C3	Cytosolic DNA-sensing pathway	0.013
	WP-C3	Hematopoietic cell lineage	0.038
	WP-C3	Fc gamma R-mediated phagocytosis	2.2e-05
	WP-C3	Phagosome	0.0026
	WP-C3	Osteoclast differentiation	0.0025
	WP-C3	Leukocyte transendothelial migration	0.015
	WP-C3	Legionellosis	0.00012
	WP-C3	Leishmaniasis	6.6e-05
	WP-C3	Malaria	0.006
	WP-C3	Amoebiasis	0.011
	WP-C3	Tuberculosis	0.00033
	WP-C3	Salmonella infection	0.026
	WP-C3	Complement and coagulation cascades	0.00014
	WP-C3	Pertussis	6e-06
	WP-C3	Legionellosis	0.00012
	WP-C3	Staphylococcus aureus infection	1.7e-05
	WP-C3	Complement cascade	0.00016
	WP-C3	Oxidative Damage	0.0007
	WP-C3	Complement Activation, Classical Pathway	0.00011
	WP-C3	Complement and Coagulation Cascades	3.9e-05
	WP-C3	Pertussis	6e-06
	WP-C3	Legionellosis	0.00012
	WP-C3	Amoebiasis	0.011
	WP-C3	Toll-like receptor signaling pathway	0.0073
	WP-C3	Hepatitis C	0.01
	WP-C3	Hepatitis B	0.013
	WP-C3	Measles	0.028
	WP-C3	Influenza A	0.0054
	WP-C3	Herpes simplex infection	0.0027
	WP-C3	Proteoglycans in cancer	0.013
	WP-C5	Calcium signaling pathway	7.7e-24
	WP-C5	cGMP-PKG signaling pathway	1e-16
	WP-C5	Adrenergic signaling in cardiomyocytes	4.4e-17
	WP-C5	Vascular smooth muscle contraction	7.7e-09
	WP-C5	Renin secretion	1.5e-08
	WP-C5	Salivary secretion	1.2e-14
	WP-C5	Pancreatic secretion	2.2e-07
	WP-C5	Long-term potentiation	9.9e-18
	WP-C5	Post NMDA receptor activation events	2.2e-10
	WP-C5	Activation of NMDA receptor upon glutamate binding and postsynaptic events	4.1e-12
	WP-C5	Unblocking of NMDA receptor, glutamate binding and activation	3.9e-08
	WP-C5	CREB phosphorylation through the activation of Ras	1.6e-06
	WP-C5	CREB phosphorylation through the activation of CaMKII	6.9e-06
	WP-C5	Ras activation uopn Ca2+ infux through NMDA receptor	1.1e-07
	WP-C5	Hypothetical Network for Drug Addiction	2.9e-07
	WP-C5	Glutamate Neurotransmitter Release Cycle	2.9e-12
	WP-C5	Neurotransmitter Release Cycle	3.4e-20
	WP-C5	Acetylcholine Neurotransmitter Release Cycle	6.4e-11
	WP-C5	GABA synthesis, release, reuptake and degradation	4.7e-11
	WP-C5	Norepinephrine Neurotransmitter Release Cycle	3.9e-08
	WP-C5	L1CAM interactions	8.8e-11
	WP-C5	Recycling pathway of L1	7.1e-09
	WP-C5	MHC class II antigen presentation	0.00049
	WP-C5	WNT5A-dependent internalization of FZD4	2.1e-07
	WP-C5	G-protein activation	3.9e-07
	WP-C5	Signal amplification	1.4e-05
	WP-C5	Ca2+ pathway	0.00065
	WP-C5	Beta-catenin independent WNT signaling	0.00011
	WP-C5	WNT5A-dependent internalization of FZD4	2.1e-07
	WP-C5	Semaphorin interactions	7.7e-09
	WP-C5	CRMPs in Sema3A signaling	6.9e-06
	WP-C5	Transmembrane transport of small molecules	2.5e-18
	WP-C5	Ion transport by P-type ATPases	4.4e-07
	WP-C5	Ion channel transport	2.5e-15
	WP-C5	Cell-Cell communication	0.00017
	WP-C5	Adherens junctions interactions	4.1e-05
	WP-C5	Cell-cell junction organization	0.00022
	WP-C5	Membrane Trafficking	0.00067
	WP-C5	Clathrin derived vesicle budding	0.00055
	WP-C5	trans-Golgi Network Vesicle Budding	0.00055
	WP-C5	Lysosome Vesicle Biogenesis	8.4e-05
	WP-C5	Endocytosis	6e-08
	WP-C5	SOS-mediated signalling	0.00074
	WP-C5	GRB2 events in EGFR signaling	0.00074
	WP-C5	Post NMDA receptor activation events	2.2e-10
	WP-C5	Activation of NMDA receptor upon glutamate binding and postsynaptic events	4.1e-12
	WP-C5	Signalling to RAS	0.00065
	WP-C5	SHC1 events in EGFR signaling	0.00074
	WP-C5	Unblocking of NMDA receptor, glutamate binding and activation	3.9e-08
	WP-C5	CREB phosphorylation through the activation of Ras	1.6e-06
	WP-C5	CREB phosphorylation through the activation of CaMKII	6.9e-06
	WP-C5	Ras activation uopn Ca2+ infux through NMDA receptor	1.1e-07
	WP-C5	SHC1 events in ERBB2 signaling	0.00074
	WP-C5	SHC1 events in ERBB4 signaling	0.00074
	WP-C5	GRB2 events in ERBB2 signaling	0.00074
	WP-C5	VEGFR2 mediated cell proliferation	6.4e-05
	WP-C5	FRS-mediated FGFR1 signaling	0.0008
	WP-C5	FRS-mediated FGFR2 signaling	0.0008
	WP-C5	FRS-mediated FGFR3 signaling	0.0008
	WP-C5	FRS-mediated FGFR4 signaling	0.0008
	WP-C5	RAF/MAP kinase cascade	0.00074
	WP-C5	Signalling to p38 via RIT and RIN	0.00074
	WP-C5	DARPP-32 events	2.7e-05
	WP-C5	Activation of Ca-permeable Kainate Receptor	1.1e-07
	WP-C5	Ionotropic activity of Kainate Receptors	1.1e-07
	WP-C5	Activation of Kainate Receptors upon glutamate binding	7.1e-09
	WP-C5	Collecting duct acid secretion	1.1e-05
	WP-C5	Insulin receptor recycling	1.1e-05
	WP-C5	Transferrin endocytosis and recycling	1.7e-05
	WP-C5	Activation of GABAB receptors	4.8e-16
	WP-C5	GABA B receptor activation	4.8e-16
	WP-C5	GABA receptor activation	5.5e-22
	WP-C5	Adrenaline,noradrenaline inhibits insulin secretion	5.8e-08
	WP-C5	Inhibition of voltage gated Ca2+ channels via Gbeta/gamma subunits	2.6e-08
	WP-C5	Activation of G protein gated Potassium channels	2.6e-08
	WP-C5	G protein gated Potassium channels	2.6e-08
	WP-C5	Inwardly rectifying K+ channels	1.8e-08
	WP-C5	Potassium Channels	1.6e-19
	WP-C5	Voltage gated Potassium channels	3.3e-11
	WP-C5	EPHB-mediated forward signaling	0.00047
	WP-C5	EPH-Ephrin signaling	4.3e-05
	WP-C5	Endocrine and other factor-regulated calcium reabsorption	1.1e-13
	WP-C5	Recycling pathway of L1	7.1e-09
	WP-C5	Beta-catenin independent WNT signaling	0.00011
	WP-C5	Glutamate Binding, Activation of AMPA Receptors and Synaptic Plasticity	7.8e-15
	WP-C5	Trafficking of AMPA receptors	7.8e-15
	WP-C5	Trafficking of GluR2-containing AMPA receptors	9.7e-12
	WP-C5	WNT5A-dependent internalization of FZD4	2.1e-07
	WP-C5	LGI-ADAM interactions	7.2e-08
	WP-C5	Splicing factor NOVA regulated synpatic proteins	1.6e-11
	WP-C5	XPodNet - protein-protein interactions in the podocyte expanded by STRING	1.2e-12
	WP-C5	ErbB signaling pathway	1.7e-05
	WP-C5	GnRH signaling pathway	1.3e-12
	WP-C5	RAF activation	0.00022
	WP-C5	MAPK Cascade	2.7e-05
	WP-C5	Oxidative phosphorylation	1.7e-34
	WP-C5	Non-alcoholic fatty liver disease (NAFLD)	5.6e-17
	WP-C5	Alzheimer's disease	1.2e-33
	WP-C5	Parkinson's disease	1.6e-34
	WP-C5	Huntington's disease	6.2e-29
	WP-C5	The citric acid (TCA) cycle and respiratory electron transport	3.3e-44
	WP-C5	Respiratory electron transport	2.7e-23
	WP-C5	Respiratory electron transport, ATP synthesis by chemiosmotic coupling, and heat production by uncoupling proteins.	6.3e-32
	WP-C5	Complex I biogenesis	1.1e-18
	WP-C5	Oxidative phosphorylation	4.2e-21
	WP-C5	Electron Transport Chain	9.2e-34
	WP-C5	Platelet activation, signaling and aggregation	1.8e-05
	WP-C5	Hemostasis	2.1e-06
	WP-C5	G alpha (q) signalling events	0.00037
	WP-C5	Gastrin-CREB signalling pathway via PKC and MAPK	9.6e-07
	WP-C5	Effects of PIP2 hydrolysis	2.5e-07
	WP-C5	Citrate cycle (TCA cycle)	1.1e-09
	WP-C5	Pyruvate metabolism	2.5e-07
	WP-C5	Pyruvate metabolism and Citric Acid (TCA) cycle	3.4e-13
	WP-C5	Citric acid cycle (TCA cycle)	1.2e-07
	WP-C5	Regulation of pyruvate dehydrogenase (PDH) complex	3e-09
	WP-C5	TCA Cycle	7.2e-16
	WP-C5	Amino Acid metabolism	0.0001
	WP-C5	MAPK signaling pathway	1.5e-10
	WP-C5	MAPK signaling pathway	3.9e-06
	WP-C5	Axon guidance	1.1e-19
	WP-C5	Regulation of actin cytoskeleton	0.00074
	WP-C5	Regulation of Actin Cytoskeleton	0.0001
	WP-C5	Insulin Signaling	2.8e-06
	WP-C5	Tight junction	9.6e-05
	WP-C5	Vascular smooth muscle contraction	7.7e-09
	WP-C5	Gap junction	2e-20
	WP-C5	Platelet activation	9.6e-05
	WP-C5	Long-term depression	1.3e-13
	WP-C5	Estrogen signaling pathway	2.1e-07
	WP-C5	Melanogenesis	2.8e-06
	WP-C5	Vascular smooth muscle contraction	7.7e-09
	WP-C5	Gap junction	2e-20
	WP-C5	Platelet activation	9.6e-05
	WP-C5	Estrogen signaling pathway	2.1e-07
	WP-C5	Melanogenesis	2.8e-06
	WP-C5	Thyroid hormone synthesis	4.3e-05
	WP-C5	Renin secretion	1.5e-08
	WP-C5	Gastric acid secretion	1e-16
	WP-C5	PLC beta mediated events	1.1e-17
	WP-C5	Adenylate cyclase inhibitory pathway	3e-09
	WP-C5	Inhibition of adenylate cyclase pathway	3e-09
	WP-C5	Synaptic vesicle cycle	1.4e-29
	WP-C5	Sphingolipid signaling pathway	2.1e-05
	WP-C5	Gap junction	2e-20
	WP-C5	Long-term depression	1.3e-13
	WP-C5	Insulin receptor signalling cascade	0.00094
	WP-C5	Signaling by Insulin receptor	2.2e-06
	WP-C5	SOS-mediated signalling	0.00074
	WP-C5	IRS-mediated signalling	0.00067
	WP-C5	IRS-related events triggered by IGF1R	0.00094
	WP-C5	IGF1R signaling cascade	0.00094
	WP-C5	Signaling by Type 1 Insulin-like Growth Factor 1 Receptor (IGF1R)	0.00094
	WP-C5	GRB2 events in EGFR signaling	0.00074
	WP-C5	Signaling by EGFR	1.1e-09
	WP-C5	MAPK family signaling cascades	0.00033
	WP-C5	Axon guidance	5.8e-16
	WP-C5	Developmental Biology	1e-17
	WP-C5	Ca-dependent events	2.7e-12
	WP-C5	Calmodulin induced events	2.8e-13
	WP-C5	CaM pathway	2.8e-13
	WP-C5	DAG and IP3 signaling	4.6e-14
	WP-C5	PLC-gamma1 signalling	4.6e-14
	WP-C5	NGF signalling via TRKA from the plasma membrane	1e-09
	WP-C5	Signalling by NGF	8.7e-11
	WP-C5	Downstream signal transduction	1.5e-07
	WP-C5	Signaling by PDGF	4.8e-07
	WP-C5	EGFR interacts with phospholipase C-gamma	1.3e-12
	WP-C5	PLCG1 events in ERBB2 signaling	4.6e-14
	WP-C5	Signaling by ERBB2	2.2e-07
	WP-C5	DAP12 signaling	6.2e-07
	WP-C5	DAP12 interactions	4.3e-07
	WP-C5	Phospholipase C-mediated cascade: FGFR1	1.3e-08
	WP-C5	Downstream signaling of activated FGFR1	7.2e-08
	WP-C5	Signaling by FGFR1	1.1e-07
	WP-C5	Signaling by FGFR	1.2e-07
	WP-C5	Phospholipase C-mediated cascade; FGFR2	3.7e-08
	WP-C5	Downstream signaling of activated FGFR2	7.2e-08
	WP-C5	Signaling by FGFR2	1.2e-07
	WP-C5	Phospholipase C-mediated cascade; FGFR3	2.8e-09
	WP-C5	Downstream signaling of activated FGFR3	7.2e-08
	WP-C5	Signaling by FGFR3	1.1e-07
	WP-C5	Phospholipase C-mediated cascade; FGFR4	8.2e-09
	WP-C5	Downstream signaling of activated FGFR4	7.2e-08
	WP-C5	Signaling by FGFR4	1.1e-07
	WP-C5	G alpha (q) signalling events	0.00037
	WP-C5	Gastrin-CREB signalling pathway via PKC and MAPK	9.6e-07
	WP-C5	FCERI mediated MAPK activation	0.00011
	WP-C5	Signalling to RAS	0.00065
	WP-C5	SHC1 events in EGFR signaling	0.00074
	WP-C5	Signaling by VEGF	3.3e-05
	WP-C5	VEGFA-VEGFR2 Pathway	1.3e-05
	WP-C5	CREB phosphorylation through the activation of Ras	1.6e-06
	WP-C5	SHC1 events in ERBB2 signaling	0.00074
	WP-C5	SHC1 events in ERBB4 signaling	0.00074
	WP-C5	GRB2 events in ERBB2 signaling	0.00074
	WP-C5	VEGFR2 mediated cell proliferation	6.4e-05
	WP-C5	FRS-mediated FGFR1 signaling	0.0008
	WP-C5	FRS-mediated FGFR2 signaling	0.0008
	WP-C5	FRS-mediated FGFR3 signaling	0.0008
	WP-C5	FRS-mediated FGFR4 signaling	0.0008
	WP-C5	RAF/MAP kinase cascade	0.00074
	WP-C5	Signalling to p38 via RIT and RIN	0.00074
	WP-C5	Taste transduction	9.1e-06
	WP-C5	Alanine, aspartate and glutamate metabolism	3.8e-05
	WP-C5	Insulin signaling pathway	0.00028
	WP-C5	Inositol phosphate metabolism	1e-05
	WP-C5	Phosphatidylinositol signaling system	8.5e-10
	WP-C5	Phospholipid metabolism	0.00078
	WP-C5	Synthesis of IP3 and IP4 in the cytosol	0.00032
	WP-C5	Inositol phosphate metabolism	0.00042
	WP-C5	cGMP-PKG signaling pathway	1e-16
	WP-C5	Platelet activation	9.6e-05
	WP-C5	Renin secretion	1.5e-08
	WP-C5	Type II diabetes mellitus	0.00033
	WP-C5	Thyroid hormone synthesis	4.3e-05
	WP-C5	Endocrine and other factor-regulated calcium reabsorption	1.1e-13
	WP-C5	Salivary secretion	1.2e-14
	WP-C5	Pancreatic secretion	2.2e-07
	WP-C5	WNT5A-dependent internalization of FZD4	2.1e-07
	WP-C5	Proximal tubule bicarbonate reclamation	3.5e-05
	WP-C5	ErbB signaling pathway	1.7e-05
	WP-C5	Rap1 signaling pathway	2.6e-07
	WP-C5	Calcium signaling pathway	7.7e-24
	WP-C5	cGMP-PKG signaling pathway	1e-16
	WP-C5	cAMP signaling pathway	2.1e-13
	WP-C5	Chemokine signaling pathway	3.9e-05
	WP-C5	Oocyte meiosis	1.1e-05
	WP-C5	Longevity regulating pathway	0.00078
	WP-C5	Adrenergic signaling in cardiomyocytes	4.4e-17
	WP-C5	Vascular smooth muscle contraction	7.7e-09
	WP-C5	Gap junction	2e-20
	WP-C5	Platelet activation	9.6e-05
	WP-C5	Circadian entrainment	1.6e-25
	WP-C5	Long-term potentiation	9.9e-18
	WP-C5	Retrograde endocannabinoid signaling	1.7e-37
	WP-C5	Glutamatergic synapse	1.1e-41
	WP-C5	Cholinergic synapse	7.6e-27
	WP-C5	Serotonergic synapse	9.7e-15
	WP-C5	GABAergic synapse	5.6e-33
	WP-C5	Dopaminergic synapse	3.8e-23
	WP-C5	Inflammatory mediator regulation of TRP channels	1e-05
	WP-C5	Insulin secretion	4.2e-16
	WP-C5	GnRH signaling pathway	1.3e-12
	WP-C5	Estrogen signaling pathway	2.1e-07
	WP-C5	Melanogenesis	2.8e-06
	WP-C5	Thyroid hormone synthesis	4.3e-05
	WP-C5	Oxytocin signaling pathway	2.8e-26
	WP-C5	Glucagon signaling pathway	1.7e-07
	WP-C5	Aldosterone synthesis and secretion	7.3e-09
	WP-C5	Endocrine and other factor-regulated calcium reabsorption	1.1e-13
	WP-C5	Salivary secretion	1.2e-14
	WP-C5	Gastric acid secretion	1e-16
	WP-C5	Pancreatic secretion	2.2e-07
	WP-C5	Amphetamine addiction	1.8e-14
	WP-C5	Morphine addiction	3.4e-29
	WP-C5	Alcoholism	0.00017
	WP-C5	Dilated cardiomyopathy	3.3e-05
	WP-C5	Transmission across Chemical Synapses	3.2e-64
	WP-C5	Neuronal System	1.2e-74
	WP-C5	PLC beta mediated events	1.1e-17
	WP-C5	G-protein mediated events	2e-18
	WP-C5	Opioid Signalling	2e-20
	WP-C5	Ca-dependent events	2.7e-12
	WP-C5	Calmodulin induced events	2.8e-13
	WP-C5	CaM pathway	2.8e-13
	WP-C5	DAG and IP3 signaling	4.6e-14
	WP-C5	PLC-gamma1 signalling	4.6e-14
	WP-C5	Downstream signal transduction	1.5e-07
	WP-C5	Signaling by PDGF	4.8e-07
	WP-C5	EGFR interacts with phospholipase C-gamma	1.3e-12
	WP-C5	PLCG1 events in ERBB2 signaling	4.6e-14
	WP-C5	Signaling by ERBB2	2.2e-07
	WP-C5	DAP12 signaling	6.2e-07
	WP-C5	DAP12 interactions	4.3e-07
	WP-C5	Phospholipase C-mediated cascade: FGFR1	1.3e-08
	WP-C5	Downstream signaling of activated FGFR1	7.2e-08
	WP-C5	Signaling by FGFR1	1.1e-07
	WP-C5	Signaling by FGFR	1.2e-07
	WP-C5	Phospholipase C-mediated cascade; FGFR2	3.7e-08
	WP-C5	Downstream signaling of activated FGFR2	7.2e-08
	WP-C5	Signaling by FGFR2	1.2e-07
	WP-C5	Phospholipase C-mediated cascade; FGFR3	2.8e-09
	WP-C5	Downstream signaling of activated FGFR3	7.2e-08
	WP-C5	Signaling by FGFR3	1.1e-07
	WP-C5	Phospholipase C-mediated cascade; FGFR4	8.2e-09
	WP-C5	Downstream signaling of activated FGFR4	7.2e-08
	WP-C5	Signaling by FGFR4	1.1e-07
	WP-C5	Post NMDA receptor activation events	2.2e-10
	WP-C5	Activation of NMDA receptor upon glutamate binding and postsynaptic events	4.1e-12
	WP-C5	Neurotransmitter Receptor Binding And Downstream Transmission In The Postsynaptic Cell	8.4e-41
	WP-C5	PKA activation	1.2e-08
	WP-C5	PKA-mediated phosphorylation of CREB	1.2e-08
	WP-C5	PKA activation in glucagon signalling	3.9e-08
	WP-C5	Glucagon signaling in metabolic regulation	4e-12
	WP-C5	Integration of energy metabolism	2.2e-22
	WP-C5	Vasopressin regulates renal water homeostasis via Aquaporins	6.2e-11
	WP-C5	Aquaporin-mediated transport	3e-09
	WP-C5	Cardiac conduction	1.2e-18
	WP-C5	Muscle contraction	2.7e-12
	WP-C5	Regulation of insulin secretion	1.1e-18
	WP-C5	Adenylate cyclase inhibitory pathway	3e-09
	WP-C5	Inhibition of adenylate cyclase pathway	3e-09
	WP-C5	Activation of GABAB receptors	4.8e-16
	WP-C5	GABA B receptor activation	4.8e-16
	WP-C5	GABA receptor activation	5.5e-22
	WP-C5	Glucagon-like Peptide-1 (GLP1) regulates insulin secretion	3.5e-09
	WP-C5	G alpha (z) signalling events	1.1e-06
	WP-C5	Adrenaline,noradrenaline inhibits insulin secretion	5.8e-08
	WP-C5	Inhibition of voltage gated Ca2+ channels via Gbeta/gamma subunits	2.6e-08
	WP-C5	Activation of G protein gated Potassium channels	2.6e-08
	WP-C5	G protein gated Potassium channels	2.6e-08
	WP-C5	Inwardly rectifying K+ channels	1.8e-08
	WP-C5	Hypothetical Network for Drug Addiction	2.9e-07
	WP-C5	Alzheimers Disease	3.2e-06
	WP-C5	Chemokine signaling pathway	1.5e-05
	WP-C5	G Protein Signaling Pathways	3.4e-29
	WP-C5	Myometrial Relaxation and Contraction Pathways	2.5e-17
	WP-C5	Calcium Regulation in the Cardiac Cell	1.5e-39
	WP-C5	Pyruvate metabolism	7.2e-08
	WP-C5	Adrenergic signaling in cardiomyocytes	4.4e-17
	WP-C5	Platelet calcium homeostasis	2.7e-07
	WP-C5	Platelet homeostasis	5.9e-08
	WP-C5	Ion homeostasis	3e-13
	WP-C5	Cardiac conduction	1.2e-18
	WP-C5	Muscle contraction	2.7e-12
	WP-C5	Reduction of cytosolic Ca++ levels	1.1e-06
	WP-C5	Ion transport by P-type ATPases	4.4e-07
	WP-C5	Ion channel transport	2.5e-15
	WP-C5	Amyotrophic lateral sclerosis (ALS)	0.00055
	WP-C5	Long-term potentiation	9.9e-18
	WP-C5	Dopaminergic synapse	3.8e-23
	WP-C5	Cocaine addiction	4e-08
	WP-C5	Amphetamine addiction	1.8e-14
	WP-C5	Neuroactive ligand-receptor interaction	0.00087
	WP-C5	Nicotine addiction	3.3e-14
	WP-C5	Ligand-gated ion channel transport	5e-06
	WP-C5	GABA A receptor activation	1.8e-08
	WP-C5	Central carbon metabolism in cancer	0.00013
	WP-C5	Choline metabolism in cancer	4.5e-06
	WP-C5	Cardiac muscle contraction	5.4e-15
	WP-C5	Adrenergic signaling in cardiomyocytes	4.4e-17
	WP-C5	Arrhythmogenic right ventricular cardiomyopathy (ARVC)	0.00025
	WP-C5	Dilated cardiomyopathy	3.3e-05
	WP-C5	PKA activation	1.2e-08
	WP-C5	PKA-mediated phosphorylation of CREB	1.2e-08
	WP-C5	PKA activation in glucagon signalling	3.9e-08
	WP-C5	Phase 2 - plateau phase	5.8e-05
	WP-C5	Phase 1 - inactivation of fast Na+ channels	9.1e-07
	WP-C5	Phase 0 - rapid depolarisation	6.2e-06
	WP-C5	Metabolism	7.4e-20
	WP-C5	TP53 Regulates Metabolic Genes	2.1e-05
	WP-C5	Transcriptional Regulation by TP53	2.1e-05
	WP-C5	Glycolysis / Gluconeogenesis	4.2e-05
	WP-C5	Fructose and mannose metabolism	0.00075
	WP-C5	Gluconeogenesis	9.9e-09
	WP-C5	Glucose metabolism	2.6e-07
	WP-C5	Glycolysis	7.7e-06
	WP-C5	Glycolysis and Gluconeogenesis	9.1e-12
	WP-C5	Ras signaling pathway	5.2e-07
	WP-C5	Formation of ATP by chemiosmotic coupling	2.6e-07
	WP-C5	Phospholipase D signaling pathway	9.9e-12
	WP-C5	Signaling by Rho GTPases	0.00028
	WP-C5	G alpha (12/13) signalling events	0.00013
	WP-C5	Rho GTPase cycle	4.9e-05
	WP-C5	Transport of inorganic cations/anions and amino acids/oligopeptides	1e-05
	PP-C1	Ribosome biogenesis in eukaryotes	0.002
	PP-C1	HDMs demethylate histones	0.031
	PP-C1	PluriNetWork	4.6e-11
	PP-C1	Splicing factor NOVA regulated synpatic proteins	0.019
	PP-C1	miRNA regulation of DNA Damage Response	0.02
	PP-C1	XPodNet - protein-protein interactions in the podocyte expanded by STRING	0.0058
	PP-C1	TNF-alpha NF-kB Signaling Pathway	0.026
	PP-C1	Delta-Notch Signaling Pathway	0.031
	PP-C1	Mecp2 and Associated Rett Syndrome	0.0029
	PP-C1	Transcriptional misregulation in cancer	0.031
	PP-C1	mRNA processing	9e-18
	PP-C1	IL-6 signaling Pathway	0.0074
	PP-C1	RMTs methylate histone arginines	0.03
	PP-C1	Diurnally Regulated Genes with Circadian Orthologs	0.031
	PP-C1	Exercise-induced Circadian Regulation	0.034
	PP-C1	Signal Transduction of S1P Receptor	0.017
	PP-C1	FAS pathway and Stress induction of HSP regulation	0.031
	PP-C1	EGFR1 Signaling Pathway	0.024
	PP-C1	Integrin-mediated Cell Adhesion	0.035
	PP-C1	Insulin Signaling	0.022
	PP-C1	Wnt Signaling Pathway and Pluripotency	0.03
	PP-C1	Viral carcinogenesis	0.042
	PP-C1	ErbB signaling pathway	0.0073
	PP-C1	Chronic myeloid leukemia	0.006
	PP-C1	Acute myeloid leukemia	0.01
	PP-C1	ErbB signaling pathway	0.01
	PP-C1	Mus musculus biological processes	0.022
	PP-C1	Formation of the beta-catenin:TCF transactivating complex	0.01
	PP-C1	Deactivation of the beta-catenin transactivating complex	0.0048
	PP-C1	DNA replication	0.0022
	PP-C1	Cell cycle	0.0016
	PP-C1	DNA Replication	0.048
	PP-C1	S Phase	0.0033
	PP-C1	Activation of the pre-replicative complex	0.04
	PP-C1	Mitotic G1-G1/S phases	0.038
	PP-C1	DNA strand elongation	0.025
	PP-C1	Lagging Strand Synthesis	0.014
	PP-C1	Activation of ATR in response to replication stress	0.031
	PP-C1	Resolution of Abasic Sites (AP sites)	0.019
	PP-C1	Base Excision Repair	0.021
	PP-C1	DNA Repair	1.3e-07
	PP-C1	Nucleotide Excision Repair	0.0044
	PP-C1	Extension of Telomeres	0.0067
	PP-C1	Telomere Maintenance	0.0049
	PP-C1	Chromosome Maintenance	1.9e-06
	PP-C1	Telomere C-strand (Lagging Strand) Synthesis	0.02
	PP-C1	Transcription-Coupled Nucleotide Excision Repair (TC-NER)	0.0083
	PP-C1	Gap-filling DNA repair synthesis and ligation in TC-NER	0.0069
	PP-C1	DNA Replication	0.0053
	PP-C1	G1 to S cell cycle control	0.0053
	PP-C1	DNA Damage/Telomere Stress Induced Senescence	0.034
	PP-C1	Cellular Senescence	0.02
	PP-C1	mRNA surveillance pathway	0.03
	PP-C1	Spliceosome	9.3e-10
	PP-C1	Gene Expression	1.7e-13
	PP-C1	Processing of Capped Intron-Containing Pre-mRNA	2.4e-10
	PP-C1	mRNA Splicing - Major Pathway	5e-08
	PP-C1	mRNA Splicing	3.2e-08
	PP-C1	mRNA 3'-end processing	4.5e-06
	PP-C1	Cleavage of Growing Transcript in the Termination Region	5.6e-05
	PP-C1	RNA Polymerase II Transcription Termination	5.6e-05
	PP-C1	RNA Polymerase II Transcription	9.3e-08
	PP-C1	RNA Polymerase II Pre-transcription Events	0.001
	PP-C1	Transport of Mature mRNA derived from an Intron-Containing Transcript	1.9e-06
	PP-C1	Transport of Mature Transcript to Cytoplasm	1.9e-06
	PP-C1	Formation of RNA Pol II elongation complex	0.0039
	PP-C1	RNA Polymerase II Transcription Elongation	0.0039
	PP-C1	RNA Polymerase I Transcription	0.03
	PP-C1	RNA Polymerase I, RNA Polymerase III, and Mitochondrial Transcription	0.022
	PP-C1	RNA Polymerase I Transcription Initiation	0.01
	PP-C1	mRNA Splicing - Minor Pathway	0.042
	PP-C1	Mitotic Telophase/Cytokinesis	0.0004
	PP-C1	Extension of Telomeres	0.0067
	PP-C1	Telomere Maintenance	0.0049
	PP-C1	Chromosome Maintenance	1.9e-06
	PP-C1	Deposition of new CENPA-containing nucleosomes at the centromere	0.0026
	PP-C1	Nucleosome assembly	0.0026
	PP-C1	mTOR signaling pathway	0.037
	PP-C1	AMPK signaling pathway	0.022
	PP-C1	PI3K Cascade	0.024
	PP-C1	PKB-mediated events	0.017
	PP-C1	mTOR signalling	0.015
	PP-C1	mTORC1-mediated signalling	0.0048
	PP-C1	Translation Factors	0.037
	PP-C1	Signaling by TGF-beta Receptor Complex	0.037
	PP-C1	Transcriptional activity of SMAD2/SMAD3:SMAD4 heterotrimer	0.041
	PP-C1	Lysine degradation	0.002
	PP-C1	Chromatin modifying enzymes	3.4e-10
	PP-C1	Chromatin organization	3.4e-10
	PP-C1	PKMTs methylate histone lysines	4.8e-05
	PP-C1	p75 NTR receptor-mediated signalling	0.038
	PP-C1	Rho GTPase cycle	0.025
	PP-C1	Apoptotic cleavage of cellular proteins	0.023
	PP-C1	RHO GTPases activate PAKs	0.017
	PP-C1	Regulation of lipid metabolism by Peroxisome proliferator-activated receptor alpha (PPARalpha)	0.01
	PP-C1	Adherens junction	0.017
	PP-C1	Cell-cell junction organization	0.038
	PP-C1	Cell junction organization	0.013
	PP-C1	Smooth Muscle Contraction	0.045
	PP-C1	Cell Cycle, Mitotic	7.2e-10
	PP-C1	Cell Cycle	7.9e-15
	PP-C1	RHO GTPase Effectors	4.6e-05
	PP-C1	Signaling by Rho GTPases	1e-06
	PP-C1	M Phase	7.2e-07
	PP-C1	Mitotic Metaphase and Anaphase	0.0017
	PP-C1	Separation of Sister Chromatids	0.001
	PP-C1	Mitotic Anaphase	0.0016
	PP-C1	RHO GTPases Activate Formins	0.00047
	PP-C1	Mitotic Prometaphase	5.5e-05
	PP-C1	Resolution of Sister Chromatid Cohesion	5.4e-05
	PP-C1	Mitotic Prophase	0.0066
	PP-C1	Signaling by Hippo	0.0025
	PP-C1	RNA transport	0.00055
	PP-C1	Glucose transport	0.019
	PP-C1	Hexose transport	0.022
	PP-C1	Processing of Capped Intron-Containing Pre-mRNA	2.4e-10
	PP-C1	mRNA 3'-end processing	4.5e-06
	PP-C1	Cleavage of Growing Transcript in the Termination Region	5.6e-05
	PP-C1	RNA Polymerase II Transcription Termination	5.6e-05
	PP-C1	Transport of Mature mRNA derived from an Intron-Containing Transcript	1.9e-06
	PP-C1	Transport of Mature Transcript to Cytoplasm	1.9e-06
	PP-C1	M Phase	7.2e-07
	PP-C1	Regulation of Glucokinase by Glucokinase Regulatory Protein	0.0039
	PP-C1	snRNP Assembly	0.0049
	PP-C1	Metabolism of non-coding RNA	0.0049
	PP-C1	Gene Silencing by RNA	0.024
	PP-C1	Mitotic Prophase	0.0066
	PP-C1	Nuclear Envelope Breakdown	0.0067
	PP-C1	SUMOylation	4.8e-06
	PP-C1	Nuclear Pore Complex (NPC) Disassembly	0.0062
	PP-C1	SUMOylation of DNA damage response and repair proteins	0.00025
	PP-C1	SUMO E3 ligases SUMOylate target proteins	2.3e-06
	PP-C1	SUMOylation of RNA binding proteins	0.0016
	PP-C1	SUMOylation of DNA replication proteins	0.002
	PP-C1	Transcriptional regulation by small RNAs	0.024
	PP-C1	Tight junction	0.002
	PP-C1	Epigenetic regulation of gene expression	5.4e-05
	PP-C1	B-WICH complex positively regulates rRNA expression	0.0027
	PP-C1	Positive epigenetic regulation of rRNA expression	0.0027
	PP-C1	Activation of the pre-replicative complex	0.04
	PP-C1	Cell Cycle Checkpoints	0.034
	PP-C1	Activation of ATR in response to replication stress	0.031
	PP-C1	G2/M Checkpoints	0.01
	PP-C1	G2/M DNA damage checkpoint	0.024
	PP-C1	DNA Repair	1.3e-07
	PP-C1	DNA Double Strand Break Response	0.013
	PP-C1	DNA Double-Strand Break Repair	2.3e-06
	PP-C1	HDR through Homologous Recombination (HR) or Single Strand Annealing (SSA)	0.00083
	PP-C1	Homology Directed Repair	0.0001
	PP-C1	Nucleotide Excision Repair	0.0044
	PP-C1	Recruitment and ATM-mediated phosphorylation of repair and signaling proteins at DNA double strand breaks	0.012
	PP-C1	Processing of DNA double-strand break ends	0.019
	PP-C1	HDR through Homologous Recombination (HRR)	0.015
	PP-C1	Estrogen signalling	0.0011
	PP-C1	Herpes simplex infection	0.011
	PP-C2	RNA transport	0.0074
	PP-C2	Insulin receptor signalling cascade	0.0035
	PP-C2	Signaling by Insulin receptor	0.0072
	PP-C2	IRS-mediated signalling	0.0055
	PP-C2	IRS-related events triggered by IGF1R	0.0035
	PP-C2	IGF1R signaling cascade	0.0035
	PP-C2	Signaling by Type 1 Insulin-like Growth Factor 1 Receptor (IGF1R)	0.0035
	PP-C2	PI3K Cascade	0.01
	PP-C2	Signaling by EGFR	0.0055
	PP-C2	MAPK family signaling cascades	0.025
	PP-C2	Axon guidance	0.0043
	PP-C2	Developmental Biology	0.00045
	PP-C2	NGF signalling via TRKA from the plasma membrane	0.016
	PP-C2	Signalling by NGF	0.0032
	PP-C2	Downstream signal transduction	0.028
	PP-C2	Signaling by PDGF	0.045
	PP-C2	Signaling by ERBB2	0.016
	PP-C2	DAP12 signaling	0.019
	PP-C2	DAP12 interactions	0.025
	PP-C2	Downstream signaling of activated FGFR1	0.022
	PP-C2	Signaling by FGFR1	0.0083
	PP-C2	Signaling by FGFR	0.0085
	PP-C2	Downstream signaling of activated FGFR2	0.022
	PP-C2	Signaling by FGFR2	0.0085
	PP-C2	Downstream signaling of activated FGFR3	0.022
	PP-C2	Signaling by FGFR3	0.0083
	PP-C2	Downstream signaling of activated FGFR4	0.022
	PP-C2	Signaling by FGFR4	0.0083
	PP-C2	Gastrin-CREB signalling pathway via PKC and MAPK	0.039
	PP-C2	PKB-mediated events	0.0047
	PP-C2	mTOR signalling	0.0045
	PP-C2	FCERI mediated MAPK activation	0.01
	PP-C2	Fc epsilon receptor (FCERI) signaling	0.0058
	PP-C2	ARMS-mediated activation	0.037
	PP-C2	Prolonged ERK activation events	0.039
	PP-C2	Signalling to ERKs	0.045
	PP-C2	GAB1 signalosome	0.032
	PP-C2	Signaling by VEGF	0.00035
	PP-C2	Signaling by ERBB4	0.013
	PP-C2	Signaling by SCF-KIT	0.011
	PP-C2	Role of LAT2/NTAL/LAB on calcium mobilization	0.033
	PP-C2	VEGFA-VEGFR2 Pathway	0.00046
	PP-C2	Interleukin-3, 5 and GM-CSF signaling	0.049
	PP-C2	Signaling by Leptin	0.037
	PP-C2	VEGFR2 mediated cell proliferation	0.04
	PP-C2	RAF activation	0.0094
	PP-C2	Negative regulation of MAPK pathway	0.0079
	PP-C2	Inositol phosphate metabolism	0.031
	PP-C2	Phosphatidylinositol signaling system	0.046
	PP-C2	Inositol phosphate metabolism	0.046
	PP-C2	Regulation of PLK1 Activity at G2/M Transition	0.046
	PP-C2	SUMOylation	0.045
	PP-C2	SUMOylation of DNA damage response and repair proteins	0.039
	PP-C2	SUMO E3 ligases SUMOylate target proteins	0.038
	PP-C2	Deactivation of the beta-catenin transactivating complex	0.011
	PP-C2	HDR through Homologous Recombination (HR) or Single Strand Annealing (SSA)	0.038
	PP-C2	Homology Directed Repair	0.022
	PP-C2	Processing of DNA double-strand break ends	0.038
	PP-C2	HDR through Homologous Recombination (HRR)	0.045
	PP-C2	DNA Replication	0.036
	PP-C2	Endometrial cancer	0.01
	PP-C2	Costimulation by the CD28 family	0.038
	PP-C2	Role of LAT2/NTAL/LAB on calcium mobilization	0.033
	PP-C2	IL-5 Signaling Pathway	0.03
	PP-C2	IL-7 Signaling Pathway	0.016
	PP-C2	IL-6 signaling Pathway	0.025
	PP-C2	PluriNetWork	0.018
	PP-C2	Splicing factor NOVA regulated synpatic proteins	0.038
	PP-C2	Alzheimers Disease	0.039
	PP-C2	VEGFR2 mediated vascular permeability	0.00063
	PP-C2	XPodNet - protein-protein interactions in the podocyte expanded by STRING	7.1e-07
	PP-C2	PodNet: protein-protein interactions in the podocyte	1e-05
	PP-C2	MAPK Cascade	0.00087
	PP-C2	Primary Focal Segmental Glomerulosclerosis FSGS	0.031
	PP-C2	Delta-Notch Signaling Pathway	0.028
	PP-C2	Mecp2 and Associated Rett Syndrome	0.018
	PP-C2	mRNA processing	0.00031
	PP-C2	GPCRs, Class B Secretin-like	0.0061
	PP-C2	Alpha6-Beta4 Integrin Signaling Pathway	0.027
	PP-C2	MAPK signaling pathway	0.028
	PP-C2	MAPK signaling pathway	0.0088
	PP-C2	Id Signaling Pathway	0.026
	PP-C2	Apoptosis	0.016
	PP-C2	Programmed Cell Death	0.018
	PP-C2	Apoptotic cleavage of cellular proteins	0.00043
	PP-C2	Apoptotic execution phase	0.0017
	PP-C2	FAS pathway and Stress induction of HSP regulation	0.00068
	PP-C2	EGFR1 Signaling Pathway	0.00016
	PP-C2	AMPK signaling pathway	0.00089
	PP-C2	Longevity regulating pathway	0.045
	PP-C2	Insulin signaling pathway	0.018
	PP-C2	Insulin Signaling	0.00017
	PP-C2	Focal adhesion	0.00074
	PP-C2	Regulation of actin cytoskeleton	6.4e-05
	PP-C2	Regulation of Actin Cytoskeleton	0.00031
	PP-C2	Integrin-mediated Cell Adhesion	0.00032
	PP-C2	Focal Adhesion	0.011
	PP-C2	FoxO signaling pathway	0.013
	PP-C2	mTOR signaling pathway	0.02
	PP-C2	AMPK signaling pathway	0.00089
	PP-C2	Longevity regulating pathway	0.045
	PP-C2	Longevity regulating pathway	0.023
	PP-C2	Insulin receptor signalling cascade	0.0035
	PP-C2	Signaling by Insulin receptor	0.0072
	PP-C2	IRS-mediated signalling	0.0055
	PP-C2	IRS-related events triggered by IGF1R	0.0035
	PP-C2	IGF1R signaling cascade	0.0035
	PP-C2	Signaling by Type 1 Insulin-like Growth Factor 1 Receptor (IGF1R)	0.0035
	PP-C2	PI3K Cascade	0.01
	PP-C2	PKB-mediated events	0.0047
	PP-C2	mTOR signalling	0.0045
	PP-C2	mTORC1-mediated signalling	0.0071
	PP-C2	GAB1 signalosome	0.032
	PP-C2	Role of LAT2/NTAL/LAB on calcium mobilization	0.033
	PP-C2	Translation Factors	0.0037
	PP-C2	Insulin Signaling	0.00017
	PP-C2	cGMP-PKG signaling pathway	0.0044
	PP-C2	Vascular smooth muscle contraction	0.038
	PP-C2	Platelet activation	0.0084
	PP-C2	Oxytocin signaling pathway	0.0085
	PP-C2	Adherens junction	0.00086
	PP-C2	Tight junction	0.0044
	PP-C2	Fc gamma R-mediated phagocytosis	0.037
	PP-C2	Leukocyte transendothelial migration	0.0078
	PP-C2	Gene Silencing by RNA	0.039
	PP-C2	Neurotrophin signaling pathway	0.0082
	PP-C2	Long-term potentiation	0.026
	PP-C2	Long-term depression	0.045
	PP-C2	Gastric acid secretion	0.037
	PP-C2	Bacterial invasion of epithelial cells	0.0089
	PP-C2	Salmonella infection	0.044
	PP-C2	Transcriptional misregulation in cancer	0.0056
	PP-C2	Proteoglycans in cancer	3.6e-06
	PP-C2	ErbB signaling pathway	0.015
	PP-C2	HIF-1 signaling pathway	0.02
	PP-C2	FoxO signaling pathway	0.013
	PP-C2	Longevity regulating pathway	0.045
	PP-C2	Longevity regulating pathway	0.023
	PP-C2	Endometrial cancer	0.01
	PP-C2	Glioma	0.024
	PP-C2	Non-small cell lung cancer	0.014
	PP-C2	IL-5 Signaling Pathway	0.03
	PP-C2	Signal Transduction	0.018
	PP-C2	Spliceosome	0.013
	PP-C2	Processing of Capped Intron-Containing Pre-mRNA	0.013
	PP-C2	mRNA Splicing - Major Pathway	0.022
	PP-C2	mRNA Splicing	0.027
	PP-C2	Transport of Mature mRNA derived from an Intron-Containing Transcript	0.0085
	PP-C2	Transport of Mature Transcript to Cytoplasm	0.0085
	PP-C2	Semaphorin interactions	0.029
	PP-C2	Rap1 signaling pathway	0.0033
	PP-C2	RHO GTPase Effectors	0.0086
	PP-C2	Signaling by Rho GTPases	4.9e-05
	PP-C2	Rho GTPase cycle	0.0011
	PP-C2	Calcium signaling pathway	0.006
	PP-C2	DNA Damage Bypass	0.045
	PP-C2	Longevity regulating pathway	0.023
	PP-C2	Signaling by EGFR	0.0055
	PP-C2	Downstream signal transduction	0.028
	PP-C2	Signaling by PDGF	0.045
	PP-C2	Signaling by ERBB2	0.016
	PP-C2	DAP12 signaling	0.019
	PP-C2	DAP12 interactions	0.025
	PP-C2	Downstream signaling of activated FGFR1	0.022
	PP-C2	Downstream signaling of activated FGFR2	0.022
	PP-C2	Downstream signaling of activated FGFR3	0.022
	PP-C2	Downstream signaling of activated FGFR4	0.022
	PP-C2	Fc epsilon receptor (FCERI) signaling	0.0058
	PP-C2	GAB1 signalosome	0.032
	PP-C2	Signaling by SCF-KIT	0.011
	PP-C2	Role of LAT2/NTAL/LAB on calcium mobilization	0.033
	PP-C2	IL-7 Signaling Pathway	0.016
	PP-C2	EGFR downregulation	0.01
	PP-C2	Membrane Trafficking	0.031
	PP-C2	Vesicle-mediated transport	0.046
	PP-C2	Signaling by Rho GTPases	4.9e-05
	PP-C2	G alpha (12/13) signalling events	0.0056
	PP-C2	p75 NTR receptor-mediated signalling	0.018
	PP-C2	Cell death signalling via NRAGE, NRIF and NADE	0.017
	PP-C2	NRAGE signals death through JNK	0.011
	PP-C2	Rho GTPase cycle	0.0011
	PP-C2	Endocytosis	0.0044
	PP-C2	Deadenylation-dependent mRNA decay	0.024
	PP-C2	Smooth Muscle Contraction	0.0046
	PP-C2	Cell Cycle, Mitotic	0.0075
	PP-C2	Cell Cycle	0.0009
	PP-C2	Mitotic G1-G1/S phases	0.02
	PP-C2	RHO GTPase Effectors	0.0086
	PP-C2	Signaling by Rho GTPases	4.9e-05
	PP-C2	RHO GTPases Activate Formins	0.04
	PP-C2	Mitotic Prometaphase	0.01
	PP-C2	Resolution of Sister Chromatid Cohesion	0.0072
	PP-C3	Leukocyte transendothelial migration	0.038
	PP-C3	Inositol phosphate metabolism	0.0079
	PP-C3	Rap1 signaling pathway	0.0064
	PP-C3	Phosphatidylinositol signaling system	0.0079
	PP-C3	Sphingolipid signaling pathway	0.04
	PP-C3	Phospholipase D signaling pathway	0.028
	PP-C3	mTOR signaling pathway	0.0073
	PP-C3	AMPK signaling pathway	0.019
	PP-C3	Longevity regulating pathway	0.008
	PP-C3	Platelet activation	0.0028
	PP-C3	B cell receptor signaling pathway	0.0096
	PP-C3	Fc epsilon RI signaling pathway	0.0083
	PP-C3	Fc gamma R-mediated phagocytosis	0.0003
	PP-C3	Neurotrophin signaling pathway	0.038
	PP-C3	Thyroid hormone signaling pathway	0.034
	PP-C3	Insulin resistance	0.031
	PP-C3	AGE-RAGE signaling pathway in diabetic complications	0.0085
	PP-C3	Toxoplasmosis	0.031
	PP-C3	Amoebiasis	0.031
	PP-C3	Proteoglycans in cancer	0.00048
	PP-C3	Colorectal cancer	0.0072
	PP-C3	Acute myeloid leukemia	0.006
	PP-C3	Focal Adhesion	0.011
	PP-C3	Alpha6-Beta4 Integrin Signaling Pathway	0.00059
	PP-C3	EGFR1 Signaling Pathway	0.00075
	PP-C3	Insulin Signaling	0.0074
	PP-C3	Tight junction	0.026
	PP-C3	p75 NTR receptor-mediated signalling	0.0096
	PP-C3	Signaling by Rho GTPases	0.0006
	PP-C3	Rho GTPase cycle	0.00022
	PP-C3	Cell-Cell communication	0.015
	PP-C3	G2/M Transition	0.026
	PP-C3	Mitotic G2-G2/M phases	0.027
	PP-C3	Regulation of PLK1 Activity at G2/M Transition	0.011
	PP-C3	PluriNetWork	0.0057
	PP-C3	Spinal Cord Injury	0.0036
	PP-C3	TNF-alpha NF-kB Signaling Pathway	0.012
	PP-C3	IL-6 signaling Pathway	0.0078
	PP-C5	MAPK signaling pathway	0.0001
	PP-C5	ErbB signaling pathway	5.7e-05
	PP-C5	Long-term potentiation	2.6e-10
	PP-C5	GnRH signaling pathway	6.4e-05
	PP-C5	Melanogenesis	0.0002
	PP-C5	Signaling by VEGF	0.00021
	PP-C5	VEGFA-VEGFR2 Pathway	0.00013
	PP-C5	Wnt Signaling Pathway NetPath	0.00043
	PP-C5	Cardiac muscle contraction	2.4e-05
	PP-C5	Adrenergic signaling in cardiomyocytes	1.3e-10
	PP-C5	Oxytocin signaling pathway	3.2e-12
	PP-C5	Dilated cardiomyopathy	7.7e-05
	PP-C5	Ion homeostasis	1e-08
	PP-C5	Cardiac conduction	1.1e-11
	PP-C5	Muscle contraction	1.2e-09
	PP-C5	Depolarization of the Presynaptic Terminal Triggers the Opening of Calcium Channels	1.6e-07
	PP-C5	Ion transport by P-type ATPases	3e-07
	PP-C5	Phase 2 - plateau phase	9.4e-05
	PP-C5	Phase 1 - inactivation of fast Na+ channels	2.9e-05
	PP-C5	Phase 0 - rapid depolarisation	2.8e-05
	PP-C5	LGI-ADAM interactions	2.9e-06
	PP-C5	Gluconeogenesis	0.00073
	PP-C5	Glucose metabolism	0.00045
	PP-C5	Glycolysis	7.7e-05
	PP-C5	Glycolysis and Gluconeogenesis	2.8e-05
	PP-C5	Synaptic vesicle cycle	1.5e-13
	PP-C5	Splicing factor NOVA regulated synpatic proteins	8.1e-08
	PP-C5	XPodNet - protein-protein interactions in the podocyte expanded by STRING	1.4e-13
	PP-C5	PodNet: protein-protein interactions in the podocyte	8e-06
	PP-C5	ErbB signaling pathway	5.7e-05
	PP-C5	Rap1 signaling pathway	0.00084
	PP-C5	Calcium signaling pathway	6.6e-14
	PP-C5	cGMP-PKG signaling pathway	1.2e-07
	PP-C5	cAMP signaling pathway	1.3e-13
	PP-C5	Cardiac muscle contraction	2.4e-05
	PP-C5	Adrenergic signaling in cardiomyocytes	1.3e-10
	PP-C5	Vascular smooth muscle contraction	0.00028
	PP-C5	Gap junction	1e-10
	PP-C5	Circadian entrainment	5.6e-12
	PP-C5	Long-term potentiation	2.6e-10
	PP-C5	Retrograde endocannabinoid signaling	3e-12
	PP-C5	Glutamatergic synapse	3e-14
	PP-C5	Cholinergic synapse	3.7e-12
	PP-C5	Serotonergic synapse	1.5e-05
	PP-C5	GABAergic synapse	1.3e-09
	PP-C5	Dopaminergic synapse	2.2e-08
	PP-C5	Long-term depression	6.2e-06
	PP-C5	Inflammatory mediator regulation of TRP channels	7.7e-05
	PP-C5	Insulin secretion	2.6e-12
	PP-C5	GnRH signaling pathway	6.4e-05
	PP-C5	Melanogenesis	0.0002
	PP-C5	Thyroid hormone synthesis	2.9e-05
	PP-C5	Oxytocin signaling pathway	3.2e-12
	PP-C5	Aldosterone synthesis and secretion	2.3e-08
	PP-C5	Aldosterone-regulated sodium reabsorption	1.9e-05
	PP-C5	Endocrine and other factor-regulated calcium reabsorption	3.5e-08
	PP-C5	Salivary secretion	7.7e-10
	PP-C5	Gastric acid secretion	1e-08
	PP-C5	Pancreatic secretion	1.7e-08
	PP-C5	Amphetamine addiction	1.2e-07
	PP-C5	Morphine addiction	8.2e-11
	PP-C5	Nicotine addiction	2.8e-06
	PP-C5	Dilated cardiomyopathy	7.7e-05
	PP-C5	PLC beta mediated events	3.5e-07
	PP-C5	G-protein mediated events	4.5e-07
	PP-C5	Opioid Signalling	5.4e-07
	PP-C5	Ca-dependent events	6.4e-06
	PP-C5	Calmodulin induced events	2.9e-05
	PP-C5	CaM pathway	2.9e-05
	PP-C5	DAG and IP3 signaling	4.7e-06
	PP-C5	PLC-gamma1 signalling	4.7e-06
	PP-C5	EGFR interacts with phospholipase C-gamma	1.2e-05
	PP-C5	PLCG1 events in ERBB2 signaling	4.7e-06
	PP-C5	Phospholipase C-mediated cascade: FGFR1	0.00017
	PP-C5	Phospholipase C-mediated cascade; FGFR2	0.00025
	PP-C5	Phospholipase C-mediated cascade; FGFR3	0.0001
	PP-C5	Phospholipase C-mediated cascade; FGFR4	0.00014
	PP-C5	Post NMDA receptor activation events	4e-09
	PP-C5	Activation of NMDA receptor upon glutamate binding and postsynaptic events	1.3e-10
	PP-C5	Neurotransmitter Receptor Binding And Downstream Transmission In The Postsynaptic Cell	2.9e-21
	PP-C5	Integration of energy metabolism	1.9e-05
	PP-C5	Platelet calcium homeostasis	0.00042
	PP-C5	Ion homeostasis	1e-08
	PP-C5	Cardiac conduction	1.1e-11
	PP-C5	Muscle contraction	1.2e-09
	PP-C5	Activation of GABAB receptors	0.00065
	PP-C5	GABA B receptor activation	0.00065
	PP-C5	GABA receptor activation	7.4e-05
	PP-C5	G alpha (z) signalling events	0.00045
	PP-C5	Reduction of cytosolic Ca++ levels	0.00045
	PP-C5	Ion transport by P-type ATPases	3e-07
	PP-C5	Ion channel transport	9e-09
	PP-C5	Unblocking of NMDA receptor, glutamate binding and activation	5.1e-07
	PP-C5	CREB phosphorylation through the activation of Ras	4.5e-07
	PP-C5	Hypothetical Network for Drug Addiction	1.4e-05
	PP-C5	G Protein Signaling Pathways	1.5e-08
	PP-C5	Myometrial Relaxation and Contraction Pathways	1.1e-07
	PP-C5	Wnt Signaling Pathway NetPath	0.00043
	PP-C5	Calcium Regulation in the Cardiac Cell	3.7e-21
	PP-C5	mTOR signaling pathway	0.00062
	PP-C5	Insulin Signaling	0.0009
	PP-C5	Thyroid hormone synthesis	2.9e-05
	PP-C5	Aldosterone-regulated sodium reabsorption	1.9e-05
	PP-C5	Endocrine and other factor-regulated calcium reabsorption	3.5e-08
	PP-C5	Salivary secretion	7.7e-10
	PP-C5	Gastric acid secretion	1e-08
	PP-C5	Pancreatic secretion	1.7e-08
	PP-C5	WNT5A-dependent internalization of FZD4	5.2e-06
	PP-C5	Phosphatidylinositol signaling system	1.3e-05
	PP-C5	Axon guidance	3.3e-05
	PP-C5	Endocytosis	1.3e-05
	PP-C5	ErbB signaling pathway	5.7e-05
	PP-C5	Long-term potentiation	2.6e-10
	PP-C5	Insulin receptor signalling cascade	9.5e-05
	PP-C5	Signaling by Insulin receptor	1.2e-05
	PP-C5	SOS-mediated signalling	4.8e-05
	PP-C5	IRS-mediated signalling	7.7e-05
	PP-C5	IRS-related events triggered by IGF1R	9.5e-05
	PP-C5	IGF1R signaling cascade	9.5e-05
	PP-C5	Signaling by Type 1 Insulin-like Growth Factor 1 Receptor (IGF1R)	9.5e-05
	PP-C5	GRB2 events in EGFR signaling	4.8e-05
	PP-C5	Signaling by EGFR	5e-08
	PP-C5	MAPK1/MAPK3 signaling	6.8e-05
	PP-C5	MAPK family signaling cascades	5.5e-05
	PP-C5	L1CAM interactions	7.7e-12
	PP-C5	Axon guidance	9.3e-11
	PP-C5	Developmental Biology	7.2e-13
	PP-C5	NGF signalling via TRKA from the plasma membrane	9.1e-09
	PP-C5	Signalling by NGF	1.1e-11
	PP-C5	Downstream signal transduction	4.4e-07
	PP-C5	Signaling by PDGF	2.1e-06
	PP-C5	Signaling by ERBB2	3.9e-08
	PP-C5	DAP12 signaling	6.2e-07
	PP-C5	DAP12 interactions	4.4e-07
	PP-C5	Downstream signaling of activated FGFR1	1.8e-07
	PP-C5	Signaling by FGFR1	2.3e-07
	PP-C5	Signaling by FGFR	2.5e-07
	PP-C5	Downstream signaling of activated FGFR2	1.8e-07
	PP-C5	Signaling by FGFR2	2.5e-07
	PP-C5	Downstream signaling of activated FGFR3	1.8e-07
	PP-C5	Signaling by FGFR3	2.3e-07
	PP-C5	Downstream signaling of activated FGFR4	1.8e-07
	PP-C5	Signaling by FGFR4	2.3e-07
	PP-C5	Post NMDA receptor activation events	4e-09
	PP-C5	Activation of NMDA receptor upon glutamate binding and postsynaptic events	1.3e-10
	PP-C5	Neurotransmitter Receptor Binding And Downstream Transmission In The Postsynaptic Cell	2.9e-21
	PP-C5	Gastrin-CREB signalling pathway via PKC and MAPK	1.3e-06
	PP-C5	FCERI mediated MAPK activation	7.2e-05
	PP-C5	Fc epsilon receptor (FCERI) signaling	0.0003
	PP-C5	ARMS-mediated activation	2.6e-05
	PP-C5	Prolonged ERK activation events	3.2e-05
	PP-C5	Signalling to ERKs	4.6e-05
	PP-C5	Frs2-mediated activation	6.8e-05
	PP-C5	Signalling to RAS	6.8e-05
	PP-C5	SHC1 events in EGFR signaling	4.8e-05
	PP-C5	Signaling by VEGF	0.00021
	PP-C5	Signaling by SCF-KIT	0.00032
	PP-C5	VEGFA-VEGFR2 Pathway	0.00013
	PP-C5	NCAM signaling for neurite out-growth	0.00012
	PP-C5	Unblocking of NMDA receptor, glutamate binding and activation	5.1e-07
	PP-C5	CREB phosphorylation through the activation of Ras	4.5e-07
	PP-C5	CREB phosphorylation through the activation of CaMKII	9.1e-05
	PP-C5	Ras activation uopn Ca2+ infux through NMDA receptor	1.3e-05
	PP-C5	Interleukin-2 signaling	9.8e-05
	PP-C5	Interleukin-3, 5 and GM-CSF signaling	5.9e-05
	PP-C5	Signaling by Leptin	6.4e-05
	PP-C5	Interleukin receptor SHC signaling	7.7e-05
	PP-C5	SHC1 events in ERBB2 signaling	4.8e-05
	PP-C5	SHC1 events in ERBB4 signaling	4.8e-05
	PP-C5	GRB2 events in ERBB2 signaling	4.8e-05
	PP-C5	VEGFR2 mediated cell proliferation	1.2e-05
	PP-C5	FRS-mediated FGFR1 signaling	5.2e-05
	PP-C5	FRS-mediated FGFR2 signaling	5.2e-05
	PP-C5	FRS-mediated FGFR3 signaling	5.2e-05
	PP-C5	FRS-mediated FGFR4 signaling	5.2e-05
	PP-C5	RAF/MAP kinase cascade	4.8e-05
	PP-C5	Signalling to p38 via RIT and RIN	4.8e-05
	PP-C5	Hypothetical Network for Drug Addiction	1.4e-05
	PP-C5	Long-term potentiation	2.6e-10
	PP-C5	Amphetamine addiction	1.2e-07
	PP-C5	Post NMDA receptor activation events	4e-09
	PP-C5	Activation of NMDA receptor upon glutamate binding and postsynaptic events	1.3e-10
	PP-C5	Neurotransmitter Receptor Binding And Downstream Transmission In The Postsynaptic Cell	2.9e-21
	PP-C5	Unblocking of NMDA receptor, glutamate binding and activation	5.1e-07
	PP-C5	CREB phosphorylation through the activation of Ras	4.5e-07
	PP-C5	CREB phosphorylation through the activation of CaMKII	9.1e-05
	PP-C5	Ras activation uopn Ca2+ infux through NMDA receptor	1.3e-05
	PP-C5	Hypothetical Network for Drug Addiction	1.4e-05
	PP-C5	Circadian entrainment	5.6e-12
	PP-C5	Long-term potentiation	2.6e-10
	PP-C5	Retrograde endocannabinoid signaling	3e-12
	PP-C5	Oxytocin signaling pathway	3.2e-12
	PP-C5	Transmission across Chemical Synapses	2e-34
	PP-C5	Neuronal System	4.6e-41
	PP-C5	Post NMDA receptor activation events	4e-09
	PP-C5	Activation of NMDA receptor upon glutamate binding and postsynaptic events	1.3e-10
	PP-C5	Neurotransmitter Receptor Binding And Downstream Transmission In The Postsynaptic Cell	2.9e-21
	PP-C5	Glutamate Binding, Activation of AMPA Receptors and Synaptic Plasticity	1e-16
	PP-C5	Trafficking of AMPA receptors	1e-16
	PP-C5	Vascular smooth muscle contraction	0.00028
	PP-C5	Retrograde endocannabinoid signaling	3e-12
	PP-C5	GnRH signaling pathway	6.4e-05
	PP-C5	Thyroid hormone synthesis	2.9e-05
	PP-C5	Integration of energy metabolism	1.9e-05
	PP-C5	Regulation of insulin secretion	0.00025
	PP-C5	Signaling by Rho GTPases	0.00037
	PP-C5	G alpha (12/13) signalling events	0.00028
	PP-C5	p75 NTR receptor-mediated signalling	0.00073
	PP-C5	Cell death signalling via NRAGE, NRIF and NADE	0.00042
	PP-C5	NRAGE signals death through JNK	1.9e-05
	PP-C5	Rho GTPase cycle	0.00012
	PP-C5	Glutamate Neurotransmitter Release Cycle	8.9e-08
	PP-C5	Neurotransmitter Release Cycle	2.9e-09
	PP-C5	Acetylcholine Neurotransmitter Release Cycle	5.1e-07
	PP-C5	GABA synthesis, release, reuptake and degradation	1.5e-06
	PP-C5	Norepinephrine Neurotransmitter Release Cycle	5.1e-07
	PP-C5	L1CAM interactions	7.7e-12
	PP-C5	Axon guidance	9.3e-11
	PP-C5	Membrane Trafficking	2.9e-06
	PP-C5	Vesicle-mediated transport	4.7e-05
	PP-C5	Clathrin derived vesicle budding	0.00015
	PP-C5	trans-Golgi Network Vesicle Budding	0.00015
	PP-C5	Recycling pathway of L1	1.3e-05
	PP-C5	Interaction between L1 and Ankyrins	5.9e-08
	PP-C5	Golgi Associated Vesicle Biogenesis	0.00073
	PP-C5	COPI-mediated anterograde transport	3.9e-05
	PP-C5	Endocrine and other factor-regulated calcium reabsorption	3.5e-08
	PP-C5	Neurotransmitter Receptor Binding And Downstream Transmission In The Postsynaptic Cell	2.9e-21
	PP-C5	Glutamate Binding, Activation of AMPA Receptors and Synaptic Plasticity	1e-16
	PP-C5	Trafficking of AMPA receptors	1e-16
	PP-C5	Trafficking of GluR2-containing AMPA receptors	1.5e-08
	PP-C5	WNT5A-dependent internalization of FZD4	5.2e-06
	PP-C5	Fc gamma R-mediated phagocytosis	0.00028
	PP-C5	Transmembrane transport of small molecules	2.8e-08
	PP-C5	Ion homeostasis	1e-08
	PP-C5	Ion transport by P-type ATPases	3e-07
	PP-C5	Ion channel transport	9e-09
	PP-C5	Potassium Channels	1e-08
	PP-C5	Voltage gated Potassium channels	1e-07

## Sheet: 4a
Kinase	Cortex1	Cortex2	Cortex3	PDGFRA1	PDGFRA2	PDGFRA3	PDGFRA4	NTRK1	NTRK2	NTRK3
AKT1	0.0091725	0.0852768	-0.135005	0.454466	0.574583	0.468116	0.469621	0.736603	0.717191	0.405339
ATM	0.218081	-0.208253	-0.0122324	-0.498891	-0.781503	-0.255475	-0.926371	-2.06785	-2.32652	-0.75655
ATR	0.124837	0.234873	-0.415567	-0.606254	-0.559803	-0.58797	-0.495155	-1.26644	-1.23848	-0.724967
AURKB	-0.0365745	-0.0400169	0.0214574	-0.0325785	-0.139033	0.120908	-0.29929	1.20119	0.405078	0.924257
CAMK2A	-0.212596	0.0774933	0.104171	1.45499	1.80163	2.00787	1.05375	2.41034	2.46837	1.98671
CAMK2D	-0.113469	0.0931286	0.0106127	0.242798	0.262919	0.307215	0.462687	0.7736	0.701349	0.496355
CDK2	0.0128298	0.0425314	-0.0804889	-0.510966	-0.550616	-0.424682	-0.370685	-0.408392	-0.533044	-0.360599
CDK5	-0.225469	0.0634707	0.124839	1.26084	1.52027	1.41677	1.23458	1.64261	1.79298	1.38587
CHEK1	-0.0653148	-0.0595053	0.054108	1.08862	0.987204	1.10035	0.775046	1.23366	1.03086	1.12662
CHEK2	0.437929	0.196618	-0.639145	-0.36307	0.00705814	-0.034717	-1.30147	-1.05391	-2.01998	-1.67644
CSNK1D	-0.281567	0.0741884	0.165164	-2.74581	-1.90851	-0.917731	-0.122639	-1.08953	-0.651359	-1.45676
DYRK2	-0.0642579	-0.165662	0.240386	0.590085	0.778282	0.781967	0.119537	2.13133	1.44894	1.60552
EEF2K	-0.0439739	-0.0177535	0.05948	2.59465	3.12376	2.7422	2.17803	3.68835	3.59812	2.29715
FYN	0.0592572	-0.18623	0.0923678	1.16537	1.47859	1.53717	0.18029	1.59931	2.05407	1.29907
GSK3A	-0.228886	0.117117	-0.00656136	0.358315	0.179412	0.497596	-0.429419	0.577048	0.766142	1.05174
MAP2K1	-0.121138	0.0305611	0.0637625	0.528391	0.373616	0.560923	0.913451	2.71707	1.80438	1.44141
MAP2K4	-0.618721	0.0257973	0.584706	2.37488	1.86627	1.78722	0.871208	2.05112	1.43628	2.36554
MAP2K7	-0.472531	0.145482	0.339748	2.48741	2.66347	2.63178	1.84446	3.60607	2.75769	2.92928
MAP3K8	0.0361009	0.220142	-0.262296	2.79012	2.72451	1.38831	4.08544	2.58601	3.29816	2.49464
MAPK11	0.130545	0.192994	-0.344423	0.295262	-0.781527	-0.328078	-0.172296	-2.49687	-1.96808	-2.12008
MAPK13	-0.158098	-0.212977	0.344512	1.12361	1.12765	1.29534	1.23982	1.41421	0.616073	1.70601
MAPK3	-0.236008	0.127345	0.0574171	0.84211	0.957355	1.18343	0.865668	1.09686	1.36586	1.0749
MAPK7	-0.157965	0.164921	-0.038373	2.05128	2.14806	3.45541	2.11607	2.04632	2.68648	2.47029
NUAK1	-0.0489373	-0.00898081	0.0544723	1.83791	1.17468	1.83129	1.45198	1.42616	1.09373	1.75115
PAK1	-0.070882	0.151305	-0.146344	0.297688	0.146511	-0.262787	0.177565	0.680562	0.542141	0.445201
PAK3	-0.344836	-0.0465867	0.338221	1.5255	1.76482	1.26141	0.672625	1.35001	1.80865	1.8517
PRKAA1	0.0305604	-0.0667334	0.0107354	1.93387	1.73262	1.83611	1.80732	2.22473	2.29827	1.72411
PRKAA2	-0.424796	-0.013708	0.404481	2.27432	2.07818	2.766	2.15325	3.99834	3.94145	3.31175
PRKACA	-0.0944795	0.0186868	0.0165735	0.622195	0.66045	0.731401	0.614501	1.0456	0.969331	1.05224
PRKCA	-0.151931	0.0308418	0.0985153	0.778037	0.720752	0.459652	0.188437	1.11748	0.879856	0.957748
PRKCE	-0.297025	0.0783091	0.17988	2.05077	2.10846	2.56189	0.919733	3.49601	2.08065	2.40158
PRKCG	-0.263355	-0.183662	0.289364	2.58955	1.21538	2.20894	1.44497	2.86349	2.23306	2.76434
PRKCI	-0.762041	0.227579	0.429537	3.64354	4.10661	5.1805	3.6047	5.38189	5.01128	4.31525
PRKCZ	-0.214775	0.139593	0.0519423	1.55385	1.54147	1.67122	1.48673	2.06141	1.75082	1.87076
PRKDC	0.0804838	-0.241338	0.158802	-4.42188	-4.34336	-4.72504	-4.17779	-5.10204	-5.14998	-3.75448
PRKG2	-0.0131557	0.164955	-0.174549	0.502117	0.572185	0.675968	0.84913	1.00215	0.532077	0.933943
RPS6KB1	-0.109721	-0.0615963	0.0827169	1.08795	1.24536	0.822873	0.0644314	-0.105942	-0.555061	0.475045
SGK1	0.0824882	-0.0508126	-0.0541954	1.225	1.39185	1.65989	1.63948	2.21327	2.49923	1.92819
SRC	0.0405416	0.139745	-0.203461	0.554888	1.01586	0.66918	0.802967	0.426288	1.0499	0.670297
UHMK1	-0.0434308	-0.463902	0.464856	1.25416	1.68394	2.11359	2.71901	2.13226	2.62932	1.60659
ULK1	0.396025	-0.29221	-0.144047	-0.0962586	-0.0508402	0.535395	1.26237	2.06871	1.4444	0.487414

## Sheet: 4b-c
	Kinases	Cortex	PDGFRA HGG	NTRK HGG	ANOVA P values	BH FDR
	MAPK7	-0.0104725	2.4427	2.3664	1.15e-07	1.04e-05
	PRKDC	-0.00068394	-4.41702	-5.12601	7.09e-07	2.13e-05
	ALK	-0.0276802	-4.04589	-5.20229	7.2e-07	2.13e-05
	AKT2	-0.107849	2.35313	2.51468	1.07e-06	2.13e-05
	PRKCZ	-0.00774659	1.56332	1.90611	1.55e-06	2.13e-05
	CDKL5	-2.32687e-05	1.79877	2.73158	1.64e-06	2.13e-05
	PRKCI	-0.034975	4.13384	5.19658	1.66e-06	2.13e-05
	PRKAA2	-0.0113412	2.31794	3.9699	1.9e-06	2.13e-05
	PRKAA1	-0.00847918	1.82748	2.2615	3.03e-06	3.03e-05
	MOS	-0.012156	-6.58381	-7.2327	4.5e-06	4.05e-05
	PLK2	-0.0167666	1.72909	2.56221	6.59e-06	5.39e-05
	SGK1	-0.00750659	1.47906	2.35625	8.46e-06	5.93e-05
	INSR	-0.003818	3.88535	7.45413	8.57e-06	5.93e-05
	MAP2K7	0.00423301	2.40678	3.18188	1.66e-05	0.000106791
	CDK5	-0.0123865	1.35811	1.71779	2.83e-05	0.00016999
	STK38	-0.0245371	2.38277	3.86886	3.4e-05	0.000191235
	AAK1	-0.00105895	2.41122	3.66864	4.67e-05	0.000234479
	CHEK1	-0.0235707	0.987806	1.13226	4.69e-05	0.000234479
	CAMK2A	-0.0103107	1.57956	2.43935	5.57e-05	0.00026304
	EEF2K	-0.000749155	2.65966	3.64324	5.85e-05	0.00026304
	MELK	-0.001365	-2.82176	-3.59048	6.62e-05	0.000270229
	MAP3K8	-0.00201792	2.74709	2.94208	6.68e-05	0.000270229
	PRKACA	-0.0197397	0.657137	1.00747	6.91e-05	0.000270229
	MAPK12	-0.0132727	1.69794	2.61168	7.96e-05	0.000298477
	CAMK2G	-0.0214855	2.86728	4.29695	9.44e-05	0.000339775
	MAPK3	-0.0170818	0.96214	1.23136	0.0001	0.000347427
	MAP2K1	-0.00893817	0.594095	2.26072	0.000143	0.000475014
	STK4	-0.00179937	1.56362	1.58869	0.000253	0.000802553
	ULK3	-0.00435644	1.47684	2.62945	0.000259	0.000802553
	NUAK1	-0.0011486	1.57397	1.25995	0.000325	0.000976399
	PRKCE	-0.0129454	1.91022	2.78833	0.00037	0.00106832
	AURKA	-0.0243032	1.90569	0.0286776	0.00038	0.00106832
	GTF2F1	-0.00148877	-1.22125	-1.19596	0.000456	0.00124415
	DYRK2	0.00348859	0.567468	1.79014	0.000544	0.00142441
	TNIK	-0.0098033	2.2723	0.849983	0.000554	0.00142441
	PRKCG	-0.052551	1.86471	2.54828	0.000666	0.00166496
	MAPK11	-0.00696111	-0.24666	-2.23247	0.000767	0.00186632
	PAK3	-0.0177337	1.30609	1.57933	0.000993	0.00235133
	BCR	-0.0097355	1.03704	2.30115	0.00146	0.00338033
	SRC	-0.00772508	0.760723	0.738095	0.00202	0.00455111
	UHMK1	-0.014159	1.94267	2.38079	0.00235	0.00516411
	AURKB	-0.018378	-0.0874984	0.803134	0.00346	0.00741179
	MAPK13	-0.00885427	1.1966	1.01514	0.00373	0.00781076
	PRKCA	-0.00752451	0.53672	0.99867	0.00396	0.00809266
	PAK6	-0.0382384	1.13213	1.82429	0.00454	0.00907297
	AKT1	-0.0135186	0.491696	0.726897	0.0048	0.00938643
	PRKG2	-0.00758339	0.64985	0.767114	0.00515	0.00974128
	MAP2K4	-0.00273907	1.72489	1.7437	0.0052	0.00974128
	PRKD1	-0.00500851	0.806456	0.723955	0.00597	0.0109701
	CDK2	-0.00837592	-0.464237	-0.470718	0.00619	0.0111474
	FYN	-0.0115349	1.09036	1.82669	0.00697	0.0122996
	ATR	-0.0186188	-0.562295	-1.25246	0.00805	0.0139331
	CHEK2	-0.00153245	-0.423049	-1.53695	0.00874	0.0148445
	CAMK2D	-0.00324241	0.318905	0.737474	0.00962	0.0160351
	GSK3A	-0.0394435	0.151476	0.671595	0.01	0.016415
	CSNK1A1	0.00211947	0.857669	0.569199	0.0119	0.0190637
	ULK1	-0.0134105	0.412667	1.75655	0.0171	0.0207969
	ATM	-0.000801399	-0.61556	-2.19719	0.0137	0.0216748
	MAPKAPK2	-0.00534791	0.660049	0.335606	0.0168	0.0260449
	GSK3B	-0.00497373	0.368854	0.418361	0.0209	0.0318677
	PAK1	-0.0219736	0.0897443	0.611352	0.0213	0.0319738
	TRPM7	0.00108198	0.983393	2.22963	0.0252	0.0371149
	SMG1	-0.00168495	-0.0557393	-1.01621	0.0263	0.0382162
	BCKDK	-0.00430764	1.10727	1.47632	0.0354	0.0506318
	RPS6KB1	-0.0295334	0.805153	-0.330501	0.0402	0.0564994
	CSNK1D	-0.0140716	-1.42367	-0.870445	0.0469	0.0648937
	PDPK1	-0.00329649	0.272796	0.323947	0.065	0.0886764
	ABL1	-0.00553459	0.761149	0.940376	0.0759	0.10202
	MKNK1	-0.0356637	-0.381845	-0.321015	0.084	0.111112
	PRKCD	-9.65855e-05	0.172399	0.554781	0.0872	0.113696
	MAPK1	-0.00664773	0.133671	0.295014	0.106	0.136621
	DAPK1	0.00303224	0.938125	0.498298	0.123	0.155876
	ADRBK2	0.0022108	-0.746705	-0.154854	0.134	0.167063
	ADRBK1	-0.00505061	-0.313139	-0.755578	0.144	0.177848
	CDK9	-0.0707813	0.554524	0.33098	0.227	0.272156
	MARK2	-0.00262704	0.279849	0.406009	0.242	0.285252
	MAPK14	0.0011785	0.227954	0.11477	0.244	0.285252
	PRKCQ	-0.00867592	0.547088	0.743524	0.309	0.356457
	JAK3	-0.000492679	0.721488	-0.990352	0.374	0.424424
	DYRK1A	0.00121622	0.174383	0.39294	0.377	0.424424
	CDK1	-0.012787	-0.0993652	-0.215795	0.412	0.451734
	VRK1	-0.00545682	0.0601543	-0.84025	0.414	0.451734
	CSNK2A1	-0.000122423	0.165266	-0.0267955	0.417	0.451734
	ICK	-0.00258633	0.181995	-0.488902	0.458	0.49083
	ROCK1	-0.0106073	0.118583	0.00973773	0.517	0.547462
	MTOR	-0.00992389	0.066425	-0.0549412	0.768	0.801056
	NEK6	-0.192339	0.402715	0.627435	0.774	0.801056
	PIK3CD	-0.038923	0.0275658	-0.370314	0.841	0.860602
	GRK4	-0.00500451	-0.387954	-0.134176	0.864	0.873882
	SRPK1	-0.00191914	0.13969	-0.10439	0.898	0.898131

## Sheet: 4d
	Source data for 4d: the analysis of AKT substrates
	Proteins	Gene Names	Phosphosite	NTRK/PDGFRA (Log2)	HGG/Cortex (Log2)	PMID	Substrate function & Phosphorylation annotation
	Akt1	Akt1	s473	1.19612	0.913421	10974038; 11375271
	Vimentin	Vim	S39	1.2232	3.64063	20856200	Migration and Invasion; phosphorylation induces cellular motility and invasion by protection from proteolysis
	Niban	Fam129a	S601	1.4741	1.68905	22510990	Protein synthesis, apoptosis
	Check1	Chek1	S280	0.864158	1.70623	15107605, 12062056	Cell Cycle;phosphorylation inhibits function by preventing phosphorylation by ATM/ATR
	PRAS40	Akt1s1	T247	0.836542	1.72813	12524439, 17277771, 18372248	Protein sythesis; phosphorylation inhibit its inhibitory role on mTOR
	Sgta	Sgta	S307	0.79259	1.83703	20736484	Other; Phoshorylation regulates PDGFRα stability
	Filamin	Flnc	S2234	0.547269	2.51172	15461588	Cell migration
	Irs1	Irs1	S522	0.70615	1.29726	17640984	Other; phosphorylation inhibits function
	AMPKA1	Prkaa1	S496	0.6267	1.50905	16340011	Glucose metabolism; Heterotrimeric complex that plays a key role in the regulation of energy homeostasis; phosphorylation regulates AMPK activity
	Brca1	Brca1	S686	0.708833	1.12713	20085797, 10542266	Cell cycle and DNA damage response; tumor suppressor; phosphorylation alters function
	palladin	Palld	S1143	0.623896	0.899269	20471940	Cell migration; phosphorylation promotes F-actin bundling and inhibits cell migration
	Cx43	Gja1	S369	0.450268	1.01802	18163231	Cell migration; Gap junction protein; phosphorylation allows 14-3-3 binding
	Eif4b	Eif4b	S422	0.426815	1.05456	18836482	Protein synthesis; Necessary for binding of mRNA to ribosomes
	Ago2	Ago2	s388	0.438341	0.886774	18476811; 23603119	Other; Phosphorylation regulates translational repression of MicroRNA targets
	Ranbp3	Ranbp3	S58	0.460357	0.785145	18280241	Other; phosphorylation mediates Ran binding and regulates nuclear transport
	eNOS	Nos3	S1176	0.720472	0.504394	12511559, 12446767, 10376603, 18622039, 12171920	Angiongenesis; phosphorylation results in enzyme activation, NO production, and angiogenesis
	p27Kip1	Cdkn1b	S10	0.44858	0.646186	18710949, 12042314, 12244302	Cell cycle; phosphorylation promotes 14-3-3 binding and cytoplasmic localization
	hnRNP A1	Hnrnpa1	S199	0.296575	1.19896	18562319	mRNA processing; Involved in pre-mRNA packaging into hnRNP particles and transport of poly(A) mRNA from cytoplasm to nucleus; phosphorylation regulates role in cyclin D1 and c-Myc IRES activity
	Girdin	Ccdc88a	S1417	0.729828	0.444569	16139227	Cell migration; phosphorylation promotes cell migration
	Pikfyve	Pikfyve	S105	0.276841	1.16575	15546921	Glucose metabolism; Akt phosphorylation of PIKfyve regulates the trafficking of GLUT4 vesicles
	AS160	Tbc1d4	T649	0.395115	0.590662	16880201, 11994271, 16935857	Glucose metabolism; phosphorylation results in increased Glut4 translocation
	PLCG1	Plcg1	S1248	0.627288	0.414307	16525023	Cell migration; phosphorylation increases activity and enhances EGF-stimulated cell motility
	HSP27	Hspb1	S86	0.33298	0.580244	12740362	Cell migration; phosphorylation alters tertiary structure, modulates actin polymerization, and reorganization
	PTP1B	Ptpn1	S50	0.342221	0.544831	11579209	Proliferation; phosphorylation inhibits activity
	DNMT1	Dnmt1	S140	0.296316	0.515245	21151116	Epigenetic regulation; phosphorylation increases DNMT1 stability and prevents methylation
	Cby1	Cby1	S20	0.281869	0.470262	18573912	Other; An inhibitor of the Wnt signaling pathway; phosphorylation allows 14-3-3 binding and β-catenin sequestration in the cytoplasm
	Edc3	Edc3	S161	0.181745	0.937496	20051463	mRNA processing; phosphorylation induces 14-3-3 protein interaction and promotes ED3 mediated post-transcriptional regulation through mRNA
	Mettl1	Mettl1	S21	0.626269	0.293049	15861136	Other; Catalyzes the formation of m7G46 in tRNA; phosphorylation results in inactivation
	Pea-15	Pea15	S116	0.224053	0.220301	12808093	Apoptosis; phosphorylation mediates binding to FADD or Erk and further regulates the Erk and apoptosis signaling pathways
	Pfkfb2	Pfkfb2	S486	0.0727436	0.822633	12853467	Glucose mechanism; Glycolytic enzyme, insulin-mediated glucose metabolism; phosphorylation increases activity
	Tsc2	Tsc2	S1130	0.0846542	0.44769	12172553	Protein synthis; Tumor suppressor that inhibits mTOR; phosphorylation inhibits function and allows protein synthesis to occur
	QIK	Sik2	S358	0.232042	0.121513	17805301	Glucose metabolism; Modulates gluconeogenesis by phosphorylation
	MST2	Stk3	T390	0.0154429	2.7382	20231902, 20086174	Apoptosis; phosphorylation inhibits pro-apoptotic activity
	Acly	Acly	S455	0.0452187	0.315606	16007201	Glucose mechanism; phosphorylation enhances the catalytic activity of the enzyme

## Sheet: Fig 5
	Activated TFs	TF activities based on target levels and TF-target database		TF Whole		TF phosphorylation
		Transcriptome -log(q-value)
		PDGFRA	NTRK	PDGFRA/Ctl	NTRK/Ctl	PDGFRA/Ctl	NTRK/Ctl
	MYC	8.74013	11.1908	NA	NA	2.8003	3.2094
	JUND	0.865783	2.12634	-0.26	-0.16	1.1574	1.61097
	JUN	0.901699	1.81806	-0.03	0.19	1.1574	1.61097
	EP300	0.884138	2.40221	0.36	0.62	0.219428	0.506852
	BRCA1	0.853749	1.68374	0.72	1.3	0.85034	1.55917
	GTF2B	0.865783	1.99471	0.4	0.46	NA	NA
	GTF2F1	0.84858	1.23996	0.45	0.6	0.303908	0.669378
	TBP	3.15546	5.21249	0.1	0.31	NA	NA
	TAF1	9.99183	13.8549	0.27	0.65	NA	NA
	TAF7	1.13183	1.79515	0.21	0.33	0.482762	0.675035
	NFKB1	4.75719	8.53864	0.38	0.52	1.08379	1.51659
	BCL3	6.29792	6.73624	NA	NA	0.320109	0.49345
	E2F4	30.7834	36.689	0.33	0.44	NA	NA
	STAT2	12.7301	12.0139	0.81	0.64	NA	NA
	SIN3A	3.44808	3.92448	0.25	0.55	0.63145	1.3799
	RAD21	2.55913	3.72835	0.41	0.83	1.20978	2.14472
	CEBPB	1.41126	2.86178	0.82	1.59	NA	NA
	IRF3	0.842813	1.16145	0.34	0.35	0.85967	1.17382
	ZBTB33	0.92345	1.204	0.46	0.6	0.96387	1.50412
	BCLAF1	1.88694	4.09903	0.46	0.72	1.08385	1.7013
	KAT2A	0.913174	0.920487	0.1	0.37	NA	NA
	SMARCB1	1.22673	2.12634	0.13	0.18	NA	NA
	REST	-62.0012	-65.175	0.66	1.05	0.793502	1.22542

## Sheet: 6a,6b
	Source data for Fig. 6a:
	Listed include gene names, phosphorylation sites, phosphorylation annotations the log2ratio values. Phosphosites with the largest magnitude of change are selected as representatives to draft figure 7a graph. Phosphorylation annotations are functional annotations of phosphorylation based on PhosphositePlus database (08/05/2015), which consists of "ON_FUNCTION", "ON_PROCESS", "ON_PROT_INTERACT", "D…
	Gene Names	Phosphosites	PDGFRA/Cortex (Log2)	NTRK/Cortex (Log2)
	Akt1	S473	0.396995	1.59311
	Brca1	S686	0.85034	1.55917
	Eif4b	S406	1.16538	1.69036
	Eif4b	S422	0.897831	1.32465
	Eif4ebp1	T69	1.31713	2.8875
	Eif4ebp1	S64	1.79263	2.4356
	Hsp90ab1	S255	0.68995	0.955288
	Hsp90ab1	S226	0.834553	0.94713
	Irs1	S1097	0.777312	1.05954
	Irs1	S1214	0.532777	1.00427
	Mapk3	Y205	0.262752	0.494994
	Myc	S62	2.8003	3.2094
	Nos3	S1176	0.222361	0.942833
	Ppp2r5a	S41	0.435738	1.14921
	Prkaa1	S496	1.26862	1.89532
	Raf1	S621	0.36774	0.628182
	Rbl2	S636	0.56747	1.23265
	Rbl2	T639	0.56747	1.23265
	Rbl2	S684	0.313036	0.709465
	Rps6	S244	1.80054	0.43509
	Rps6	S236	1.59806	0.455752
	Rps6	S235	1.59165	0.473457
	Rps6	S240	1.53668	0.486201
	Rps6kb1	S447	0.909838	0.898025
	Sos1	S1179	0.909463	1.10732
	Rb1	S773	0.759605	1.30703
	Rb1	S788	2.26822	3.34298
	Rb1	T819	0.224958	0.85705
	Tsc2	S1254	-0.411548	-0.754114
	Source data for Fig. 6b: Supplementary data 2a Column B, D, G to P

## Sheet: 6c
Panel 6c

## Sheet: 6d
Panel 6d
	Days	TPM3-NTRK1	D842V
	31		1
	29		1
	31		1
	31		1
	15		1
	32		1
	27		1
	32		1
	32		1
	27		1
	26		1
	27		1
	16	1
	16	1
	15	1
	15	1
	16	1
	16	1
	16	1
	16	1
	18	1
	18	1
	18	1
	16	1
		1=death	1=death

[truncated: 3 more sheets: 7a, 7b,d,f, Fig 8]
